# Supplementary material for: FastGrow: on-the-fly growing and its application to DYRK1A
Source: J Comput Aided Mol Des. 2022 Aug 22;36(9):639–51. doi: 10.1007/s10822-022-00469-y (PMC9512872; doi:10.1007/s10822-022-00469-y)
Supplement: Supplementary file 3 — (zip 300339 KB) [file 10822_2022_469_MOESM3_ESM.zip › validation_sets/cross_growing/1b7h_1jet/1jet_ligand.sdf]

LYS_B_1_ALA_B_2_LYS_B_3
          08242117053D 1   1.00000     0.00000     0
            
 56 55  0  0  0  0            999 V2000
   42.5816   31.6223   22.7520 N   0  0  0  0  0  0  0  0  0  0  0  0
   42.6708   33.0952   22.5013 C   0  0  2  0  0  0  0  0  0  0  0  0
   41.8989   33.8590   23.5646 C   0  0  0  0  0  0  0  0  0  0  0  0
   40.9246   33.3423   24.1240 O   0  0  0  0  0  0  0  0  0  0  0  0
   42.2063   33.4477   21.0961 C   0  0  0  0  0  0  0  0  0  0  0  0
   40.8782   32.8245   20.6973 C   0  0  0  0  0  0  0  0  0  0  0  0
   40.5406   33.1236   19.2408 C   0  0  0  0  0  0  0  0  0  0  0  0
   41.3548   32.2403   18.2995 C   0  0  0  0  0  0  0  0  0  0  0  0
   40.9988   30.8010   18.5016 N   0  3  0  0  0  0  0  0  0  0  0  0
   42.8929   31.4228   23.6811 H   0  0  0  0  0  0  0  0  0  0  0  0
   41.6333   31.3231   22.6467 H   0  0  0  0  0  0  0  0  0  0  0  0
   43.6327   33.3580   22.5775 H   0  0  0  0  0  0  0  0  0  0  0  0
   42.9035   33.1380   20.4496 H   0  0  0  0  0  0  0  0  0  0  0  0
   42.1152   34.4418   21.0373 H   0  0  0  0  0  0  0  0  0  0  0  0
   40.1561   33.1948   21.2817 H   0  0  0  0  0  0  0  0  0  0  0  0
   40.9327   31.8338   20.8222 H   0  0  0  0  0  0  0  0  0  0  0  0
   40.7452   34.0833   19.0479 H   0  0  0  0  0  0  0  0  0  0  0  0
   39.5669   32.9534   19.0889 H   0  0  0  0  0  0  0  0  0  0  0  0
   42.3287   32.3688   18.4863 H   0  0  0  0  0  0  0  0  0  0  0  0
   41.1599   32.4988   17.3533 H   0  0  0  0  0  0  0  0  0  0  0  0
   41.5385   30.2336   17.8797 H   0  0  0  0  0  0  0  0  0  0  0  0
   41.1944   30.5387   19.4466 H   0  0  0  0  0  0  0  0  0  0  0  0
   40.0256   30.6687   18.3136 H   0  0  0  0  0  0  0  0  0  0  0  0
   42.3807   35.0506   23.8852 N   0  0  0  0  0  0  0  0  0  0  0  0
   41.7749   35.8890   24.9142 C   0  0  2  0  0  0  0  0  0  0  0  0
   40.4971   36.5426   24.4232 C   0  0  0  0  0  0  0  0  0  0  0  0
   40.4329   37.0866   23.3216 O   0  0  0  0  0  0  0  0  0  0  0  0
   42.7807   36.9626   25.3339 C   0  0  0  0  0  0  0  0  0  0  0  0
   43.1898   35.3881   23.4041 H   0  0  0  0  0  0  0  0  0  0  0  0
   41.5609   35.3201   25.7084 H   0  0  0  0  0  0  0  0  0  0  0  0
   42.3740   37.5427   26.0397 H   0  0  0  0  0  0  0  0  0  0  0  0
   43.6039   36.5250   25.6957 H   0  0  0  0  0  0  0  0  0  0  0  0
   43.0217   37.5219   24.5408 H   0  0  0  0  0  0  0  0  0  0  0  0
   39.4478   36.4825   25.2695 N   0  0  0  0  0  0  0  0  0  0  0  0
   38.1820   37.0930   24.9189 C   0  0  2  0  0  0  0  0  0  0  0  0
   37.7292   38.0762   26.0043 C   0  0  0  0  0  0  0  0  0  0  0  0
   36.8211   38.8873   25.6868 O   0  0  0  0  0  0  0  0  0  0  0  0
   37.0923   36.0415   24.6696 C   0  0  0  0  0  0  0  0  0  0  0  0
   35.8311   36.6485   24.0650 C   0  0  0  0  0  0  0  0  0  0  0  0
   35.2875   35.9068   22.8780 C   0  0  0  0  0  0  0  0  0  0  0  0
   34.3803   36.8142   22.0530 C   0  0  0  0  0  0  0  0  0  0  0  0
   33.5452   37.6782   22.9295 N   0  3  0  0  0  0  0  0  0  0  0  0
   38.3165   38.0451   27.1038 O   0  5  0  0  0  0  0  0  0  0  0  0
   39.5450   36.0122   26.1466 H   0  0  0  0  0  0  0  0  0  0  0  0
   38.3126   37.6081   24.0718 H   0  0  0  0  0  0  0  0  0  0  0  0
   36.8562   35.6101   25.5403 H   0  0  0  0  0  0  0  0  0  0  0  0
   37.4497   35.3504   24.0414 H   0  0  0  0  0  0  0  0  0  0  0  0
   36.0410   37.5835   23.7791 H   0  0  0  0  0  0  0  0  0  0  0  0
   35.1240   36.6668   24.7719 H   0  0  0  0  0  0  0  0  0  0  0  0
   34.7628   35.1168   23.1953 H   0  0  0  0  0  0  0  0  0  0  0  0
   36.0477   35.5949   22.3081 H   0  0  0  0  0  0  0  0  0  0  0  0
   33.7814   36.2487   21.4860 H   0  0  0  0  0  0  0  0  0  0  0  0
   34.9453   37.3940   21.4660 H   0  0  0  0  0  0  0  0  0  0  0  0
   32.9617   38.2613   22.3643 H   0  0  0  0  0  0  0  0  0  0  0  0
   32.9744   37.1044   23.5167 H   0  0  0  0  0  0  0  0  0  0  0  0
   34.1382   38.2497   23.4967 H   0  0  0  0  0  0  0  0  0  0  0  0
  1  2  1  0  0  0  0
  2  5  1  0  0  0  0
  2  3  1  0  0  0  0
  5  6  1  0  0  0  0
  6  7  1  0  0  0  0
  7  8  1  0  0  0  0
  8  9  1  0  0  0  0
  3  4  2  0  0  0  0
  1 10  1  0  0  0  0
  1 11  1  0  0  0  0
  2 12  1  0  0  0  0
  3 24  1  0  0  0  0
  5 13  1  0  0  0  0
  5 14  1  0  0  0  0
  6 15  1  0  0  0  0
  6 16  1  0  0  0  0
  7 17  1  0  0  0  0
  7 18  1  0  0  0  0
  8 19  1  0  0  0  0
  8 20  1  0  0  0  0
  9 21  1  0  0  0  0
  9 22  1  0  0  0  0
  9 23  1  0  0  0  0
 24 25  1  0  0  0  0
 25 28  1  0  0  0  0
 25 26  1  0  0  0  0
 26 27  2  0  0  0  0
 28 33  1  0  0  0  0
 24 29  1  0  0  0  0
 25 30  1  0  0  0  0
 26 34  1  0  0  0  0
 28 31  1  0  0  0  0
 28 32  1  0  0  0  0
 34 35  1  0  0  0  0
 35 38  1  0  0  0  0
 35 36  1  0  0  0  0
 38 39  1  0  0  0  0
 39 40  1  0  0  0  0
 40 41  1  0  0  0  0
 41 42  1  0  0  0  0
 36 37  2  0  0  0  0
 36 43  1  0  0  0  0
 42 56  1  0  0  0  0
 34 44  1  0  0  0  0
 35 45  1  0  0  0  0
 38 46  1  0  0  0  0
 38 47  1  0  0  0  0
 39 48  1  0  0  0  0
 39 49  1  0  0  0  0
 40 50  1  0  0  0  0
 40 51  1  0  0  0  0
 41 52  1  0  0  0  0
 41 53  1  0  0  0  0
 42 54  1  0  0  0  0
 42 55  1  0  0  0  0
M  CHG  3   9   1  42   1  43  -1
M  END
$$$$
