# Supplementary material for: FastGrow: on-the-fly growing and its application to DYRK1A
Source: J Comput Aided Mol Des. 2022 Aug 22;36(9):639–51. doi: 10.1007/s10822-022-00469-y (PMC9512872; doi:10.1007/s10822-022-00469-y)
Supplement: Supplementary file 3 — (zip 300339 KB) [file 10822_2022_469_MOESM3_ESM.zip › validation_sets/cross_growing/1b7h_1jet/1b7h_core.sdf]

1b7h
          08242119173D 1   1.00000     0.00000     0
            
 57 56  0  0  0  0            999 V2000
   38.3900   38.1890   27.0480 O   0  5  0  0  0  0  0  0  0  0  0  0
   37.0810   39.1960   25.5310 O   0  0  0  0  0  0  0  0  0  0  0  0
   40.9170   33.4330   24.1420 O   0  0  0  0  0  0  0  0  0  0  0  0
   40.4400   37.2050   23.3740 O   0  0  0  0  0  0  0  0  0  0  0  0
   42.7730   31.7660   22.9020 N   0  3  0  0  0  0  0  0  0  0  0  0
   40.9720   30.9770   18.4640 N   0  3  0  0  0  0  0  0  0  0  0  0
   33.7350   36.5710   21.6860 N   0  3  0  0  0  0  0  0  0  0  0  0
   42.3690   35.1730   23.9330 N   0  0  0  0  0  0  0  0  0  0  0  0
   39.4190   36.5760   25.2760 N   0  0  0  0  0  0  0  0  0  0  0  0
   37.8460   38.2870   25.9130 C   0  0  0  0  0  0  0  0  0  0  0  0
   41.9100   33.9400   23.6270 C   0  0  0  0  0  0  0  0  0  0  0  0
   40.4550   36.6270   24.4590 C   0  0  0  0  0  0  0  0  0  0  0  0
   42.7770   33.2290   22.5870 C   0  0  2  0  0  0  0  0  0  0  0  0
   38.1820   37.1940   24.8790 C   0  0  2  0  0  0  0  0  0  0  0  0
   41.7540   35.9690   24.9810 C   0  0  2  0  0  0  0  0  0  0  0  0
   41.2380   32.4520   18.2270 C   0  0  0  0  0  0  0  0  0  0  0  0
   33.4990   36.7010   23.1660 C   0  0  0  0  0  0  0  0  0  0  0  0
   42.3440   33.6180   21.1640 C   0  0  0  0  0  0  0  0  0  0  0  0
   37.0060   36.2150   24.8230 C   0  0  0  0  0  0  0  0  0  0  0  0
   42.7440   37.0080   25.4310 C   0  0  0  0  0  0  0  0  0  0  0  0
   40.6820   33.3430   19.2990 C   0  0  0  0  0  0  0  0  0  0  0  0
   34.6810   36.0250   23.8880 C   0  0  0  0  0  0  0  0  0  0  0  0
   40.9400   33.0310   20.8140 C   0  0  0  0  0  0  0  0  0  0  0  0
   35.8830   36.9050   23.9690 C   0  0  0  0  0  0  0  0  0  0  0  0
   43.3396   31.2756   22.2278 H   0  0  0  0  0  0  0  0  0  0  0  0
   41.8282   31.4167   22.8643 H   0  0  0  0  0  0  0  0  0  0  0  0
   43.1486   31.6202   23.8260 H   0  0  0  0  0  0  0  0  0  0  0  0
   41.3702   30.4385   17.7107 H   0  0  0  0  0  0  0  0  0  0  0  0
   39.9776   30.8168   18.5024 H   0  0  0  0  0  0  0  0  0  0  0  0
   41.3916   30.6958   19.3363 H   0  0  0  0  0  0  0  0  0  0  0  0
   32.9756   37.0054   21.1853 H   0  0  0  0  0  0  0  0  0  0  0  0
   33.7861   35.5953   21.4383 H   0  0  0  0  0  0  0  0  0  0  0  0
   34.6013   37.0253   21.4427 H   0  0  0  0  0  0  0  0  0  0  0  0
   43.1477   35.5453   23.4280 H   0  0  0  0  0  0  0  0  0  0  0  0
   39.4933   36.1136   26.1596 H   0  0  0  0  0  0  0  0  0  0  0  0
   43.8124   33.5809   22.7061 H   0  0  0  0  0  0  0  0  0  0  0  0
   38.3140   37.6466   23.8852 H   0  0  0  0  0  0  0  0  0  0  0  0
   41.5034   35.3183   25.8317 H   0  0  0  0  0  0  0  0  0  0  0  0
   42.3261   32.6054   18.1771 H   0  0  0  0  0  0  0  0  0  0  0  0
   40.7830   32.7374   17.2670 H   0  0  0  0  0  0  0  0  0  0  0  0
   33.4470   37.7636   23.4455 H   0  0  0  0  0  0  0  0  0  0  0  0
   32.5574   36.2031   23.4407 H   0  0  0  0  0  0  0  0  0  0  0  0
   43.0826   33.2305   20.4468 H   0  0  0  0  0  0  0  0  0  0  0  0
   42.3016   34.7147   21.0902 H   0  0  0  0  0  0  0  0  0  0  0  0
   36.6366   36.0080   25.8382 H   0  0  0  0  0  0  0  0  0  0  0  0
   37.3189   35.2737   24.3476 H   0  0  0  0  0  0  0  0  0  0  0  0
   42.1801   37.7891   25.9619 H   0  0  0  0  0  0  0  0  0  0  0  0
   43.2022   37.4365   24.5275 H   0  0  0  0  0  0  0  0  0  0  0  0
   41.0863   34.3488   19.1122 H   0  0  0  0  0  0  0  0  0  0  0  0
   39.5906   33.3552   19.1623 H   0  0  0  0  0  0  0  0  0  0  0  0
   34.3667   35.7630   24.9091 H   0  0  0  0  0  0  0  0  0  0  0  0
   34.9508   35.1095   23.3411 H   0  0  0  0  0  0  0  0  0  0  0  0
   40.1659   33.5052   21.4352 H   0  0  0  0  0  0  0  0  0  0  0  0
   40.9312   31.9442   20.9834 H   0  0  0  0  0  0  0  0  0  0  0  0
   36.2632   37.0944   22.9543 H   0  0  0  0  0  0  0  0  0  0  0  0
   35.6034   37.8590   24.4398 H   0  0  0  0  0  0  0  0  0  0  0  0
   43.8880   36.5610   26.3560 R#  0  0  0  0  0  0  0  0  0  0  0  0
  1 10  1  0  0  0  0
  2 10  2  0  0  0  0
  3 11  2  0  0  0  0
  4 12  2  0  0  0  0
  5 13  1  0  0  0  0
  5 25  1  0  0  0  0
  5 26  1  0  0  0  0
  5 27  1  0  0  0  0
  6 16  1  0  0  0  0
  6 28  1  0  0  0  0
  6 29  1  0  0  0  0
  6 30  1  0  0  0  0
  7 17  1  0  0  0  0
  7 31  1  0  0  0  0
  7 32  1  0  0  0  0
  7 33  1  0  0  0  0
  8 11  1  0  0  0  0
  8 15  1  0  0  0  0
  8 34  1  0  0  0  0
  9 12  1  0  0  0  0
  9 14  1  0  0  0  0
  9 35  1  0  0  0  0
 10 14  1  0  0  0  0
 11 13  1  0  0  0  0
 12 15  1  0  0  0  0
 13 18  1  0  0  0  0
 13 36  1  0  0  0  0
 14 19  1  0  0  0  0
 14 37  1  0  0  0  0
 15 20  1  0  0  0  0
 15 38  1  0  0  0  0
 16 21  1  0  0  0  0
 16 39  1  0  0  0  0
 16 40  1  0  0  0  0
 17 22  1  0  0  0  0
 17 41  1  0  0  0  0
 17 42  1  0  0  0  0
 18 23  1  0  0  0  0
 18 43  1  0  0  0  0
 18 44  1  0  0  0  0
 19 24  1  0  0  0  0
 19 45  1  0  0  0  0
 19 46  1  0  0  0  0
 20 57  1  0  0  0  0
 20 47  1  0  0  0  0
 20 48  1  0  0  0  0
 21 23  1  0  0  0  0
 21 49  1  0  0  0  0
 21 50  1  0  0  0  0
 22 24  1  0  0  0  0
 22 51  1  0  0  0  0
 22 52  1  0  0  0  0
 23 53  1  0  0  0  0
 23 54  1  0  0  0  0
 24 55  1  0  0  0  0
 24 56  1  0  0  0  0
M  CHG  4   1  -1   5   1   6   1   7   1
M  RGP  1  57  57
M  END
> <distance>
0.113298

> <angle>
7.28234

$$$$
