# Supplementary material for: FastGrow: on-the-fly growing and its application to DYRK1A
Source: J Comput Aided Mol Des. 2022 Aug 22;36(9):639–51. doi: 10.1007/s10822-022-00469-y (PMC9512872; doi:10.1007/s10822-022-00469-y)
Supplement: Supplementary file 3 — (zip 300339 KB) [file 10822_2022_469_MOESM3_ESM.zip › validation_sets/cross_growing/1b7h_1jet/1b7h_frag.sdf]

1b7h
          08242119173D 1   1.00000     0.00000     0
            
 11 10  0  0  0  0            999 V2000
   43.8880   36.5610   26.3560 C   0  0  0  0  0  0  0  0  0  0  0  0
   44.5690   37.8580   26.8770 C   0  0  0  0  0  0  0  0  0  0  0  0
   45.1370   37.7110   28.3010 C   0  0  0  0  0  0  0  0  0  0  0  0
   44.6121   35.9503   25.7967 H   0  0  0  0  0  0  0  0  0  0  0  0
   43.4890   35.9769   27.1984 H   0  0  0  0  0  0  0  0  0  0  0  0
   43.8247   38.6680   26.8787 H   0  0  0  0  0  0  0  0  0  0  0  0
   45.3930   38.1186   26.1965 H   0  0  0  0  0  0  0  0  0  0  0  0
   45.6031   38.6584   28.6094 H   0  0  0  0  0  0  0  0  0  0  0  0
   45.8910   36.9102   28.3142 H   0  0  0  0  0  0  0  0  0  0  0  0
   44.3227   37.4595   28.9964 H   0  0  0  0  0  0  0  0  0  0  0  0
   42.7440   37.0080   25.4310 R#  0  0  0  0  0  0  0  0  0  0  0  0
  1 11  1  0  0  0  0
  1  2  1  0  0  0  0
  1  4  1  0  0  0  0
  1  5  1  0  0  0  0
  2  3  1  0  0  0  0
  2  6  1  0  0  0  0
  2  7  1  0  0  0  0
  3  8  1  0  0  0  0
  3  9  1  0  0  0  0
  3 10  1  0  0  0  0
M  RGP  1  11  11
M  END
> <distance>
0.113298

> <angle>
7.28234

$$$$
