# Supplementary material for: FastGrow: on-the-fly growing and its application to DYRK1A
Source: J Comput Aided Mol Des. 2022 Aug 22;36(9):639–51. doi: 10.1007/s10822-022-00469-y (PMC9512872; doi:10.1007/s10822-022-00469-y)
Supplement: Supplementary file 3 — (zip 300339 KB) [file 10822_2022_469_MOESM3_ESM.zip › validation_sets/cross_growing/1b7h_1jet/1jet_core.sdf]

1jet
          08242119173D 1   1.00000     0.00000     0
            
 56 55  0  0  0  0            999 V2000
   38.3165   38.0451   27.1038 O   0  5  0  0  0  0  0  0  0  0  0  0
   36.8211   38.8873   25.6868 O   0  0  0  0  0  0  0  0  0  0  0  0
   40.4329   37.0866   23.3216 O   0  0  0  0  0  0  0  0  0  0  0  0
   40.9246   33.3423   24.1240 O   0  0  0  0  0  0  0  0  0  0  0  0
   33.5452   37.6782   22.9295 N   0  3  0  0  0  0  0  0  0  0  0  0
   40.9988   30.8010   18.5016 N   0  3  0  0  0  0  0  0  0  0  0  0
   39.4478   36.4825   25.2695 N   0  0  0  0  0  0  0  0  0  0  0  0
   42.3807   35.0506   23.8852 N   0  0  0  0  0  0  0  0  0  0  0  0
   42.5816   31.6223   22.7520 N   0  0  0  0  0  0  0  0  0  0  0  0
   37.7292   38.0762   26.0043 C   0  0  0  0  0  0  0  0  0  0  0  0
   40.4971   36.5426   24.4232 C   0  0  0  0  0  0  0  0  0  0  0  0
   41.8989   33.8590   23.5646 C   0  0  0  0  0  0  0  0  0  0  0  0
   38.1820   37.0930   24.9189 C   0  0  2  0  0  0  0  0  0  0  0  0
   41.7749   35.8890   24.9142 C   0  0  2  0  0  0  0  0  0  0  0  0
   42.6708   33.0952   22.5013 C   0  0  2  0  0  0  0  0  0  0  0  0
   34.3803   36.8142   22.0530 C   0  0  0  0  0  0  0  0  0  0  0  0
   41.3548   32.2403   18.2995 C   0  0  0  0  0  0  0  0  0  0  0  0
   37.0923   36.0415   24.6696 C   0  0  0  0  0  0  0  0  0  0  0  0
   42.2063   33.4477   21.0961 C   0  0  0  0  0  0  0  0  0  0  0  0
   35.2875   35.9068   22.8780 C   0  0  0  0  0  0  0  0  0  0  0  0
   40.5406   33.1236   19.2408 C   0  0  0  0  0  0  0  0  0  0  0  0
   35.8311   36.6485   24.0650 C   0  0  0  0  0  0  0  0  0  0  0  0
   40.8782   32.8245   20.6973 C   0  0  0  0  0  0  0  0  0  0  0  0
   42.7807   36.9626   25.3339 C   0  0  0  0  0  0  0  0  0  0  0  0
   32.9617   38.2613   22.3643 H   0  0  0  0  0  0  0  0  0  0  0  0
   32.9744   37.1044   23.5167 H   0  0  0  0  0  0  0  0  0  0  0  0
   34.1382   38.2497   23.4967 H   0  0  0  0  0  0  0  0  0  0  0  0
   41.5385   30.2336   17.8797 H   0  0  0  0  0  0  0  0  0  0  0  0
   41.1944   30.5387   19.4466 H   0  0  0  0  0  0  0  0  0  0  0  0
   40.0256   30.6687   18.3136 H   0  0  0  0  0  0  0  0  0  0  0  0
   39.5450   36.0122   26.1466 H   0  0  0  0  0  0  0  0  0  0  0  0
   43.1898   35.3881   23.4041 H   0  0  0  0  0  0  0  0  0  0  0  0
   42.8929   31.4228   23.6811 H   0  0  0  0  0  0  0  0  0  0  0  0
   41.6333   31.3231   22.6467 H   0  0  0  0  0  0  0  0  0  0  0  0
   38.3126   37.6081   24.0718 H   0  0  0  0  0  0  0  0  0  0  0  0
   41.5609   35.3201   25.7084 H   0  0  0  0  0  0  0  0  0  0  0  0
   43.6327   33.3580   22.5775 H   0  0  0  0  0  0  0  0  0  0  0  0
   33.7814   36.2487   21.4860 H   0  0  0  0  0  0  0  0  0  0  0  0
   34.9453   37.3940   21.4660 H   0  0  0  0  0  0  0  0  0  0  0  0
   42.3287   32.3688   18.4863 H   0  0  0  0  0  0  0  0  0  0  0  0
   41.1599   32.4988   17.3533 H   0  0  0  0  0  0  0  0  0  0  0  0
   36.8562   35.6101   25.5403 H   0  0  0  0  0  0  0  0  0  0  0  0
   37.4497   35.3504   24.0414 H   0  0  0  0  0  0  0  0  0  0  0  0
   42.9035   33.1380   20.4496 H   0  0  0  0  0  0  0  0  0  0  0  0
   42.1152   34.4418   21.0373 H   0  0  0  0  0  0  0  0  0  0  0  0
   34.7628   35.1168   23.1953 H   0  0  0  0  0  0  0  0  0  0  0  0
   36.0477   35.5949   22.3081 H   0  0  0  0  0  0  0  0  0  0  0  0
   40.7452   34.0833   19.0479 H   0  0  0  0  0  0  0  0  0  0  0  0
   39.5669   32.9534   19.0889 H   0  0  0  0  0  0  0  0  0  0  0  0
   36.0410   37.5835   23.7791 H   0  0  0  0  0  0  0  0  0  0  0  0
   35.1240   36.6668   24.7719 H   0  0  0  0  0  0  0  0  0  0  0  0
   40.1561   33.1948   21.2817 H   0  0  0  0  0  0  0  0  0  0  0  0
   40.9327   31.8338   20.8222 H   0  0  0  0  0  0  0  0  0  0  0  0
   42.3043   37.6918   25.8252 H   0  0  0  0  0  0  0  0  0  0  0  0
   43.2223   37.3418   24.5208 H   0  0  0  0  0  0  0  0  0  0  0  0
   43.4730   36.5560   25.9302 R#  0  0  0  0  0  0  0  0  0  0  0  0
  1 10  1  0  0  0  0
  2 10  2  0  0  0  0
  3 11  2  0  0  0  0
  4 12  2  0  0  0  0
  5 16  1  0  0  0  0
  5 25  1  0  0  0  0
  5 26  1  0  0  0  0
  5 27  1  0  0  0  0
  6 17  1  0  0  0  0
  6 28  1  0  0  0  0
  6 29  1  0  0  0  0
  6 30  1  0  0  0  0
  7 11  1  0  0  0  0
  7 13  1  0  0  0  0
  7 31  1  0  0  0  0
  8 12  1  0  0  0  0
  8 14  1  0  0  0  0
  8 32  1  0  0  0  0
  9 15  1  0  0  0  0
  9 33  1  0  0  0  0
  9 34  1  0  0  0  0
 10 13  1  0  0  0  0
 11 14  1  0  0  0  0
 12 15  1  0  0  0  0
 13 18  1  0  0  0  0
 13 35  1  0  0  0  0
 14 24  1  0  0  0  0
 14 36  1  0  0  0  0
 15 19  1  0  0  0  0
 15 37  1  0  0  0  0
 16 20  1  0  0  0  0
 16 38  1  0  0  0  0
 16 39  1  0  0  0  0
 17 21  1  0  0  0  0
 17 40  1  0  0  0  0
 17 41  1  0  0  0  0
 18 22  1  0  0  0  0
 18 42  1  0  0  0  0
 18 43  1  0  0  0  0
 19 23  1  0  0  0  0
 19 44  1  0  0  0  0
 19 45  1  0  0  0  0
 20 22  1  0  0  0  0
 20 46  1  0  0  0  0
 20 47  1  0  0  0  0
 21 23  1  0  0  0  0
 21 48  1  0  0  0  0
 21 49  1  0  0  0  0
 22 50  1  0  0  0  0
 22 51  1  0  0  0  0
 23 52  1  0  0  0  0
 23 53  1  0  0  0  0
 24 54  1  0  0  0  0
 24 56  1  0  0  0  0
 24 55  1  0  0  0  0
M  CHG  3   1  -1   5   1   6   1
M  RGP  1  56  56
M  END
> <distance>
0.113298

> <angle>
7.28234

$$$$
