# Supplementary material for: FastGrow: on-the-fly growing and its application to DYRK1A
Source: J Comput Aided Mol Des. 2022 Aug 22;36(9):639–51. doi: 10.1007/s10822-022-00469-y (PMC9512872; doi:10.1007/s10822-022-00469-y)
Supplement: Supplementary file 3 — (zip 300339 KB) [file 10822_2022_469_MOESM3_ESM.zip › validation_sets/cross_growing/1b7h_1jet/1jet_interactions.json]

{
    "interactions": [
        {
            "ligandInteraction": {
                "center": [
                    45.137,
                    37.711,
                    28.301
                ],
                "chemicalType": "Unspecified",
                "geometryType": "Undirected",
                "interactionType": "Hydrophobic",
                "referenceAtom": {
                    "coordinates": [
                        45.137,
                        37.711,
                        28.301
                    ],
                    "element": "C",
                    "inFileID": 17,
                    "moleculePosition": 2,
                    "name": "C17"
                }
            },
            "score": 0.7789009515608994,
            "siteInteraction": {
                "center": [
                    43.812,
                    41.108,
                    26.845
                ],
                "chemicalType": "Unspecified",
                "geometryType": "Undirected",
                "interactionType": "Hydrophobic",
                "referenceAtom": {
                    "coordinates": [
                        43.812,
                        41.108,
                        26.845
                    ],
                    "element": "C",
                    "inFileID": 3235,
                    "moleculePosition": 6413,
                    "name": "CD2"
                }
            }
        }
    ]
}
