# Supplementary material for: FastGrow: on-the-fly growing and its application to DYRK1A
Source: J Comput Aided Mol Des. 2022 Aug 22;36(9):639–51. doi: 10.1007/s10822-022-00469-y (PMC9512872; doi:10.1007/s10822-022-00469-y)
Supplement: Supplementary file 3 — (zip 300339 KB) [file 10822_2022_469_MOESM3_ESM.zip › validation_sets/cross_growing/1b7h_1jet/1jet_clean.pdb]

HEADER                                                        1JET
ATOM      1  N   ALA A   1      33.446  30.855  -0.515  1.00  0.00           N  
ATOM      2  CA  ALA A   1      32.002  30.735  -0.172  1.00  0.00           C  
ATOM      3  C   ALA A   1      31.307  29.736  -1.090  1.00  0.00           C  
ATOM      4  O   ALA A   1      31.660  29.608  -2.269  1.00  0.00           O  
ATOM      5  CB  ALA A   1      31.319  32.099  -0.271  1.00  0.00           C  
ATOM      6  H   ALA A   1      33.829  31.745  -0.764  1.00  0.00           H  
ATOM      7  HA  ALA A   1      31.925  30.408   0.770  1.00  0.00           H  
ATOM      8  HB1 ALA A   1      30.351  32.005  -0.039  1.00  0.00           H  
ATOM      9  HB2 ALA A   1      31.754  32.737   0.365  1.00  0.00           H  
ATOM     10  HB3 ALA A   1      31.405  32.448  -1.204  1.00  0.00           H  
ATOM     11  N   ASP A   2      30.332  29.023  -0.546  1.00  0.00           N  
ATOM     12  CA  ASP A   2      29.558  28.067  -1.346  1.00  0.00           C  
ATOM     13  C   ASP A   2      28.109  28.560  -1.358  1.00  0.00           C  
ATOM     14  O   ASP A   2      27.360  28.292  -0.423  1.00  0.00           O  
ATOM     15  CB  ASP A   2      29.664  26.653  -0.813  1.00  0.00           C  
ATOM     16  CG  ASP A   2      30.967  25.974  -1.208  1.00  0.00           C  
ATOM     17  OD1 ASP A   2      31.378  26.112  -2.383  1.00  0.00           O  
ATOM     18  OD2 ASP A   2      31.571  25.315  -0.335  1.00  0.00           O  
ATOM     19  H   ASP A   2      30.120  29.138   0.425  1.00  0.00           H  
ATOM     20  HA  ASP A   2      29.907  28.081  -2.283  1.00  0.00           H  
ATOM     21  HB2 ASP A   2      28.901  26.117  -1.174  1.00  0.00           H  
ATOM     22  HB3 ASP A   2      29.608  26.682   0.185  1.00  0.00           H  
ATOM     23  N   VAL A   3      27.781  29.338  -2.380  1.00  0.00           N  
ATOM     24  CA  VAL A   3      26.441  29.916  -2.500  1.00  0.00           C  
ATOM     25  C   VAL A   3      25.435  28.886  -2.994  1.00  0.00           C  
ATOM     26  O   VAL A   3      25.523  28.364  -4.107  1.00  0.00           O  
ATOM     27  CB  VAL A   3      26.464  31.138  -3.440  1.00  0.00           C  
ATOM     28  CG1 VAL A   3      25.103  31.809  -3.505  1.00  0.00           C  
ATOM     29  CG2 VAL A   3      27.538  32.130  -2.995  1.00  0.00           C  
ATOM     30  H   VAL A   3      28.463  29.534  -3.084  1.00  0.00           H  
ATOM     31  HA  VAL A   3      26.152  30.225  -1.594  1.00  0.00           H  
ATOM     32  HB  VAL A   3      26.697  30.819  -4.359  1.00  0.00           H  
ATOM     33 HG11 VAL A   3      25.148  32.596  -4.120  1.00  0.00           H  
ATOM     34 HG12 VAL A   3      24.426  31.157  -3.847  1.00  0.00           H  
ATOM     35 HG13 VAL A   3      24.839  32.116  -2.591  1.00  0.00           H  
ATOM     36 HG21 VAL A   3      27.542  32.916  -3.613  1.00  0.00           H  
ATOM     37 HG22 VAL A   3      27.342  32.438  -2.064  1.00  0.00           H  
ATOM     38 HG23 VAL A   3      28.433  31.684  -3.017  1.00  0.00           H  
ATOM     39  N   PRO A   4      24.473  28.563  -2.145  1.00  0.00           N  
ATOM     40  CA  PRO A   4      23.424  27.610  -2.443  1.00  0.00           C  
ATOM     41  C   PRO A   4      22.747  27.938  -3.766  1.00  0.00           C  
ATOM     42  O   PRO A   4      22.532  29.113  -4.095  1.00  0.00           O  
ATOM     43  CB  PRO A   4      22.410  27.659  -1.283  1.00  0.00           C  
ATOM     44  CG  PRO A   4      23.201  28.341  -0.195  1.00  0.00           C  
ATOM     45  CD  PRO A   4      24.319  29.151  -0.816  1.00  0.00           C  
ATOM     46  HA  PRO A   4      23.819  26.693  -2.495  1.00  0.00           H  
ATOM     47  HB2 PRO A   4      21.601  28.192  -1.531  1.00  0.00           H  
ATOM     48  HB3 PRO A   4      22.131  26.739  -1.006  1.00  0.00           H  
ATOM     49  HG2 PRO A   4      22.599  28.947   0.325  1.00  0.00           H  
ATOM     50  HG3 PRO A   4      23.589  27.652   0.417  1.00  0.00           H  
ATOM     51  HD2 PRO A   4      24.067  30.117  -0.880  1.00  0.00           H  
ATOM     52  HD3 PRO A   4      25.162  29.061  -0.286  1.00  0.00           H  
ATOM     53  N   ALA A   5      22.437  26.902  -4.544  1.00  0.00           N  
ATOM     54  CA  ALA A   5      21.762  27.107  -5.830  1.00  0.00           C  
ATOM     55  C   ALA A   5      20.465  27.870  -5.571  1.00  0.00           C  
ATOM     56  O   ALA A   5      19.786  27.587  -4.572  1.00  0.00           O  
ATOM     57  CB  ALA A   5      21.461  25.776  -6.488  1.00  0.00           C  
ATOM     58  H   ALA A   5      22.667  25.975  -4.248  1.00  0.00           H  
ATOM     59  HA  ALA A   5      22.351  27.648  -6.431  1.00  0.00           H  
ATOM     60  HB1 ALA A   5      21.002  25.933  -7.362  1.00  0.00           H  
ATOM     61  HB2 ALA A   5      22.316  25.281  -6.645  1.00  0.00           H  
ATOM     62  HB3 ALA A   5      20.867  25.236  -5.891  1.00  0.00           H  
ATOM     63  N   GLY A   6      20.148  28.848  -6.415  1.00  0.00           N  
ATOM     64  CA  GLY A   6      18.933  29.611  -6.235  1.00  0.00           C  
ATOM     65  C   GLY A   6      18.991  30.829  -5.358  1.00  0.00           C  
ATOM     66  O   GLY A   6      17.998  31.600  -5.367  1.00  0.00           O  
ATOM     67  H   GLY A   6      20.756  29.058  -7.181  1.00  0.00           H  
ATOM     68  HA2 GLY A   6      18.250  28.995  -5.844  1.00  0.00           H  
ATOM     69  HA3 GLY A   6      18.632  29.910  -7.141  1.00  0.00           H  
ATOM     70  N   VAL A   7      20.051  31.085  -4.584  1.00  0.00           N  
ATOM     71  CA  VAL A   7      20.039  32.318  -3.778  1.00  0.00           C  
ATOM     72  C   VAL A   7      20.457  33.463  -4.713  1.00  0.00           C  
ATOM     73  O   VAL A   7      21.322  33.269  -5.567  1.00  0.00           O  
ATOM     74  CB  VAL A   7      20.842  32.305  -2.489  1.00  0.00           C  
ATOM     75  CG1 VAL A   7      21.111  30.884  -2.001  1.00  0.00           C  
ATOM     76  CG2 VAL A   7      22.142  33.086  -2.555  1.00  0.00           C  
ATOM     77  H   VAL A   7      20.829  30.458  -4.553  1.00  0.00           H  
ATOM     78  HA  VAL A   7      19.087  32.487  -3.523  1.00  0.00           H  
ATOM     79  HB  VAL A   7      20.276  32.746  -1.793  1.00  0.00           H  
ATOM     80 HG11 VAL A   7      21.640  30.917  -1.153  1.00  0.00           H  
ATOM     81 HG12 VAL A   7      20.242  30.419  -1.833  1.00  0.00           H  
ATOM     82 HG13 VAL A   7      21.627  30.385  -2.697  1.00  0.00           H  
ATOM     83 HG21 VAL A   7      22.610  33.030  -1.673  1.00  0.00           H  
ATOM     84 HG22 VAL A   7      22.727  32.700  -3.268  1.00  0.00           H  
ATOM     85 HG23 VAL A   7      21.945  34.043  -2.767  1.00  0.00           H  
ATOM     86  N   GLN A   8      19.805  34.608  -4.549  1.00  0.00           N  
ATOM     87  CA  GLN A   8      20.130  35.774  -5.366  1.00  0.00           C  
ATOM     88  C   GLN A   8      21.179  36.611  -4.610  1.00  0.00           C  
ATOM     89  O   GLN A   8      20.935  36.990  -3.463  1.00  0.00           O  
ATOM     90  CB  GLN A   8      18.931  36.651  -5.644  1.00  0.00           C  
ATOM     91  CG  GLN A   8      17.786  36.063  -6.440  1.00  0.00           C  
ATOM     92  CD  GLN A   8      16.577  36.998  -6.412  1.00  0.00           C  
ATOM     93  OE1 GLN A   8      16.504  37.943  -7.197  1.00  0.00           O  
ATOM     94  NE2 GLN A   8      15.654  36.738  -5.491  1.00  0.00           N  
ATOM     95  H   GLN A   8      19.084  34.673  -3.859  1.00  0.00           H  
ATOM     96  HA  GLN A   8      20.520  35.467  -6.234  1.00  0.00           H  
ATOM     97  HB2 GLN A   8      19.259  37.453  -6.144  1.00  0.00           H  
ATOM     98  HB3 GLN A   8      18.562  36.938  -4.760  1.00  0.00           H  
ATOM     99  HG2 GLN A   8      17.529  35.181  -6.044  1.00  0.00           H  
ATOM    100  HG3 GLN A   8      18.078  35.931  -7.387  1.00  0.00           H  
ATOM    101 HE21 GLN A   8      15.765  35.955  -4.879  1.00  0.00           H  
ATOM    102 HE22 GLN A   8      14.849  37.325  -5.411  1.00  0.00           H  
ATOM    103  N   LEU A   9      22.301  36.878  -5.265  1.00  0.00           N  
ATOM    104  CA  LEU A   9      23.340  37.668  -4.612  1.00  0.00           C  
ATOM    105  C   LEU A   9      23.131  39.160  -4.809  1.00  0.00           C  
ATOM    106  O   LEU A   9      22.704  39.634  -5.865  1.00  0.00           O  
ATOM    107  CB  LEU A   9      24.725  37.239  -5.111  1.00  0.00           C  
ATOM    108  CG  LEU A   9      25.197  35.851  -4.671  1.00  0.00           C  
ATOM    109  CD1 LEU A   9      26.488  35.464  -5.374  1.00  0.00           C  
ATOM    110  CD2 LEU A   9      25.380  35.782  -3.155  1.00  0.00           C  
ATOM    111  H   LEU A   9      22.434  36.541  -6.197  1.00  0.00           H  
ATOM    112  HA  LEU A   9      23.296  37.480  -3.631  1.00  0.00           H  
ATOM    113  HB2 LEU A   9      25.390  37.908  -4.779  1.00  0.00           H  
ATOM    114  HB3 LEU A   9      24.708  37.254  -6.111  1.00  0.00           H  
ATOM    115  HG  LEU A   9      24.494  35.189  -4.929  1.00  0.00           H  
ATOM    116 HD11 LEU A   9      26.774  34.555  -5.070  1.00  0.00           H  
ATOM    117 HD12 LEU A   9      26.339  35.453  -6.363  1.00  0.00           H  
ATOM    118 HD13 LEU A   9      27.201  36.129  -5.152  1.00  0.00           H  
ATOM    119 HD21 LEU A   9      25.688  34.866  -2.898  1.00  0.00           H  
ATOM    120 HD22 LEU A   9      26.063  36.455  -2.871  1.00  0.00           H  
ATOM    121 HD23 LEU A   9      24.509  35.980  -2.705  1.00  0.00           H  
ATOM    122  N   ALA A  10      23.422  39.916  -3.752  1.00  0.00           N  
ATOM    123  CA  ALA A  10      23.323  41.367  -3.800  1.00  0.00           C  
ATOM    124  C   ALA A  10      24.352  41.860  -4.824  1.00  0.00           C  
ATOM    125  O   ALA A  10      25.354  41.180  -5.069  1.00  0.00           O  
ATOM    126  CB  ALA A  10      23.611  41.982  -2.440  1.00  0.00           C  
ATOM    127  H   ALA A  10      23.716  39.475  -2.904  1.00  0.00           H  
ATOM    128  HA  ALA A  10      22.405  41.629  -4.097  1.00  0.00           H  
ATOM    129  HB1 ALA A  10      23.536  42.977  -2.502  1.00  0.00           H  
ATOM    130  HB2 ALA A  10      22.950  41.639  -1.772  1.00  0.00           H  
ATOM    131  HB3 ALA A  10      24.536  41.734  -2.151  1.00  0.00           H  
ATOM    132  N   ASP A  11      24.095  43.029  -5.404  1.00  0.00           N  
ATOM    133  CA  ASP A  11      25.031  43.580  -6.386  1.00  0.00           C  
ATOM    134  C   ASP A  11      26.324  43.993  -5.689  1.00  0.00           C  
ATOM    135  O   ASP A  11      27.420  43.742  -6.189  1.00  0.00           O  
ATOM    136  CB  ASP A  11      24.394  44.738  -7.150  1.00  0.00           C  
ATOM    137  CG  ASP A  11      23.766  44.268  -8.451  1.00  0.00           C  
ATOM    138  OD1 ASP A  11      23.369  43.088  -8.548  1.00  0.00           O  
ATOM    139  OD2 ASP A  11      23.693  45.076  -9.405  1.00  0.00           O  
ATOM    140  H   ASP A  11      23.263  43.531  -5.170  1.00  0.00           H  
ATOM    141  HA  ASP A  11      25.250  42.859  -7.043  1.00  0.00           H  
ATOM    142  HB2 ASP A  11      25.098  45.418  -7.356  1.00  0.00           H  
ATOM    143  HB3 ASP A  11      23.686  45.154  -6.579  1.00  0.00           H  
ATOM    144  N   LYS A  12      26.182  44.594  -4.515  1.00  0.00           N  
ATOM    145  CA  LYS A  12      27.319  45.025  -3.722  1.00  0.00           C  
ATOM    146  C   LYS A  12      27.616  43.971  -2.647  1.00  0.00           C  
ATOM    147  O   LYS A  12      26.796  43.694  -1.773  1.00  0.00           O  
ATOM    148  CB  LYS A  12      27.054  46.375  -3.064  1.00  0.00           C  
ATOM    149  CG  LYS A  12      28.318  47.176  -2.767  1.00  0.00           C  
ATOM    150  CD  LYS A  12      28.105  48.074  -1.553  1.00  0.00           C  
ATOM    151  CE  LYS A  12      29.326  48.930  -1.265  1.00  0.00           C  
ATOM    152  NZ  LYS A  12      29.485  49.203   0.197  1.00  0.00           N  
ATOM    153  H   LYS A  12      25.260  44.756  -4.164  1.00  0.00           H  
ATOM    154  HA  LYS A  12      28.116  45.109  -4.320  1.00  0.00           H  
ATOM    155  HB2 LYS A  12      26.572  46.216  -2.202  1.00  0.00           H  
ATOM    156  HB3 LYS A  12      26.475  46.915  -3.675  1.00  0.00           H  
ATOM    157  HG2 LYS A  12      28.543  47.742  -3.560  1.00  0.00           H  
ATOM    158  HG3 LYS A  12      29.072  46.546  -2.582  1.00  0.00           H  
ATOM    159  HD2 LYS A  12      27.916  47.501  -0.756  1.00  0.00           H  
ATOM    160  HD3 LYS A  12      27.323  48.673  -1.726  1.00  0.00           H  
ATOM    161  HE2 LYS A  12      29.231  49.801  -1.748  1.00  0.00           H  
ATOM    162  HE3 LYS A  12      30.140  48.453  -1.595  1.00  0.00           H  
ATOM    163  HZ1 LYS A  12      30.297  49.767   0.344  1.00  0.00           H  
ATOM    164  HZ2 LYS A  12      28.678  49.686   0.536  1.00  0.00           H  
ATOM    165  HZ3 LYS A  12      29.587  48.338   0.688  1.00  0.00           H  
ATOM    166  N   GLN A  13      28.805  43.385  -2.762  1.00  0.00           N  
ATOM    167  CA  GLN A  13      29.236  42.354  -1.822  1.00  0.00           C  
ATOM    168  C   GLN A  13      30.216  42.945  -0.823  1.00  0.00           C  
ATOM    169  O   GLN A  13      31.431  42.769  -0.904  1.00  0.00           O  
ATOM    170  CB  GLN A  13      29.849  41.176  -2.590  1.00  0.00           C  
ATOM    171  CG  GLN A  13      28.822  40.376  -3.385  1.00  0.00           C  
ATOM    172  CD  GLN A  13      27.846  39.637  -2.483  1.00  0.00           C  
ATOM    173  OE1 GLN A  13      28.233  39.114  -1.432  1.00  0.00           O  
ATOM    174  NE2 GLN A  13      26.581  39.595  -2.879  1.00  0.00           N  
ATOM    175  H   GLN A  13      29.415  43.656  -3.506  1.00  0.00           H  
ATOM    176  HA  GLN A  13      28.434  42.025  -1.323  1.00  0.00           H  
ATOM    177  HB2 GLN A  13      30.290  40.564  -1.934  1.00  0.00           H  
ATOM    178  HB3 GLN A  13      30.534  41.533  -3.225  1.00  0.00           H  
ATOM    179  HG2 GLN A  13      29.303  39.709  -3.953  1.00  0.00           H  
ATOM    180  HG3 GLN A  13      28.308  41.003  -3.970  1.00  0.00           H  
ATOM    181 HE21 GLN A  13      26.311  40.032  -3.737  1.00  0.00           H  
ATOM    182 HE22 GLN A  13      25.897  39.127  -2.320  1.00  0.00           H  
ATOM    183  N   THR A  14      29.663  43.721   0.112  1.00  0.00           N  
ATOM    184  CA  THR A  14      30.486  44.358   1.144  1.00  0.00           C  
ATOM    185  C   THR A  14      29.901  43.976   2.508  1.00  0.00           C  
ATOM    186  O   THR A  14      28.701  43.716   2.633  1.00  0.00           O  
ATOM    187  CB  THR A  14      30.590  45.878   1.032  1.00  0.00           C  
ATOM    188  OG1 THR A  14      29.281  46.451   1.093  1.00  0.00           O  
ATOM    189  CG2 THR A  14      31.259  46.312  -0.265  1.00  0.00           C  
ATOM    190  H   THR A  14      28.674  43.870   0.108  1.00  0.00           H  
ATOM    191  HA  THR A  14      31.409  43.978   1.084  1.00  0.00           H  
ATOM    192  HB  THR A  14      31.128  46.221   1.802  1.00  0.00           H  
ATOM    193  HG1 THR A  14      29.349  47.446   1.020  1.00  0.00           H  
ATOM    194 HG21 THR A  14      31.307  47.310  -0.298  1.00  0.00           H  
ATOM    195 HG22 THR A  14      32.183  45.933  -0.306  1.00  0.00           H  
ATOM    196 HG23 THR A  14      30.726  45.978  -1.043  1.00  0.00           H  
ATOM    197  N   LEU A  15      30.772  43.946   3.503  1.00  0.00           N  
ATOM    198  CA  LEU A  15      30.351  43.550   4.846  1.00  0.00           C  
ATOM    199  C   LEU A  15      30.953  44.451   5.902  1.00  0.00           C  
ATOM    200  O   LEU A  15      32.105  44.886   5.765  1.00  0.00           O  
ATOM    201  CB  LEU A  15      30.832  42.100   5.068  1.00  0.00           C  
ATOM    202  CG  LEU A  15      30.439  41.407   6.365  1.00  0.00           C  
ATOM    203  CD1 LEU A  15      28.954  41.068   6.376  1.00  0.00           C  
ATOM    204  CD2 LEU A  15      31.270  40.143   6.571  1.00  0.00           C  
ATOM    205  H   LEU A  15      31.726  44.196   3.335  1.00  0.00           H  
ATOM    206  HA  LEU A  15      29.353  43.584   4.907  1.00  0.00           H  
ATOM    207  HB2 LEU A  15      31.831  42.109   5.026  1.00  0.00           H  
ATOM    208  HB3 LEU A  15      30.472  41.549   4.315  1.00  0.00           H  
ATOM    209  HG  LEU A  15      30.624  42.032   7.124  1.00  0.00           H  
ATOM    210 HD11 LEU A  15      28.722  40.615   7.237  1.00  0.00           H  
ATOM    211 HD12 LEU A  15      28.420  41.909   6.287  1.00  0.00           H  
ATOM    212 HD13 LEU A  15      28.746  40.458   5.611  1.00  0.00           H  
ATOM    213 HD21 LEU A  15      30.999  39.702   7.426  1.00  0.00           H  
ATOM    214 HD22 LEU A  15      31.116  39.515   5.808  1.00  0.00           H  
ATOM    215 HD23 LEU A  15      32.239  40.385   6.613  1.00  0.00           H  
ATOM    216  N   VAL A  16      30.185  44.738   6.936  1.00  0.00           N  
ATOM    217  CA  VAL A  16      30.660  45.530   8.067  1.00  0.00           C  
ATOM    218  C   VAL A  16      30.458  44.672   9.324  1.00  0.00           C  
ATOM    219  O   VAL A  16      29.344  44.243   9.637  1.00  0.00           O  
ATOM    220  CB  VAL A  16      29.971  46.884   8.241  1.00  0.00           C  
ATOM    221  CG1 VAL A  16      30.468  47.585   9.509  1.00  0.00           C  
ATOM    222  CG2 VAL A  16      30.211  47.783   7.029  1.00  0.00           C  
ATOM    223  H   VAL A  16      29.244  44.401   6.945  1.00  0.00           H  
ATOM    224  HA  VAL A  16      31.640  45.689   7.949  1.00  0.00           H  
ATOM    225  HB  VAL A  16      28.987  46.729   8.330  1.00  0.00           H  
ATOM    226 HG11 VAL A  16      30.007  48.467   9.605  1.00  0.00           H  
ATOM    227 HG12 VAL A  16      30.267  47.015  10.306  1.00  0.00           H  
ATOM    228 HG13 VAL A  16      31.455  47.731   9.444  1.00  0.00           H  
ATOM    229 HG21 VAL A  16      29.751  48.660   7.168  1.00  0.00           H  
ATOM    230 HG22 VAL A  16      31.193  47.936   6.917  1.00  0.00           H  
ATOM    231 HG23 VAL A  16      29.846  47.342   6.209  1.00  0.00           H  
ATOM    232  N   ARG A  17      31.559  44.399  10.016  1.00  0.00           N  
ATOM    233  CA  ARG A  17      31.525  43.599  11.231  1.00  0.00           C  
ATOM    234  C   ARG A  17      32.065  44.388  12.422  1.00  0.00           C  
ATOM    235  O   ARG A  17      33.108  45.046  12.275  1.00  0.00           O  
ATOM    236  CB  ARG A  17      32.444  42.368  11.082  1.00  0.00           C  
ATOM    237  CG  ARG A  17      31.969  41.315  10.105  1.00  0.00           C  
ATOM    238  CD  ARG A  17      32.910  40.107  10.146  1.00  0.00           C  
ATOM    239  NE  ARG A  17      32.823  39.396  11.418  1.00  0.00           N  
ATOM    240  CZ  ARG A  17      33.622  38.399  11.793  1.00  0.00           C  
ATOM    241  NH1 ARG A  17      34.607  37.984  11.000  1.00  0.00           N  
ATOM    242  NH2 ARG A  17      33.432  37.823  12.981  1.00  0.00           N  
ATOM    243  H   ARG A  17      32.436  44.754   9.692  1.00  0.00           H  
ATOM    244  HA  ARG A  17      30.588  43.303  11.417  1.00  0.00           H  
ATOM    245  HB2 ARG A  17      32.531  41.938  11.981  1.00  0.00           H  
ATOM    246  HB3 ARG A  17      33.341  42.688  10.778  1.00  0.00           H  
ATOM    247  HG2 ARG A  17      31.961  41.698   9.181  1.00  0.00           H  
ATOM    248  HG3 ARG A  17      31.045  41.025  10.353  1.00  0.00           H  
ATOM    249  HD2 ARG A  17      33.850  40.424  10.016  1.00  0.00           H  
ATOM    250  HD3 ARG A  17      32.664  39.480   9.407  1.00  0.00           H  
ATOM    251  HE  ARG A  17      32.108  39.680  12.057  1.00  0.00           H  
ATOM    252 HH11 ARG A  17      35.201  37.234  11.291  1.00  0.00           H  
ATOM    253 HH12 ARG A  17      34.753  38.422  10.113  1.00  0.00           H  
ATOM    254 HH21 ARG A  17      34.025  37.073  13.274  1.00  0.00           H  
ATOM    255 HH22 ARG A  17      32.696  38.141  13.579  1.00  0.00           H  
ATOM    256  N   ASN A  18      31.392  44.296  13.577  1.00  0.00           N  
ATOM    257  CA  ASN A  18      31.987  44.948  14.748  1.00  0.00           C  
ATOM    258  C   ASN A  18      33.026  43.938  15.294  1.00  0.00           C  
ATOM    259  O   ASN A  18      32.811  42.726  15.161  1.00  0.00           O  
ATOM    260  CB  ASN A  18      31.030  45.381  15.832  1.00  0.00           C  
ATOM    261  CG  ASN A  18      31.804  46.175  16.887  1.00  0.00           C  
ATOM    262  OD1 ASN A  18      32.627  47.025  16.518  1.00  0.00           O  
ATOM    263  ND2 ASN A  18      31.601  45.852  18.152  1.00  0.00           N  
ATOM    264  H   ASN A  18      30.523  43.805  13.638  1.00  0.00           H  
ATOM    265  HA  ASN A  18      32.481  45.758  14.432  1.00  0.00           H  
ATOM    266  HB2 ASN A  18      30.615  44.575  16.255  1.00  0.00           H  
ATOM    267  HB3 ASN A  18      30.314  45.956  15.437  1.00  0.00           H  
ATOM    268 HD21 ASN A  18      30.922  45.157  18.388  1.00  0.00           H  
ATOM    269 HD22 ASN A  18      32.127  46.302  18.874  1.00  0.00           H  
ATOM    270  N   ASN A  19      34.112  44.440  15.841  1.00  0.00           N  
ATOM    271  CA  ASN A  19      35.195  43.565  16.295  1.00  0.00           C  
ATOM    272  C   ASN A  19      35.553  43.748  17.745  1.00  0.00           C  
ATOM    273  O   ASN A  19      36.634  43.331  18.194  1.00  0.00           O  
ATOM    274  CB  ASN A  19      36.413  43.822  15.384  1.00  0.00           C  
ATOM    275  CG  ASN A  19      37.385  42.656  15.366  1.00  0.00           C  
ATOM    276  OD1 ASN A  19      36.994  41.487  15.405  1.00  0.00           O  
ATOM    277  ND2 ASN A  19      38.670  42.996  15.313  1.00  0.00           N  
ATOM    278  H   ASN A  19      34.199  45.430  15.948  1.00  0.00           H  
ATOM    279  HA  ASN A  19      34.904  42.617  16.164  1.00  0.00           H  
ATOM    280  HB2 ASN A  19      36.894  44.635  15.714  1.00  0.00           H  
ATOM    281  HB3 ASN A  19      36.088  43.982  14.452  1.00  0.00           H  
ATOM    282 HD21 ASN A  19      38.931  43.961  15.283  1.00  0.00           H  
ATOM    283 HD22 ASN A  19      39.375  42.287  15.303  1.00  0.00           H  
ATOM    284  N   GLY A  20      34.670  44.347  18.539  1.00  0.00           N  
ATOM    285  CA  GLY A  20      34.855  44.517  19.951  1.00  0.00           C  
ATOM    286  C   GLY A  20      35.851  45.493  20.476  1.00  0.00           C  
ATOM    287  O   GLY A  20      35.619  46.076  21.566  1.00  0.00           O  
ATOM    288  H   GLY A  20      33.829  44.699  18.128  1.00  0.00           H  
ATOM    289  HA2 GLY A  20      35.113  43.622  20.315  1.00  0.00           H  
ATOM    290  HA3 GLY A  20      33.967  44.786  20.325  1.00  0.00           H  
ATOM    291  N   SER A  21      36.984  45.738  19.840  1.00  0.00           N  
ATOM    292  CA  SER A  21      37.997  46.659  20.296  1.00  0.00           C  
ATOM    293  C   SER A  21      39.035  46.905  19.185  1.00  0.00           C  
ATOM    294  O   SER A  21      39.021  46.250  18.148  1.00  0.00           O  
ATOM    295  CB  SER A  21      38.738  46.115  21.526  1.00  0.00           C  
ATOM    296  OG  SER A  21      39.219  44.803  21.250  1.00  0.00           O  
ATOM    297  H   SER A  21      37.151  45.251  18.983  1.00  0.00           H  
ATOM    298  HA  SER A  21      37.563  47.528  20.535  1.00  0.00           H  
ATOM    299  HB2 SER A  21      38.112  46.083  22.305  1.00  0.00           H  
ATOM    300  HB3 SER A  21      39.509  46.714  21.742  1.00  0.00           H  
ATOM    301  HG  SER A  21      39.701  44.449  22.051  1.00  0.00           H  
ATOM    302  N   GLU A  22      39.923  47.850  19.482  1.00  0.00           N  
ATOM    303  CA  GLU A  22      41.035  48.133  18.573  1.00  0.00           C  
ATOM    304  C   GLU A  22      41.999  46.950  18.747  1.00  0.00           C  
ATOM    305  O   GLU A  22      42.278  46.570  19.888  1.00  0.00           O  
ATOM    306  CB  GLU A  22      41.700  49.451  18.907  1.00  0.00           C  
ATOM    307  CG  GLU A  22      42.942  49.791  18.125  1.00  0.00           C  
ATOM    308  CD  GLU A  22      42.732  50.002  16.640  1.00  0.00           C  
ATOM    309  OE1 GLU A  22      41.617  50.349  16.209  1.00  0.00           O  
ATOM    310  OE2 GLU A  22      43.701  49.825  15.864  1.00  0.00           O  
ATOM    311  H   GLU A  22      39.830  48.370  20.331  1.00  0.00           H  
ATOM    312  HA  GLU A  22      40.700  48.156  17.631  1.00  0.00           H  
ATOM    313  HB2 GLU A  22      41.946  49.431  19.876  1.00  0.00           H  
ATOM    314  HB3 GLU A  22      41.032  50.178  18.748  1.00  0.00           H  
ATOM    315  HG2 GLU A  22      43.595  49.043  18.242  1.00  0.00           H  
ATOM    316  HG3 GLU A  22      43.327  50.632  18.506  1.00  0.00           H  
ATOM    317  N   VAL A  23      42.439  46.368  17.640  1.00  0.00           N  
ATOM    318  CA  VAL A  23      43.333  45.220  17.722  1.00  0.00           C  
ATOM    319  C   VAL A  23      44.656  45.588  18.373  1.00  0.00           C  
ATOM    320  O   VAL A  23      45.142  46.724  18.284  1.00  0.00           O  
ATOM    321  CB  VAL A  23      43.609  44.605  16.333  1.00  0.00           C  
ATOM    322  CG1 VAL A  23      42.327  44.046  15.726  1.00  0.00           C  
ATOM    323  CG2 VAL A  23      44.239  45.610  15.382  1.00  0.00           C  
ATOM    324  H   VAL A  23      42.157  46.718  16.747  1.00  0.00           H  
ATOM    325  HA  VAL A  23      42.892  44.523  18.288  1.00  0.00           H  
ATOM    326  HB  VAL A  23      44.251  43.847  16.452  1.00  0.00           H  
ATOM    327 HG11 VAL A  23      42.527  43.653  14.828  1.00  0.00           H  
ATOM    328 HG12 VAL A  23      41.956  43.337  16.325  1.00  0.00           H  
ATOM    329 HG13 VAL A  23      41.657  44.782  15.626  1.00  0.00           H  
ATOM    330 HG21 VAL A  23      44.402  45.175  14.497  1.00  0.00           H  
ATOM    331 HG22 VAL A  23      43.622  46.388  15.263  1.00  0.00           H  
ATOM    332 HG23 VAL A  23      45.108  45.929  15.761  1.00  0.00           H  
ATOM    333  N   GLN A  24      45.288  44.592  18.994  1.00  0.00           N  
ATOM    334  CA  GLN A  24      46.601  44.787  19.584  1.00  0.00           C  
ATOM    335  C   GLN A  24      47.615  45.080  18.452  1.00  0.00           C  
ATOM    336  O   GLN A  24      48.520  45.893  18.586  1.00  0.00           O  
ATOM    337  CB  GLN A  24      47.124  43.522  20.253  1.00  0.00           C  
ATOM    338  CG  GLN A  24      46.424  43.072  21.516  1.00  0.00           C  
ATOM    339  CD  GLN A  24      46.896  41.661  21.882  1.00  0.00           C  
ATOM    340  OE1 GLN A  24      46.500  40.715  21.192  1.00  0.00           O  
ATOM    341  NE2 GLN A  24      47.727  41.563  22.901  1.00  0.00           N  
ATOM    342  H   GLN A  24      44.851  43.695  19.055  1.00  0.00           H  
ATOM    343  HA  GLN A  24      46.580  45.544  20.238  1.00  0.00           H  
ATOM    344  HB2 GLN A  24      48.086  43.677  20.480  1.00  0.00           H  
ATOM    345  HB3 GLN A  24      47.054  42.778  19.588  1.00  0.00           H  
ATOM    346  HG2 GLN A  24      45.435  43.065  21.365  1.00  0.00           H  
ATOM    347  HG3 GLN A  24      46.643  43.701  22.262  1.00  0.00           H  
ATOM    348 HE21 GLN A  24      47.997  42.382  23.407  1.00  0.00           H  
ATOM    349 HE22 GLN A  24      48.088  40.669  23.168  1.00  0.00           H  
ATOM    350  N   SER A  25      47.446  44.325  17.379  1.00  0.00           N  
ATOM    351  CA  SER A  25      48.352  44.360  16.239  1.00  0.00           C  
ATOM    352  C   SER A  25      47.771  43.559  15.081  1.00  0.00           C  
ATOM    353  O   SER A  25      46.796  42.818  15.262  1.00  0.00           O  
ATOM    354  CB  SER A  25      49.643  43.658  16.728  1.00  0.00           C  
ATOM    355  OG  SER A  25      50.586  43.482  15.705  1.00  0.00           O  
ATOM    356  H   SER A  25      46.663  43.704  17.349  1.00  0.00           H  
ATOM    357  HA  SER A  25      48.541  45.302  15.962  1.00  0.00           H  
ATOM    358  HB2 SER A  25      49.399  42.761  17.096  1.00  0.00           H  
ATOM    359  HB3 SER A  25      50.055  44.214  17.450  1.00  0.00           H  
ATOM    360  HG  SER A  25      51.396  43.026  16.073  1.00  0.00           H  
ATOM    361  N   LEU A  26      48.381  43.683  13.907  1.00  0.00           N  
ATOM    362  CA  LEU A  26      47.992  42.891  12.748  1.00  0.00           C  
ATOM    363  C   LEU A  26      49.092  41.851  12.490  1.00  0.00           C  
ATOM    364  O   LEU A  26      48.996  41.044  11.573  1.00  0.00           O  
ATOM    365  CB  LEU A  26      47.734  43.718  11.497  1.00  0.00           C  
ATOM    366  CG  LEU A  26      46.453  44.561  11.500  1.00  0.00           C  
ATOM    367  CD1 LEU A  26      46.266  45.231  10.143  1.00  0.00           C  
ATOM    368  CD2 LEU A  26      45.229  43.733  11.856  1.00  0.00           C  
ATOM    369  H   LEU A  26      49.130  44.340  13.816  1.00  0.00           H  
ATOM    370  HA  LEU A  26      47.150  42.402  12.975  1.00  0.00           H  
ATOM    371  HB2 LEU A  26      47.685  43.090  10.720  1.00  0.00           H  
ATOM    372  HB3 LEU A  26      48.508  44.339  11.376  1.00  0.00           H  
ATOM    373  HG  LEU A  26      46.554  45.278  12.189  1.00  0.00           H  
ATOM    374 HD11 LEU A  26      45.429  45.778  10.154  1.00  0.00           H  
ATOM    375 HD12 LEU A  26      47.049  45.823   9.953  1.00  0.00           H  
ATOM    376 HD13 LEU A  26      46.197  44.531   9.432  1.00  0.00           H  
ATOM    377 HD21 LEU A  26      44.417  44.317  11.847  1.00  0.00           H  
ATOM    378 HD22 LEU A  26      45.118  42.998  11.187  1.00  0.00           H  
ATOM    379 HD23 LEU A  26      45.346  43.339  12.768  1.00  0.00           H  
ATOM    380  N   ASP A  27      50.129  41.912  13.319  1.00  0.00           N  
ATOM    381  CA  ASP A  27      51.244  40.958  13.203  1.00  0.00           C  
ATOM    382  C   ASP A  27      50.840  39.684  13.924  1.00  0.00           C  
ATOM    383  O   ASP A  27      50.651  39.696  15.149  1.00  0.00           O  
ATOM    384  CB  ASP A  27      52.469  41.580  13.869  1.00  0.00           C  
ATOM    385  CG  ASP A  27      53.732  40.770  13.757  1.00  0.00           C  
ATOM    386  OD1 ASP A  27      53.691  39.533  13.617  1.00  0.00           O  
ATOM    387  OD2 ASP A  27      54.830  41.396  13.828  1.00  0.00           O  
ATOM    388  H   ASP A  27      50.152  42.615  14.030  1.00  0.00           H  
ATOM    389  HA  ASP A  27      51.435  40.765  12.241  1.00  0.00           H  
ATOM    390  HB2 ASP A  27      52.265  41.704  14.840  1.00  0.00           H  
ATOM    391  HB3 ASP A  27      52.633  42.471  13.446  1.00  0.00           H  
ATOM    392  N   PRO A  28      50.750  38.565  13.223  1.00  0.00           N  
ATOM    393  CA  PRO A  28      50.356  37.282  13.771  1.00  0.00           C  
ATOM    394  C   PRO A  28      51.126  36.813  14.980  1.00  0.00           C  
ATOM    395  O   PRO A  28      50.653  35.984  15.774  1.00  0.00           O  
ATOM    396  CB  PRO A  28      50.515  36.243  12.618  1.00  0.00           C  
ATOM    397  CG  PRO A  28      50.428  37.127  11.401  1.00  0.00           C  
ATOM    398  CD  PRO A  28      50.963  38.508  11.772  1.00  0.00           C  
ATOM    399  HA  PRO A  28      49.388  37.331  14.017  1.00  0.00           H  
ATOM    400  HB2 PRO A  28      51.398  35.775  12.667  1.00  0.00           H  
ATOM    401  HB3 PRO A  28      49.778  35.567  12.632  1.00  0.00           H  
ATOM    402  HG2 PRO A  28      50.978  36.739  10.661  1.00  0.00           H  
ATOM    403  HG3 PRO A  28      49.476  37.202  11.105  1.00  0.00           H  
ATOM    404  HD2 PRO A  28      51.934  38.590  11.548  1.00  0.00           H  
ATOM    405  HD3 PRO A  28      50.451  39.229  11.305  1.00  0.00           H  
ATOM    406  N   HIS A  29      52.365  37.286  15.171  1.00  0.00           N  
ATOM    407  CA  HIS A  29      53.186  36.908  16.297  1.00  0.00           C  
ATOM    408  C   HIS A  29      53.079  37.864  17.474  1.00  0.00           C  
ATOM    409  O   HIS A  29      53.741  37.639  18.493  1.00  0.00           O  
ATOM    410  CB  HIS A  29      54.678  36.849  15.886  1.00  0.00           C  
ATOM    411  CG  HIS A  29      54.930  35.806  14.839  1.00  0.00           C  
ATOM    412  ND1 HIS A  29      55.959  35.911  13.927  1.00  0.00           N  
ATOM    413  CD2 HIS A  29      54.290  34.640  14.565  1.00  0.00           C  
ATOM    414  CE1 HIS A  29      55.938  34.855  13.132  1.00  0.00           C  
ATOM    415  NE2 HIS A  29      54.927  34.068  13.495  1.00  0.00           N  
ATOM    416  H   HIS A  29      52.738  37.930  14.503  1.00  0.00           H  
ATOM    417  HA  HIS A  29      52.905  35.998  16.602  1.00  0.00           H  
ATOM    418  HB2 HIS A  29      55.227  36.635  16.694  1.00  0.00           H  
ATOM    419  HB3 HIS A  29      54.949  37.741  15.525  1.00  0.00           H  
ATOM    420  HD1 HIS A  29      56.615  36.664  13.875  1.00  0.00           H  
ATOM    421  HD2 HIS A  29      53.501  34.268  15.053  1.00  0.00           H  
ATOM    422  HE1 HIS A  29      56.576  34.677  12.382  1.00  0.00           H  
ATOM    423  HE2 HIS A  29      54.675  33.204  13.059  1.00  0.00           H  
ATOM    424  N   LYS A  30      52.275  38.918  17.347  1.00  0.00           N  
ATOM    425  CA  LYS A  30      52.138  39.890  18.433  1.00  0.00           C  
ATOM    426  C   LYS A  30      50.710  39.940  18.955  1.00  0.00           C  
ATOM    427  O   LYS A  30      50.336  40.925  19.610  1.00  0.00           O  
ATOM    428  CB  LYS A  30      52.498  41.284  17.889  1.00  0.00           C  
ATOM    429  CG  LYS A  30      53.852  41.393  17.211  1.00  0.00           C  
ATOM    430  CD  LYS A  30      54.983  41.216  18.219  1.00  0.00           C  
ATOM    431  CE  LYS A  30      56.324  41.538  17.551  1.00  0.00           C  
ATOM    432  NZ  LYS A  30      57.380  41.739  18.587  1.00  0.00           N  
ATOM    433  H   LYS A  30      51.759  39.047  16.500  1.00  0.00           H  
ATOM    434  HA  LYS A  30      52.760  39.650  19.179  1.00  0.00           H  
ATOM    435  HB2 LYS A  30      52.485  41.926  18.655  1.00  0.00           H  
ATOM    436  HB3 LYS A  30      51.799  41.545  17.224  1.00  0.00           H  
ATOM    437  HG2 LYS A  30      53.932  42.294  16.784  1.00  0.00           H  
ATOM    438  HG3 LYS A  30      53.925  40.684  16.510  1.00  0.00           H  
ATOM    439  HD2 LYS A  30      54.993  40.271  18.546  1.00  0.00           H  
ATOM    440  HD3 LYS A  30      54.839  41.834  18.992  1.00  0.00           H  
ATOM    441  HE2 LYS A  30      56.231  42.373  17.008  1.00  0.00           H  
ATOM    442  HE3 LYS A  30      56.587  40.780  16.954  1.00  0.00           H  
ATOM    443  HZ1 LYS A  30      58.250  41.948  18.140  1.00  0.00           H  
ATOM    444  HZ2 LYS A  30      57.121  42.498  19.184  1.00  0.00           H  
ATOM    445  HZ3 LYS A  30      57.477  40.905  19.131  1.00  0.00           H  
ATOM    446  N   ILE A  31      49.892  38.939  18.636  1.00  0.00           N  
ATOM    447  CA  ILE A  31      48.483  38.941  19.021  1.00  0.00           C  
ATOM    448  C   ILE A  31      48.083  37.747  19.870  1.00  0.00           C  
ATOM    449  O   ILE A  31      48.696  36.677  19.838  1.00  0.00           O  
ATOM    450  CB  ILE A  31      47.576  38.963  17.769  1.00  0.00           C  
ATOM    451  CG1 ILE A  31      47.783  37.693  16.929  1.00  0.00           C  
ATOM    452  CG2 ILE A  31      47.820  40.210  16.928  1.00  0.00           C  
ATOM    453  CD1 ILE A  31      46.731  37.548  15.841  1.00  0.00           C  
ATOM    454  H   ILE A  31      50.253  38.163  18.118  1.00  0.00           H  
ATOM    455  HA  ILE A  31      48.306  39.772  19.549  1.00  0.00           H  
ATOM    456  HB  ILE A  31      46.625  38.979  18.077  1.00  0.00           H  
ATOM    457 HG12 ILE A  31      47.735  36.897  17.532  1.00  0.00           H  
ATOM    458 HG13 ILE A  31      48.686  37.733  16.501  1.00  0.00           H  
ATOM    459 HG21 ILE A  31      47.220  40.195  16.128  1.00  0.00           H  
ATOM    460 HG22 ILE A  31      47.626  41.024  17.475  1.00  0.00           H  
ATOM    461 HG23 ILE A  31      48.774  40.229  16.629  1.00  0.00           H  
ATOM    462 HD11 ILE A  31      46.903  36.712  15.321  1.00  0.00           H  
ATOM    463 HD12 ILE A  31      45.824  37.500  16.259  1.00  0.00           H  
ATOM    464 HD13 ILE A  31      46.774  38.337  15.228  1.00  0.00           H  
ATOM    465  N   GLU A  32      46.983  37.934  20.633  1.00  0.00           N  
ATOM    466  CA  GLU A  32      46.508  36.813  21.449  1.00  0.00           C  
ATOM    467  C   GLU A  32      45.001  36.794  21.604  1.00  0.00           C  
ATOM    468  O   GLU A  32      44.481  35.832  22.197  1.00  0.00           O  
ATOM    469  CB  GLU A  32      47.164  36.874  22.839  1.00  0.00           C  
ATOM    470  CG  GLU A  32      46.701  38.059  23.679  1.00  0.00           C  
ATOM    471  CD  GLU A  32      47.712  38.385  24.756  1.00  0.00           C  
ATOM    472  OE1 GLU A  32      47.738  37.655  25.766  1.00  0.00           O  
ATOM    473  OE2 GLU A  32      48.500  39.339  24.566  1.00  0.00           O  
ATOM    474  H   GLU A  32      46.506  38.813  20.641  1.00  0.00           H  
ATOM    475  HA  GLU A  32      46.789  35.961  21.006  1.00  0.00           H  
ATOM    476  HB2 GLU A  32      48.155  36.939  22.719  1.00  0.00           H  
ATOM    477  HB3 GLU A  32      46.943  36.032  23.331  1.00  0.00           H  
ATOM    478  HG2 GLU A  32      45.826  37.834  24.108  1.00  0.00           H  
ATOM    479  HG3 GLU A  32      46.586  38.856  23.086  1.00  0.00           H  
ATOM    480  N   GLY A  33      44.286  37.810  21.122  1.00  0.00           N  
ATOM    481  CA  GLY A  33      42.851  37.858  21.354  1.00  0.00           C  
ATOM    482  C   GLY A  33      41.935  37.520  20.211  1.00  0.00           C  
ATOM    483  O   GLY A  33      42.306  37.370  19.053  1.00  0.00           O  
ATOM    484  H   GLY A  33      44.735  38.537  20.602  1.00  0.00           H  
ATOM    485  HA2 GLY A  33      42.629  38.788  21.647  1.00  0.00           H  
ATOM    486  HA3 GLY A  33      42.649  37.218  22.095  1.00  0.00           H  
ATOM    487  N   VAL A  34      40.632  37.468  20.569  1.00  0.00           N  
ATOM    488  CA  VAL A  34      39.575  37.204  19.592  1.00  0.00           C  
ATOM    489  C   VAL A  34      39.489  38.271  18.533  1.00  0.00           C  
ATOM    490  O   VAL A  34      39.497  37.949  17.322  1.00  0.00           O  
ATOM    491  CB  VAL A  34      38.239  36.895  20.288  1.00  0.00           C  
ATOM    492  CG1 VAL A  34      37.087  36.837  19.293  1.00  0.00           C  
ATOM    493  CG2 VAL A  34      38.352  35.555  21.026  1.00  0.00           C  
ATOM    494  H   VAL A  34      40.384  37.614  21.527  1.00  0.00           H  
ATOM    495  HA  VAL A  34      39.840  36.365  19.118  1.00  0.00           H  
ATOM    496  HB  VAL A  34      38.051  37.615  20.956  1.00  0.00           H  
ATOM    497 HG11 VAL A  34      36.237  36.635  19.779  1.00  0.00           H  
ATOM    498 HG12 VAL A  34      37.004  37.718  18.828  1.00  0.00           H  
ATOM    499 HG13 VAL A  34      37.264  36.120  18.619  1.00  0.00           H  
ATOM    500 HG21 VAL A  34      37.485  35.350  21.480  1.00  0.00           H  
ATOM    501 HG22 VAL A  34      38.564  34.830  20.370  1.00  0.00           H  
ATOM    502 HG23 VAL A  34      39.081  35.611  21.709  1.00  0.00           H  
ATOM    503  N   PRO A  35      39.467  39.554  18.869  1.00  0.00           N  
ATOM    504  CA  PRO A  35      39.424  40.633  17.889  1.00  0.00           C  
ATOM    505  C   PRO A  35      40.593  40.560  16.905  1.00  0.00           C  
ATOM    506  O   PRO A  35      40.435  40.712  15.695  1.00  0.00           O  
ATOM    507  CB  PRO A  35      39.480  41.966  18.668  1.00  0.00           C  
ATOM    508  CG  PRO A  35      38.966  41.520  20.021  1.00  0.00           C  
ATOM    509  CD  PRO A  35      39.418  40.064  20.234  1.00  0.00           C  
ATOM    510  HA  PRO A  35      38.563  40.584  17.382  1.00  0.00           H  
ATOM    511  HB2 PRO A  35      40.413  42.320  18.727  1.00  0.00           H  
ATOM    512  HB3 PRO A  35      38.886  42.658  18.258  1.00  0.00           H  
ATOM    513  HG2 PRO A  35      39.346  42.103  20.739  1.00  0.00           H  
ATOM    514  HG3 PRO A  35      37.968  41.573  20.041  1.00  0.00           H  
ATOM    515  HD2 PRO A  35      40.318  40.024  20.669  1.00  0.00           H  
ATOM    516  HD3 PRO A  35      38.757  39.556  20.787  1.00  0.00           H  
ATOM    517  N   GLU A  36      41.793  40.307  17.434  1.00  0.00           N  
ATOM    518  CA  GLU A  36      42.999  40.195  16.622  1.00  0.00           C  
ATOM    519  C   GLU A  36      42.887  39.028  15.636  1.00  0.00           C  
ATOM    520  O   GLU A  36      43.186  39.173  14.455  1.00  0.00           O  
ATOM    521  CB  GLU A  36      44.239  40.012  17.507  1.00  0.00           C  
ATOM    522  CG  GLU A  36      44.628  41.211  18.349  1.00  0.00           C  
ATOM    523  CD  GLU A  36      43.680  41.526  19.478  1.00  0.00           C  
ATOM    524  OE1 GLU A  36      42.974  40.610  19.971  1.00  0.00           O  
ATOM    525  OE2 GLU A  36      43.597  42.688  19.942  1.00  0.00           O  
ATOM    526  H   GLU A  36      41.867  40.190  18.424  1.00  0.00           H  
ATOM    527  HA  GLU A  36      43.107  41.041  16.099  1.00  0.00           H  
ATOM    528  HB2 GLU A  36      45.011  39.791  16.912  1.00  0.00           H  
ATOM    529  HB3 GLU A  36      44.065  39.246  18.125  1.00  0.00           H  
ATOM    530  HG2 GLU A  36      44.674  42.010  17.750  1.00  0.00           H  
ATOM    531  HG3 GLU A  36      45.531  41.036  18.741  1.00  0.00           H  
ATOM    532  N   SER A  37      42.445  37.874  16.140  1.00  0.00           N  
ATOM    533  CA  SER A  37      42.308  36.671  15.325  1.00  0.00           C  
ATOM    534  C   SER A  37      41.227  36.791  14.279  1.00  0.00           C  
ATOM    535  O   SER A  37      41.328  36.211  13.193  1.00  0.00           O  
ATOM    536  CB  SER A  37      42.045  35.453  16.236  1.00  0.00           C  
ATOM    537  OG  SER A  37      43.122  35.335  17.167  1.00  0.00           O  
ATOM    538  H   SER A  37      42.199  37.832  17.108  1.00  0.00           H  
ATOM    539  HA  SER A  37      43.176  36.519  14.853  1.00  0.00           H  
ATOM    540  HB2 SER A  37      41.988  34.623  15.680  1.00  0.00           H  
ATOM    541  HB3 SER A  37      41.186  35.582  16.731  1.00  0.00           H  
ATOM    542  HG  SER A  37      42.962  34.548  17.763  1.00  0.00           H  
ATOM    543  N   ASN A  38      40.162  37.549  14.565  1.00  0.00           N  
ATOM    544  CA  ASN A  38      39.086  37.770  13.607  1.00  0.00           C  
ATOM    545  C   ASN A  38      39.640  38.387  12.326  1.00  0.00           C  
ATOM    546  O   ASN A  38      39.312  37.975  11.214  1.00  0.00           O  
ATOM    547  CB  ASN A  38      38.015  38.705  14.186  1.00  0.00           C  
ATOM    548  CG  ASN A  38      37.096  38.025  15.174  1.00  0.00           C  
ATOM    549  OD1 ASN A  38      37.024  36.790  15.231  1.00  0.00           O  
ATOM    550  ND2 ASN A  38      36.397  38.827  15.973  1.00  0.00           N  
ATOM    551  H   ASN A  38      40.102  37.978  15.466  1.00  0.00           H  
ATOM    552  HA  ASN A  38      38.663  36.891  13.386  1.00  0.00           H  
ATOM    553  HB2 ASN A  38      37.463  39.060  13.432  1.00  0.00           H  
ATOM    554  HB3 ASN A  38      38.473  39.463  14.649  1.00  0.00           H  
ATOM    555 HD21 ASN A  38      36.488  39.819  15.890  1.00  0.00           H  
ATOM    556 HD22 ASN A  38      35.780  38.437  16.657  1.00  0.00           H  
ATOM    557  N   VAL A  39      40.483  39.418  12.492  1.00  0.00           N  
ATOM    558  CA  VAL A  39      41.088  40.073  11.334  1.00  0.00           C  
ATOM    559  C   VAL A  39      42.190  39.184  10.756  1.00  0.00           C  
ATOM    560  O   VAL A  39      42.292  39.026   9.534  1.00  0.00           O  
ATOM    561  CB  VAL A  39      41.649  41.461  11.692  1.00  0.00           C  
ATOM    562  CG1 VAL A  39      42.242  42.133  10.455  1.00  0.00           C  
ATOM    563  CG2 VAL A  39      40.574  42.351  12.308  1.00  0.00           C  
ATOM    564  H   VAL A  39      40.699  39.740  13.414  1.00  0.00           H  
ATOM    565  HA  VAL A  39      40.382  40.191  10.636  1.00  0.00           H  
ATOM    566  HB  VAL A  39      42.380  41.340  12.364  1.00  0.00           H  
ATOM    567 HG11 VAL A  39      42.602  43.032  10.704  1.00  0.00           H  
ATOM    568 HG12 VAL A  39      42.982  41.567  10.091  1.00  0.00           H  
ATOM    569 HG13 VAL A  39      41.531  42.239   9.760  1.00  0.00           H  
ATOM    570 HG21 VAL A  39      40.967  43.244  12.530  1.00  0.00           H  
ATOM    571 HG22 VAL A  39      39.825  42.469  11.656  1.00  0.00           H  
ATOM    572 HG23 VAL A  39      40.225  41.924  13.142  1.00  0.00           H  
ATOM    573  N   SER A  40      42.966  38.539  11.632  1.00  0.00           N  
ATOM    574  CA  SER A  40      44.053  37.679  11.163  1.00  0.00           C  
ATOM    575  C   SER A  40      43.608  36.586  10.218  1.00  0.00           C  
ATOM    576  O   SER A  40      44.266  36.354   9.188  1.00  0.00           O  
ATOM    577  CB  SER A  40      44.807  37.078  12.361  1.00  0.00           C  
ATOM    578  OG  SER A  40      46.089  36.613  11.904  1.00  0.00           O  
ATOM    579  H   SER A  40      42.803  38.645  12.613  1.00  0.00           H  
ATOM    580  HA  SER A  40      44.698  38.259  10.665  1.00  0.00           H  
ATOM    581  HB2 SER A  40      44.285  36.313  12.739  1.00  0.00           H  
ATOM    582  HB3 SER A  40      44.933  37.776  13.066  1.00  0.00           H  
ATOM    583  HG  SER A  40      46.594  36.218  12.672  1.00  0.00           H  
ATOM    584  N   ARG A  41      42.483  35.912  10.485  1.00  0.00           N  
ATOM    585  CA  ARG A  41      42.024  34.838   9.601  1.00  0.00           C  
ATOM    586  C   ARG A  41      41.742  35.298   8.187  1.00  0.00           C  
ATOM    587  O   ARG A  41      41.850  34.502   7.232  1.00  0.00           O  
ATOM    588  CB  ARG A  41      40.789  34.142  10.189  1.00  0.00           C  
ATOM    589  CG  ARG A  41      41.111  33.285  11.410  1.00  0.00           C  
ATOM    590  CD  ARG A  41      39.901  32.416  11.765  1.00  0.00           C  
ATOM    591  NE  ARG A  41      38.761  33.247  12.139  1.00  0.00           N  
ATOM    592  CZ  ARG A  41      38.614  33.823  13.329  1.00  0.00           C  
ATOM    593  NH1 ARG A  41      39.499  33.629  14.298  1.00  0.00           N  
ATOM    594  NH2 ARG A  41      37.552  34.589  13.570  1.00  0.00           N  
ATOM    595  H   ARG A  41      41.949  36.144  11.298  1.00  0.00           H  
ATOM    596  HA  ARG A  41      42.755  34.158   9.553  1.00  0.00           H  
ATOM    597  HB2 ARG A  41      40.389  33.556   9.485  1.00  0.00           H  
ATOM    598  HB3 ARG A  41      40.126  34.842  10.457  1.00  0.00           H  
ATOM    599  HG2 ARG A  41      41.332  33.879  12.184  1.00  0.00           H  
ATOM    600  HG3 ARG A  41      41.894  32.697  11.206  1.00  0.00           H  
ATOM    601  HD2 ARG A  41      40.139  31.820  12.532  1.00  0.00           H  
ATOM    602  HD3 ARG A  41      39.654  31.857  10.973  1.00  0.00           H  
ATOM    603  HE  ARG A  41      38.044  33.393  11.457  1.00  0.00           H  
ATOM    604 HH11 ARG A  41      39.372  34.070  15.186  1.00  0.00           H  
ATOM    605 HH12 ARG A  41      40.293  33.042  14.140  1.00  0.00           H  
ATOM    606 HH21 ARG A  41      37.441  35.022  14.464  1.00  0.00           H  
ATOM    607 HH22 ARG A  41      36.866  34.731  12.857  1.00  0.00           H  
ATOM    608  N   ASP A  42      41.358  36.563   7.998  1.00  0.00           N  
ATOM    609  CA  ASP A  42      41.095  37.089   6.676  1.00  0.00           C  
ATOM    610  C   ASP A  42      42.374  37.479   5.940  1.00  0.00           C  
ATOM    611  O   ASP A  42      42.374  37.484   4.700  1.00  0.00           O  
ATOM    612  CB  ASP A  42      40.183  38.319   6.762  1.00  0.00           C  
ATOM    613  CG  ASP A  42      38.734  37.974   7.041  1.00  0.00           C  
ATOM    614  OD1 ASP A  42      38.278  36.828   6.836  1.00  0.00           O  
ATOM    615  OD2 ASP A  42      38.007  38.908   7.473  1.00  0.00           O  
ATOM    616  H   ASP A  42      41.249  37.162   8.791  1.00  0.00           H  
ATOM    617  HA  ASP A  42      40.626  36.385   6.143  1.00  0.00           H  
ATOM    618  HB2 ASP A  42      40.230  38.810   5.892  1.00  0.00           H  
ATOM    619  HB3 ASP A  42      40.516  38.910   7.497  1.00  0.00           H  
ATOM    620  N   LEU A  43      43.429  37.832   6.663  1.00  0.00           N  
ATOM    621  CA  LEU A  43      44.668  38.264   6.052  1.00  0.00           C  
ATOM    622  C   LEU A  43      45.764  37.218   5.950  1.00  0.00           C  
ATOM    623  O   LEU A  43      46.542  37.290   4.974  1.00  0.00           O  
ATOM    624  CB  LEU A  43      45.272  39.453   6.842  1.00  0.00           C  
ATOM    625  CG  LEU A  43      44.435  40.725   6.907  1.00  0.00           C  
ATOM    626  CD1 LEU A  43      45.093  41.764   7.805  1.00  0.00           C  
ATOM    627  CD2 LEU A  43      44.198  41.286   5.512  1.00  0.00           C  
ATOM    628  H   LEU A  43      43.366  37.799   7.660  1.00  0.00           H  
ATOM    629  HA  LEU A  43      44.460  38.583   5.127  1.00  0.00           H  
ATOM    630  HB2 LEU A  43      46.146  39.687   6.417  1.00  0.00           H  
ATOM    631  HB3 LEU A  43      45.429  39.145   7.780  1.00  0.00           H  
ATOM    632  HG  LEU A  43      43.547  40.492   7.302  1.00  0.00           H  
ATOM    633 HD11 LEU A  43      44.527  42.588   7.832  1.00  0.00           H  
ATOM    634 HD12 LEU A  43      45.187  41.394   8.729  1.00  0.00           H  
ATOM    635 HD13 LEU A  43      45.997  41.992   7.444  1.00  0.00           H  
ATOM    636 HD21 LEU A  43      43.648  42.119   5.577  1.00  0.00           H  
ATOM    637 HD22 LEU A  43      45.077  41.499   5.085  1.00  0.00           H  
ATOM    638 HD23 LEU A  43      43.714  40.609   4.958  1.00  0.00           H  
ATOM    639  N   PHE A  44      45.932  36.353   6.937  1.00  0.00           N  
ATOM    640  CA  PHE A  44      47.022  35.379   6.912  1.00  0.00           C  
ATOM    641  C   PHE A  44      46.472  33.963   7.014  1.00  0.00           C  
ATOM    642  O   PHE A  44      45.640  33.658   7.879  1.00  0.00           O  
ATOM    643  CB  PHE A  44      48.025  35.673   8.034  1.00  0.00           C  
ATOM    644  CG  PHE A  44      48.643  37.047   7.955  1.00  0.00           C  
ATOM    645  CD1 PHE A  44      49.705  37.293   7.089  1.00  0.00           C  
ATOM    646  CD2 PHE A  44      48.143  38.096   8.711  1.00  0.00           C  
ATOM    647  CE1 PHE A  44      50.261  38.560   7.000  1.00  0.00           C  
ATOM    648  CE2 PHE A  44      48.695  39.365   8.628  1.00  0.00           C  
ATOM    649  CZ  PHE A  44      49.759  39.599   7.769  1.00  0.00           C  
ATOM    650  H   PHE A  44      45.302  36.366   7.714  1.00  0.00           H  
ATOM    651  HA  PHE A  44      47.498  35.466   6.037  1.00  0.00           H  
ATOM    652  HB2 PHE A  44      48.758  34.995   7.987  1.00  0.00           H  
ATOM    653  HB3 PHE A  44      47.550  35.591   8.910  1.00  0.00           H  
ATOM    654  HD1 PHE A  44      50.069  36.550   6.527  1.00  0.00           H  
ATOM    655  HD2 PHE A  44      47.371  37.935   9.326  1.00  0.00           H  
ATOM    656  HE1 PHE A  44      51.027  38.725   6.379  1.00  0.00           H  
ATOM    657  HE2 PHE A  44      48.327  40.109   9.186  1.00  0.00           H  
ATOM    658  HZ  PHE A  44      50.162  40.512   7.705  1.00  0.00           H  
ATOM    659  N   GLU A  45      46.943  33.091   6.112  1.00  0.00           N  
ATOM    660  CA  GLU A  45      46.464  31.709   6.105  1.00  0.00           C  
ATOM    661  C   GLU A  45      47.592  30.727   6.371  1.00  0.00           C  
ATOM    662  O   GLU A  45      48.622  30.758   5.689  1.00  0.00           O  
ATOM    663  CB  GLU A  45      45.795  31.412   4.761  1.00  0.00           C  
ATOM    664  CG  GLU A  45      45.374  29.959   4.609  1.00  0.00           C  
ATOM    665  CD  GLU A  45      44.726  29.692   3.271  1.00  0.00           C  
ATOM    666  OE1 GLU A  45      45.435  29.438   2.276  1.00  0.00           O  
ATOM    667  OE2 GLU A  45      43.476  29.747   3.211  1.00  0.00           O  
ATOM    668  H   GLU A  45      47.624  33.386   5.442  1.00  0.00           H  
ATOM    669  HA  GLU A  45      45.780  31.608   6.828  1.00  0.00           H  
ATOM    670  HB2 GLU A  45      46.439  31.634   4.029  1.00  0.00           H  
ATOM    671  HB3 GLU A  45      44.982  31.989   4.676  1.00  0.00           H  
ATOM    672  HG2 GLU A  45      44.722  29.735   5.333  1.00  0.00           H  
ATOM    673  HG3 GLU A  45      46.183  29.378   4.697  1.00  0.00           H  
ATOM    674  N   GLY A  46      47.399  29.861   7.357  1.00  0.00           N  
ATOM    675  CA  GLY A  46      48.368  28.863   7.740  1.00  0.00           C  
ATOM    676  C   GLY A  46      48.205  27.552   6.970  1.00  0.00           C  
ATOM    677  O   GLY A  46      47.572  27.482   5.925  1.00  0.00           O  
ATOM    678  H   GLY A  46      46.537  29.902   7.861  1.00  0.00           H  
ATOM    679  HA2 GLY A  46      48.264  28.675   8.717  1.00  0.00           H  
ATOM    680  HA3 GLY A  46      49.284  29.224   7.566  1.00  0.00           H  
ATOM    681  N   LEU A  47      48.798  26.504   7.527  1.00  0.00           N  
ATOM    682  CA  LEU A  47      48.776  25.178   6.904  1.00  0.00           C  
ATOM    683  C   LEU A  47      47.358  24.657   6.720  1.00  0.00           C  
ATOM    684  O   LEU A  47      46.982  24.152   5.656  1.00  0.00           O  
ATOM    685  CB  LEU A  47      49.606  24.209   7.749  1.00  0.00           C  
ATOM    686  CG  LEU A  47      51.100  24.560   7.874  1.00  0.00           C  
ATOM    687  CD1 LEU A  47      51.734  23.709   8.957  1.00  0.00           C  
ATOM    688  CD2 LEU A  47      51.813  24.377   6.537  1.00  0.00           C  
ATOM    689  H   LEU A  47      49.274  26.623   8.398  1.00  0.00           H  
ATOM    690  HA  LEU A  47      49.202  25.250   6.002  1.00  0.00           H  
ATOM    691  HB2 LEU A  47      49.535  23.301   7.337  1.00  0.00           H  
ATOM    692  HB3 LEU A  47      49.215  24.189   8.669  1.00  0.00           H  
ATOM    693  HG  LEU A  47      51.176  25.520   8.143  1.00  0.00           H  
ATOM    694 HD11 LEU A  47      52.704  23.939   9.036  1.00  0.00           H  
ATOM    695 HD12 LEU A  47      51.277  23.885   9.829  1.00  0.00           H  
ATOM    696 HD13 LEU A  47      51.639  22.742   8.720  1.00  0.00           H  
ATOM    697 HD21 LEU A  47      52.780  24.610   6.640  1.00  0.00           H  
ATOM    698 HD22 LEU A  47      51.729  23.425   6.242  1.00  0.00           H  
ATOM    699 HD23 LEU A  47      51.397  24.976   5.853  1.00  0.00           H  
ATOM    700  N   LEU A  48      46.573  24.731   7.786  1.00  0.00           N  
ATOM    701  CA  LEU A  48      45.187  24.309   7.792  1.00  0.00           C  
ATOM    702  C   LEU A  48      44.314  25.518   8.164  1.00  0.00           C  
ATOM    703  O   LEU A  48      44.808  26.487   8.749  1.00  0.00           O  
ATOM    704  CB  LEU A  48      44.917  23.211   8.816  1.00  0.00           C  
ATOM    705  CG  LEU A  48      45.217  21.771   8.434  1.00  0.00           C  
ATOM    706  CD1 LEU A  48      46.701  21.507   8.258  1.00  0.00           C  
ATOM    707  CD2 LEU A  48      44.652  20.816   9.491  1.00  0.00           C  
ATOM    708  H   LEU A  48      46.959  25.098   8.632  1.00  0.00           H  
ATOM    709  HA  LEU A  48      44.934  23.984   6.881  1.00  0.00           H  
ATOM    710  HB2 LEU A  48      43.946  23.258   9.049  1.00  0.00           H  
ATOM    711  HB3 LEU A  48      45.465  23.422   9.626  1.00  0.00           H  
ATOM    712  HG  LEU A  48      44.761  21.578   7.565  1.00  0.00           H  
ATOM    713 HD11 LEU A  48      46.842  20.549   8.008  1.00  0.00           H  
ATOM    714 HD12 LEU A  48      47.061  22.096   7.535  1.00  0.00           H  
ATOM    715 HD13 LEU A  48      47.178  21.702   9.115  1.00  0.00           H  
ATOM    716 HD21 LEU A  48      44.855  19.872   9.230  1.00  0.00           H  
ATOM    717 HD22 LEU A  48      45.071  21.014  10.377  1.00  0.00           H  
ATOM    718 HD23 LEU A  48      43.662  20.938   9.556  1.00  0.00           H  
ATOM    719  N   ILE A  49      43.046  25.444   7.796  1.00  0.00           N  
ATOM    720  CA  ILE A  49      42.061  26.466   8.138  1.00  0.00           C  
ATOM    721  C   ILE A  49      40.822  25.712   8.648  1.00  0.00           C  
ATOM    722  O   ILE A  49      40.751  24.486   8.451  1.00  0.00           O  
ATOM    723  CB  ILE A  49      41.623  27.386   6.990  1.00  0.00           C  
ATOM    724  CG1 ILE A  49      41.061  26.596   5.803  1.00  0.00           C  
ATOM    725  CG2 ILE A  49      42.761  28.295   6.537  1.00  0.00           C  
ATOM    726  CD1 ILE A  49      40.462  27.449   4.699  1.00  0.00           C  
ATOM    727  H   ILE A  49      42.749  24.654   7.260  1.00  0.00           H  
ATOM    728  HA  ILE A  49      42.425  27.028   8.881  1.00  0.00           H  
ATOM    729  HB  ILE A  49      40.890  27.971   7.336  1.00  0.00           H  
ATOM    730 HG12 ILE A  49      40.348  25.984   6.146  1.00  0.00           H  
ATOM    731 HG13 ILE A  49      41.804  26.054   5.410  1.00  0.00           H  
ATOM    732 HG21 ILE A  49      42.444  28.880   5.790  1.00  0.00           H  
ATOM    733 HG22 ILE A  49      43.058  28.865   7.303  1.00  0.00           H  
ATOM    734 HG23 ILE A  49      43.528  27.737   6.220  1.00  0.00           H  
ATOM    735 HD11 ILE A  49      40.121  26.857   3.968  1.00  0.00           H  
ATOM    736 HD12 ILE A  49      39.707  27.991   5.069  1.00  0.00           H  
ATOM    737 HD13 ILE A  49      41.163  28.061   4.333  1.00  0.00           H  
ATOM    738  N   SER A  50      39.889  26.402   9.286  1.00  0.00           N  
ATOM    739  CA  SER A  50      38.654  25.720   9.699  1.00  0.00           C  
ATOM    740  C   SER A  50      37.655  25.847   8.545  1.00  0.00           C  
ATOM    741  O   SER A  50      37.616  26.912   7.906  1.00  0.00           O  
ATOM    742  CB  SER A  50      38.040  26.353  10.941  1.00  0.00           C  
ATOM    743  OG  SER A  50      38.914  26.281  12.047  1.00  0.00           O  
ATOM    744  H   SER A  50      40.023  27.373   9.484  1.00  0.00           H  
ATOM    745  HA  SER A  50      38.845  24.754   9.873  1.00  0.00           H  
ATOM    746  HB2 SER A  50      37.193  25.872  11.165  1.00  0.00           H  
ATOM    747  HB3 SER A  50      37.837  27.313  10.749  1.00  0.00           H  
ATOM    748  HG  SER A  50      38.481  26.704  12.843  1.00  0.00           H  
ATOM    749  N   ASP A  51      36.880  24.805   8.278  1.00  0.00           N  
ATOM    750  CA  ASP A  51      35.853  24.953   7.218  1.00  0.00           C  
ATOM    751  C   ASP A  51      34.705  25.743   7.839  1.00  0.00           C  
ATOM    752  O   ASP A  51      34.804  26.164   9.015  1.00  0.00           O  
ATOM    753  CB  ASP A  51      35.435  23.610   6.676  1.00  0.00           C  
ATOM    754  CG  ASP A  51      34.687  22.692   7.601  1.00  0.00           C  
ATOM    755  OD1 ASP A  51      34.285  23.085   8.719  1.00  0.00           O  
ATOM    756  OD2 ASP A  51      34.466  21.500   7.224  1.00  0.00           O  
ATOM    757  H   ASP A  51      36.985  23.945   8.777  1.00  0.00           H  
ATOM    758  HA  ASP A  51      36.242  25.491   6.470  1.00  0.00           H  
ATOM    759  HB2 ASP A  51      36.264  23.133   6.386  1.00  0.00           H  
ATOM    760  HB3 ASP A  51      34.851  23.776   5.882  1.00  0.00           H  
ATOM    761  N   VAL A  52      33.567  25.893   7.162  1.00  0.00           N  
ATOM    762  CA  VAL A  52      32.444  26.651   7.714  1.00  0.00           C  
ATOM    763  C   VAL A  52      31.836  26.076   8.974  1.00  0.00           C  
ATOM    764  O   VAL A  52      31.104  26.786   9.696  1.00  0.00           O  
ATOM    765  CB  VAL A  52      31.313  26.888   6.687  1.00  0.00           C  
ATOM    766  CG1 VAL A  52      31.695  28.020   5.747  1.00  0.00           C  
ATOM    767  CG2 VAL A  52      30.970  25.631   5.915  1.00  0.00           C  
ATOM    768  H   VAL A  52      33.479  25.478   6.256  1.00  0.00           H  
ATOM    769  HA  VAL A  52      32.801  27.553   7.957  1.00  0.00           H  
ATOM    770  HB  VAL A  52      30.496  27.170   7.190  1.00  0.00           H  
ATOM    771 HG11 VAL A  52      30.959  28.167   5.086  1.00  0.00           H  
ATOM    772 HG12 VAL A  52      31.841  28.857   6.275  1.00  0.00           H  
ATOM    773 HG13 VAL A  52      32.536  27.781   5.262  1.00  0.00           H  
ATOM    774 HG21 VAL A  52      30.237  25.829   5.265  1.00  0.00           H  
ATOM    775 HG22 VAL A  52      31.778  25.313   5.419  1.00  0.00           H  
ATOM    776 HG23 VAL A  52      30.668  24.921   6.551  1.00  0.00           H  
ATOM    777  N   GLU A  53      32.082  24.805   9.286  1.00  0.00           N  
ATOM    778  CA  GLU A  53      31.559  24.192  10.496  1.00  0.00           C  
ATOM    779  C   GLU A  53      32.643  23.990  11.537  1.00  0.00           C  
ATOM    780  O   GLU A  53      32.411  23.364  12.578  1.00  0.00           O  
ATOM    781  CB  GLU A  53      30.887  22.859  10.166  1.00  0.00           C  
ATOM    782  CG  GLU A  53      29.696  23.070   9.225  1.00  0.00           C  
ATOM    783  CD  GLU A  53      29.005  21.743   8.963  1.00  0.00           C  
ATOM    784  OE1 GLU A  53      29.158  20.848   9.824  1.00  0.00           O  
ATOM    785  OE2 GLU A  53      28.339  21.646   7.911  1.00  0.00           O  
ATOM    786  H   GLU A  53      32.644  24.255   8.669  1.00  0.00           H  
ATOM    787  HA  GLU A  53      30.867  24.803  10.881  1.00  0.00           H  
ATOM    788  HB2 GLU A  53      30.565  22.435  11.013  1.00  0.00           H  
ATOM    789  HB3 GLU A  53      31.552  22.257   9.724  1.00  0.00           H  
ATOM    790  HG2 GLU A  53      30.020  23.452   8.360  1.00  0.00           H  
ATOM    791  HG3 GLU A  53      29.048  23.704   9.647  1.00  0.00           H  
ATOM    792  N   GLY A  54      33.847  24.509  11.268  1.00  0.00           N  
ATOM    793  CA  GLY A  54      34.935  24.393  12.205  1.00  0.00           C  
ATOM    794  C   GLY A  54      35.840  23.200  12.094  1.00  0.00           C  
ATOM    795  O   GLY A  54      36.759  23.061  12.928  1.00  0.00           O  
ATOM    796  H   GLY A  54      33.994  24.986  10.401  1.00  0.00           H  
ATOM    797  HA2 GLY A  54      34.537  24.379  13.122  1.00  0.00           H  
ATOM    798  HA3 GLY A  54      35.505  25.208  12.101  1.00  0.00           H  
ATOM    799  N   HIS A  55      35.656  22.315  11.119  1.00  0.00           N  
ATOM    800  CA  HIS A  55      36.555  21.161  10.990  1.00  0.00           C  
ATOM    801  C   HIS A  55      37.893  21.602  10.392  1.00  0.00           C  
ATOM    802  O   HIS A  55      37.918  22.337   9.407  1.00  0.00           O  
ATOM    803  CB  HIS A  55      35.973  20.126  10.035  1.00  0.00           C  
ATOM    804  CG  HIS A  55      34.557  19.725  10.287  1.00  0.00           C  
ATOM    805  ND1 HIS A  55      33.548  20.010   9.388  1.00  0.00           N  
ATOM    806  CD2 HIS A  55      33.976  19.063  11.315  1.00  0.00           C  
ATOM    807  CE1 HIS A  55      32.404  19.542   9.860  1.00  0.00           C  
ATOM    808  NE2 HIS A  55      32.627  18.965  11.027  1.00  0.00           N  
ATOM    809  H   HIS A  55      34.903  22.436  10.472  1.00  0.00           H  
ATOM    810  HA  HIS A  55      36.705  20.747  11.888  1.00  0.00           H  
ATOM    811  HB2 HIS A  55      36.539  19.304  10.094  1.00  0.00           H  
ATOM    812  HB3 HIS A  55      36.025  20.501   9.109  1.00  0.00           H  
ATOM    813  HD1 HIS A  55      33.664  20.493   8.520  1.00  0.00           H  
ATOM    814  HD2 HIS A  55      34.436  18.711  12.130  1.00  0.00           H  
ATOM    815  HE1 HIS A  55      31.515  19.613   9.407  1.00  0.00           H  
ATOM    816  HE2 HIS A  55      31.936  18.530  11.605  1.00  0.00           H  
ATOM    817  N   PRO A  56      38.980  21.139  10.967  1.00  0.00           N  
ATOM    818  CA  PRO A  56      40.326  21.416  10.454  1.00  0.00           C  
ATOM    819  C   PRO A  56      40.339  20.992   8.991  1.00  0.00           C  
ATOM    820  O   PRO A  56      39.901  19.868   8.678  1.00  0.00           O  
ATOM    821  CB  PRO A  56      41.308  20.587  11.285  1.00  0.00           C  
ATOM    822  CG  PRO A  56      40.484  20.259  12.511  1.00  0.00           C  
ATOM    823  CD  PRO A  56      39.008  20.263  12.133  1.00  0.00           C  
ATOM    824  HA  PRO A  56      40.536  22.390  10.536  1.00  0.00           H  
ATOM    825  HB2 PRO A  56      41.584  19.757  10.800  1.00  0.00           H  
ATOM    826  HB3 PRO A  56      42.120  21.119  11.525  1.00  0.00           H  
ATOM    827  HG2 PRO A  56      40.740  19.355  12.855  1.00  0.00           H  
ATOM    828  HG3 PRO A  56      40.650  20.944  13.220  1.00  0.00           H  
ATOM    829  HD2 PRO A  56      38.692  19.343  11.901  1.00  0.00           H  
ATOM    830  HD3 PRO A  56      38.447  20.631  12.874  1.00  0.00           H  
ATOM    831  N   SER A  57      40.733  21.857   8.083  1.00  0.00           N  
ATOM    832  CA  SER A  57      40.704  21.587   6.653  1.00  0.00           C  
ATOM    833  C   SER A  57      41.925  22.179   5.965  1.00  0.00           C  
ATOM    834  O   SER A  57      42.656  22.998   6.521  1.00  0.00           O  
ATOM    835  CB  SER A  57      39.447  22.238   6.040  1.00  0.00           C  
ATOM    836  OG  SER A  57      38.265  21.707   6.601  1.00  0.00           O  
ATOM    837  H   SER A  57      41.070  22.747   8.391  1.00  0.00           H  
ATOM    838  HA  SER A  57      40.679  20.599   6.499  1.00  0.00           H  
ATOM    839  HB2 SER A  57      39.442  22.071   5.054  1.00  0.00           H  
ATOM    840  HB3 SER A  57      39.474  23.223   6.211  1.00  0.00           H  
ATOM    841  HG  SER A  57      37.471  22.148   6.184  1.00  0.00           H  
ATOM    842  N   PRO A  58      42.138  21.787   4.722  1.00  0.00           N  
ATOM    843  CA  PRO A  58      43.268  22.254   3.942  1.00  0.00           C  
ATOM    844  C   PRO A  58      43.338  23.769   3.853  1.00  0.00           C  
ATOM    845  O   PRO A  58      42.356  24.427   3.507  1.00  0.00           O  
ATOM    846  CB  PRO A  58      43.108  21.637   2.533  1.00  0.00           C  
ATOM    847  CG  PRO A  58      42.233  20.440   2.832  1.00  0.00           C  
ATOM    848  CD  PRO A  58      41.328  20.809   4.003  1.00  0.00           C  
ATOM    849  HA  PRO A  58      44.113  21.912   4.354  1.00  0.00           H  
ATOM    850  HB2 PRO A  58      42.658  22.271   1.904  1.00  0.00           H  
ATOM    851  HB3 PRO A  58      43.990  21.360   2.152  1.00  0.00           H  
ATOM    852  HG2 PRO A  58      41.679  20.215   2.031  1.00  0.00           H  
ATOM    853  HG3 PRO A  58      42.802  19.654   3.075  1.00  0.00           H  
ATOM    854  HD2 PRO A  58      40.470  21.212   3.685  1.00  0.00           H  
ATOM    855  HD3 PRO A  58      41.130  20.012   4.574  1.00  0.00           H  
ATOM    856  N   GLY A  59      44.513  24.315   4.161  1.00  0.00           N  
ATOM    857  CA  GLY A  59      44.744  25.774   4.035  1.00  0.00           C  
ATOM    858  C   GLY A  59      45.828  25.915   2.954  1.00  0.00           C  
ATOM    859  O   GLY A  59      45.600  25.551   1.791  1.00  0.00           O  
ATOM    860  H   GLY A  59      45.255  23.728   4.484  1.00  0.00           H  
ATOM    861  HA2 GLY A  59      45.062  26.156   4.903  1.00  0.00           H  
ATOM    862  HA3 GLY A  59      43.905  26.239   3.754  1.00  0.00           H  
ATOM    863  N   VAL A  60      47.023  26.352   3.360  1.00  0.00           N  
ATOM    864  CA  VAL A  60      48.130  26.404   2.383  1.00  0.00           C  
ATOM    865  C   VAL A  60      48.508  24.951   2.072  1.00  0.00           C  
ATOM    866  O   VAL A  60      48.814  24.626   0.923  1.00  0.00           O  
ATOM    867  CB  VAL A  60      49.336  27.213   2.844  1.00  0.00           C  
ATOM    868  CG1 VAL A  60      50.517  27.043   1.881  1.00  0.00           C  
ATOM    869  CG2 VAL A  60      48.991  28.698   2.955  1.00  0.00           C  
ATOM    870  H   VAL A  60      47.166  26.639   4.307  1.00  0.00           H  
ATOM    871  HA  VAL A  60      47.782  26.820   1.543  1.00  0.00           H  
ATOM    872  HB  VAL A  60      49.613  26.883   3.747  1.00  0.00           H  
ATOM    873 HG11 VAL A  60      51.293  27.583   2.207  1.00  0.00           H  
ATOM    874 HG12 VAL A  60      50.777  26.078   1.839  1.00  0.00           H  
ATOM    875 HG13 VAL A  60      50.252  27.357   0.969  1.00  0.00           H  
ATOM    876 HG21 VAL A  60      49.797  29.206   3.259  1.00  0.00           H  
ATOM    877 HG22 VAL A  60      48.698  29.040   2.062  1.00  0.00           H  
ATOM    878 HG23 VAL A  60      48.252  28.820   3.617  1.00  0.00           H  
ATOM    879  N   ALA A  61      48.440  24.066   3.058  1.00  0.00           N  
ATOM    880  CA  ALA A  61      48.723  22.646   2.839  1.00  0.00           C  
ATOM    881  C   ALA A  61      47.490  21.950   2.262  1.00  0.00           C  
ATOM    882  O   ALA A  61      46.402  22.008   2.857  1.00  0.00           O  
ATOM    883  CB  ALA A  61      49.133  21.996   4.153  1.00  0.00           C  
ATOM    884  H   ALA A  61      48.189  24.377   3.975  1.00  0.00           H  
ATOM    885  HA  ALA A  61      49.477  22.563   2.187  1.00  0.00           H  
ATOM    886  HB1 ALA A  61      49.325  21.027   4.000  1.00  0.00           H  
ATOM    887  HB2 ALA A  61      49.953  22.447   4.506  1.00  0.00           H  
ATOM    888  HB3 ALA A  61      48.390  22.088   4.816  1.00  0.00           H  
ATOM    889  N   GLU A  62      47.631  21.284   1.108  1.00  0.00           N  
ATOM    890  CA  GLU A  62      46.474  20.592   0.521  1.00  0.00           C  
ATOM    891  C   GLU A  62      46.331  19.174   1.072  1.00  0.00           C  
ATOM    892  O   GLU A  62      45.238  18.591   1.049  1.00  0.00           O  
ATOM    893  CB  GLU A  62      46.541  20.569  -0.997  1.00  0.00           C  
ATOM    894  CG  GLU A  62      47.686  19.768  -1.585  1.00  0.00           C  
ATOM    895  CD  GLU A  62      47.868  20.006  -3.072  1.00  0.00           C  
ATOM    896  OE1 GLU A  62      46.893  20.414  -3.739  1.00  0.00           O  
ATOM    897  OE2 GLU A  62      48.992  19.776  -3.571  1.00  0.00           O  
ATOM    898  H   GLU A  62      48.519  21.258   0.648  1.00  0.00           H  
ATOM    899  HA  GLU A  62      45.653  21.101   0.780  1.00  0.00           H  
ATOM    900  HB2 GLU A  62      46.629  21.513  -1.316  1.00  0.00           H  
ATOM    901  HB3 GLU A  62      45.685  20.180  -1.338  1.00  0.00           H  
ATOM    902  HG2 GLU A  62      47.505  18.796  -1.437  1.00  0.00           H  
ATOM    903  HG3 GLU A  62      48.530  20.025  -1.115  1.00  0.00           H  
ATOM    904  N   LYS A  63      47.439  18.611   1.548  1.00  0.00           N  
ATOM    905  CA  LYS A  63      47.418  17.273   2.125  1.00  0.00           C  
ATOM    906  C   LYS A  63      48.616  17.118   3.063  1.00  0.00           C  
ATOM    907  O   LYS A  63      49.585  17.864   2.977  1.00  0.00           O  
ATOM    908  CB  LYS A  63      47.348  16.177   1.100  1.00  0.00           C  
ATOM    909  CG  LYS A  63      48.513  15.981   0.172  1.00  0.00           C  
ATOM    910  CD  LYS A  63      48.102  16.040  -1.290  1.00  0.00           C  
ATOM    911  CE  LYS A  63      46.962  15.100  -1.641  1.00  0.00           C  
ATOM    912  NZ  LYS A  63      46.075  15.673  -2.697  1.00  0.00           N  
ATOM    913  H   LYS A  63      48.302  19.115   1.509  1.00  0.00           H  
ATOM    914  HA  LYS A  63      46.593  17.206   2.686  1.00  0.00           H  
ATOM    915  HB2 LYS A  63      46.546  16.357   0.531  1.00  0.00           H  
ATOM    916  HB3 LYS A  63      47.219  15.318   1.596  1.00  0.00           H  
ATOM    917  HG2 LYS A  63      48.923  15.088   0.355  1.00  0.00           H  
ATOM    918  HG3 LYS A  63      49.187  16.699   0.346  1.00  0.00           H  
ATOM    919  HD2 LYS A  63      48.894  15.799  -1.851  1.00  0.00           H  
ATOM    920  HD3 LYS A  63      47.817  16.975  -1.500  1.00  0.00           H  
ATOM    921  HE2 LYS A  63      46.418  14.930  -0.819  1.00  0.00           H  
ATOM    922  HE3 LYS A  63      47.344  14.237  -1.972  1.00  0.00           H  
ATOM    923  HZ1 LYS A  63      45.339  15.027  -2.900  1.00  0.00           H  
ATOM    924  HZ2 LYS A  63      45.683  16.534  -2.372  1.00  0.00           H  
ATOM    925  HZ3 LYS A  63      46.609  15.842  -3.526  1.00  0.00           H  
ATOM    926  N   TRP A  64      48.475  16.213   4.017  1.00  0.00           N  
ATOM    927  CA  TRP A  64      49.519  15.999   5.006  1.00  0.00           C  
ATOM    928  C   TRP A  64      49.448  14.576   5.534  1.00  0.00           C  
ATOM    929  O   TRP A  64      48.439  13.887   5.411  1.00  0.00           O  
ATOM    930  CB  TRP A  64      49.377  16.973   6.183  1.00  0.00           C  
ATOM    931  CG  TRP A  64      48.013  16.935   6.816  1.00  0.00           C  
ATOM    932  CD1 TRP A  64      47.603  16.146   7.851  1.00  0.00           C  
ATOM    933  CD2 TRP A  64      46.882  17.741   6.440  1.00  0.00           C  
ATOM    934  NE1 TRP A  64      46.278  16.410   8.138  1.00  0.00           N  
ATOM    935  CE2 TRP A  64      45.816  17.377   7.287  1.00  0.00           C  
ATOM    936  CE3 TRP A  64      46.668  18.736   5.480  1.00  0.00           C  
ATOM    937  CZ2 TRP A  64      44.554  17.972   7.188  1.00  0.00           C  
ATOM    938  CZ3 TRP A  64      45.421  19.317   5.372  1.00  0.00           C  
ATOM    939  CH2 TRP A  64      44.374  18.934   6.229  1.00  0.00           C  
ATOM    940  H   TRP A  64      47.638  15.668   4.059  1.00  0.00           H  
ATOM    941  HA  TRP A  64      50.409  16.140   4.573  1.00  0.00           H  
ATOM    942  HB2 TRP A  64      49.549  17.901   5.851  1.00  0.00           H  
ATOM    943  HB3 TRP A  64      50.057  16.736   6.877  1.00  0.00           H  
ATOM    944  HD1 TRP A  64      48.174  15.479   8.329  1.00  0.00           H  
ATOM    945  HE1 TRP A  64      45.741  15.965   8.855  1.00  0.00           H  
ATOM    946  HE3 TRP A  64      47.412  19.024   4.877  1.00  0.00           H  
ATOM    947  HZ2 TRP A  64      43.808  17.704   7.797  1.00  0.00           H  
ATOM    948  HZ3 TRP A  64      45.260  20.018   4.677  1.00  0.00           H  
ATOM    949  HH2 TRP A  64      43.480  19.373   6.137  1.00  0.00           H  
ATOM    950  N   GLU A  65      50.571  14.127   6.076  1.00  0.00           N  
ATOM    951  CA  GLU A  65      50.686  12.802   6.648  1.00  0.00           C  
ATOM    952  C   GLU A  65      51.446  12.935   7.980  1.00  0.00           C  
ATOM    953  O   GLU A  65      52.105  13.951   8.213  1.00  0.00           O  
ATOM    954  CB  GLU A  65      51.486  11.825   5.794  1.00  0.00           C  
ATOM    955  CG  GLU A  65      51.072  11.600   4.365  1.00  0.00           C  
ATOM    956  CD  GLU A  65      51.582  12.692   3.431  1.00  0.00           C  
ATOM    957  OE1 GLU A  65      52.777  13.048   3.522  1.00  0.00           O  
ATOM    958  OE2 GLU A  65      50.748  13.205   2.647  1.00  0.00           O  
ATOM    959  H   GLU A  65      51.371  14.727   6.090  1.00  0.00           H  
ATOM    960  HA  GLU A  65      49.774  12.430   6.818  1.00  0.00           H  
ATOM    961  HB2 GLU A  65      51.451  10.937   6.253  1.00  0.00           H  
ATOM    962  HB3 GLU A  65      52.430  12.155   5.778  1.00  0.00           H  
ATOM    963  HG2 GLU A  65      50.073  11.580   4.320  1.00  0.00           H  
ATOM    964  HG3 GLU A  65      51.437  10.721   4.060  1.00  0.00           H  
ATOM    965  N   ASN A  66      51.359  11.891   8.787  1.00  0.00           N  
ATOM    966  CA  ASN A  66      52.105  11.879  10.041  1.00  0.00           C  
ATOM    967  C   ASN A  66      52.764  10.496  10.195  1.00  0.00           C  
ATOM    968  O   ASN A  66      52.220   9.477   9.767  1.00  0.00           O  
ATOM    969  CB  ASN A  66      51.264  12.216  11.252  1.00  0.00           C  
ATOM    970  CG  ASN A  66      50.450  11.045  11.774  1.00  0.00           C  
ATOM    971  OD1 ASN A  66      50.980  10.220  12.522  1.00  0.00           O  
ATOM    972  ND2 ASN A  66      49.194  10.971  11.347  1.00  0.00           N  
ATOM    973  H   ASN A  66      50.784  11.112   8.539  1.00  0.00           H  
ATOM    974  HA  ASN A  66      52.833  12.561   9.972  1.00  0.00           H  
ATOM    975  HB2 ASN A  66      50.635  12.953  11.004  1.00  0.00           H  
ATOM    976  HB3 ASN A  66      51.872  12.528  11.982  1.00  0.00           H  
ATOM    977 HD21 ASN A  66      48.830  11.678  10.740  1.00  0.00           H  
ATOM    978 HD22 ASN A  66      48.613  10.209  11.632  1.00  0.00           H  
ATOM    979  N   LYS A  67      53.936  10.524  10.798  1.00  0.00           N  
ATOM    980  CA  LYS A  67      54.679   9.285  11.078  1.00  0.00           C  
ATOM    981  C   LYS A  67      54.732   9.185  12.600  1.00  0.00           C  
ATOM    982  O   LYS A  67      55.362  10.020  13.265  1.00  0.00           O  
ATOM    983  CB  LYS A  67      56.050   9.316  10.440  1.00  0.00           C  
ATOM    984  CG  LYS A  67      56.931   8.104  10.677  1.00  0.00           C  
ATOM    985  CD  LYS A  67      58.321   8.326  10.088  1.00  0.00           C  
ATOM    986  CE  LYS A  67      59.169   9.237  10.966  1.00  0.00           C  
ATOM    987  NZ  LYS A  67      60.276   9.876  10.192  1.00  0.00           N  
ATOM    988  H   LYS A  67      54.327  11.403  11.070  1.00  0.00           H  
ATOM    989  HA  LYS A  67      54.166   8.506  10.716  1.00  0.00           H  
ATOM    990  HB2 LYS A  67      56.533  10.117  10.794  1.00  0.00           H  
ATOM    991  HB3 LYS A  67      55.924   9.412   9.453  1.00  0.00           H  
ATOM    992  HG2 LYS A  67      56.514   7.305  10.243  1.00  0.00           H  
ATOM    993  HG3 LYS A  67      57.013   7.945  11.661  1.00  0.00           H  
ATOM    994  HD2 LYS A  67      58.227   8.744   9.184  1.00  0.00           H  
ATOM    995  HD3 LYS A  67      58.780   7.442  10.000  1.00  0.00           H  
ATOM    996  HE2 LYS A  67      59.563   8.696  11.709  1.00  0.00           H  
ATOM    997  HE3 LYS A  67      58.585   9.953  11.349  1.00  0.00           H  
ATOM    998  HZ1 LYS A  67      60.810  10.465  10.799  1.00  0.00           H  
ATOM    999  HZ2 LYS A  67      60.868   9.167   9.810  1.00  0.00           H  
ATOM   1000  HZ3 LYS A  67      59.891  10.424   9.450  1.00  0.00           H  
ATOM   1001  N   ASP A  68      53.972   8.247  13.158  1.00  0.00           N  
ATOM   1002  CA  ASP A  68      53.867   8.006  14.581  1.00  0.00           C  
ATOM   1003  C   ASP A  68      53.338   9.196  15.371  1.00  0.00           C  
ATOM   1004  O   ASP A  68      53.542   9.292  16.593  1.00  0.00           O  
ATOM   1005  CB  ASP A  68      55.229   7.605  15.179  1.00  0.00           C  
ATOM   1006  CG  ASP A  68      55.882   6.404  14.535  1.00  0.00           C  
ATOM   1007  OD1 ASP A  68      55.175   5.437  14.176  1.00  0.00           O  
ATOM   1008  OD2 ASP A  68      57.131   6.440  14.377  1.00  0.00           O  
ATOM   1009  H   ASP A  68      53.433   7.665  12.549  1.00  0.00           H  
ATOM   1010  HA  ASP A  68      53.236   7.243  14.717  1.00  0.00           H  
ATOM   1011  HB2 ASP A  68      55.094   7.402  16.149  1.00  0.00           H  
ATOM   1012  HB3 ASP A  68      55.850   8.383  15.085  1.00  0.00           H  
ATOM   1013  N   PHE A  69      52.667  10.146  14.732  1.00  0.00           N  
ATOM   1014  CA  PHE A  69      52.160  11.368  15.304  1.00  0.00           C  
ATOM   1015  C   PHE A  69      53.304  12.270  15.779  1.00  0.00           C  
ATOM   1016  O   PHE A  69      53.063  13.221  16.532  1.00  0.00           O  
ATOM   1017  CB  PHE A  69      51.165  11.137  16.443  1.00  0.00           C  
ATOM   1018  CG  PHE A  69      50.026  10.205  16.139  1.00  0.00           C  
ATOM   1019  CD1 PHE A  69      49.096  10.499  15.157  1.00  0.00           C  
ATOM   1020  CD2 PHE A  69      49.907   9.008  16.835  1.00  0.00           C  
ATOM   1021  CE1 PHE A  69      48.060   9.629  14.878  1.00  0.00           C  
ATOM   1022  CE2 PHE A  69      48.875   8.130  16.564  1.00  0.00           C  
ATOM   1023  CZ  PHE A  69      47.951   8.446  15.585  1.00  0.00           C  
ATOM   1024  H   PHE A  69      52.496  10.000  13.758  1.00  0.00           H  
ATOM   1025  HA  PHE A  69      51.675  11.858  14.579  1.00  0.00           H  
ATOM   1026  HB2 PHE A  69      50.777  12.023  16.696  1.00  0.00           H  
ATOM   1027  HB3 PHE A  69      51.670  10.761  17.220  1.00  0.00           H  
ATOM   1028  HD1 PHE A  69      49.175  11.353  14.643  1.00  0.00           H  
ATOM   1029  HD2 PHE A  69      50.577   8.779  17.541  1.00  0.00           H  
ATOM   1030  HE1 PHE A  69      47.392   9.854  14.168  1.00  0.00           H  
ATOM   1031  HE2 PHE A  69      48.797   7.272  17.072  1.00  0.00           H  
ATOM   1032  HZ  PHE A  69      47.200   7.816  15.387  1.00  0.00           H  
ATOM   1033  N   LYS A  70      54.532  12.038  15.325  1.00  0.00           N  
ATOM   1034  CA  LYS A  70      55.690  12.809  15.726  1.00  0.00           C  
ATOM   1035  C   LYS A  70      56.293  13.597  14.578  1.00  0.00           C  
ATOM   1036  O   LYS A  70      56.858  14.668  14.803  1.00  0.00           O  
ATOM   1037  CB  LYS A  70      56.788  11.903  16.320  1.00  0.00           C  
ATOM   1038  CG  LYS A  70      56.421  11.310  17.661  1.00  0.00           C  
ATOM   1039  CD  LYS A  70      57.405  10.262  18.133  1.00  0.00           C  
ATOM   1040  CE  LYS A  70      58.691  10.893  18.649  1.00  0.00           C  
ATOM   1041  NZ  LYS A  70      59.347   9.983  19.643  1.00  0.00           N  
ATOM   1042  H   LYS A  70      54.663  11.292  14.672  1.00  0.00           H  
ATOM   1043  HA  LYS A  70      55.404  13.457  16.432  1.00  0.00           H  
ATOM   1044  HB2 LYS A  70      57.620  12.446  16.431  1.00  0.00           H  
ATOM   1045  HB3 LYS A  70      56.961  11.155  15.680  1.00  0.00           H  
ATOM   1046  HG2 LYS A  70      55.517  10.888  17.586  1.00  0.00           H  
ATOM   1047  HG3 LYS A  70      56.390  12.046  18.337  1.00  0.00           H  
ATOM   1048  HD2 LYS A  70      57.625   9.656  17.369  1.00  0.00           H  
ATOM   1049  HD3 LYS A  70      56.986   9.731  18.870  1.00  0.00           H  
ATOM   1050  HE2 LYS A  70      58.478  11.765  19.089  1.00  0.00           H  
ATOM   1051  HE3 LYS A  70      59.314  11.050  17.882  1.00  0.00           H  
ATOM   1052  HZ1 LYS A  70      60.190  10.405  19.976  1.00  0.00           H  
ATOM   1053  HZ2 LYS A  70      58.727   9.826  20.411  1.00  0.00           H  
ATOM   1054  HZ3 LYS A  70      59.562   9.110  19.205  1.00  0.00           H  
ATOM   1055  N   VAL A  71      56.229  13.046  13.366  1.00  0.00           N  
ATOM   1056  CA  VAL A  71      56.761  13.756  12.206  1.00  0.00           C  
ATOM   1057  C   VAL A  71      55.576  14.003  11.262  1.00  0.00           C  
ATOM   1058  O   VAL A  71      54.945  13.088  10.749  1.00  0.00           O  
ATOM   1059  CB  VAL A  71      57.888  13.059  11.456  1.00  0.00           C  
ATOM   1060  CG1 VAL A  71      58.323  13.880  10.243  1.00  0.00           C  
ATOM   1061  CG2 VAL A  71      59.084  12.800  12.367  1.00  0.00           C  
ATOM   1062  H   VAL A  71      55.815  12.143  13.251  1.00  0.00           H  
ATOM   1063  HA  VAL A  71      57.099  14.644  12.516  1.00  0.00           H  
ATOM   1064  HB  VAL A  71      57.547  12.177  11.130  1.00  0.00           H  
ATOM   1065 HG11 VAL A  71      59.062  13.404   9.766  1.00  0.00           H  
ATOM   1066 HG12 VAL A  71      57.547  13.996   9.623  1.00  0.00           H  
ATOM   1067 HG13 VAL A  71      58.644  14.777  10.546  1.00  0.00           H  
ATOM   1068 HG21 VAL A  71      59.806  12.343  11.848  1.00  0.00           H  
ATOM   1069 HG22 VAL A  71      59.428  13.670  12.721  1.00  0.00           H  
ATOM   1070 HG23 VAL A  71      58.802  12.218  13.130  1.00  0.00           H  
ATOM   1071  N   TRP A  72      55.274  15.295  11.122  1.00  0.00           N  
ATOM   1072  CA  TRP A  72      54.139  15.710  10.292  1.00  0.00           C  
ATOM   1073  C   TRP A  72      54.644  16.348   9.022  1.00  0.00           C  
ATOM   1074  O   TRP A  72      55.466  17.271   9.077  1.00  0.00           O  
ATOM   1075  CB  TRP A  72      53.270  16.671  11.124  1.00  0.00           C  
ATOM   1076  CG  TRP A  72      52.644  15.991  12.310  1.00  0.00           C  
ATOM   1077  CD1 TRP A  72      53.233  15.691  13.506  1.00  0.00           C  
ATOM   1078  CD2 TRP A  72      51.295  15.514  12.399  1.00  0.00           C  
ATOM   1079  NE1 TRP A  72      52.338  15.047  14.326  1.00  0.00           N  
ATOM   1080  CE2 TRP A  72      51.140  14.926  13.671  1.00  0.00           C  
ATOM   1081  CE3 TRP A  72      50.206  15.521  11.518  1.00  0.00           C  
ATOM   1082  CZ2 TRP A  72      49.940  14.361  14.091  1.00  0.00           C  
ATOM   1083  CZ3 TRP A  72      49.015  14.964  11.944  1.00  0.00           C  
ATOM   1084  CH2 TRP A  72      48.888  14.393  13.216  1.00  0.00           C  
ATOM   1085  H   TRP A  72      55.827  15.986  11.587  1.00  0.00           H  
ATOM   1086  HA  TRP A  72      53.597  14.903  10.057  1.00  0.00           H  
ATOM   1087  HB2 TRP A  72      52.543  17.034  10.541  1.00  0.00           H  
ATOM   1088  HB3 TRP A  72      53.843  17.423  11.450  1.00  0.00           H  
ATOM   1089  HD1 TRP A  72      54.178  15.909  13.749  1.00  0.00           H  
ATOM   1090  HE1 TRP A  72      52.530  14.719  15.251  1.00  0.00           H  
ATOM   1091  HE3 TRP A  72      50.288  15.919  10.604  1.00  0.00           H  
ATOM   1092  HZ2 TRP A  72      49.850  13.948  14.997  1.00  0.00           H  
ATOM   1093  HZ3 TRP A  72      48.226  14.969  11.330  1.00  0.00           H  
ATOM   1094  HH2 TRP A  72      48.010  14.000  13.491  1.00  0.00           H  
ATOM   1095  N   THR A  73      54.196  15.847   7.878  1.00  0.00           N  
ATOM   1096  CA  THR A  73      54.636  16.375   6.587  1.00  0.00           C  
ATOM   1097  C   THR A  73      53.470  17.022   5.860  1.00  0.00           C  
ATOM   1098  O   THR A  73      52.442  16.397   5.611  1.00  0.00           O  
ATOM   1099  CB  THR A  73      55.280  15.282   5.716  1.00  0.00           C  
ATOM   1100  OG1 THR A  73      56.321  14.651   6.482  1.00  0.00           O  
ATOM   1101  CG2 THR A  73      55.875  15.880   4.454  1.00  0.00           C  
ATOM   1102  H   THR A  73      53.542  15.091   7.899  1.00  0.00           H  
ATOM   1103  HA  THR A  73      55.324  17.080   6.759  1.00  0.00           H  
ATOM   1104  HB  THR A  73      54.589  14.602   5.469  1.00  0.00           H  
ATOM   1105  HG1 THR A  73      56.753  13.936   5.932  1.00  0.00           H  
ATOM   1106 HG21 THR A  73      56.287  15.154   3.904  1.00  0.00           H  
ATOM   1107 HG22 THR A  73      55.154  16.330   3.926  1.00  0.00           H  
ATOM   1108 HG23 THR A  73      56.575  16.550   4.701  1.00  0.00           H  
ATOM   1109  N   PHE A  74      53.650  18.300   5.552  1.00  0.00           N  
ATOM   1110  CA  PHE A  74      52.620  19.089   4.897  1.00  0.00           C  
ATOM   1111  C   PHE A  74      52.960  19.395   3.454  1.00  0.00           C  
ATOM   1112  O   PHE A  74      54.004  20.000   3.173  1.00  0.00           O  
ATOM   1113  CB  PHE A  74      52.422  20.413   5.691  1.00  0.00           C  
ATOM   1114  CG  PHE A  74      51.966  20.119   7.098  1.00  0.00           C  
ATOM   1115  CD1 PHE A  74      50.615  19.944   7.376  1.00  0.00           C  
ATOM   1116  CD2 PHE A  74      52.885  19.959   8.124  1.00  0.00           C  
ATOM   1117  CE1 PHE A  74      50.197  19.619   8.654  1.00  0.00           C  
ATOM   1118  CE2 PHE A  74      52.476  19.644   9.403  1.00  0.00           C  
ATOM   1119  CZ  PHE A  74      51.123  19.466   9.671  1.00  0.00           C  
ATOM   1120  H   PHE A  74      54.522  18.734   5.778  1.00  0.00           H  
ATOM   1121  HA  PHE A  74      51.763  18.574   4.919  1.00  0.00           H  
ATOM   1122  HB2 PHE A  74      51.733  20.973   5.231  1.00  0.00           H  
ATOM   1123  HB3 PHE A  74      53.289  20.911   5.723  1.00  0.00           H  
ATOM   1124  HD1 PHE A  74      49.940  20.054   6.646  1.00  0.00           H  
ATOM   1125  HD2 PHE A  74      53.860  20.074   7.934  1.00  0.00           H  
ATOM   1126  HE1 PHE A  74      49.223  19.494   8.843  1.00  0.00           H  
ATOM   1127  HE2 PHE A  74      53.150  19.544  10.135  1.00  0.00           H  
ATOM   1128  HZ  PHE A  74      50.821  19.229  10.594  1.00  0.00           H  
ATOM   1129  N   HIS A  75      52.089  18.994   2.539  1.00  0.00           N  
ATOM   1130  CA  HIS A  75      52.277  19.252   1.112  1.00  0.00           C  
ATOM   1131  C   HIS A  75      51.552  20.531   0.733  1.00  0.00           C  
ATOM   1132  O   HIS A  75      50.312  20.571   0.735  1.00  0.00           O  
ATOM   1133  CB  HIS A  75      51.777  18.043   0.304  1.00  0.00           C  
ATOM   1134  CG  HIS A  75      52.464  16.791   0.792  1.00  0.00           C  
ATOM   1135  ND1 HIS A  75      53.736  16.456   0.374  1.00  0.00           N  
ATOM   1136  CD2 HIS A  75      52.088  15.848   1.679  1.00  0.00           C  
ATOM   1137  CE1 HIS A  75      54.114  15.340   0.981  1.00  0.00           C  
ATOM   1138  NE2 HIS A  75      53.129  14.945   1.766  1.00  0.00           N  
ATOM   1139  H   HIS A  75      51.274  18.497   2.835  1.00  0.00           H  
ATOM   1140  HA  HIS A  75      53.254  19.373   0.935  1.00  0.00           H  
ATOM   1141  HB2 HIS A  75      51.984  18.181  -0.664  1.00  0.00           H  
ATOM   1142  HB3 HIS A  75      50.789  17.949   0.423  1.00  0.00           H  
ATOM   1143  HD1 HIS A  75      54.285  16.973  -0.283  1.00  0.00           H  
ATOM   1144  HD2 HIS A  75      51.222  15.810   2.178  1.00  0.00           H  
ATOM   1145  HE1 HIS A  75      54.993  14.877   0.864  1.00  0.00           H  
ATOM   1146  HE2 HIS A  75      53.136  14.122   2.334  1.00  0.00           H  
ATOM   1147  N   LEU A  76      52.304  21.591   0.459  1.00  0.00           N  
ATOM   1148  CA  LEU A  76      51.738  22.890   0.155  1.00  0.00           C  
ATOM   1149  C   LEU A  76      51.303  23.020  -1.292  1.00  0.00           C  
ATOM   1150  O   LEU A  76      52.034  22.638  -2.208  1.00  0.00           O  
ATOM   1151  CB  LEU A  76      52.735  24.014   0.483  1.00  0.00           C  
ATOM   1152  CG  LEU A  76      53.429  23.944   1.845  1.00  0.00           C  
ATOM   1153  CD1 LEU A  76      54.226  25.226   2.086  1.00  0.00           C  
ATOM   1154  CD2 LEU A  76      52.448  23.694   2.984  1.00  0.00           C  
ATOM   1155  H   LEU A  76      53.299  21.489   0.463  1.00  0.00           H  
ATOM   1156  HA  LEU A  76      50.931  23.017   0.732  1.00  0.00           H  
ATOM   1157  HB2 LEU A  76      52.238  24.881   0.441  1.00  0.00           H  
ATOM   1158  HB3 LEU A  76      53.446  24.002  -0.220  1.00  0.00           H  
ATOM   1159  HG  LEU A  76      54.074  23.181   1.822  1.00  0.00           H  
ATOM   1160 HD11 LEU A  76      54.677  25.175   2.977  1.00  0.00           H  
ATOM   1161 HD12 LEU A  76      54.915  25.330   1.369  1.00  0.00           H  
ATOM   1162 HD13 LEU A  76      53.607  26.011   2.070  1.00  0.00           H  
ATOM   1163 HD21 LEU A  76      52.946  23.656   3.850  1.00  0.00           H  
ATOM   1164 HD22 LEU A  76      51.778  24.436   3.016  1.00  0.00           H  
ATOM   1165 HD23 LEU A  76      51.976  22.825   2.833  1.00  0.00           H  
ATOM   1166  N   ARG A  77      50.101  23.580  -1.474  1.00  0.00           N  
ATOM   1167  CA  ARG A  77      49.585  23.746  -2.843  1.00  0.00           C  
ATOM   1168  C   ARG A  77      50.514  24.655  -3.629  1.00  0.00           C  
ATOM   1169  O   ARG A  77      51.019  25.663  -3.130  1.00  0.00           O  
ATOM   1170  CB  ARG A  77      48.152  24.249  -2.823  1.00  0.00           C  
ATOM   1171  CG  ARG A  77      47.970  25.630  -2.219  1.00  0.00           C  
ATOM   1172  CD  ARG A  77      46.504  25.924  -1.995  1.00  0.00           C  
ATOM   1173  NE  ARG A  77      45.896  25.129  -0.947  1.00  0.00           N  
ATOM   1174  CZ  ARG A  77      45.014  24.150  -1.129  1.00  0.00           C  
ATOM   1175  NH1 ARG A  77      44.641  23.816  -2.364  1.00  0.00           N  
ATOM   1176  NH2 ARG A  77      44.511  23.489  -0.097  1.00  0.00           N  
ATOM   1177  H   ARG A  77      49.560  23.882  -0.689  1.00  0.00           H  
ATOM   1178  HA  ARG A  77      49.589  22.848  -3.283  1.00  0.00           H  
ATOM   1179  HB2 ARG A  77      47.603  23.603  -2.293  1.00  0.00           H  
ATOM   1180  HB3 ARG A  77      47.818  24.275  -3.765  1.00  0.00           H  
ATOM   1181  HG2 ARG A  77      48.351  26.314  -2.841  1.00  0.00           H  
ATOM   1182  HG3 ARG A  77      48.451  25.672  -1.343  1.00  0.00           H  
ATOM   1183  HD2 ARG A  77      46.014  25.747  -2.848  1.00  0.00           H  
ATOM   1184  HD3 ARG A  77      46.411  26.889  -1.751  1.00  0.00           H  
ATOM   1185  HE  ARG A  77      46.163  25.334  -0.005  1.00  0.00           H  
ATOM   1186 HH11 ARG A  77      43.978  23.081  -2.504  1.00  0.00           H  
ATOM   1187 HH12 ARG A  77      45.024  24.301  -3.150  1.00  0.00           H  
ATOM   1188 HH21 ARG A  77      43.849  22.755  -0.248  1.00  0.00           H  
ATOM   1189 HH22 ARG A  77      44.794  23.724   0.833  1.00  0.00           H  
ATOM   1190  N   GLU A  78      50.751  24.302  -4.894  1.00  0.00           N  
ATOM   1191  CA  GLU A  78      51.651  25.034  -5.763  1.00  0.00           C  
ATOM   1192  C   GLU A  78      51.207  26.456  -6.062  1.00  0.00           C  
ATOM   1193  O   GLU A  78      52.054  27.326  -6.302  1.00  0.00           O  
ATOM   1194  CB  GLU A  78      51.813  24.309  -7.114  1.00  0.00           C  
ATOM   1195  CG  GLU A  78      51.854  22.807  -7.048  1.00  0.00           C  
ATOM   1196  CD  GLU A  78      53.166  22.207  -6.607  1.00  0.00           C  
ATOM   1197  OE1 GLU A  78      53.356  22.004  -5.384  1.00  0.00           O  
ATOM   1198  OE2 GLU A  78      54.010  21.910  -7.485  1.00  0.00           O  
ATOM   1199  H   GLU A  78      50.286  23.495  -5.259  1.00  0.00           H  
ATOM   1200  HA  GLU A  78      52.547  25.074  -5.321  1.00  0.00           H  
ATOM   1201  HB2 GLU A  78      52.667  24.622  -7.530  1.00  0.00           H  
ATOM   1202  HB3 GLU A  78      51.043  24.570  -7.697  1.00  0.00           H  
ATOM   1203  HG2 GLU A  78      51.646  22.454  -7.960  1.00  0.00           H  
ATOM   1204  HG3 GLU A  78      51.148  22.508  -6.406  1.00  0.00           H  
ATOM   1205  N   ASN A  79      49.905  26.708  -6.057  1.00  0.00           N  
ATOM   1206  CA  ASN A  79      49.377  28.027  -6.368  1.00  0.00           C  
ATOM   1207  C   ASN A  79      49.154  28.938  -5.176  1.00  0.00           C  
ATOM   1208  O   ASN A  79      48.535  30.010  -5.322  1.00  0.00           O  
ATOM   1209  CB  ASN A  79      48.104  27.882  -7.207  1.00  0.00           C  
ATOM   1210  CG  ASN A  79      46.966  27.163  -6.525  1.00  0.00           C  
ATOM   1211  OD1 ASN A  79      47.094  26.549  -5.467  1.00  0.00           O  
ATOM   1212  ND2 ASN A  79      45.783  27.243  -7.145  1.00  0.00           N  
ATOM   1213  H   ASN A  79      49.268  25.970  -5.833  1.00  0.00           H  
ATOM   1214  HA  ASN A  79      50.054  28.477  -6.950  1.00  0.00           H  
ATOM   1215  HB2 ASN A  79      48.336  27.376  -8.038  1.00  0.00           H  
ATOM   1216  HB3 ASN A  79      47.789  28.799  -7.452  1.00  0.00           H  
ATOM   1217 HD21 ASN A  79      45.702  27.748  -8.005  1.00  0.00           H  
ATOM   1218 HD22 ASN A  79      44.980  26.798  -6.749  1.00  0.00           H  
ATOM   1219  N   ALA A  80      49.661  28.577  -4.002  1.00  0.00           N  
ATOM   1220  CA  ALA A  80      49.517  29.460  -2.833  1.00  0.00           C  
ATOM   1221  C   ALA A  80      50.388  30.690  -3.092  1.00  0.00           C  
ATOM   1222  O   ALA A  80      51.569  30.534  -3.463  1.00  0.00           O  
ATOM   1223  CB  ALA A  80      49.939  28.751  -1.564  1.00  0.00           C  
ATOM   1224  H   ALA A  80      50.141  27.704  -3.912  1.00  0.00           H  
ATOM   1225  HA  ALA A  80      48.562  29.744  -2.750  1.00  0.00           H  
ATOM   1226  HB1 ALA A  80      49.833  29.369  -0.785  1.00  0.00           H  
ATOM   1227  HB2 ALA A  80      49.367  27.942  -1.428  1.00  0.00           H  
ATOM   1228  HB3 ALA A  80      50.896  28.473  -1.640  1.00  0.00           H  
ATOM   1229  N   LYS A  81      49.834  31.887  -2.953  1.00  0.00           N  
ATOM   1230  CA  LYS A  81      50.580  33.105  -3.193  1.00  0.00           C  
ATOM   1231  C   LYS A  81      50.269  34.225  -2.197  1.00  0.00           C  
ATOM   1232  O   LYS A  81      49.189  34.279  -1.610  1.00  0.00           O  
ATOM   1233  CB  LYS A  81      50.219  33.691  -4.574  1.00  0.00           C  
ATOM   1234  CG  LYS A  81      50.894  33.032  -5.758  1.00  0.00           C  
ATOM   1235  CD  LYS A  81      50.218  33.435  -7.061  1.00  0.00           C  
ATOM   1236  CE  LYS A  81      50.667  32.508  -8.188  1.00  0.00           C  
ATOM   1237  NZ  LYS A  81      50.150  32.976  -9.510  1.00  0.00           N  
ATOM   1238  H   LYS A  81      48.875  31.950  -2.675  1.00  0.00           H  
ATOM   1239  HA  LYS A  81      51.559  32.903  -3.166  1.00  0.00           H  
ATOM   1240  HB2 LYS A  81      50.472  34.658  -4.574  1.00  0.00           H  
ATOM   1241  HB3 LYS A  81      49.230  33.605  -4.696  1.00  0.00           H  
ATOM   1242  HG2 LYS A  81      50.840  32.039  -5.655  1.00  0.00           H  
ATOM   1243  HG3 LYS A  81      51.853  33.313  -5.786  1.00  0.00           H  
ATOM   1244  HD2 LYS A  81      50.468  34.377  -7.287  1.00  0.00           H  
ATOM   1245  HD3 LYS A  81      49.226  33.370  -6.954  1.00  0.00           H  
ATOM   1246  HE2 LYS A  81      50.321  31.587  -8.010  1.00  0.00           H  
ATOM   1247  HE3 LYS A  81      51.666  32.489  -8.217  1.00  0.00           H  
ATOM   1248  HZ1 LYS A  81      50.458  32.352 -10.228  1.00  0.00           H  
ATOM   1249  HZ2 LYS A  81      49.150  32.993  -9.490  1.00  0.00           H  
ATOM   1250  HZ3 LYS A  81      50.495  33.896  -9.696  1.00  0.00           H  
ATOM   1251  N   TRP A  82      51.233  35.129  -2.073  1.00  0.00           N  
ATOM   1252  CA  TRP A  82      51.086  36.325  -1.260  1.00  0.00           C  
ATOM   1253  C   TRP A  82      50.352  37.353  -2.125  1.00  0.00           C  
ATOM   1254  O   TRP A  82      50.239  37.174  -3.352  1.00  0.00           O  
ATOM   1255  CB  TRP A  82      52.438  36.894  -0.842  1.00  0.00           C  
ATOM   1256  CG  TRP A  82      53.181  36.027   0.127  1.00  0.00           C  
ATOM   1257  CD1 TRP A  82      54.154  35.115  -0.162  1.00  0.00           C  
ATOM   1258  CD2 TRP A  82      53.018  35.993   1.550  1.00  0.00           C  
ATOM   1259  NE1 TRP A  82      54.607  34.516   0.988  1.00  0.00           N  
ATOM   1260  CE2 TRP A  82      53.928  35.042   2.060  1.00  0.00           C  
ATOM   1261  CE3 TRP A  82      52.201  36.684   2.446  1.00  0.00           C  
ATOM   1262  CZ2 TRP A  82      54.030  34.756   3.421  1.00  0.00           C  
ATOM   1263  CZ3 TRP A  82      52.296  36.398   3.796  1.00  0.00           C  
ATOM   1264  CH2 TRP A  82      53.197  35.442   4.268  1.00  0.00           C  
ATOM   1265  H   TRP A  82      52.095  34.981  -2.558  1.00  0.00           H  
ATOM   1266  HA  TRP A  82      50.541  36.117  -0.448  1.00  0.00           H  
ATOM   1267  HB2 TRP A  82      52.287  37.786  -0.416  1.00  0.00           H  
ATOM   1268  HB3 TRP A  82      53.000  37.006  -1.661  1.00  0.00           H  
ATOM   1269  HD1 TRP A  82      54.490  34.911  -1.082  1.00  0.00           H  
ATOM   1270  HE1 TRP A  82      55.315  33.812   1.037  1.00  0.00           H  
ATOM   1271  HE3 TRP A  82      51.557  37.375   2.117  1.00  0.00           H  
ATOM   1272  HZ2 TRP A  82      54.682  34.080   3.765  1.00  0.00           H  
ATOM   1273  HZ3 TRP A  82      51.710  36.884   4.444  1.00  0.00           H  
ATOM   1274  HH2 TRP A  82      53.236  35.252   5.249  1.00  0.00           H  
ATOM   1275  N   SER A  83      49.925  38.456  -1.527  1.00  0.00           N  
ATOM   1276  CA  SER A  83      49.196  39.499  -2.237  1.00  0.00           C  
ATOM   1277  C   SER A  83      50.034  40.250  -3.255  1.00  0.00           C  
ATOM   1278  O   SER A  83      49.490  40.936  -4.139  1.00  0.00           O  
ATOM   1279  CB  SER A  83      48.589  40.500  -1.231  1.00  0.00           C  
ATOM   1280  OG  SER A  83      49.607  41.023  -0.390  1.00  0.00           O  
ATOM   1281  H   SER A  83      50.110  38.577  -0.552  1.00  0.00           H  
ATOM   1282  HA  SER A  83      48.441  39.063  -2.726  1.00  0.00           H  
ATOM   1283  HB2 SER A  83      47.905  40.033  -0.671  1.00  0.00           H  
ATOM   1284  HB3 SER A  83      48.155  41.250  -1.731  1.00  0.00           H  
ATOM   1285  HG  SER A  83      49.205  41.670   0.258  1.00  0.00           H  
ATOM   1286  N   ASP A  84      51.361  40.134  -3.187  1.00  0.00           N  
ATOM   1287  CA  ASP A  84      52.257  40.765  -4.140  1.00  0.00           C  
ATOM   1288  C   ASP A  84      52.562  39.847  -5.325  1.00  0.00           C  
ATOM   1289  O   ASP A  84      53.439  40.155  -6.143  1.00  0.00           O  
ATOM   1290  CB  ASP A  84      53.556  41.190  -3.460  1.00  0.00           C  
ATOM   1291  CG  ASP A  84      54.394  40.074  -2.903  1.00  0.00           C  
ATOM   1292  OD1 ASP A  84      54.063  38.877  -3.037  1.00  0.00           O  
ATOM   1293  OD2 ASP A  84      55.448  40.395  -2.284  1.00  0.00           O  
ATOM   1294  H   ASP A  84      51.756  39.589  -2.448  1.00  0.00           H  
ATOM   1295  HA  ASP A  84      51.808  41.586  -4.491  1.00  0.00           H  
ATOM   1296  HB2 ASP A  84      53.322  41.804  -2.706  1.00  0.00           H  
ATOM   1297  HB3 ASP A  84      54.108  41.683  -4.133  1.00  0.00           H  
ATOM   1298  N   GLY A  85      51.898  38.702  -5.416  1.00  0.00           N  
ATOM   1299  CA  GLY A  85      52.067  37.756  -6.487  1.00  0.00           C  
ATOM   1300  C   GLY A  85      53.117  36.691  -6.261  1.00  0.00           C  
ATOM   1301  O   GLY A  85      53.195  35.724  -7.037  1.00  0.00           O  
ATOM   1302  H   GLY A  85      51.240  38.483  -4.696  1.00  0.00           H  
ATOM   1303  HA2 GLY A  85      52.318  38.265  -7.310  1.00  0.00           H  
ATOM   1304  HA3 GLY A  85      51.190  37.297  -6.633  1.00  0.00           H  
ATOM   1305  N   THR A  86      53.933  36.836  -5.230  1.00  0.00           N  
ATOM   1306  CA  THR A  86      54.988  35.858  -4.942  1.00  0.00           C  
ATOM   1307  C   THR A  86      54.410  34.643  -4.243  1.00  0.00           C  
ATOM   1308  O   THR A  86      53.421  34.698  -3.505  1.00  0.00           O  
ATOM   1309  CB  THR A  86      56.122  36.495  -4.126  1.00  0.00           C  
ATOM   1310  OG1 THR A  86      55.664  36.822  -2.812  1.00  0.00           O  
ATOM   1311  CG2 THR A  86      56.602  37.777  -4.810  1.00  0.00           C  
ATOM   1312  H   THR A  86      53.828  37.631  -4.633  1.00  0.00           H  
ATOM   1313  HA  THR A  86      55.371  35.556  -5.815  1.00  0.00           H  
ATOM   1314  HB  THR A  86      56.884  35.851  -4.060  1.00  0.00           H  
ATOM   1315  HG1 THR A  86      56.411  37.236  -2.292  1.00  0.00           H  
ATOM   1316 HG21 THR A  86      57.340  38.185  -4.273  1.00  0.00           H  
ATOM   1317 HG22 THR A  86      56.938  37.560  -5.727  1.00  0.00           H  
ATOM   1318 HG23 THR A  86      55.842  38.423  -4.878  1.00  0.00           H  
ATOM   1319  N   PRO A  87      55.006  33.484  -4.486  1.00  0.00           N  
ATOM   1320  CA  PRO A  87      54.583  32.225  -3.942  1.00  0.00           C  
ATOM   1321  C   PRO A  87      54.717  32.096  -2.433  1.00  0.00           C  
ATOM   1322  O   PRO A  87      55.657  32.609  -1.830  1.00  0.00           O  
ATOM   1323  CB  PRO A  87      55.473  31.115  -4.580  1.00  0.00           C  
ATOM   1324  CG  PRO A  87      56.270  31.870  -5.596  1.00  0.00           C  
ATOM   1325  CD  PRO A  87      56.169  33.358  -5.374  1.00  0.00           C  
ATOM   1326  HA  PRO A  87      53.630  32.064  -4.198  1.00  0.00           H  
ATOM   1327  HB2 PRO A  87      56.069  30.694  -3.896  1.00  0.00           H  
ATOM   1328  HB3 PRO A  87      54.913  30.410  -5.014  1.00  0.00           H  
ATOM   1329  HG2 PRO A  87      57.229  31.595  -5.528  1.00  0.00           H  
ATOM   1330  HG3 PRO A  87      55.924  31.652  -6.509  1.00  0.00           H  
ATOM   1331  HD2 PRO A  87      56.995  33.713  -4.936  1.00  0.00           H  
ATOM   1332  HD3 PRO A  87      56.016  33.840  -6.237  1.00  0.00           H  
ATOM   1333  N   VAL A  88      53.773  31.376  -1.825  1.00  0.00           N  
ATOM   1334  CA  VAL A  88      53.877  31.062  -0.392  1.00  0.00           C  
ATOM   1335  C   VAL A  88      54.653  29.731  -0.380  1.00  0.00           C  
ATOM   1336  O   VAL A  88      54.273  28.806  -1.118  1.00  0.00           O  
ATOM   1337  CB  VAL A  88      52.547  30.888   0.325  1.00  0.00           C  
ATOM   1338  CG1 VAL A  88      52.767  30.426   1.771  1.00  0.00           C  
ATOM   1339  CG2 VAL A  88      51.726  32.173   0.314  1.00  0.00           C  
ATOM   1340  H   VAL A  88      52.987  31.047  -2.348  1.00  0.00           H  
ATOM   1341  HA  VAL A  88      54.416  31.768   0.068  1.00  0.00           H  
ATOM   1342  HB  VAL A  88      52.026  30.181  -0.152  1.00  0.00           H  
ATOM   1343 HG11 VAL A  88      51.882  30.318   2.225  1.00  0.00           H  
ATOM   1344 HG12 VAL A  88      53.251  29.551   1.771  1.00  0.00           H  
ATOM   1345 HG13 VAL A  88      53.311  31.108   2.260  1.00  0.00           H  
ATOM   1346 HG21 VAL A  88      50.862  32.020   0.793  1.00  0.00           H  
ATOM   1347 HG22 VAL A  88      52.238  32.899   0.773  1.00  0.00           H  
ATOM   1348 HG23 VAL A  88      51.540  32.442  -0.631  1.00  0.00           H  
ATOM   1349  N   THR A  89      55.766  29.663   0.329  1.00  0.00           N  
ATOM   1350  CA  THR A  89      56.569  28.437   0.318  1.00  0.00           C  
ATOM   1351  C   THR A  89      56.758  27.869   1.707  1.00  0.00           C  
ATOM   1352  O   THR A  89      56.448  28.490   2.732  1.00  0.00           O  
ATOM   1353  CB  THR A  89      57.971  28.701  -0.285  1.00  0.00           C  
ATOM   1354  OG1 THR A  89      58.718  29.503   0.658  1.00  0.00           O  
ATOM   1355  CG2 THR A  89      57.911  29.418  -1.619  1.00  0.00           C  
ATOM   1356  H   THR A  89      56.061  30.448   0.873  1.00  0.00           H  
ATOM   1357  HA  THR A  89      56.103  27.755  -0.245  1.00  0.00           H  
ATOM   1358  HB  THR A  89      58.440  27.826  -0.409  1.00  0.00           H  
ATOM   1359  HG1 THR A  89      59.629  29.687   0.290  1.00  0.00           H  
ATOM   1360 HG21 THR A  89      58.839  29.563  -1.962  1.00  0.00           H  
ATOM   1361 HG22 THR A  89      57.397  28.863  -2.273  1.00  0.00           H  
ATOM   1362 HG23 THR A  89      57.457  30.302  -1.502  1.00  0.00           H  
ATOM   1363  N   ALA A  90      57.380  26.684   1.788  1.00  0.00           N  
ATOM   1364  CA  ALA A  90      57.682  26.058   3.071  1.00  0.00           C  
ATOM   1365  C   ALA A  90      58.694  26.903   3.847  1.00  0.00           C  
ATOM   1366  O   ALA A  90      58.721  26.903   5.077  1.00  0.00           O  
ATOM   1367  CB  ALA A  90      58.212  24.653   2.868  1.00  0.00           C  
ATOM   1368  H   ALA A  90      57.645  26.216   0.945  1.00  0.00           H  
ATOM   1369  HA  ALA A  90      56.838  26.005   3.604  1.00  0.00           H  
ATOM   1370  HB1 ALA A  90      58.413  24.241   3.757  1.00  0.00           H  
ATOM   1371  HB2 ALA A  90      57.525  24.103   2.393  1.00  0.00           H  
ATOM   1372  HB3 ALA A  90      59.048  24.688   2.320  1.00  0.00           H  
ATOM   1373  N   HIS A  91      59.534  27.652   3.121  1.00  0.00           N  
ATOM   1374  CA  HIS A  91      60.517  28.536   3.728  1.00  0.00           C  
ATOM   1375  C   HIS A  91      59.846  29.661   4.507  1.00  0.00           C  
ATOM   1376  O   HIS A  91      60.337  30.086   5.559  1.00  0.00           O  
ATOM   1377  CB  HIS A  91      61.463  29.111   2.661  1.00  0.00           C  
ATOM   1378  CG  HIS A  91      62.042  28.000   1.824  1.00  0.00           C  
ATOM   1379  ND1 HIS A  91      62.901  27.056   2.341  1.00  0.00           N  
ATOM   1380  CD2 HIS A  91      61.832  27.681   0.530  1.00  0.00           C  
ATOM   1381  CE1 HIS A  91      63.219  26.202   1.379  1.00  0.00           C  
ATOM   1382  NE2 HIS A  91      62.589  26.553   0.278  1.00  0.00           N  
ATOM   1383  H   HIS A  91      59.484  27.602   2.124  1.00  0.00           H  
ATOM   1384  HA  HIS A  91      61.064  27.998   4.369  1.00  0.00           H  
ATOM   1385  HB2 HIS A  91      62.206  29.607   3.111  1.00  0.00           H  
ATOM   1386  HB3 HIS A  91      60.953  29.737   2.071  1.00  0.00           H  
ATOM   1387  HD1 HIS A  91      63.230  27.021   3.285  1.00  0.00           H  
ATOM   1388  HD2 HIS A  91      61.245  28.165  -0.118  1.00  0.00           H  
ATOM   1389  HE1 HIS A  91      63.835  25.420   1.474  1.00  0.00           H  
ATOM   1390  HE2 HIS A  91      62.649  26.079  -0.601  1.00  0.00           H  
ATOM   1391  N   ASP A  92      58.699  30.144   4.023  1.00  0.00           N  
ATOM   1392  CA  ASP A  92      57.941  31.171   4.732  1.00  0.00           C  
ATOM   1393  C   ASP A  92      57.529  30.647   6.114  1.00  0.00           C  
ATOM   1394  O   ASP A  92      57.628  31.363   7.103  1.00  0.00           O  
ATOM   1395  CB  ASP A  92      56.680  31.583   3.973  1.00  0.00           C  
ATOM   1396  CG  ASP A  92      56.984  32.447   2.769  1.00  0.00           C  
ATOM   1397  OD1 ASP A  92      57.795  33.396   2.889  1.00  0.00           O  
ATOM   1398  OD2 ASP A  92      56.408  32.184   1.686  1.00  0.00           O  
ATOM   1399  H   ASP A  92      58.351  29.794   3.154  1.00  0.00           H  
ATOM   1400  HA  ASP A  92      58.522  31.976   4.852  1.00  0.00           H  
ATOM   1401  HB2 ASP A  92      56.086  32.095   4.593  1.00  0.00           H  
ATOM   1402  HB3 ASP A  92      56.208  30.757   3.664  1.00  0.00           H  
ATOM   1403  N   PHE A  93      57.078  29.393   6.149  1.00  0.00           N  
ATOM   1404  CA  PHE A  93      56.672  28.751   7.388  1.00  0.00           C  
ATOM   1405  C   PHE A  93      57.848  28.512   8.313  1.00  0.00           C  
ATOM   1406  O   PHE A  93      57.733  28.707   9.528  1.00  0.00           O  
ATOM   1407  CB  PHE A  93      55.894  27.454   7.107  1.00  0.00           C  
ATOM   1408  CG  PHE A  93      54.463  27.766   6.710  1.00  0.00           C  
ATOM   1409  CD1 PHE A  93      53.486  27.899   7.685  1.00  0.00           C  
ATOM   1410  CD2 PHE A  93      54.122  27.938   5.383  1.00  0.00           C  
ATOM   1411  CE1 PHE A  93      52.177  28.197   7.341  1.00  0.00           C  
ATOM   1412  CE2 PHE A  93      52.814  28.234   5.024  1.00  0.00           C  
ATOM   1413  CZ  PHE A  93      51.845  28.365   6.009  1.00  0.00           C  
ATOM   1414  H   PHE A  93      57.017  28.877   5.295  1.00  0.00           H  
ATOM   1415  HA  PHE A  93      56.048  29.376   7.856  1.00  0.00           H  
ATOM   1416  HB2 PHE A  93      55.891  26.888   7.931  1.00  0.00           H  
ATOM   1417  HB3 PHE A  93      56.341  26.957   6.363  1.00  0.00           H  
ATOM   1418  HD1 PHE A  93      53.729  27.778   8.648  1.00  0.00           H  
ATOM   1419  HD2 PHE A  93      54.823  27.849   4.675  1.00  0.00           H  
ATOM   1420  HE1 PHE A  93      51.478  28.290   8.050  1.00  0.00           H  
ATOM   1421  HE2 PHE A  93      52.571  28.352   4.061  1.00  0.00           H  
ATOM   1422  HZ  PHE A  93      50.903  28.582   5.754  1.00  0.00           H  
ATOM   1423  N   VAL A  94      59.010  28.115   7.758  1.00  0.00           N  
ATOM   1424  CA  VAL A  94      60.188  27.909   8.602  1.00  0.00           C  
ATOM   1425  C   VAL A  94      60.561  29.226   9.281  1.00  0.00           C  
ATOM   1426  O   VAL A  94      60.741  29.293  10.494  1.00  0.00           O  
ATOM   1427  CB  VAL A  94      61.378  27.365   7.799  1.00  0.00           C  
ATOM   1428  CG1 VAL A  94      62.670  27.449   8.598  1.00  0.00           C  
ATOM   1429  CG2 VAL A  94      61.104  25.914   7.402  1.00  0.00           C  
ATOM   1430  H   VAL A  94      59.067  27.961   6.772  1.00  0.00           H  
ATOM   1431  HA  VAL A  94      59.955  27.243   9.311  1.00  0.00           H  
ATOM   1432  HB  VAL A  94      61.480  27.911   6.967  1.00  0.00           H  
ATOM   1433 HG11 VAL A  94      63.425  27.088   8.050  1.00  0.00           H  
ATOM   1434 HG12 VAL A  94      62.855  28.403   8.833  1.00  0.00           H  
ATOM   1435 HG13 VAL A  94      62.579  26.911   9.436  1.00  0.00           H  
ATOM   1436 HG21 VAL A  94      61.879  25.559   6.879  1.00  0.00           H  
ATOM   1437 HG22 VAL A  94      60.977  25.361   8.226  1.00  0.00           H  
ATOM   1438 HG23 VAL A  94      60.277  25.872   6.842  1.00  0.00           H  
ATOM   1439  N   TYR A  95      60.661  30.285   8.484  1.00  0.00           N  
ATOM   1440  CA  TYR A  95      60.998  31.596   9.023  1.00  0.00           C  
ATOM   1441  C   TYR A  95      59.981  32.008  10.088  1.00  0.00           C  
ATOM   1442  O   TYR A  95      60.343  32.395  11.202  1.00  0.00           O  
ATOM   1443  CB  TYR A  95      61.005  32.652   7.915  1.00  0.00           C  
ATOM   1444  CG  TYR A  95      61.048  34.063   8.457  1.00  0.00           C  
ATOM   1445  CD1 TYR A  95      62.215  34.607   8.977  1.00  0.00           C  
ATOM   1446  CD2 TYR A  95      59.894  34.845   8.470  1.00  0.00           C  
ATOM   1447  CE1 TYR A  95      62.245  35.898   9.468  1.00  0.00           C  
ATOM   1448  CE2 TYR A  95      59.913  36.130   8.975  1.00  0.00           C  
ATOM   1449  CZ  TYR A  95      61.089  36.658   9.467  1.00  0.00           C  
ATOM   1450  OH  TYR A  95      61.101  37.943   9.963  1.00  0.00           O  
ATOM   1451  H   TYR A  95      60.503  30.181   7.502  1.00  0.00           H  
ATOM   1452  HA  TYR A  95      61.906  31.554   9.439  1.00  0.00           H  
ATOM   1453  HB2 TYR A  95      60.176  32.545   7.365  1.00  0.00           H  
ATOM   1454  HB3 TYR A  95      61.809  32.506   7.338  1.00  0.00           H  
ATOM   1455  HD1 TYR A  95      63.048  34.055   8.996  1.00  0.00           H  
ATOM   1456  HD2 TYR A  95      59.040  34.470   8.108  1.00  0.00           H  
ATOM   1457  HE1 TYR A  95      63.098  36.281   9.822  1.00  0.00           H  
ATOM   1458  HE2 TYR A  95      59.076  36.677   8.984  1.00  0.00           H  
ATOM   1459  HH  TYR A  95      60.263  38.488   9.960  1.00  0.00           H  
ATOM   1460  N   SER A  96      58.706  31.930   9.711  1.00  0.00           N  
ATOM   1461  CA  SER A  96      57.627  32.338  10.605  1.00  0.00           C  
ATOM   1462  C   SER A  96      57.595  31.605  11.920  1.00  0.00           C  
ATOM   1463  O   SER A  96      57.484  32.255  12.978  1.00  0.00           O  
ATOM   1464  CB  SER A  96      56.286  32.203   9.856  1.00  0.00           C  
ATOM   1465  OG  SER A  96      56.316  33.012   8.700  1.00  0.00           O  
ATOM   1466  H   SER A  96      58.484  31.586   8.799  1.00  0.00           H  
ATOM   1467  HA  SER A  96      57.759  33.308  10.808  1.00  0.00           H  
ATOM   1468  HB2 SER A  96      55.539  32.499  10.452  1.00  0.00           H  
ATOM   1469  HB3 SER A  96      56.145  31.249   9.593  1.00  0.00           H  
ATOM   1470  HG  SER A  96      55.448  32.927   8.211  1.00  0.00           H  
ATOM   1471  N   TRP A  97      57.703  30.270  11.928  1.00  0.00           N  
ATOM   1472  CA  TRP A  97      57.661  29.539  13.205  1.00  0.00           C  
ATOM   1473  C   TRP A  97      58.913  29.819  14.019  1.00  0.00           C  
ATOM   1474  O   TRP A  97      58.856  29.857  15.260  1.00  0.00           O  
ATOM   1475  CB  TRP A  97      57.352  28.070  13.028  1.00  0.00           C  
ATOM   1476  CG  TRP A  97      55.960  27.757  12.538  1.00  0.00           C  
ATOM   1477  CD1 TRP A  97      55.103  28.575  11.852  1.00  0.00           C  
ATOM   1478  CD2 TRP A  97      55.309  26.482  12.623  1.00  0.00           C  
ATOM   1479  NE1 TRP A  97      53.952  27.899  11.534  1.00  0.00           N  
ATOM   1480  CE2 TRP A  97      54.053  26.611  11.990  1.00  0.00           C  
ATOM   1481  CE3 TRP A  97      55.654  25.247  13.187  1.00  0.00           C  
ATOM   1482  CZ2 TRP A  97      53.154  25.545  11.905  1.00  0.00           C  
ATOM   1483  CZ3 TRP A  97      54.758  24.194  13.103  1.00  0.00           C  
ATOM   1484  CH2 TRP A  97      53.522  24.351  12.464  1.00  0.00           C  
ATOM   1485  H   TRP A  97      57.812  29.771  11.068  1.00  0.00           H  
ATOM   1486  HA  TRP A  97      56.898  29.925  13.723  1.00  0.00           H  
ATOM   1487  HB2 TRP A  97      57.477  27.620  13.912  1.00  0.00           H  
ATOM   1488  HB3 TRP A  97      58.003  27.695  12.368  1.00  0.00           H  
ATOM   1489  HD1 TRP A  97      55.289  29.529  11.616  1.00  0.00           H  
ATOM   1490  HE1 TRP A  97      53.167  28.284  11.048  1.00  0.00           H  
ATOM   1491  HE3 TRP A  97      56.535  25.127  13.644  1.00  0.00           H  
ATOM   1492  HZ2 TRP A  97      52.270  25.651  11.450  1.00  0.00           H  
ATOM   1493  HZ3 TRP A  97      54.997  23.310  13.504  1.00  0.00           H  
ATOM   1494  HH2 TRP A  97      52.895  23.574  12.415  1.00  0.00           H  
ATOM   1495  N   GLN A  98      60.051  30.084  13.358  1.00  0.00           N  
ATOM   1496  CA  GLN A  98      61.259  30.450  14.095  1.00  0.00           C  
ATOM   1497  C   GLN A  98      61.077  31.806  14.782  1.00  0.00           C  
ATOM   1498  O   GLN A  98      61.460  31.983  15.941  1.00  0.00           O  
ATOM   1499  CB  GLN A  98      62.462  30.514  13.151  1.00  0.00           C  
ATOM   1500  CG  GLN A  98      62.951  29.137  12.721  1.00  0.00           C  
ATOM   1501  CD  GLN A  98      64.004  29.211  11.626  1.00  0.00           C  
ATOM   1502  OE1 GLN A  98      64.271  30.270  11.068  1.00  0.00           O  
ATOM   1503  NE2 GLN A  98      64.586  28.057  11.309  1.00  0.00           N  
ATOM   1504  H   GLN A  98      60.072  30.031  12.360  1.00  0.00           H  
ATOM   1505  HA  GLN A  98      61.434  29.756  14.793  1.00  0.00           H  
ATOM   1506  HB2 GLN A  98      63.209  30.987  13.618  1.00  0.00           H  
ATOM   1507  HB3 GLN A  98      62.200  31.029  12.335  1.00  0.00           H  
ATOM   1508  HG2 GLN A  98      62.171  28.611  12.382  1.00  0.00           H  
ATOM   1509  HG3 GLN A  98      63.345  28.674  13.515  1.00  0.00           H  
ATOM   1510 HE21 GLN A  98      64.333  27.220  11.794  1.00  0.00           H  
ATOM   1511 HE22 GLN A  98      65.276  28.027  10.586  1.00  0.00           H  
ATOM   1512  N   ARG A  99      60.473  32.764  14.080  1.00  0.00           N  
ATOM   1513  CA  ARG A  99      60.220  34.097  14.635  1.00  0.00           C  
ATOM   1514  C   ARG A  99      59.265  34.014  15.823  1.00  0.00           C  
ATOM   1515  O   ARG A  99      59.457  34.680  16.837  1.00  0.00           O  
ATOM   1516  CB  ARG A  99      59.677  35.038  13.573  1.00  0.00           C  
ATOM   1517  CG  ARG A  99      59.375  36.452  14.063  1.00  0.00           C  
ATOM   1518  CD  ARG A  99      59.002  37.339  12.884  1.00  0.00           C  
ATOM   1519  NE  ARG A  99      58.807  38.729  13.255  1.00  0.00           N  
ATOM   1520  CZ  ARG A  99      57.637  39.329  13.460  1.00  0.00           C  
ATOM   1521  NH1 ARG A  99      56.513  38.639  13.318  1.00  0.00           N  
ATOM   1522  NH2 ARG A  99      57.602  40.618  13.787  1.00  0.00           N  
ATOM   1523  H   ARG A  99      60.183  32.567  13.144  1.00  0.00           H  
ATOM   1524  HA  ARG A  99      61.090  34.467  14.962  1.00  0.00           H  
ATOM   1525  HB2 ARG A  99      58.830  34.646  13.214  1.00  0.00           H  
ATOM   1526  HB3 ARG A  99      60.353  35.101  12.839  1.00  0.00           H  
ATOM   1527  HG2 ARG A  99      60.184  36.826  14.516  1.00  0.00           H  
ATOM   1528  HG3 ARG A  99      58.613  36.423  14.710  1.00  0.00           H  
ATOM   1529  HD2 ARG A  99      58.153  36.995  12.483  1.00  0.00           H  
ATOM   1530  HD3 ARG A  99      59.735  37.291  12.205  1.00  0.00           H  
ATOM   1531  HE  ARG A  99      59.629  39.288  13.367  1.00  0.00           H  
ATOM   1532 HH11 ARG A  99      55.631  39.084  13.471  1.00  0.00           H  
ATOM   1533 HH12 ARG A  99      56.548  37.674  13.058  1.00  0.00           H  
ATOM   1534 HH21 ARG A  99      56.724  41.071  13.942  1.00  0.00           H  
ATOM   1535 HH22 ARG A  99      58.454  41.134  13.878  1.00  0.00           H  
ATOM   1536  N   LEU A 100      58.262  33.134  15.715  1.00  0.00           N  
ATOM   1537  CA  LEU A 100      57.323  32.926  16.816  1.00  0.00           C  
ATOM   1538  C   LEU A 100      58.046  32.415  18.060  1.00  0.00           C  
ATOM   1539  O   LEU A 100      57.806  32.862  19.183  1.00  0.00           O  
ATOM   1540  CB  LEU A 100      56.240  31.923  16.399  1.00  0.00           C  
ATOM   1541  CG  LEU A 100      55.229  31.543  17.480  1.00  0.00           C  
ATOM   1542  CD1 LEU A 100      54.502  32.783  17.991  1.00  0.00           C  
ATOM   1543  CD2 LEU A 100      54.245  30.502  16.951  1.00  0.00           C  
ATOM   1544  H   LEU A 100      58.154  32.612  14.869  1.00  0.00           H  
ATOM   1545  HA  LEU A 100      56.886  33.798  17.034  1.00  0.00           H  
ATOM   1546  HB2 LEU A 100      56.697  31.086  16.099  1.00  0.00           H  
ATOM   1547  HB3 LEU A 100      55.734  32.319  15.633  1.00  0.00           H  
ATOM   1548  HG  LEU A 100      55.729  31.138  18.245  1.00  0.00           H  
ATOM   1549 HD11 LEU A 100      53.845  32.517  18.697  1.00  0.00           H  
ATOM   1550 HD12 LEU A 100      55.166  33.423  18.378  1.00  0.00           H  
ATOM   1551 HD13 LEU A 100      54.018  33.222  17.234  1.00  0.00           H  
ATOM   1552 HD21 LEU A 100      53.592  30.265  17.670  1.00  0.00           H  
ATOM   1553 HD22 LEU A 100      53.754  30.877  16.165  1.00  0.00           H  
ATOM   1554 HD23 LEU A 100      54.745  29.682  16.672  1.00  0.00           H  
ATOM   1555  N   ALA A 101      58.956  31.466  17.877  1.00  0.00           N  
ATOM   1556  CA  ALA A 101      59.729  30.859  18.939  1.00  0.00           C  
ATOM   1557  C   ALA A 101      60.792  31.766  19.556  1.00  0.00           C  
ATOM   1558  O   ALA A 101      61.133  31.624  20.732  1.00  0.00           O  
ATOM   1559  CB  ALA A 101      60.450  29.623  18.351  1.00  0.00           C  
ATOM   1560  H   ALA A 101      59.118  31.149  16.942  1.00  0.00           H  
ATOM   1561  HA  ALA A 101      59.105  30.556  19.660  1.00  0.00           H  
ATOM   1562  HB1 ALA A 101      60.993  29.183  19.066  1.00  0.00           H  
ATOM   1563  HB2 ALA A 101      59.772  28.976  18.002  1.00  0.00           H  
ATOM   1564  HB3 ALA A 101      61.051  29.911  17.605  1.00  0.00           H  
ATOM   1565  N   ASP A 102      61.331  32.680  18.761  1.00  0.00           N  
ATOM   1566  CA  ASP A 102      62.391  33.579  19.198  1.00  0.00           C  
ATOM   1567  C   ASP A 102      61.953  34.481  20.333  1.00  0.00           C  
ATOM   1568  O   ASP A 102      61.058  35.317  20.175  1.00  0.00           O  
ATOM   1569  CB  ASP A 102      62.810  34.447  18.005  1.00  0.00           C  
ATOM   1570  CG  ASP A 102      64.060  35.265  18.216  1.00  0.00           C  
ATOM   1571  OD1 ASP A 102      64.474  35.543  19.360  1.00  0.00           O  
ATOM   1572  OD2 ASP A 102      64.654  35.665  17.182  1.00  0.00           O  
ATOM   1573  H   ASP A 102      60.996  32.756  17.822  1.00  0.00           H  
ATOM   1574  HA  ASP A 102      63.176  33.036  19.497  1.00  0.00           H  
ATOM   1575  HB2 ASP A 102      62.059  35.075  17.800  1.00  0.00           H  
ATOM   1576  HB3 ASP A 102      62.963  33.844  17.222  1.00  0.00           H  
ATOM   1577  N   PRO A 103      62.658  34.414  21.453  1.00  0.00           N  
ATOM   1578  CA  PRO A 103      62.424  35.230  22.627  1.00  0.00           C  
ATOM   1579  C   PRO A 103      62.406  36.715  22.313  1.00  0.00           C  
ATOM   1580  O   PRO A 103      61.645  37.497  22.907  1.00  0.00           O  
ATOM   1581  CB  PRO A 103      63.542  34.915  23.640  1.00  0.00           C  
ATOM   1582  CG  PRO A 103      64.161  33.672  23.091  1.00  0.00           C  
ATOM   1583  CD  PRO A 103      63.767  33.475  21.649  1.00  0.00           C  
ATOM   1584  HA  PRO A 103      61.544  34.974  23.028  1.00  0.00           H  
ATOM   1585  HB2 PRO A 103      64.209  35.659  23.681  1.00  0.00           H  
ATOM   1586  HB3 PRO A 103      63.165  34.755  24.552  1.00  0.00           H  
ATOM   1587  HG2 PRO A 103      65.156  33.746  23.153  1.00  0.00           H  
ATOM   1588  HG3 PRO A 103      63.851  32.886  23.627  1.00  0.00           H  
ATOM   1589  HD2 PRO A 103      64.529  33.693  21.039  1.00  0.00           H  
ATOM   1590  HD3 PRO A 103      63.469  32.534  21.487  1.00  0.00           H  
ATOM   1591  N   ASN A 104      63.199  37.165  21.346  1.00  0.00           N  
ATOM   1592  CA  ASN A 104      63.234  38.560  20.940  1.00  0.00           C  
ATOM   1593  C   ASN A 104      61.948  39.039  20.304  1.00  0.00           C  
ATOM   1594  O   ASN A 104      61.643  40.250  20.331  1.00  0.00           O  
ATOM   1595  CB  ASN A 104      64.460  38.776  20.030  1.00  0.00           C  
ATOM   1596  CG  ASN A 104      65.713  38.548  20.891  1.00  0.00           C  
ATOM   1597  OD1 ASN A 104      66.128  39.449  21.616  1.00  0.00           O  
ATOM   1598  ND2 ASN A 104      66.246  37.335  20.843  1.00  0.00           N  
ATOM   1599  H   ASN A 104      63.798  36.515  20.877  1.00  0.00           H  
ATOM   1600  HA  ASN A 104      63.378  39.106  21.766  1.00  0.00           H  
ATOM   1601  HB2 ASN A 104      64.458  39.708  19.668  1.00  0.00           H  
ATOM   1602  HB3 ASN A 104      64.443  38.124  19.272  1.00  0.00           H  
ATOM   1603 HD21 ASN A 104      65.862  36.644  20.231  1.00  0.00           H  
ATOM   1604 HD22 ASN A 104      67.032  37.111  21.419  1.00  0.00           H  
ATOM   1605  N   THR A 105      61.120  38.132  19.770  1.00  0.00           N  
ATOM   1606  CA  THR A 105      59.821  38.531  19.212  1.00  0.00           C  
ATOM   1607  C   THR A 105      58.832  38.801  20.344  1.00  0.00           C  
ATOM   1608  O   THR A 105      57.835  39.506  20.192  1.00  0.00           O  
ATOM   1609  CB  THR A 105      59.264  37.439  18.288  1.00  0.00           C  
ATOM   1610  OG1 THR A 105      60.296  37.077  17.357  1.00  0.00           O  
ATOM   1611  CG2 THR A 105      58.036  37.923  17.539  1.00  0.00           C  
ATOM   1612  H   THR A 105      61.390  37.169  19.751  1.00  0.00           H  
ATOM   1613  HA  THR A 105      59.942  39.371  18.682  1.00  0.00           H  
ATOM   1614  HB  THR A 105      59.020  36.639  18.836  1.00  0.00           H  
ATOM   1615  HG1 THR A 105      59.956  36.365  16.743  1.00  0.00           H  
ATOM   1616 HG21 THR A 105      57.697  37.192  16.947  1.00  0.00           H  
ATOM   1617 HG22 THR A 105      57.325  38.178  18.194  1.00  0.00           H  
ATOM   1618 HG23 THR A 105      58.277  38.718  16.982  1.00  0.00           H  
ATOM   1619  N   ALA A 106      59.080  38.188  21.504  1.00  0.00           N  
ATOM   1620  CA  ALA A 106      58.261  38.353  22.684  1.00  0.00           C  
ATOM   1621  C   ALA A 106      56.787  38.109  22.395  1.00  0.00           C  
ATOM   1622  O   ALA A 106      55.912  38.855  22.856  1.00  0.00           O  
ATOM   1623  CB  ALA A 106      58.467  39.758  23.256  1.00  0.00           C  
ATOM   1624  H   ALA A 106      59.874  37.583  21.560  1.00  0.00           H  
ATOM   1625  HA  ALA A 106      58.560  37.689  23.369  1.00  0.00           H  
ATOM   1626  HB1 ALA A 106      57.900  39.872  24.072  1.00  0.00           H  
ATOM   1627  HB2 ALA A 106      59.429  39.881  23.498  1.00  0.00           H  
ATOM   1628  HB3 ALA A 106      58.206  40.438  22.571  1.00  0.00           H  
ATOM   1629  N   SER A 107      56.497  37.044  21.637  1.00  0.00           N  
ATOM   1630  CA  SER A 107      55.105  36.745  21.328  1.00  0.00           C  
ATOM   1631  C   SER A 107      54.395  36.194  22.550  1.00  0.00           C  
ATOM   1632  O   SER A 107      54.884  35.309  23.263  1.00  0.00           O  
ATOM   1633  CB  SER A 107      55.042  35.672  20.220  1.00  0.00           C  
ATOM   1634  OG  SER A 107      53.668  35.279  20.036  1.00  0.00           O  
ATOM   1635  H   SER A 107      57.229  36.460  21.286  1.00  0.00           H  
ATOM   1636  HA  SER A 107      54.644  37.576  21.018  1.00  0.00           H  
ATOM   1637  HB2 SER A 107      55.586  34.877  20.490  1.00  0.00           H  
ATOM   1638  HB3 SER A 107      55.402  36.048  19.366  1.00  0.00           H  
ATOM   1639  HG  SER A 107      53.613  34.583  19.320  1.00  0.00           H  
ATOM   1640  N   PRO A 108      53.150  36.619  22.742  1.00  0.00           N  
ATOM   1641  CA  PRO A 108      52.282  36.099  23.785  1.00  0.00           C  
ATOM   1642  C   PRO A 108      51.919  34.640  23.488  1.00  0.00           C  
ATOM   1643  O   PRO A 108      51.475  33.895  24.361  1.00  0.00           O  
ATOM   1644  CB  PRO A 108      51.005  36.963  23.781  1.00  0.00           C  
ATOM   1645  CG  PRO A 108      51.029  37.528  22.378  1.00  0.00           C  
ATOM   1646  CD  PRO A 108      52.476  37.618  21.915  1.00  0.00           C  
ATOM   1647  HA  PRO A 108      52.737  36.165  24.673  1.00  0.00           H  
ATOM   1648  HB2 PRO A 108      50.188  36.408  23.938  1.00  0.00           H  
ATOM   1649  HB3 PRO A 108      51.052  37.688  24.468  1.00  0.00           H  
ATOM   1650  HG2 PRO A 108      50.516  36.928  21.764  1.00  0.00           H  
ATOM   1651  HG3 PRO A 108      50.617  38.439  22.375  1.00  0.00           H  
ATOM   1652  HD2 PRO A 108      52.557  37.394  20.944  1.00  0.00           H  
ATOM   1653  HD3 PRO A 108      52.849  38.531  22.079  1.00  0.00           H  
ATOM   1654  N   TYR A 109      52.096  34.220  22.224  1.00  0.00           N  
ATOM   1655  CA  TYR A 109      51.833  32.861  21.810  1.00  0.00           C  
ATOM   1656  C   TYR A 109      53.087  32.058  21.498  1.00  0.00           C  
ATOM   1657  O   TYR A 109      53.023  31.027  20.823  1.00  0.00           O  
ATOM   1658  CB  TYR A 109      50.874  32.823  20.620  1.00  0.00           C  
ATOM   1659  CG  TYR A 109      49.450  32.531  21.035  1.00  0.00           C  
ATOM   1660  CD1 TYR A 109      49.024  31.224  21.240  1.00  0.00           C  
ATOM   1661  CD2 TYR A 109      48.535  33.560  21.207  1.00  0.00           C  
ATOM   1662  CE1 TYR A 109      47.717  30.952  21.618  1.00  0.00           C  
ATOM   1663  CE2 TYR A 109      47.221  33.294  21.569  1.00  0.00           C  
ATOM   1664  CZ  TYR A 109      46.823  31.984  21.776  1.00  0.00           C  
ATOM   1665  OH  TYR A 109      45.510  31.735  22.110  1.00  0.00           O  
ATOM   1666  H   TYR A 109      52.423  34.874  21.542  1.00  0.00           H  
ATOM   1667  HA  TYR A 109      51.374  32.405  22.572  1.00  0.00           H  
ATOM   1668  HB2 TYR A 109      51.176  32.110  19.987  1.00  0.00           H  
ATOM   1669  HB3 TYR A 109      50.899  33.710  20.160  1.00  0.00           H  
ATOM   1670  HD1 TYR A 109      49.668  30.470  21.113  1.00  0.00           H  
ATOM   1671  HD2 TYR A 109      48.826  34.507  21.068  1.00  0.00           H  
ATOM   1672  HE1 TYR A 109      47.426  30.008  21.775  1.00  0.00           H  
ATOM   1673  HE2 TYR A 109      46.567  34.043  21.679  1.00  0.00           H  
ATOM   1674  HH  TYR A 109      44.870  32.495  22.222  1.00  0.00           H  
ATOM   1675  N   ALA A 110      54.232  32.475  22.058  1.00  0.00           N  
ATOM   1676  CA  ALA A 110      55.466  31.702  21.886  1.00  0.00           C  
ATOM   1677  C   ALA A 110      55.256  30.268  22.351  1.00  0.00           C  
ATOM   1678  O   ALA A 110      55.708  29.304  21.717  1.00  0.00           O  
ATOM   1679  CB  ALA A 110      56.593  32.337  22.712  1.00  0.00           C  
ATOM   1680  H   ALA A 110      54.244  33.318  22.596  1.00  0.00           H  
ATOM   1681  HA  ALA A 110      55.724  31.702  20.920  1.00  0.00           H  
ATOM   1682  HB1 ALA A 110      57.433  31.808  22.592  1.00  0.00           H  
ATOM   1683  HB2 ALA A 110      56.744  33.276  22.403  1.00  0.00           H  
ATOM   1684  HB3 ALA A 110      56.336  32.341  23.678  1.00  0.00           H  
ATOM   1685  N   SER A 111      54.528  30.080  23.457  1.00  0.00           N  
ATOM   1686  CA  SER A 111      54.244  28.769  24.005  1.00  0.00           C  
ATOM   1687  C   SER A 111      53.355  27.892  23.150  1.00  0.00           C  
ATOM   1688  O   SER A 111      53.243  26.683  23.434  1.00  0.00           O  
ATOM   1689  CB  SER A 111      53.627  28.896  25.416  1.00  0.00           C  
ATOM   1690  OG  SER A 111      54.607  29.384  26.323  1.00  0.00           O  
ATOM   1691  H   SER A 111      54.162  30.883  23.928  1.00  0.00           H  
ATOM   1692  HA  SER A 111      55.119  28.295  24.106  1.00  0.00           H  
ATOM   1693  HB2 SER A 111      53.308  27.999  25.722  1.00  0.00           H  
ATOM   1694  HB3 SER A 111      52.856  29.532  25.386  1.00  0.00           H  
ATOM   1695  HG  SER A 111      54.206  29.465  27.235  1.00  0.00           H  
ATOM   1696  N   TYR A 112      52.749  28.392  22.084  1.00  0.00           N  
ATOM   1697  CA  TYR A 112      51.932  27.580  21.187  1.00  0.00           C  
ATOM   1698  C   TYR A 112      52.795  26.456  20.598  1.00  0.00           C  
ATOM   1699  O   TYR A 112      52.300  25.349  20.369  1.00  0.00           O  
ATOM   1700  CB  TYR A 112      51.306  28.417  20.080  1.00  0.00           C  
ATOM   1701  CG  TYR A 112      50.029  27.822  19.520  1.00  0.00           C  
ATOM   1702  CD1 TYR A 112      48.902  27.713  20.336  1.00  0.00           C  
ATOM   1703  CD2 TYR A 112      49.934  27.385  18.209  1.00  0.00           C  
ATOM   1704  CE1 TYR A 112      47.722  27.182  19.852  1.00  0.00           C  
ATOM   1705  CE2 TYR A 112      48.750  26.843  17.714  1.00  0.00           C  
ATOM   1706  CZ  TYR A 112      47.648  26.750  18.542  1.00  0.00           C  
ATOM   1707  OH  TYR A 112      46.448  26.241  18.081  1.00  0.00           O  
ATOM   1708  H   TYR A 112      52.855  29.366  21.885  1.00  0.00           H  
ATOM   1709  HA  TYR A 112      51.196  27.164  21.722  1.00  0.00           H  
ATOM   1710  HB2 TYR A 112      51.968  28.503  19.336  1.00  0.00           H  
ATOM   1711  HB3 TYR A 112      51.098  29.323  20.448  1.00  0.00           H  
ATOM   1712  HD1 TYR A 112      48.949  28.024  21.285  1.00  0.00           H  
ATOM   1713  HD2 TYR A 112      50.729  27.460  17.607  1.00  0.00           H  
ATOM   1714  HE1 TYR A 112      46.923  27.111  20.449  1.00  0.00           H  
ATOM   1715  HE2 TYR A 112      48.698  26.524  16.768  1.00  0.00           H  
ATOM   1716  HH  TYR A 112      46.370  25.922  17.136  1.00  0.00           H  
ATOM   1717  N   LEU A 113      54.091  26.718  20.397  1.00  0.00           N  
ATOM   1718  CA  LEU A 113      55.025  25.718  19.885  1.00  0.00           C  
ATOM   1719  C   LEU A 113      55.362  24.686  20.950  1.00  0.00           C  
ATOM   1720  O   LEU A 113      55.721  23.549  20.613  1.00  0.00           O  
ATOM   1721  CB  LEU A 113      56.252  26.407  19.286  1.00  0.00           C  
ATOM   1722  CG  LEU A 113      55.969  27.336  18.097  1.00  0.00           C  
ATOM   1723  CD1 LEU A 113      57.206  28.150  17.732  1.00  0.00           C  
ATOM   1724  CD2 LEU A 113      55.475  26.562  16.881  1.00  0.00           C  
ATOM   1725  H   LEU A 113      54.434  27.634  20.605  1.00  0.00           H  
ATOM   1726  HA  LEU A 113      54.563  25.235  19.141  1.00  0.00           H  
ATOM   1727  HB2 LEU A 113      56.886  25.697  18.979  1.00  0.00           H  
ATOM   1728  HB3 LEU A 113      56.683  26.950  20.006  1.00  0.00           H  
ATOM   1729  HG  LEU A 113      55.249  27.975  18.369  1.00  0.00           H  
ATOM   1730 HD11 LEU A 113      56.996  28.746  16.957  1.00  0.00           H  
ATOM   1731 HD12 LEU A 113      57.482  28.707  18.515  1.00  0.00           H  
ATOM   1732 HD13 LEU A 113      57.951  27.531  17.485  1.00  0.00           H  
ATOM   1733 HD21 LEU A 113      55.302  27.198  16.129  1.00  0.00           H  
ATOM   1734 HD22 LEU A 113      56.170  25.899  16.603  1.00  0.00           H  
ATOM   1735 HD23 LEU A 113      54.629  26.081  17.113  1.00  0.00           H  
ATOM   1736  N   GLN A 114      55.209  25.010  22.234  1.00  0.00           N  
ATOM   1737  CA  GLN A 114      55.385  24.070  23.325  1.00  0.00           C  
ATOM   1738  C   GLN A 114      54.134  23.173  23.418  1.00  0.00           C  
ATOM   1739  O   GLN A 114      54.223  21.977  23.691  1.00  0.00           O  
ATOM   1740  CB  GLN A 114      55.596  24.737  24.679  1.00  0.00           C  
ATOM   1741  CG  GLN A 114      56.834  25.593  24.812  1.00  0.00           C  
ATOM   1742  CD  GLN A 114      56.977  26.280  26.155  1.00  0.00           C  
ATOM   1743  OE1 GLN A 114      56.142  27.093  26.578  1.00  0.00           O  
ATOM   1744  NE2 GLN A 114      58.076  25.979  26.853  1.00  0.00           N  
ATOM   1745  H   GLN A 114      54.959  25.952  22.457  1.00  0.00           H  
ATOM   1746  HA  GLN A 114      56.177  23.494  23.126  1.00  0.00           H  
ATOM   1747  HB2 GLN A 114      55.647  24.016  25.370  1.00  0.00           H  
ATOM   1748  HB3 GLN A 114      54.802  25.317  24.861  1.00  0.00           H  
ATOM   1749  HG2 GLN A 114      56.806  26.297  24.102  1.00  0.00           H  
ATOM   1750  HG3 GLN A 114      57.634  25.010  24.672  1.00  0.00           H  
ATOM   1751 HE21 GLN A 114      58.734  25.320  26.490  1.00  0.00           H  
ATOM   1752 HE22 GLN A 114      58.240  26.413  27.739  1.00  0.00           H  
ATOM   1753  N   TYR A 115      52.959  23.751  23.152  1.00  0.00           N  
ATOM   1754  CA  TYR A 115      51.694  23.018  23.184  1.00  0.00           C  
ATOM   1755  C   TYR A 115      51.679  21.913  22.122  1.00  0.00           C  
ATOM   1756  O   TYR A 115      51.114  20.837  22.338  1.00  0.00           O  
ATOM   1757  CB  TYR A 115      50.467  23.915  23.001  1.00  0.00           C  
ATOM   1758  CG  TYR A 115      50.353  25.116  23.913  1.00  0.00           C  
ATOM   1759  CD1 TYR A 115      51.092  25.225  25.079  1.00  0.00           C  
ATOM   1760  CD2 TYR A 115      49.457  26.148  23.623  1.00  0.00           C  
ATOM   1761  CE1 TYR A 115      50.996  26.325  25.903  1.00  0.00           C  
ATOM   1762  CE2 TYR A 115      49.337  27.247  24.450  1.00  0.00           C  
ATOM   1763  CZ  TYR A 115      50.111  27.339  25.586  1.00  0.00           C  
ATOM   1764  OH  TYR A 115      50.012  28.427  26.430  1.00  0.00           O  
ATOM   1765  H   TYR A 115      52.944  24.724  22.922  1.00  0.00           H  
ATOM   1766  HA  TYR A 115      51.619  22.580  24.080  1.00  0.00           H  
ATOM   1767  HB2 TYR A 115      49.655  23.349  23.145  1.00  0.00           H  
ATOM   1768  HB3 TYR A 115      50.477  24.251  22.059  1.00  0.00           H  
ATOM   1769  HD1 TYR A 115      51.714  24.483  25.330  1.00  0.00           H  
ATOM   1770  HD2 TYR A 115      48.892  26.090  22.800  1.00  0.00           H  
ATOM   1771  HE1 TYR A 115      51.562  26.390  26.725  1.00  0.00           H  
ATOM   1772  HE2 TYR A 115      48.689  27.975  24.225  1.00  0.00           H  
ATOM   1773  HH  TYR A 115      49.377  29.169  26.216  1.00  0.00           H  
ATOM   1774  N   GLY A 116      52.311  22.196  20.978  1.00  0.00           N  
ATOM   1775  CA  GLY A 116      52.419  21.230  19.895  1.00  0.00           C  
ATOM   1776  C   GLY A 116      53.658  20.356  20.078  1.00  0.00           C  
ATOM   1777  O   GLY A 116      53.814  19.340  19.385  1.00  0.00           O  
ATOM   1778  H   GLY A 116      52.722  23.100  20.863  1.00  0.00           H  
ATOM   1779  HA2 GLY A 116      52.486  21.718  19.025  1.00  0.00           H  
ATOM   1780  HA3 GLY A 116      51.605  20.649  19.890  1.00  0.00           H  
ATOM   1781  N   HIS A 117      54.540  20.736  20.992  1.00  0.00           N  
ATOM   1782  CA  HIS A 117      55.756  20.023  21.295  1.00  0.00           C  
ATOM   1783  C   HIS A 117      56.743  19.976  20.149  1.00  0.00           C  
ATOM   1784  O   HIS A 117      57.380  18.932  19.923  1.00  0.00           O  
ATOM   1785  CB  HIS A 117      55.468  18.572  21.782  1.00  0.00           C  
ATOM   1786  CG  HIS A 117      54.792  18.662  23.122  1.00  0.00           C  
ATOM   1787  ND1 HIS A 117      53.424  18.626  23.255  1.00  0.00           N  
ATOM   1788  CD2 HIS A 117      55.302  18.887  24.351  1.00  0.00           C  
ATOM   1789  CE1 HIS A 117      53.123  18.791  24.535  1.00  0.00           C  
ATOM   1790  NE2 HIS A 117      54.242  18.940  25.220  1.00  0.00           N  
ATOM   1791  H   HIS A 117      54.349  21.573  21.505  1.00  0.00           H  
ATOM   1792  HA  HIS A 117      56.201  20.505  22.049  1.00  0.00           H  
ATOM   1793  HB2 HIS A 117      56.326  18.065  21.867  1.00  0.00           H  
ATOM   1794  HB3 HIS A 117      54.870  18.107  21.130  1.00  0.00           H  
ATOM   1795  HD1 HIS A 117      52.767  18.497  22.512  1.00  0.00           H  
ATOM   1796  HD2 HIS A 117      56.269  18.995  24.584  1.00  0.00           H  
ATOM   1797  HE1 HIS A 117      52.200  18.801  24.919  1.00  0.00           H  
ATOM   1798  HE2 HIS A 117      54.306  19.070  26.209  1.00  0.00           H  
ATOM   1799  N   ILE A 118      56.888  21.079  19.427  1.00  0.00           N  
ATOM   1800  CA  ILE A 118      57.871  21.109  18.330  1.00  0.00           C  
ATOM   1801  C   ILE A 118      59.248  20.923  18.981  1.00  0.00           C  
ATOM   1802  O   ILE A 118      59.528  21.462  20.059  1.00  0.00           O  
ATOM   1803  CB  ILE A 118      57.793  22.374  17.490  1.00  0.00           C  
ATOM   1804  CG1 ILE A 118      56.500  22.403  16.652  1.00  0.00           C  
ATOM   1805  CG2 ILE A 118      58.977  22.494  16.529  1.00  0.00           C  
ATOM   1806  CD1 ILE A 118      55.268  22.794  17.429  1.00  0.00           C  
ATOM   1807  H   ILE A 118      56.333  21.886  19.626  1.00  0.00           H  
ATOM   1808  HA  ILE A 118      57.698  20.325  17.733  1.00  0.00           H  
ATOM   1809  HB  ILE A 118      57.796  23.165  18.102  1.00  0.00           H  
ATOM   1810 HG12 ILE A 118      56.353  21.491  16.270  1.00  0.00           H  
ATOM   1811 HG13 ILE A 118      56.623  23.060  15.908  1.00  0.00           H  
ATOM   1812 HG21 ILE A 118      58.890  23.336  15.996  1.00  0.00           H  
ATOM   1813 HG22 ILE A 118      59.829  22.517  17.051  1.00  0.00           H  
ATOM   1814 HG23 ILE A 118      58.986  21.708  15.911  1.00  0.00           H  
ATOM   1815 HD11 ILE A 118      54.475  22.790  16.820  1.00  0.00           H  
ATOM   1816 HD12 ILE A 118      55.121  22.141  18.172  1.00  0.00           H  
ATOM   1817 HD13 ILE A 118      55.391  23.710  17.810  1.00  0.00           H  
ATOM   1818  N   ALA A 119      60.081  20.101  18.354  1.00  0.00           N  
ATOM   1819  CA  ALA A 119      61.403  19.812  18.893  1.00  0.00           C  
ATOM   1820  C   ALA A 119      62.193  21.079  19.186  1.00  0.00           C  
ATOM   1821  O   ALA A 119      62.208  22.046  18.421  1.00  0.00           O  
ATOM   1822  CB  ALA A 119      62.155  18.927  17.890  1.00  0.00           C  
ATOM   1823  H   ALA A 119      59.796  19.673  17.497  1.00  0.00           H  
ATOM   1824  HA  ALA A 119      61.293  19.302  19.746  1.00  0.00           H  
ATOM   1825  HB1 ALA A 119      63.066  18.719  18.246  1.00  0.00           H  
ATOM   1826  HB2 ALA A 119      61.649  18.076  17.752  1.00  0.00           H  
ATOM   1827  HB3 ALA A 119      62.240  19.409  17.018  1.00  0.00           H  
ATOM   1828  N   ASN A 120      62.872  21.085  20.331  1.00  0.00           N  
ATOM   1829  CA  ASN A 120      63.738  22.122  20.820  1.00  0.00           C  
ATOM   1830  C   ASN A 120      63.097  23.424  21.261  1.00  0.00           C  
ATOM   1831  O   ASN A 120      63.840  24.385  21.568  1.00  0.00           O  
ATOM   1832  CB  ASN A 120      64.810  22.478  19.753  1.00  0.00           C  
ATOM   1833  CG  ASN A 120      65.784  21.326  19.550  1.00  0.00           C  
ATOM   1834  OD1 ASN A 120      66.135  20.645  20.512  1.00  0.00           O  
ATOM   1835  ND2 ASN A 120      66.178  21.120  18.300  1.00  0.00           N  
ATOM   1836  H   ASN A 120      62.768  20.280  20.915  1.00  0.00           H  
ATOM   1837  HA  ASN A 120      64.223  21.751  21.612  1.00  0.00           H  
ATOM   1838  HB2 ASN A 120      65.317  23.285  20.056  1.00  0.00           H  
ATOM   1839  HB3 ASN A 120      64.354  22.677  18.886  1.00  0.00           H  
ATOM   1840 HD21 ASN A 120      65.850  21.717  17.568  1.00  0.00           H  
ATOM   1841 HD22 ASN A 120      66.803  20.368  18.090  1.00  0.00           H  
ATOM   1842  N   ILE A 121      61.778  23.500  21.350  1.00  0.00           N  
ATOM   1843  CA  ILE A 121      61.111  24.741  21.726  1.00  0.00           C  
ATOM   1844  C   ILE A 121      61.454  25.264  23.102  1.00  0.00           C  
ATOM   1845  O   ILE A 121      61.653  26.490  23.243  1.00  0.00           O  
ATOM   1846  CB  ILE A 121      59.581  24.616  21.524  1.00  0.00           C  
ATOM   1847  CG1 ILE A 121      58.904  25.970  21.732  1.00  0.00           C  
ATOM   1848  CG2 ILE A 121      58.986  23.546  22.421  1.00  0.00           C  
ATOM   1849  CD1 ILE A 121      59.372  27.060  20.792  1.00  0.00           C  
ATOM   1850  H   ILE A 121      61.227  22.688  21.155  1.00  0.00           H  
ATOM   1851  HA  ILE A 121      61.423  25.435  21.077  1.00  0.00           H  
ATOM   1852  HB  ILE A 121      59.422  24.340  20.576  1.00  0.00           H  
ATOM   1853 HG12 ILE A 121      59.084  26.268  22.669  1.00  0.00           H  
ATOM   1854 HG13 ILE A 121      57.920  25.849  21.604  1.00  0.00           H  
ATOM   1855 HG21 ILE A 121      58.000  23.492  22.266  1.00  0.00           H  
ATOM   1856 HG22 ILE A 121      59.406  22.663  22.210  1.00  0.00           H  
ATOM   1857 HG23 ILE A 121      59.161  23.778  23.378  1.00  0.00           H  
ATOM   1858 HD11 ILE A 121      58.882  27.908  20.994  1.00  0.00           H  
ATOM   1859 HD12 ILE A 121      60.354  27.205  20.913  1.00  0.00           H  
ATOM   1860 HD13 ILE A 121      59.189  26.787  19.848  1.00  0.00           H  
ATOM   1861  N   ASP A 122      61.560  24.416  24.119  1.00  0.00           N  
ATOM   1862  CA  ASP A 122      61.880  24.876  25.474  1.00  0.00           C  
ATOM   1863  C   ASP A 122      63.224  25.589  25.535  1.00  0.00           C  
ATOM   1864  O   ASP A 122      63.330  26.681  26.101  1.00  0.00           O  
ATOM   1865  CB  ASP A 122      61.858  23.728  26.482  1.00  0.00           C  
ATOM   1866  CG  ASP A 122      60.505  23.078  26.652  1.00  0.00           C  
ATOM   1867  OD1 ASP A 122      59.532  23.512  25.993  1.00  0.00           O  
ATOM   1868  OD2 ASP A 122      60.394  22.116  27.447  1.00  0.00           O  
ATOM   1869  H   ASP A 122      61.418  23.440  23.956  1.00  0.00           H  
ATOM   1870  HA  ASP A 122      61.176  25.532  25.746  1.00  0.00           H  
ATOM   1871  HB2 ASP A 122      62.148  24.085  27.370  1.00  0.00           H  
ATOM   1872  HB3 ASP A 122      62.505  23.030  26.176  1.00  0.00           H  
ATOM   1873  N   ASP A 123      64.257  25.001  24.941  1.00  0.00           N  
ATOM   1874  CA  ASP A 123      65.584  25.603  24.919  1.00  0.00           C  
ATOM   1875  C   ASP A 123      65.611  26.924  24.167  1.00  0.00           C  
ATOM   1876  O   ASP A 123      66.292  27.862  24.587  1.00  0.00           O  
ATOM   1877  CB  ASP A 123      66.596  24.633  24.301  1.00  0.00           C  
ATOM   1878  CG  ASP A 123      67.132  23.645  25.323  1.00  0.00           C  
ATOM   1879  OD1 ASP A 123      66.646  23.638  26.476  1.00  0.00           O  
ATOM   1880  OD2 ASP A 123      68.055  22.878  24.963  1.00  0.00           O  
ATOM   1881  H   ASP A 123      64.119  24.117  24.495  1.00  0.00           H  
ATOM   1882  HA  ASP A 123      65.860  25.779  25.864  1.00  0.00           H  
ATOM   1883  HB2 ASP A 123      67.361  25.158  23.927  1.00  0.00           H  
ATOM   1884  HB3 ASP A 123      66.149  24.125  23.564  1.00  0.00           H  
ATOM   1885  N   ILE A 124      64.875  27.011  23.058  1.00  0.00           N  
ATOM   1886  CA  ILE A 124      64.813  28.245  22.278  1.00  0.00           C  
ATOM   1887  C   ILE A 124      64.119  29.343  23.082  1.00  0.00           C  
ATOM   1888  O   ILE A 124      64.615  30.471  23.167  1.00  0.00           O  
ATOM   1889  CB  ILE A 124      64.091  28.042  20.937  1.00  0.00           C  
ATOM   1890  CG1 ILE A 124      64.884  27.056  20.063  1.00  0.00           C  
ATOM   1891  CG2 ILE A 124      63.889  29.371  20.215  1.00  0.00           C  
ATOM   1892  CD1 ILE A 124      64.049  26.433  18.965  1.00  0.00           C  
ATOM   1893  H   ILE A 124      64.354  26.214  22.754  1.00  0.00           H  
ATOM   1894  HA  ILE A 124      65.749  28.541  22.087  1.00  0.00           H  
ATOM   1895  HB  ILE A 124      63.192  27.645  21.121  1.00  0.00           H  
ATOM   1896 HG12 ILE A 124      65.238  26.326  20.647  1.00  0.00           H  
ATOM   1897 HG13 ILE A 124      65.648  27.546  19.643  1.00  0.00           H  
ATOM   1898 HG21 ILE A 124      63.418  29.211  19.347  1.00  0.00           H  
ATOM   1899 HG22 ILE A 124      63.338  29.980  20.786  1.00  0.00           H  
ATOM   1900 HG23 ILE A 124      64.778  29.793  20.039  1.00  0.00           H  
ATOM   1901 HD11 ILE A 124      64.615  25.804  18.432  1.00  0.00           H  
ATOM   1902 HD12 ILE A 124      63.285  25.931  19.371  1.00  0.00           H  
ATOM   1903 HD13 ILE A 124      63.695  27.152  18.367  1.00  0.00           H  
ATOM   1904  N   ILE A 125      62.990  29.005  23.708  1.00  0.00           N  
ATOM   1905  CA  ILE A 125      62.262  29.975  24.527  1.00  0.00           C  
ATOM   1906  C   ILE A 125      63.130  30.477  25.675  1.00  0.00           C  
ATOM   1907  O   ILE A 125      63.125  31.674  26.000  1.00  0.00           O  
ATOM   1908  CB  ILE A 125      60.930  29.395  25.033  1.00  0.00           C  
ATOM   1909  CG1 ILE A 125      59.943  29.254  23.861  1.00  0.00           C  
ATOM   1910  CG2 ILE A 125      60.330  30.277  26.121  1.00  0.00           C  
ATOM   1911  CD1 ILE A 125      58.603  28.658  24.207  1.00  0.00           C  
ATOM   1912  H   ILE A 125      62.636  28.074  23.616  1.00  0.00           H  
ATOM   1913  HA  ILE A 125      62.048  30.760  23.946  1.00  0.00           H  
ATOM   1914  HB  ILE A 125      61.102  28.488  25.416  1.00  0.00           H  
ATOM   1915 HG12 ILE A 125      60.369  28.672  23.168  1.00  0.00           H  
ATOM   1916 HG13 ILE A 125      59.785  30.165  23.480  1.00  0.00           H  
ATOM   1917 HG21 ILE A 125      59.467  29.880  26.433  1.00  0.00           H  
ATOM   1918 HG22 ILE A 125      60.967  30.337  26.890  1.00  0.00           H  
ATOM   1919 HG23 ILE A 125      60.163  31.192  25.754  1.00  0.00           H  
ATOM   1920 HD11 ILE A 125      58.037  28.609  23.384  1.00  0.00           H  
ATOM   1921 HD12 ILE A 125      58.733  27.738  24.578  1.00  0.00           H  
ATOM   1922 HD13 ILE A 125      58.149  29.231  24.889  1.00  0.00           H  
ATOM   1923  N   ALA A 126      63.923  29.605  26.283  1.00  0.00           N  
ATOM   1924  CA  ALA A 126      64.808  29.936  27.381  1.00  0.00           C  
ATOM   1925  C   ALA A 126      66.103  30.615  26.972  1.00  0.00           C  
ATOM   1926  O   ALA A 126      66.938  30.949  27.834  1.00  0.00           O  
ATOM   1927  CB  ALA A 126      65.112  28.645  28.157  1.00  0.00           C  
ATOM   1928  H   ALA A 126      63.909  28.658  25.963  1.00  0.00           H  
ATOM   1929  HA  ALA A 126      64.318  30.555  27.995  1.00  0.00           H  
ATOM   1930  HB1 ALA A 126      65.723  28.851  28.921  1.00  0.00           H  
ATOM   1931  HB2 ALA A 126      64.259  28.258  28.507  1.00  0.00           H  
ATOM   1932  HB3 ALA A 126      65.552  27.985  27.547  1.00  0.00           H  
ATOM   1933  N   GLY A 127      66.355  30.830  25.690  1.00  0.00           N  
ATOM   1934  CA  GLY A 127      67.542  31.473  25.181  1.00  0.00           C  
ATOM   1935  C   GLY A 127      68.768  30.577  25.163  1.00  0.00           C  
ATOM   1936  O   GLY A 127      69.900  31.050  24.984  1.00  0.00           O  
ATOM   1937  H   GLY A 127      65.673  30.524  25.026  1.00  0.00           H  
ATOM   1938  HA2 GLY A 127      67.741  32.267  25.755  1.00  0.00           H  
ATOM   1939  HA3 GLY A 127      67.360  31.776  24.246  1.00  0.00           H  
ATOM   1940  N   LYS A 128      68.563  29.275  25.330  1.00  0.00           N  
ATOM   1941  CA  LYS A 128      69.647  28.302  25.360  1.00  0.00           C  
ATOM   1942  C   LYS A 128      70.028  27.834  23.968  1.00  0.00           C  
ATOM   1943  O   LYS A 128      71.187  27.489  23.707  1.00  0.00           O  
ATOM   1944  CB  LYS A 128      69.252  27.130  26.270  1.00  0.00           C  
ATOM   1945  CG  LYS A 128      69.098  27.566  27.727  1.00  0.00           C  
ATOM   1946  CD  LYS A 128      68.158  26.648  28.483  1.00  0.00           C  
ATOM   1947  CE  LYS A 128      67.815  27.202  29.859  1.00  0.00           C  
ATOM   1948  NZ  LYS A 128      66.647  26.490  30.464  1.00  0.00           N  
ATOM   1949  H   LYS A 128      67.624  28.949  25.440  1.00  0.00           H  
ATOM   1950  HA  LYS A 128      70.447  28.747  25.763  1.00  0.00           H  
ATOM   1951  HB2 LYS A 128      69.960  26.426  26.216  1.00  0.00           H  
ATOM   1952  HB3 LYS A 128      68.382  26.753  25.952  1.00  0.00           H  
ATOM   1953  HG2 LYS A 128      68.733  28.497  27.751  1.00  0.00           H  
ATOM   1954  HG3 LYS A 128      69.995  27.548  28.168  1.00  0.00           H  
ATOM   1955  HD2 LYS A 128      68.595  25.756  28.593  1.00  0.00           H  
ATOM   1956  HD3 LYS A 128      67.314  26.543  27.956  1.00  0.00           H  
ATOM   1957  HE2 LYS A 128      67.593  28.173  29.772  1.00  0.00           H  
ATOM   1958  HE3 LYS A 128      68.607  27.094  30.459  1.00  0.00           H  
ATOM   1959  HZ1 LYS A 128      66.450  26.878  31.364  1.00  0.00           H  
ATOM   1960  HZ2 LYS A 128      65.848  26.598  29.872  1.00  0.00           H  
ATOM   1961  HZ3 LYS A 128      66.862  25.518  30.560  1.00  0.00           H  
ATOM   1962  N   LYS A 129      69.061  27.816  23.056  1.00  0.00           N  
ATOM   1963  CA  LYS A 129      69.289  27.432  21.669  1.00  0.00           C  
ATOM   1964  C   LYS A 129      68.719  28.535  20.768  1.00  0.00           C  
ATOM   1965  O   LYS A 129      67.738  29.189  21.119  1.00  0.00           O  
ATOM   1966  CB  LYS A 129      68.626  26.110  21.297  1.00  0.00           C  
ATOM   1967  CG  LYS A 129      69.240  24.875  21.915  1.00  0.00           C  
ATOM   1968  CD  LYS A 129      69.088  23.675  20.998  1.00  0.00           C  
ATOM   1969  CE  LYS A 129      69.246  22.372  21.769  1.00  0.00           C  
ATOM   1970  NZ  LYS A 129      68.002  22.054  22.534  1.00  0.00           N  
ATOM   1971  H   LYS A 129      68.137  28.077  23.334  1.00  0.00           H  
ATOM   1972  HA  LYS A 129      70.273  27.358  21.510  1.00  0.00           H  
ATOM   1973  HB2 LYS A 129      68.672  26.012  20.303  1.00  0.00           H  
ATOM   1974  HB3 LYS A 129      67.669  26.154  21.584  1.00  0.00           H  
ATOM   1975  HG2 LYS A 129      68.784  24.683  22.784  1.00  0.00           H  
ATOM   1976  HG3 LYS A 129      70.213  25.040  22.079  1.00  0.00           H  
ATOM   1977  HD2 LYS A 129      69.787  23.719  20.284  1.00  0.00           H  
ATOM   1978  HD3 LYS A 129      68.181  23.698  20.578  1.00  0.00           H  
ATOM   1979  HE2 LYS A 129      70.010  22.460  22.408  1.00  0.00           H  
ATOM   1980  HE3 LYS A 129      69.433  21.630  21.125  1.00  0.00           H  
ATOM   1981  HZ1 LYS A 129      68.127  21.196  23.032  1.00  0.00           H  
ATOM   1982  HZ2 LYS A 129      67.812  22.791  23.182  1.00  0.00           H  
ATOM   1983  HZ3 LYS A 129      67.235  21.962  21.899  1.00  0.00           H  
ATOM   1984  N   PRO A 130      69.353  28.738  19.640  1.00  0.00           N  
ATOM   1985  CA  PRO A 130      68.924  29.721  18.655  1.00  0.00           C  
ATOM   1986  C   PRO A 130      67.600  29.273  18.050  1.00  0.00           C  
ATOM   1987  O   PRO A 130      67.337  28.058  17.980  1.00  0.00           O  
ATOM   1988  CB  PRO A 130      70.027  29.797  17.591  1.00  0.00           C  
ATOM   1989  CG  PRO A 130      70.735  28.477  17.780  1.00  0.00           C  
ATOM   1990  CD  PRO A 130      70.512  27.973  19.190  1.00  0.00           C  
ATOM   1991  HA  PRO A 130      68.812  30.613  19.092  1.00  0.00           H  
ATOM   1992  HB2 PRO A 130      69.641  29.874  16.672  1.00  0.00           H  
ATOM   1993  HB3 PRO A 130      70.642  30.567  17.760  1.00  0.00           H  
ATOM   1994  HG2 PRO A 130      70.374  27.810  17.128  1.00  0.00           H  
ATOM   1995  HG3 PRO A 130      71.715  28.600  17.623  1.00  0.00           H  
ATOM   1996  HD2 PRO A 130      70.317  26.992  19.193  1.00  0.00           H  
ATOM   1997  HD3 PRO A 130      71.308  28.157  19.766  1.00  0.00           H  
ATOM   1998  N   ALA A 131      66.794  30.206  17.561  1.00  0.00           N  
ATOM   1999  CA  ALA A 131      65.497  29.905  16.959  1.00  0.00           C  
ATOM   2000  C   ALA A 131      65.602  29.010  15.744  1.00  0.00           C  
ATOM   2001  O   ALA A 131      64.704  28.214  15.431  1.00  0.00           O  
ATOM   2002  CB  ALA A 131      64.771  31.206  16.611  1.00  0.00           C  
ATOM   2003  H   ALA A 131      67.088  31.161  17.606  1.00  0.00           H  
ATOM   2004  HA  ALA A 131      64.949  29.425  17.644  1.00  0.00           H  
ATOM   2005  HB1 ALA A 131      63.885  30.993  16.200  1.00  0.00           H  
ATOM   2006  HB2 ALA A 131      64.632  31.743  17.443  1.00  0.00           H  
ATOM   2007  HB3 ALA A 131      65.322  31.732  15.963  1.00  0.00           H  
ATOM   2008  N   THR A 132      66.734  29.029  15.044  1.00  0.00           N  
ATOM   2009  CA  THR A 132      67.011  28.190  13.895  1.00  0.00           C  
ATOM   2010  C   THR A 132      67.165  26.724  14.258  1.00  0.00           C  
ATOM   2011  O   THR A 132      67.246  25.856  13.378  1.00  0.00           O  
ATOM   2012  CB  THR A 132      68.267  28.691  13.141  1.00  0.00           C  
ATOM   2013  OG1 THR A 132      69.330  28.903  14.077  1.00  0.00           O  
ATOM   2014  CG2 THR A 132      67.950  30.009  12.440  1.00  0.00           C  
ATOM   2015  H   THR A 132      67.446  29.669  15.332  1.00  0.00           H  
ATOM   2016  HA  THR A 132      66.234  28.266  13.271  1.00  0.00           H  
ATOM   2017  HB  THR A 132      68.546  28.010  12.464  1.00  0.00           H  
ATOM   2018  HG1 THR A 132      70.142  29.227  13.591  1.00  0.00           H  
ATOM   2019 HG21 THR A 132      68.762  30.331  11.953  1.00  0.00           H  
ATOM   2020 HG22 THR A 132      67.205  29.869  11.788  1.00  0.00           H  
ATOM   2021 HG23 THR A 132      67.676  30.690  13.119  1.00  0.00           H  
ATOM   2022  N   ASP A 133      67.170  26.372  15.538  1.00  0.00           N  
ATOM   2023  CA  ASP A 133      67.217  25.011  16.011  1.00  0.00           C  
ATOM   2024  C   ASP A 133      65.827  24.380  16.117  1.00  0.00           C  
ATOM   2025  O   ASP A 133      65.698  23.185  16.387  1.00  0.00           O  
ATOM   2026  CB  ASP A 133      67.874  24.958  17.402  1.00  0.00           C  
ATOM   2027  CG  ASP A 133      69.344  24.589  17.253  1.00  0.00           C  
ATOM   2028  OD1 ASP A 133      69.953  25.043  16.267  1.00  0.00           O  
ATOM   2029  OD2 ASP A 133      69.799  23.827  18.121  1.00  0.00           O  
ATOM   2030  H   ASP A 133      67.139  27.101  16.221  1.00  0.00           H  
ATOM   2031  HA  ASP A 133      67.767  24.469  15.376  1.00  0.00           H  
ATOM   2032  HB2 ASP A 133      67.413  24.271  17.963  1.00  0.00           H  
ATOM   2033  HB3 ASP A 133      67.798  25.853  17.841  1.00  0.00           H  
ATOM   2034  N   LEU A 134      64.776  25.176  15.920  1.00  0.00           N  
ATOM   2035  CA  LEU A 134      63.411  24.661  16.022  1.00  0.00           C  
ATOM   2036  C   LEU A 134      63.189  23.475  15.103  1.00  0.00           C  
ATOM   2037  O   LEU A 134      63.656  23.481  13.947  1.00  0.00           O  
ATOM   2038  CB  LEU A 134      62.420  25.787  15.684  1.00  0.00           C  
ATOM   2039  CG  LEU A 134      60.944  25.438  15.948  1.00  0.00           C  
ATOM   2040  CD1 LEU A 134      60.655  25.417  17.438  1.00  0.00           C  
ATOM   2041  CD2 LEU A 134      60.046  26.402  15.185  1.00  0.00           C  
ATOM   2042  H   LEU A 134      64.923  26.140  15.699  1.00  0.00           H  
ATOM   2043  HA  LEU A 134      63.251  24.368  16.965  1.00  0.00           H  
ATOM   2044  HB2 LEU A 134      62.520  26.010  14.714  1.00  0.00           H  
ATOM   2045  HB3 LEU A 134      62.656  26.587  16.236  1.00  0.00           H  
ATOM   2046  HG  LEU A 134      60.779  24.519  15.591  1.00  0.00           H  
ATOM   2047 HD11 LEU A 134      59.693  25.189  17.588  1.00  0.00           H  
ATOM   2048 HD12 LEU A 134      61.233  24.731  17.880  1.00  0.00           H  
ATOM   2049 HD13 LEU A 134      60.849  26.317  17.828  1.00  0.00           H  
ATOM   2050 HD21 LEU A 134      59.088  26.173  15.358  1.00  0.00           H  
ATOM   2051 HD22 LEU A 134      60.226  27.337  15.490  1.00  0.00           H  
ATOM   2052 HD23 LEU A 134      60.234  26.329  14.206  1.00  0.00           H  
ATOM   2053  N   GLY A 135      62.443  22.467  15.545  1.00  0.00           N  
ATOM   2054  CA  GLY A 135      62.172  21.277  14.773  1.00  0.00           C  
ATOM   2055  C   GLY A 135      61.280  21.428  13.572  1.00  0.00           C  
ATOM   2056  O   GLY A 135      60.261  20.714  13.449  1.00  0.00           O  
ATOM   2057  H   GLY A 135      62.048  22.537  16.461  1.00  0.00           H  
ATOM   2058  HA2 GLY A 135      61.743  20.612  15.385  1.00  0.00           H  
ATOM   2059  HA3 GLY A 135      63.049  20.919  14.454  1.00  0.00           H  
ATOM   2060  N   VAL A 136      61.576  22.328  12.649  1.00  0.00           N  
ATOM   2061  CA  VAL A 136      60.824  22.558  11.443  1.00  0.00           C  
ATOM   2062  C   VAL A 136      61.802  22.690  10.265  1.00  0.00           C  
ATOM   2063  O   VAL A 136      62.906  23.216  10.446  1.00  0.00           O  
ATOM   2064  CB  VAL A 136      59.923  23.810  11.458  1.00  0.00           C  
ATOM   2065  CG1 VAL A 136      58.795  23.678  12.478  1.00  0.00           C  
ATOM   2066  CG2 VAL A 136      60.723  25.081  11.712  1.00  0.00           C  
ATOM   2067  H   VAL A 136      62.387  22.894  12.801  1.00  0.00           H  
ATOM   2068  HA  VAL A 136      60.245  21.759  11.280  1.00  0.00           H  
ATOM   2069  HB  VAL A 136      59.504  23.892  10.553  1.00  0.00           H  
ATOM   2070 HG11 VAL A 136      58.232  24.504  12.461  1.00  0.00           H  
ATOM   2071 HG12 VAL A 136      58.230  22.885  12.249  1.00  0.00           H  
ATOM   2072 HG13 VAL A 136      59.184  23.558  13.391  1.00  0.00           H  
ATOM   2073 HG21 VAL A 136      60.106  25.868  11.714  1.00  0.00           H  
ATOM   2074 HG22 VAL A 136      61.182  25.014  12.598  1.00  0.00           H  
ATOM   2075 HG23 VAL A 136      61.406  25.195  10.990  1.00  0.00           H  
ATOM   2076  N   LYS A 137      61.374  22.234   9.095  1.00  0.00           N  
ATOM   2077  CA  LYS A 137      62.238  22.376   7.928  1.00  0.00           C  
ATOM   2078  C   LYS A 137      61.441  22.321   6.631  1.00  0.00           C  
ATOM   2079  O   LYS A 137      60.380  21.702   6.556  1.00  0.00           O  
ATOM   2080  CB  LYS A 137      63.328  21.308   7.919  1.00  0.00           C  
ATOM   2081  CG  LYS A 137      62.869  19.909   7.581  1.00  0.00           C  
ATOM   2082  CD  LYS A 137      64.031  18.923   7.574  1.00  0.00           C  
ATOM   2083  CE  LYS A 137      64.586  18.714   8.969  1.00  0.00           C  
ATOM   2084  NZ  LYS A 137      65.829  17.903   8.971  1.00  0.00           N  
ATOM   2085  H   LYS A 137      60.476  21.801   9.014  1.00  0.00           H  
ATOM   2086  HA  LYS A 137      62.682  23.270   7.980  1.00  0.00           H  
ATOM   2087  HB2 LYS A 137      63.743  21.284   8.829  1.00  0.00           H  
ATOM   2088  HB3 LYS A 137      64.017  21.577   7.246  1.00  0.00           H  
ATOM   2089  HG2 LYS A 137      62.445  19.917   6.676  1.00  0.00           H  
ATOM   2090  HG3 LYS A 137      62.198  19.615   8.261  1.00  0.00           H  
ATOM   2091  HD2 LYS A 137      64.756  19.279   6.985  1.00  0.00           H  
ATOM   2092  HD3 LYS A 137      63.711  18.046   7.216  1.00  0.00           H  
ATOM   2093  HE2 LYS A 137      63.897  18.245   9.521  1.00  0.00           H  
ATOM   2094  HE3 LYS A 137      64.785  19.607   9.372  1.00  0.00           H  
ATOM   2095  HZ1 LYS A 137      66.154  17.794   9.910  1.00  0.00           H  
ATOM   2096  HZ2 LYS A 137      65.641  17.003   8.577  1.00  0.00           H  
ATOM   2097  HZ3 LYS A 137      66.529  18.365   8.427  1.00  0.00           H  
ATOM   2098  N   ALA A 138      61.972  23.009   5.630  1.00  0.00           N  
ATOM   2099  CA  ALA A 138      61.393  22.994   4.298  1.00  0.00           C  
ATOM   2100  C   ALA A 138      62.149  21.888   3.532  1.00  0.00           C  
ATOM   2101  O   ALA A 138      63.360  22.026   3.322  1.00  0.00           O  
ATOM   2102  CB  ALA A 138      61.535  24.317   3.595  1.00  0.00           C  
ATOM   2103  H   ALA A 138      62.794  23.553   5.797  1.00  0.00           H  
ATOM   2104  HA  ALA A 138      60.424  22.753   4.360  1.00  0.00           H  
ATOM   2105  HB1 ALA A 138      61.123  24.257   2.686  1.00  0.00           H  
ATOM   2106  HB2 ALA A 138      61.072  25.027   4.125  1.00  0.00           H  
ATOM   2107  HB3 ALA A 138      62.505  24.546   3.507  1.00  0.00           H  
ATOM   2108  N   LEU A 139      61.447  20.820   3.172  1.00  0.00           N  
ATOM   2109  CA  LEU A 139      62.107  19.735   2.407  1.00  0.00           C  
ATOM   2110  C   LEU A 139      62.288  20.189   0.961  1.00  0.00           C  
ATOM   2111  O   LEU A 139      63.199  19.770   0.230  1.00  0.00           O  
ATOM   2112  CB  LEU A 139      61.333  18.439   2.536  1.00  0.00           C  
ATOM   2113  CG  LEU A 139      61.106  17.910   3.959  1.00  0.00           C  
ATOM   2114  CD1 LEU A 139      60.326  16.605   3.934  1.00  0.00           C  
ATOM   2115  CD2 LEU A 139      62.426  17.722   4.698  1.00  0.00           C  
ATOM   2116  H   LEU A 139      60.480  20.748   3.415  1.00  0.00           H  
ATOM   2117  HA  LEU A 139      63.015  19.591   2.800  1.00  0.00           H  
ATOM   2118  HB2 LEU A 139      61.831  17.737   2.028  1.00  0.00           H  
ATOM   2119  HB3 LEU A 139      60.435  18.579   2.118  1.00  0.00           H  
ATOM   2120  HG  LEU A 139      60.564  18.586   4.459  1.00  0.00           H  
ATOM   2121 HD11 LEU A 139      60.190  16.280   4.870  1.00  0.00           H  
ATOM   2122 HD12 LEU A 139      59.437  16.756   3.501  1.00  0.00           H  
ATOM   2123 HD13 LEU A 139      60.838  15.921   3.414  1.00  0.00           H  
ATOM   2124 HD21 LEU A 139      62.246  17.377   5.619  1.00  0.00           H  
ATOM   2125 HD22 LEU A 139      62.995  17.066   4.202  1.00  0.00           H  
ATOM   2126 HD23 LEU A 139      62.903  18.599   4.757  1.00  0.00           H  
ATOM   2127  N   ASP A 140      61.420  21.081   0.527  1.00  0.00           N  
ATOM   2128  CA  ASP A 140      61.458  21.738  -0.769  1.00  0.00           C  
ATOM   2129  C   ASP A 140      60.549  22.969  -0.657  1.00  0.00           C  
ATOM   2130  O   ASP A 140      59.996  23.205   0.437  1.00  0.00           O  
ATOM   2131  CB  ASP A 140      61.162  20.834  -1.929  1.00  0.00           C  
ATOM   2132  CG  ASP A 140      59.794  20.215  -2.000  1.00  0.00           C  
ATOM   2133  OD1 ASP A 140      58.811  20.875  -1.607  1.00  0.00           O  
ATOM   2134  OD2 ASP A 140      59.666  19.059  -2.476  1.00  0.00           O  
ATOM   2135  H   ASP A 140      60.671  21.327   1.142  1.00  0.00           H  
ATOM   2136  HA  ASP A 140      62.390  22.076  -0.895  1.00  0.00           H  
ATOM   2137  HB2 ASP A 140      61.827  20.087  -1.903  1.00  0.00           H  
ATOM   2138  HB3 ASP A 140      61.292  21.368  -2.765  1.00  0.00           H  
ATOM   2139  N   ASP A 141      60.361  23.730  -1.718  1.00  0.00           N  
ATOM   2140  CA  ASP A 141      59.511  24.919  -1.645  1.00  0.00           C  
ATOM   2141  C   ASP A 141      58.066  24.611  -1.268  1.00  0.00           C  
ATOM   2142  O   ASP A 141      57.366  25.498  -0.748  1.00  0.00           O  
ATOM   2143  CB  ASP A 141      59.527  25.688  -2.965  1.00  0.00           C  
ATOM   2144  CG  ASP A 141      60.727  26.563  -3.212  1.00  0.00           C  
ATOM   2145  OD1 ASP A 141      61.599  26.709  -2.337  1.00  0.00           O  
ATOM   2146  OD2 ASP A 141      60.835  27.135  -4.336  1.00  0.00           O  
ATOM   2147  H   ASP A 141      60.804  23.492  -2.582  1.00  0.00           H  
ATOM   2148  HA  ASP A 141      59.888  25.519  -0.939  1.00  0.00           H  
ATOM   2149  HB2 ASP A 141      58.715  26.271  -2.988  1.00  0.00           H  
ATOM   2150  HB3 ASP A 141      59.479  25.020  -3.708  1.00  0.00           H  
ATOM   2151  N   HIS A 142      57.559  23.416  -1.558  1.00  0.00           N  
ATOM   2152  CA  HIS A 142      56.180  23.070  -1.265  1.00  0.00           C  
ATOM   2153  C   HIS A 142      55.995  21.995  -0.223  1.00  0.00           C  
ATOM   2154  O   HIS A 142      54.922  21.370  -0.156  1.00  0.00           O  
ATOM   2155  CB  HIS A 142      55.494  22.593  -2.577  1.00  0.00           C  
ATOM   2156  CG  HIS A 142      55.643  23.644  -3.639  1.00  0.00           C  
ATOM   2157  ND1 HIS A 142      55.177  24.932  -3.440  1.00  0.00           N  
ATOM   2158  CD2 HIS A 142      56.239  23.625  -4.848  1.00  0.00           C  
ATOM   2159  CE1 HIS A 142      55.464  25.661  -4.504  1.00  0.00           C  
ATOM   2160  NE2 HIS A 142      56.101  24.890  -5.374  1.00  0.00           N  
ATOM   2161  H   HIS A 142      58.147  22.734  -1.992  1.00  0.00           H  
ATOM   2162  HA  HIS A 142      55.711  23.895  -0.949  1.00  0.00           H  
ATOM   2163  HB2 HIS A 142      54.522  22.431  -2.404  1.00  0.00           H  
ATOM   2164  HB3 HIS A 142      55.923  21.745  -2.887  1.00  0.00           H  
ATOM   2165  HD1 HIS A 142      54.700  25.258  -2.624  1.00  0.00           H  
ATOM   2166  HD2 HIS A 142      56.693  22.845  -5.279  1.00  0.00           H  
ATOM   2167  HE1 HIS A 142      55.240  26.627  -4.631  1.00  0.00           H  
ATOM   2168  HE2 HIS A 142      56.430  25.182  -6.272  1.00  0.00           H  
ATOM   2169  N   THR A 143      57.010  21.705   0.587  1.00  0.00           N  
ATOM   2170  CA  THR A 143      56.890  20.653   1.593  1.00  0.00           C  
ATOM   2171  C   THR A 143      57.460  21.105   2.928  1.00  0.00           C  
ATOM   2172  O   THR A 143      58.655  21.415   3.054  1.00  0.00           O  
ATOM   2173  CB  THR A 143      57.568  19.345   1.144  1.00  0.00           C  
ATOM   2174  OG1 THR A 143      57.179  19.059  -0.214  1.00  0.00           O  
ATOM   2175  CG2 THR A 143      57.147  18.192   2.051  1.00  0.00           C  
ATOM   2176  H   THR A 143      57.867  22.214   0.506  1.00  0.00           H  
ATOM   2177  HA  THR A 143      55.917  20.464   1.724  1.00  0.00           H  
ATOM   2178  HB  THR A 143      58.561  19.455   1.188  1.00  0.00           H  
ATOM   2179  HG1 THR A 143      57.615  18.211  -0.514  1.00  0.00           H  
ATOM   2180 HG21 THR A 143      57.594  17.350   1.749  1.00  0.00           H  
ATOM   2181 HG22 THR A 143      57.417  18.393   2.993  1.00  0.00           H  
ATOM   2182 HG23 THR A 143      56.155  18.078   2.006  1.00  0.00           H  
ATOM   2183  N   PHE A 144      56.576  21.206   3.919  1.00  0.00           N  
ATOM   2184  CA  PHE A 144      56.959  21.650   5.261  1.00  0.00           C  
ATOM   2185  C   PHE A 144      56.882  20.472   6.226  1.00  0.00           C  
ATOM   2186  O   PHE A 144      55.837  19.838   6.379  1.00  0.00           O  
ATOM   2187  CB  PHE A 144      56.053  22.802   5.692  1.00  0.00           C  
ATOM   2188  CG  PHE A 144      56.358  23.445   7.009  1.00  0.00           C  
ATOM   2189  CD1 PHE A 144      57.540  24.134   7.220  1.00  0.00           C  
ATOM   2190  CD2 PHE A 144      55.437  23.374   8.045  1.00  0.00           C  
ATOM   2191  CE1 PHE A 144      57.810  24.726   8.439  1.00  0.00           C  
ATOM   2192  CE2 PHE A 144      55.693  23.971   9.262  1.00  0.00           C  
ATOM   2193  CZ  PHE A 144      56.885  24.649   9.467  1.00  0.00           C  
ATOM   2194  H   PHE A 144      55.620  20.971   3.741  1.00  0.00           H  
ATOM   2195  HA  PHE A 144      57.903  21.979   5.232  1.00  0.00           H  
ATOM   2196  HB2 PHE A 144      55.118  22.451   5.736  1.00  0.00           H  
ATOM   2197  HB3 PHE A 144      56.110  23.511   4.989  1.00  0.00           H  
ATOM   2198  HD1 PHE A 144      58.208  24.204   6.479  1.00  0.00           H  
ATOM   2199  HD2 PHE A 144      54.576  22.884   7.907  1.00  0.00           H  
ATOM   2200  HE1 PHE A 144      58.674  25.210   8.579  1.00  0.00           H  
ATOM   2201  HE2 PHE A 144      55.018  23.915   9.998  1.00  0.00           H  
ATOM   2202  HZ  PHE A 144      57.075  25.079  10.350  1.00  0.00           H  
ATOM   2203  N   GLU A 145      58.007  20.164   6.870  1.00  0.00           N  
ATOM   2204  CA  GLU A 145      58.079  19.043   7.790  1.00  0.00           C  
ATOM   2205  C   GLU A 145      58.288  19.502   9.226  1.00  0.00           C  
ATOM   2206  O   GLU A 145      59.204  20.276   9.524  1.00  0.00           O  
ATOM   2207  CB  GLU A 145      59.225  18.092   7.400  1.00  0.00           C  
ATOM   2208  CG  GLU A 145      59.219  16.805   8.220  1.00  0.00           C  
ATOM   2209  CD  GLU A 145      60.550  16.077   8.111  1.00  0.00           C  
ATOM   2210  OE1 GLU A 145      61.543  16.567   8.690  1.00  0.00           O  
ATOM   2211  OE2 GLU A 145      60.585  15.030   7.436  1.00  0.00           O  
ATOM   2212  H   GLU A 145      58.824  20.720   6.716  1.00  0.00           H  
ATOM   2213  HA  GLU A 145      57.218  18.538   7.741  1.00  0.00           H  
ATOM   2214  HB2 GLU A 145      60.096  18.562   7.546  1.00  0.00           H  
ATOM   2215  HB3 GLU A 145      59.132  17.857   6.433  1.00  0.00           H  
ATOM   2216  HG2 GLU A 145      58.492  16.207   7.883  1.00  0.00           H  
ATOM   2217  HG3 GLU A 145      59.048  17.030   9.179  1.00  0.00           H  
ATOM   2218  N   VAL A 146      57.432  19.006  10.110  1.00  0.00           N  
ATOM   2219  CA  VAL A 146      57.473  19.342  11.522  1.00  0.00           C  
ATOM   2220  C   VAL A 146      57.810  18.114  12.363  1.00  0.00           C  
ATOM   2221  O   VAL A 146      57.177  17.065  12.246  1.00  0.00           O  
ATOM   2222  CB  VAL A 146      56.126  19.913  12.027  1.00  0.00           C  
ATOM   2223  CG1 VAL A 146      56.252  20.316  13.496  1.00  0.00           C  
ATOM   2224  CG2 VAL A 146      55.682  21.094  11.181  1.00  0.00           C  
ATOM   2225  H   VAL A 146      56.727  18.373   9.790  1.00  0.00           H  
ATOM   2226  HA  VAL A 146      58.184  20.030  11.665  1.00  0.00           H  
ATOM   2227  HB  VAL A 146      55.433  19.196  11.955  1.00  0.00           H  
ATOM   2228 HG11 VAL A 146      55.379  20.684  13.817  1.00  0.00           H  
ATOM   2229 HG12 VAL A 146      56.497  19.515  14.042  1.00  0.00           H  
ATOM   2230 HG13 VAL A 146      56.963  21.013  13.591  1.00  0.00           H  
ATOM   2231 HG21 VAL A 146      54.811  21.444  11.527  1.00  0.00           H  
ATOM   2232 HG22 VAL A 146      56.373  21.815  11.227  1.00  0.00           H  
ATOM   2233 HG23 VAL A 146      55.569  20.800  10.232  1.00  0.00           H  
ATOM   2234  N   THR A 147      58.816  18.278  13.221  1.00  0.00           N  
ATOM   2235  CA  THR A 147      59.244  17.180  14.081  1.00  0.00           C  
ATOM   2236  C   THR A 147      58.930  17.507  15.535  1.00  0.00           C  
ATOM   2237  O   THR A 147      59.390  18.519  16.062  1.00  0.00           O  
ATOM   2238  CB  THR A 147      60.740  16.865  13.900  1.00  0.00           C  
ATOM   2239  OG1 THR A 147      60.944  16.443  12.537  1.00  0.00           O  
ATOM   2240  CG2 THR A 147      61.202  15.758  14.831  1.00  0.00           C  
ATOM   2241  H   THR A 147      59.282  19.161  13.276  1.00  0.00           H  
ATOM   2242  HA  THR A 147      58.723  16.365  13.827  1.00  0.00           H  
ATOM   2243  HB  THR A 147      61.276  17.691  14.075  1.00  0.00           H  
ATOM   2244  HG1 THR A 147      61.911  16.232  12.395  1.00  0.00           H  
ATOM   2245 HG21 THR A 147      62.176  15.583  14.684  1.00  0.00           H  
ATOM   2246 HG22 THR A 147      61.053  16.037  15.780  1.00  0.00           H  
ATOM   2247 HG23 THR A 147      60.682  14.925  14.643  1.00  0.00           H  
ATOM   2248  N   LEU A 148      58.132  16.655  16.157  1.00  0.00           N  
ATOM   2249  CA  LEU A 148      57.743  16.832  17.546  1.00  0.00           C  
ATOM   2250  C   LEU A 148      58.603  15.963  18.464  1.00  0.00           C  
ATOM   2251  O   LEU A 148      59.150  14.943  18.044  1.00  0.00           O  
ATOM   2252  CB  LEU A 148      56.270  16.473  17.729  1.00  0.00           C  
ATOM   2253  CG  LEU A 148      55.290  17.045  16.702  1.00  0.00           C  
ATOM   2254  CD1 LEU A 148      53.861  16.666  17.095  1.00  0.00           C  
ATOM   2255  CD2 LEU A 148      55.433  18.554  16.574  1.00  0.00           C  
ATOM   2256  H   LEU A 148      57.785  15.863  15.655  1.00  0.00           H  
ATOM   2257  HA  LEU A 148      57.874  17.791  17.797  1.00  0.00           H  
ATOM   2258  HB2 LEU A 148      55.988  16.800  18.631  1.00  0.00           H  
ATOM   2259  HB3 LEU A 148      56.195  15.476  17.697  1.00  0.00           H  
ATOM   2260  HG  LEU A 148      55.491  16.634  15.813  1.00  0.00           H  
ATOM   2261 HD11 LEU A 148      53.221  17.040  16.424  1.00  0.00           H  
ATOM   2262 HD12 LEU A 148      53.775  15.670  17.119  1.00  0.00           H  
ATOM   2263 HD13 LEU A 148      53.653  17.041  17.999  1.00  0.00           H  
ATOM   2264 HD21 LEU A 148      54.780  18.894  15.897  1.00  0.00           H  
ATOM   2265 HD22 LEU A 148      55.250  18.982  17.459  1.00  0.00           H  
ATOM   2266 HD23 LEU A 148      56.363  18.777  16.282  1.00  0.00           H  
ATOM   2267  N   SER A 149      58.670  16.346  19.731  1.00  0.00           N  
ATOM   2268  CA  SER A 149      59.452  15.613  20.719  1.00  0.00           C  
ATOM   2269  C   SER A 149      58.703  14.412  21.279  1.00  0.00           C  
ATOM   2270  O   SER A 149      59.295  13.566  21.962  1.00  0.00           O  
ATOM   2271  CB  SER A 149      59.901  16.562  21.839  1.00  0.00           C  
ATOM   2272  OG  SER A 149      58.785  17.228  22.416  1.00  0.00           O  
ATOM   2273  H   SER A 149      58.169  17.162  20.018  1.00  0.00           H  
ATOM   2274  HA  SER A 149      60.274  15.272  20.263  1.00  0.00           H  
ATOM   2275  HB2 SER A 149      60.528  17.242  21.460  1.00  0.00           H  
ATOM   2276  HB3 SER A 149      60.370  16.034  22.547  1.00  0.00           H  
ATOM   2277  HG  SER A 149      59.100  17.840  23.142  1.00  0.00           H  
ATOM   2278  N   GLU A 150      57.410  14.314  21.015  1.00  0.00           N  
ATOM   2279  CA  GLU A 150      56.575  13.199  21.444  1.00  0.00           C  
ATOM   2280  C   GLU A 150      55.322  13.155  20.564  1.00  0.00           C  
ATOM   2281  O   GLU A 150      55.011  14.118  19.864  1.00  0.00           O  
ATOM   2282  CB  GLU A 150      56.214  13.296  22.912  1.00  0.00           C  
ATOM   2283  CG  GLU A 150      55.366  14.487  23.295  1.00  0.00           C  
ATOM   2284  CD  GLU A 150      55.307  14.700  24.797  1.00  0.00           C  
ATOM   2285  OE1 GLU A 150      55.650  13.761  25.550  1.00  0.00           O  
ATOM   2286  OE2 GLU A 150      54.915  15.813  25.212  1.00  0.00           O  
ATOM   2287  H   GLU A 150      56.980  15.049  20.490  1.00  0.00           H  
ATOM   2288  HA  GLU A 150      57.087  12.352  21.303  1.00  0.00           H  
ATOM   2289  HB2 GLU A 150      57.064  13.342  23.436  1.00  0.00           H  
ATOM   2290  HB3 GLU A 150      55.713  12.468  23.162  1.00  0.00           H  
ATOM   2291  HG2 GLU A 150      54.437  14.342  22.955  1.00  0.00           H  
ATOM   2292  HG3 GLU A 150      55.752  15.306  22.870  1.00  0.00           H  
ATOM   2293  N   PRO A 151      54.668  12.011  20.546  1.00  0.00           N  
ATOM   2294  CA  PRO A 151      53.466  11.777  19.766  1.00  0.00           C  
ATOM   2295  C   PRO A 151      52.341  12.701  20.214  1.00  0.00           C  
ATOM   2296  O   PRO A 151      52.000  12.767  21.396  1.00  0.00           O  
ATOM   2297  CB  PRO A 151      53.047  10.312  19.961  1.00  0.00           C  
ATOM   2298  CG  PRO A 151      54.264   9.718  20.637  1.00  0.00           C  
ATOM   2299  CD  PRO A 151      55.025  10.833  21.335  1.00  0.00           C  
ATOM   2300  HA  PRO A 151      53.662  11.939  18.799  1.00  0.00           H  
ATOM   2301  HB2 PRO A 151      52.238  10.241  20.544  1.00  0.00           H  
ATOM   2302  HB3 PRO A 151      52.866   9.867  19.084  1.00  0.00           H  
ATOM   2303  HG2 PRO A 151      53.976   9.035  21.308  1.00  0.00           H  
ATOM   2304  HG3 PRO A 151      54.852   9.286  19.953  1.00  0.00           H  
ATOM   2305  HD2 PRO A 151      54.728  10.932  22.285  1.00  0.00           H  
ATOM   2306  HD3 PRO A 151      56.011  10.667  21.309  1.00  0.00           H  
ATOM   2307  N   VAL A 152      51.817  13.465  19.270  1.00  0.00           N  
ATOM   2308  CA  VAL A 152      50.708  14.392  19.522  1.00  0.00           C  
ATOM   2309  C   VAL A 152      49.655  14.112  18.445  1.00  0.00           C  
ATOM   2310  O   VAL A 152      49.669  14.674  17.353  1.00  0.00           O  
ATOM   2311  CB  VAL A 152      51.129  15.863  19.491  1.00  0.00           C  
ATOM   2312  CG1 VAL A 152      49.974  16.753  19.981  1.00  0.00           C  
ATOM   2313  CG2 VAL A 152      52.365  16.185  20.319  1.00  0.00           C  
ATOM   2314  H   VAL A 152      52.193  13.408  18.345  1.00  0.00           H  
ATOM   2315  HA  VAL A 152      50.315  14.188  20.418  1.00  0.00           H  
ATOM   2316  HB  VAL A 152      51.323  16.107  18.541  1.00  0.00           H  
ATOM   2317 HG11 VAL A 152      50.258  17.711  19.957  1.00  0.00           H  
ATOM   2318 HG12 VAL A 152      49.180  16.626  19.386  1.00  0.00           H  
ATOM   2319 HG13 VAL A 152      49.733  16.500  20.918  1.00  0.00           H  
ATOM   2320 HG21 VAL A 152      52.571  17.161  20.245  1.00  0.00           H  
ATOM   2321 HG22 VAL A 152      52.195  15.952  21.276  1.00  0.00           H  
ATOM   2322 HG23 VAL A 152      53.141  15.654  19.980  1.00  0.00           H  
ATOM   2323  N   PRO A 153      48.725  13.214  18.736  1.00  0.00           N  
ATOM   2324  CA  PRO A 153      47.688  12.788  17.817  1.00  0.00           C  
ATOM   2325  C   PRO A 153      46.811  13.906  17.298  1.00  0.00           C  
ATOM   2326  O   PRO A 153      46.365  13.884  16.138  1.00  0.00           O  
ATOM   2327  CB  PRO A 153      46.861  11.699  18.522  1.00  0.00           C  
ATOM   2328  CG  PRO A 153      47.717  11.344  19.705  1.00  0.00           C  
ATOM   2329  CD  PRO A 153      48.661  12.489  20.005  1.00  0.00           C  
ATOM   2330  HA  PRO A 153      48.137  12.365  17.030  1.00  0.00           H  
ATOM   2331  HB2 PRO A 153      45.973  12.054  18.814  1.00  0.00           H  
ATOM   2332  HB3 PRO A 153      46.725  10.908  17.926  1.00  0.00           H  
ATOM   2333  HG2 PRO A 153      47.134  11.175  20.500  1.00  0.00           H  
ATOM   2334  HG3 PRO A 153      48.246  10.521  19.499  1.00  0.00           H  
ATOM   2335  HD2 PRO A 153      48.298  13.071  20.732  1.00  0.00           H  
ATOM   2336  HD3 PRO A 153      49.564  12.149  20.269  1.00  0.00           H  
ATOM   2337  N   TYR A 154      46.561  14.929  18.121  1.00  0.00           N  
ATOM   2338  CA  TYR A 154      45.746  16.069  17.728  1.00  0.00           C  
ATOM   2339  C   TYR A 154      46.547  17.244  17.190  1.00  0.00           C  
ATOM   2340  O   TYR A 154      45.987  18.328  16.950  1.00  0.00           O  
ATOM   2341  CB  TYR A 154      44.916  16.519  18.947  1.00  0.00           C  
ATOM   2342  CG  TYR A 154      45.750  16.810  20.175  1.00  0.00           C  
ATOM   2343  CD1 TYR A 154      46.361  18.050  20.354  1.00  0.00           C  
ATOM   2344  CD2 TYR A 154      45.922  15.849  21.159  1.00  0.00           C  
ATOM   2345  CE1 TYR A 154      47.121  18.311  21.473  1.00  0.00           C  
ATOM   2346  CE2 TYR A 154      46.674  16.106  22.292  1.00  0.00           C  
ATOM   2347  CZ  TYR A 154      47.277  17.337  22.439  1.00  0.00           C  
ATOM   2348  OH  TYR A 154      48.032  17.599  23.565  1.00  0.00           O  
ATOM   2349  H   TYR A 154      46.949  14.910  19.042  1.00  0.00           H  
ATOM   2350  HA  TYR A 154      45.114  15.769  17.014  1.00  0.00           H  
ATOM   2351  HB2 TYR A 154      44.266  15.793  19.172  1.00  0.00           H  
ATOM   2352  HB3 TYR A 154      44.417  17.350  18.700  1.00  0.00           H  
ATOM   2353  HD1 TYR A 154      46.246  18.761  19.660  1.00  0.00           H  
ATOM   2354  HD2 TYR A 154      45.494  14.952  21.048  1.00  0.00           H  
ATOM   2355  HE1 TYR A 154      47.558  19.203  21.585  1.00  0.00           H  
ATOM   2356  HE2 TYR A 154      46.779  15.405  22.998  1.00  0.00           H  
ATOM   2357  HH  TYR A 154      48.146  16.895  24.266  1.00  0.00           H  
ATOM   2358  N   PHE A 155      47.846  17.086  16.940  1.00  0.00           N  
ATOM   2359  CA  PHE A 155      48.706  18.145  16.466  1.00  0.00           C  
ATOM   2360  C   PHE A 155      48.131  18.998  15.352  1.00  0.00           C  
ATOM   2361  O   PHE A 155      48.161  20.238  15.447  1.00  0.00           O  
ATOM   2362  CB  PHE A 155      50.083  17.596  16.005  1.00  0.00           C  
ATOM   2363  CG  PHE A 155      51.001  18.691  15.508  1.00  0.00           C  
ATOM   2364  CD1 PHE A 155      51.474  19.663  16.377  1.00  0.00           C  
ATOM   2365  CD2 PHE A 155      51.384  18.746  14.180  1.00  0.00           C  
ATOM   2366  CE1 PHE A 155      52.304  20.675  15.937  1.00  0.00           C  
ATOM   2367  CE2 PHE A 155      52.222  19.751  13.730  1.00  0.00           C  
ATOM   2368  CZ  PHE A 155      52.679  20.723  14.608  1.00  0.00           C  
ATOM   2369  H   PHE A 155      48.248  16.183  17.089  1.00  0.00           H  
ATOM   2370  HA  PHE A 155      48.877  18.753  17.242  1.00  0.00           H  
ATOM   2371  HB2 PHE A 155      49.936  16.939  15.265  1.00  0.00           H  
ATOM   2372  HB3 PHE A 155      50.521  17.136  16.777  1.00  0.00           H  
ATOM   2373  HD1 PHE A 155      51.209  19.630  17.341  1.00  0.00           H  
ATOM   2374  HD2 PHE A 155      51.052  18.053  13.539  1.00  0.00           H  
ATOM   2375  HE1 PHE A 155      52.632  21.370  16.577  1.00  0.00           H  
ATOM   2376  HE2 PHE A 155      52.499  19.777  12.769  1.00  0.00           H  
ATOM   2377  HZ  PHE A 155      53.277  21.455  14.281  1.00  0.00           H  
ATOM   2378  N   TYR A 156      47.622  18.393  14.275  1.00  0.00           N  
ATOM   2379  CA  TYR A 156      47.087  19.140  13.144  1.00  0.00           C  
ATOM   2380  C   TYR A 156      45.981  20.108  13.522  1.00  0.00           C  
ATOM   2381  O   TYR A 156      45.832  21.172  12.898  1.00  0.00           O  
ATOM   2382  CB  TYR A 156      46.632  18.174  12.024  1.00  0.00           C  
ATOM   2383  CG  TYR A 156      45.365  17.428  12.378  1.00  0.00           C  
ATOM   2384  CD1 TYR A 156      45.397  16.252  13.121  1.00  0.00           C  
ATOM   2385  CD2 TYR A 156      44.127  17.939  12.000  1.00  0.00           C  
ATOM   2386  CE1 TYR A 156      44.220  15.610  13.478  1.00  0.00           C  
ATOM   2387  CE2 TYR A 156      42.955  17.299  12.345  1.00  0.00           C  
ATOM   2388  CZ  TYR A 156      43.005  16.137  13.078  1.00  0.00           C  
ATOM   2389  OH  TYR A 156      41.833  15.496  13.426  1.00  0.00           O  
ATOM   2390  H   TYR A 156      47.608  17.394  14.244  1.00  0.00           H  
ATOM   2391  HA  TYR A 156      47.838  19.685  12.772  1.00  0.00           H  
ATOM   2392  HB2 TYR A 156      47.360  17.509  11.860  1.00  0.00           H  
ATOM   2393  HB3 TYR A 156      46.470  18.703  11.191  1.00  0.00           H  
ATOM   2394  HD1 TYR A 156      46.276  15.866  13.400  1.00  0.00           H  
ATOM   2395  HD2 TYR A 156      44.086  18.785  11.469  1.00  0.00           H  
ATOM   2396  HE1 TYR A 156      44.250  14.771  14.021  1.00  0.00           H  
ATOM   2397  HE2 TYR A 156      42.074  17.678  12.063  1.00  0.00           H  
ATOM   2398  HH  TYR A 156      40.953  15.873  13.139  1.00  0.00           H  
ATOM   2399  N   LYS A 157      45.200  19.808  14.555  1.00  0.00           N  
ATOM   2400  CA  LYS A 157      44.123  20.678  15.012  1.00  0.00           C  
ATOM   2401  C   LYS A 157      44.641  22.036  15.453  1.00  0.00           C  
ATOM   2402  O   LYS A 157      43.947  23.064  15.298  1.00  0.00           O  
ATOM   2403  CB  LYS A 157      43.325  19.985  16.129  1.00  0.00           C  
ATOM   2404  CG  LYS A 157      42.591  18.733  15.650  1.00  0.00           C  
ATOM   2405  CD  LYS A 157      42.023  17.878  16.769  1.00  0.00           C  
ATOM   2406  CE  LYS A 157      41.015  18.617  17.626  1.00  0.00           C  
ATOM   2407  NZ  LYS A 157      40.143  17.717  18.424  1.00  0.00           N  
ATOM   2408  H   LYS A 157      45.358  18.948  15.040  1.00  0.00           H  
ATOM   2409  HA  LYS A 157      43.503  20.825  14.241  1.00  0.00           H  
ATOM   2410  HB2 LYS A 157      42.652  20.631  16.488  1.00  0.00           H  
ATOM   2411  HB3 LYS A 157      43.958  19.724  16.858  1.00  0.00           H  
ATOM   2412  HG2 LYS A 157      43.233  18.175  15.124  1.00  0.00           H  
ATOM   2413  HG3 LYS A 157      41.836  19.019  15.060  1.00  0.00           H  
ATOM   2414  HD2 LYS A 157      42.777  17.576  17.353  1.00  0.00           H  
ATOM   2415  HD3 LYS A 157      41.574  17.081  16.365  1.00  0.00           H  
ATOM   2416  HE2 LYS A 157      40.436  19.170  17.027  1.00  0.00           H  
ATOM   2417  HE3 LYS A 157      41.512  19.215  18.255  1.00  0.00           H  
ATOM   2418  HZ1 LYS A 157      39.504  18.265  18.964  1.00  0.00           H  
ATOM   2419  HZ2 LYS A 157      39.631  17.118  17.809  1.00  0.00           H  
ATOM   2420  HZ3 LYS A 157      40.707  17.163  19.036  1.00  0.00           H  
ATOM   2421  N   LEU A 158      45.870  22.125  15.962  1.00  0.00           N  
ATOM   2422  CA  LEU A 158      46.447  23.375  16.382  1.00  0.00           C  
ATOM   2423  C   LEU A 158      46.721  24.348  15.245  1.00  0.00           C  
ATOM   2424  O   LEU A 158      46.758  25.564  15.463  1.00  0.00           O  
ATOM   2425  CB  LEU A 158      47.839  23.140  17.028  1.00  0.00           C  
ATOM   2426  CG  LEU A 158      47.867  22.846  18.518  1.00  0.00           C  
ATOM   2427  CD1 LEU A 158      47.205  21.512  18.830  1.00  0.00           C  
ATOM   2428  CD2 LEU A 158      49.306  22.883  19.019  1.00  0.00           C  
ATOM   2429  H   LEU A 158      46.413  21.290  16.056  1.00  0.00           H  
ATOM   2430  HA  LEU A 158      45.843  23.810  17.050  1.00  0.00           H  
ATOM   2431  HB2 LEU A 158      48.386  23.962  16.872  1.00  0.00           H  
ATOM   2432  HB3 LEU A 158      48.262  22.364  16.559  1.00  0.00           H  
ATOM   2433  HG  LEU A 158      47.355  23.565  18.987  1.00  0.00           H  
ATOM   2434 HD11 LEU A 158      47.238  21.346  19.816  1.00  0.00           H  
ATOM   2435 HD12 LEU A 158      46.252  21.534  18.528  1.00  0.00           H  
ATOM   2436 HD13 LEU A 158      47.690  20.780  18.352  1.00  0.00           H  
ATOM   2437 HD21 LEU A 158      49.323  22.689  20.000  1.00  0.00           H  
ATOM   2438 HD22 LEU A 158      49.846  22.195  18.534  1.00  0.00           H  
ATOM   2439 HD23 LEU A 158      49.694  23.789  18.852  1.00  0.00           H  
ATOM   2440  N   LEU A 159      46.956  23.849  14.035  1.00  0.00           N  
ATOM   2441  CA  LEU A 159      47.410  24.621  12.911  1.00  0.00           C  
ATOM   2442  C   LEU A 159      46.532  25.643  12.270  1.00  0.00           C  
ATOM   2443  O   LEU A 159      47.009  26.349  11.352  1.00  0.00           O  
ATOM   2444  CB  LEU A 159      48.007  23.641  11.861  1.00  0.00           C  
ATOM   2445  CG  LEU A 159      48.990  22.649  12.526  1.00  0.00           C  
ATOM   2446  CD1 LEU A 159      49.565  21.731  11.467  1.00  0.00           C  
ATOM   2447  CD2 LEU A 159      50.094  23.362  13.287  1.00  0.00           C  
ATOM   2448  H   LEU A 159      46.807  22.870  13.898  1.00  0.00           H  
ATOM   2449  HA  LEU A 159      48.195  25.137  13.255  1.00  0.00           H  
ATOM   2450  HB2 LEU A 159      48.494  24.166  11.163  1.00  0.00           H  
ATOM   2451  HB3 LEU A 159      47.263  23.127  11.433  1.00  0.00           H  
ATOM   2452  HG  LEU A 159      48.475  22.090  13.176  1.00  0.00           H  
ATOM   2453 HD11 LEU A 159      50.201  21.088  11.893  1.00  0.00           H  
ATOM   2454 HD12 LEU A 159      48.824  21.224  11.027  1.00  0.00           H  
ATOM   2455 HD13 LEU A 159      50.050  22.275  10.782  1.00  0.00           H  
ATOM   2456 HD21 LEU A 159      50.705  22.686  13.700  1.00  0.00           H  
ATOM   2457 HD22 LEU A 159      50.613  23.940  12.657  1.00  0.00           H  
ATOM   2458 HD23 LEU A 159      49.691  23.929  14.005  1.00  0.00           H  
ATOM   2459  N   VAL A 160      45.307  25.838  12.732  1.00  0.00           N  
ATOM   2460  CA  VAL A 160      44.414  26.863  12.208  1.00  0.00           C  
ATOM   2461  C   VAL A 160      44.600  28.193  12.934  1.00  0.00           C  
ATOM   2462  O   VAL A 160      44.063  29.238  12.521  1.00  0.00           O  
ATOM   2463  CB  VAL A 160      42.947  26.387  12.339  1.00  0.00           C  
ATOM   2464  CG1 VAL A 160      42.754  25.029  11.662  1.00  0.00           C  
ATOM   2465  CG2 VAL A 160      42.523  26.298  13.795  1.00  0.00           C  
ATOM   2466  H   VAL A 160      44.979  25.255  13.475  1.00  0.00           H  
ATOM   2467  HA  VAL A 160      44.619  26.998  11.239  1.00  0.00           H  
ATOM   2468  HB  VAL A 160      42.359  27.053  11.881  1.00  0.00           H  
ATOM   2469 HG11 VAL A 160      41.801  24.741  11.758  1.00  0.00           H  
ATOM   2470 HG12 VAL A 160      42.983  25.105  10.691  1.00  0.00           H  
ATOM   2471 HG13 VAL A 160      43.352  24.353  12.094  1.00  0.00           H  
ATOM   2472 HG21 VAL A 160      41.573  25.989  13.847  1.00  0.00           H  
ATOM   2473 HG22 VAL A 160      43.112  25.648  14.275  1.00  0.00           H  
ATOM   2474 HG23 VAL A 160      42.604  27.199  14.221  1.00  0.00           H  
ATOM   2475  N   HIS A 161      45.355  28.208  14.025  1.00  0.00           N  
ATOM   2476  CA  HIS A 161      45.560  29.411  14.840  1.00  0.00           C  
ATOM   2477  C   HIS A 161      46.470  30.426  14.204  1.00  0.00           C  
ATOM   2478  O   HIS A 161      47.474  30.077  13.565  1.00  0.00           O  
ATOM   2479  CB  HIS A 161      46.173  28.929  16.180  1.00  0.00           C  
ATOM   2480  CG  HIS A 161      46.167  30.002  17.220  1.00  0.00           C  
ATOM   2481  ND1 HIS A 161      47.256  30.824  17.453  1.00  0.00           N  
ATOM   2482  CD2 HIS A 161      45.171  30.421  18.040  1.00  0.00           C  
ATOM   2483  CE1 HIS A 161      46.945  31.695  18.394  1.00  0.00           C  
ATOM   2484  NE2 HIS A 161      45.688  31.469  18.778  1.00  0.00           N  
ATOM   2485  H   HIS A 161      45.805  27.360  14.305  1.00  0.00           H  
ATOM   2486  HA  HIS A 161      44.673  29.837  15.022  1.00  0.00           H  
ATOM   2487  HB2 HIS A 161      47.117  28.643  16.018  1.00  0.00           H  
ATOM   2488  HB3 HIS A 161      45.642  28.151  16.516  1.00  0.00           H  
ATOM   2489  HD1 HIS A 161      48.137  30.767  16.983  1.00  0.00           H  
ATOM   2490  HD2 HIS A 161      44.246  30.046  18.099  1.00  0.00           H  
ATOM   2491  HE1 HIS A 161      47.549  32.404  18.757  1.00  0.00           H  
ATOM   2492  HE2 HIS A 161      45.198  31.977  19.487  1.00  0.00           H  
ATOM   2493  N   PRO A 162      46.209  31.718  14.379  1.00  0.00           N  
ATOM   2494  CA  PRO A 162      46.981  32.798  13.807  1.00  0.00           C  
ATOM   2495  C   PRO A 162      48.460  32.790  14.112  1.00  0.00           C  
ATOM   2496  O   PRO A 162      49.263  33.160  13.225  1.00  0.00           O  
ATOM   2497  CB  PRO A 162      46.357  34.122  14.329  1.00  0.00           C  
ATOM   2498  CG  PRO A 162      44.944  33.674  14.627  1.00  0.00           C  
ATOM   2499  CD  PRO A 162      45.027  32.220  15.101  1.00  0.00           C  
ATOM   2500  HA  PRO A 162      46.867  32.770  12.814  1.00  0.00           H  
ATOM   2501  HB2 PRO A 162      46.821  34.447  15.153  1.00  0.00           H  
ATOM   2502  HB3 PRO A 162      46.376  34.838  13.631  1.00  0.00           H  
ATOM   2503  HG2 PRO A 162      44.546  34.247  15.344  1.00  0.00           H  
ATOM   2504  HG3 PRO A 162      44.383  33.735  13.801  1.00  0.00           H  
ATOM   2505  HD2 PRO A 162      45.159  32.169  16.091  1.00  0.00           H  
ATOM   2506  HD3 PRO A 162      44.205  31.710  14.848  1.00  0.00           H  
ATOM   2507  N   SER A 163      48.879  32.370  15.299  1.00  0.00           N  
ATOM   2508  CA  SER A 163      50.286  32.357  15.671  1.00  0.00           C  
ATOM   2509  C   SER A 163      51.141  31.503  14.746  1.00  0.00           C  
ATOM   2510  O   SER A 163      52.344  31.766  14.611  1.00  0.00           O  
ATOM   2511  CB  SER A 163      50.467  31.900  17.123  1.00  0.00           C  
ATOM   2512  OG  SER A 163      50.139  30.543  17.306  1.00  0.00           O  
ATOM   2513  H   SER A 163      48.203  32.050  15.963  1.00  0.00           H  
ATOM   2514  HA  SER A 163      50.622  33.297  15.608  1.00  0.00           H  
ATOM   2515  HB2 SER A 163      49.877  32.455  17.710  1.00  0.00           H  
ATOM   2516  HB3 SER A 163      51.422  32.037  17.386  1.00  0.00           H  
ATOM   2517  HG  SER A 163      50.273  30.294  18.265  1.00  0.00           H  
ATOM   2518  N   VAL A 164      50.561  30.481  14.119  1.00  0.00           N  
ATOM   2519  CA  VAL A 164      51.295  29.614  13.209  1.00  0.00           C  
ATOM   2520  C   VAL A 164      51.016  29.913  11.745  1.00  0.00           C  
ATOM   2521  O   VAL A 164      51.293  29.103  10.854  1.00  0.00           O  
ATOM   2522  CB  VAL A 164      51.143  28.135  13.563  1.00  0.00           C  
ATOM   2523  CG1 VAL A 164      51.976  27.848  14.819  1.00  0.00           C  
ATOM   2524  CG2 VAL A 164      49.696  27.729  13.810  1.00  0.00           C  
ATOM   2525  H   VAL A 164      49.590  30.304  14.279  1.00  0.00           H  
ATOM   2526  HA  VAL A 164      52.261  29.829  13.350  1.00  0.00           H  
ATOM   2527  HB  VAL A 164      51.504  27.587  12.808  1.00  0.00           H  
ATOM   2528 HG11 VAL A 164      51.887  26.883  15.064  1.00  0.00           H  
ATOM   2529 HG12 VAL A 164      52.936  28.059  14.637  1.00  0.00           H  
ATOM   2530 HG13 VAL A 164      51.647  28.415  15.574  1.00  0.00           H  
ATOM   2531 HG21 VAL A 164      49.657  26.756  14.036  1.00  0.00           H  
ATOM   2532 HG22 VAL A 164      49.325  28.263  14.570  1.00  0.00           H  
ATOM   2533 HG23 VAL A 164      49.156  27.902  12.986  1.00  0.00           H  
ATOM   2534  N   SER A 165      50.527  31.124  11.467  1.00  0.00           N  
ATOM   2535  CA  SER A 165      50.337  31.598  10.098  1.00  0.00           C  
ATOM   2536  C   SER A 165      51.693  32.184   9.653  1.00  0.00           C  
ATOM   2537  O   SER A 165      52.509  32.575  10.489  1.00  0.00           O  
ATOM   2538  CB  SER A 165      49.292  32.703  10.020  1.00  0.00           C  
ATOM   2539  OG  SER A 165      47.981  32.193  10.214  1.00  0.00           O  
ATOM   2540  H   SER A 165      50.282  31.729  12.224  1.00  0.00           H  
ATOM   2541  HA  SER A 165      50.079  30.837   9.503  1.00  0.00           H  
ATOM   2542  HB2 SER A 165      49.343  33.135   9.120  1.00  0.00           H  
ATOM   2543  HB3 SER A 165      49.484  33.383  10.728  1.00  0.00           H  
ATOM   2544  HG  SER A 165      47.320  32.942  10.157  1.00  0.00           H  
ATOM   2545  N   PRO A 166      51.912  32.248   8.368  1.00  0.00           N  
ATOM   2546  CA  PRO A 166      53.136  32.787   7.804  1.00  0.00           C  
ATOM   2547  C   PRO A 166      53.150  34.303   7.784  1.00  0.00           C  
ATOM   2548  O   PRO A 166      52.109  34.947   7.617  1.00  0.00           O  
ATOM   2549  CB  PRO A 166      53.174  32.269   6.337  1.00  0.00           C  
ATOM   2550  CG  PRO A 166      51.684  32.197   6.034  1.00  0.00           C  
ATOM   2551  CD  PRO A 166      50.979  31.808   7.335  1.00  0.00           C  
ATOM   2552  HA  PRO A 166      53.927  32.443   8.310  1.00  0.00           H  
ATOM   2553  HB2 PRO A 166      53.644  32.910   5.730  1.00  0.00           H  
ATOM   2554  HB3 PRO A 166      53.608  31.370   6.273  1.00  0.00           H  
ATOM   2555  HG2 PRO A 166      51.355  33.087   5.718  1.00  0.00           H  
ATOM   2556  HG3 PRO A 166      51.510  31.508   5.330  1.00  0.00           H  
ATOM   2557  HD2 PRO A 166      50.101  32.279   7.421  1.00  0.00           H  
ATOM   2558  HD3 PRO A 166      50.833  30.820   7.382  1.00  0.00           H  
ATOM   2559  N   VAL A 167      54.333  34.887   7.963  1.00  0.00           N  
ATOM   2560  CA  VAL A 167      54.528  36.333   7.871  1.00  0.00           C  
ATOM   2561  C   VAL A 167      55.616  36.539   6.791  1.00  0.00           C  
ATOM   2562  O   VAL A 167      56.480  35.668   6.630  1.00  0.00           O  
ATOM   2563  CB  VAL A 167      54.951  37.018   9.164  1.00  0.00           C  
ATOM   2564  CG1 VAL A 167      53.904  36.825  10.261  1.00  0.00           C  
ATOM   2565  CG2 VAL A 167      56.297  36.519   9.673  1.00  0.00           C  
ATOM   2566  H   VAL A 167      55.124  34.311   8.170  1.00  0.00           H  
ATOM   2567  HA  VAL A 167      53.677  36.751   7.552  1.00  0.00           H  
ATOM   2568  HB  VAL A 167      55.033  37.998   8.983  1.00  0.00           H  
ATOM   2569 HG11 VAL A 167      54.208  37.284  11.096  1.00  0.00           H  
ATOM   2570 HG12 VAL A 167      53.033  37.216   9.963  1.00  0.00           H  
ATOM   2571 HG13 VAL A 167      53.786  35.848  10.441  1.00  0.00           H  
ATOM   2572 HG21 VAL A 167      56.531  36.996  10.520  1.00  0.00           H  
ATOM   2573 HG22 VAL A 167      56.244  35.536   9.848  1.00  0.00           H  
ATOM   2574 HG23 VAL A 167      57.000  36.697   8.985  1.00  0.00           H  
ATOM   2575  N   PRO A 168      55.541  37.624   6.069  1.00  0.00           N  
ATOM   2576  CA  PRO A 168      56.468  37.953   4.996  1.00  0.00           C  
ATOM   2577  C   PRO A 168      57.777  38.510   5.515  1.00  0.00           C  
ATOM   2578  O   PRO A 168      57.860  39.679   5.913  1.00  0.00           O  
ATOM   2579  CB  PRO A 168      55.742  39.000   4.120  1.00  0.00           C  
ATOM   2580  CG  PRO A 168      54.803  39.632   5.115  1.00  0.00           C  
ATOM   2581  CD  PRO A 168      54.504  38.641   6.222  1.00  0.00           C  
ATOM   2582  HA  PRO A 168      56.649  37.134   4.452  1.00  0.00           H  
ATOM   2583  HB2 PRO A 168      56.383  39.671   3.747  1.00  0.00           H  
ATOM   2584  HB3 PRO A 168      55.241  38.565   3.372  1.00  0.00           H  
ATOM   2585  HG2 PRO A 168      55.229  40.449   5.504  1.00  0.00           H  
ATOM   2586  HG3 PRO A 168      53.952  39.887   4.656  1.00  0.00           H  
ATOM   2587  HD2 PRO A 168      54.565  39.080   7.119  1.00  0.00           H  
ATOM   2588  HD3 PRO A 168      53.594  38.242   6.107  1.00  0.00           H  
ATOM   2589  N   LYS A 169      58.828  37.702   5.520  1.00  0.00           N  
ATOM   2590  CA  LYS A 169      60.146  38.102   6.011  1.00  0.00           C  
ATOM   2591  C   LYS A 169      60.648  39.416   5.431  1.00  0.00           C  
ATOM   2592  O   LYS A 169      61.111  40.298   6.167  1.00  0.00           O  
ATOM   2593  CB  LYS A 169      61.143  36.976   5.720  1.00  0.00           C  
ATOM   2594  CG  LYS A 169      62.556  37.230   6.229  1.00  0.00           C  
ATOM   2595  CD  LYS A 169      63.471  36.088   5.802  1.00  0.00           C  
ATOM   2596  CE  LYS A 169      64.852  36.209   6.428  1.00  0.00           C  
ATOM   2597  NZ  LYS A 169      65.722  35.058   6.040  1.00  0.00           N  
ATOM   2598  H   LYS A 169      58.714  36.772   5.170  1.00  0.00           H  
ATOM   2599  HA  LYS A 169      60.084  38.208   7.003  1.00  0.00           H  
ATOM   2600  HB2 LYS A 169      61.187  36.847   4.729  1.00  0.00           H  
ATOM   2601  HB3 LYS A 169      60.803  36.140   6.150  1.00  0.00           H  
ATOM   2602  HG2 LYS A 169      62.544  37.290   7.227  1.00  0.00           H  
ATOM   2603  HG3 LYS A 169      62.897  38.089   5.847  1.00  0.00           H  
ATOM   2604  HD2 LYS A 169      63.564  36.102   4.806  1.00  0.00           H  
ATOM   2605  HD3 LYS A 169      63.061  35.221   6.086  1.00  0.00           H  
ATOM   2606  HE2 LYS A 169      64.759  36.227   7.423  1.00  0.00           H  
ATOM   2607  HE3 LYS A 169      65.278  37.059   6.118  1.00  0.00           H  
ATOM   2608  HZ1 LYS A 169      66.622  35.162   6.464  1.00  0.00           H  
ATOM   2609  HZ2 LYS A 169      65.304  34.204   6.351  1.00  0.00           H  
ATOM   2610  HZ3 LYS A 169      65.823  35.037   5.045  1.00  0.00           H  
ATOM   2611  N   SER A 170      60.561  39.582   4.117  1.00  0.00           N  
ATOM   2612  CA  SER A 170      61.004  40.782   3.433  1.00  0.00           C  
ATOM   2613  C   SER A 170      60.415  42.054   4.031  1.00  0.00           C  
ATOM   2614  O   SER A 170      61.152  43.008   4.311  1.00  0.00           O  
ATOM   2615  CB  SER A 170      60.626  40.715   1.939  1.00  0.00           C  
ATOM   2616  OG  SER A 170      59.227  40.985   1.787  1.00  0.00           O  
ATOM   2617  H   SER A 170      60.170  38.842   3.570  1.00  0.00           H  
ATOM   2618  HA  SER A 170      62.000  40.834   3.503  1.00  0.00           H  
ATOM   2619  HB2 SER A 170      60.830  39.802   1.584  1.00  0.00           H  
ATOM   2620  HB3 SER A 170      61.154  41.396   1.431  1.00  0.00           H  
ATOM   2621  HG  SER A 170      58.982  40.941   0.818  1.00  0.00           H  
ATOM   2622  N   ALA A 171      59.094  42.089   4.213  1.00  0.00           N  
ATOM   2623  CA  ALA A 171      58.429  43.260   4.777  1.00  0.00           C  
ATOM   2624  C   ALA A 171      58.809  43.451   6.238  1.00  0.00           C  
ATOM   2625  O   ALA A 171      59.089  44.571   6.675  1.00  0.00           O  
ATOM   2626  CB  ALA A 171      56.914  43.135   4.629  1.00  0.00           C  
ATOM   2627  H   ALA A 171      58.545  41.293   3.957  1.00  0.00           H  
ATOM   2628  HA  ALA A 171      58.728  44.066   4.267  1.00  0.00           H  
ATOM   2629  HB1 ALA A 171      56.473  43.943   5.019  1.00  0.00           H  
ATOM   2630  HB2 ALA A 171      56.679  43.062   3.660  1.00  0.00           H  
ATOM   2631  HB3 ALA A 171      56.598  42.318   5.111  1.00  0.00           H  
ATOM   2632  N   VAL A 172      58.831  42.365   7.008  1.00  0.00           N  
ATOM   2633  CA  VAL A 172      59.192  42.442   8.421  1.00  0.00           C  
ATOM   2634  C   VAL A 172      60.569  43.086   8.578  1.00  0.00           C  
ATOM   2635  O   VAL A 172      60.758  44.062   9.299  1.00  0.00           O  
ATOM   2636  CB  VAL A 172      59.200  41.052   9.078  1.00  0.00           C  
ATOM   2637  CG1 VAL A 172      59.818  41.087  10.466  1.00  0.00           C  
ATOM   2638  CG2 VAL A 172      57.783  40.477   9.148  1.00  0.00           C  
ATOM   2639  H   VAL A 172      58.595  41.478   6.611  1.00  0.00           H  
ATOM   2640  HA  VAL A 172      58.518  43.012   8.891  1.00  0.00           H  
ATOM   2641  HB  VAL A 172      59.753  40.444   8.508  1.00  0.00           H  
ATOM   2642 HG11 VAL A 172      59.805  40.168  10.860  1.00  0.00           H  
ATOM   2643 HG12 VAL A 172      60.762  41.409  10.402  1.00  0.00           H  
ATOM   2644 HG13 VAL A 172      59.293  41.707  11.049  1.00  0.00           H  
ATOM   2645 HG21 VAL A 172      57.810  39.574   9.578  1.00  0.00           H  
ATOM   2646 HG22 VAL A 172      57.202  41.086   9.688  1.00  0.00           H  
ATOM   2647 HG23 VAL A 172      57.411  40.395   8.224  1.00  0.00           H  
ATOM   2648  N   GLU A 173      61.546  42.523   7.873  1.00  0.00           N  
ATOM   2649  CA  GLU A 173      62.915  43.010   7.930  1.00  0.00           C  
ATOM   2650  C   GLU A 173      63.106  44.412   7.395  1.00  0.00           C  
ATOM   2651  O   GLU A 173      63.884  45.191   7.980  1.00  0.00           O  
ATOM   2652  CB  GLU A 173      63.837  42.028   7.181  1.00  0.00           C  
ATOM   2653  CG  GLU A 173      64.052  40.756   7.991  1.00  0.00           C  
ATOM   2654  CD  GLU A 173      64.993  39.780   7.320  1.00  0.00           C  
ATOM   2655  OE1 GLU A 173      65.279  39.938   6.112  1.00  0.00           O  
ATOM   2656  OE2 GLU A 173      65.443  38.848   8.029  1.00  0.00           O  
ATOM   2657  H   GLU A 173      61.333  41.742   7.286  1.00  0.00           H  
ATOM   2658  HA  GLU A 173      63.194  43.013   8.890  1.00  0.00           H  
ATOM   2659  HB2 GLU A 173      64.721  42.467   7.021  1.00  0.00           H  
ATOM   2660  HB3 GLU A 173      63.419  41.791   6.304  1.00  0.00           H  
ATOM   2661  HG2 GLU A 173      63.168  40.308   8.121  1.00  0.00           H  
ATOM   2662  HG3 GLU A 173      64.433  41.006   8.881  1.00  0.00           H  
ATOM   2663  N   LYS A 174      62.444  44.772   6.306  1.00  0.00           N  
ATOM   2664  CA  LYS A 174      62.604  46.100   5.729  1.00  0.00           C  
ATOM   2665  C   LYS A 174      61.902  47.194   6.509  1.00  0.00           C  
ATOM   2666  O   LYS A 174      62.437  48.299   6.674  1.00  0.00           O  
ATOM   2667  CB  LYS A 174      62.108  46.081   4.275  1.00  0.00           C  
ATOM   2668  CG  LYS A 174      62.280  47.416   3.555  1.00  0.00           C  
ATOM   2669  CD  LYS A 174      61.955  47.260   2.078  1.00  0.00           C  
ATOM   2670  CE  LYS A 174      62.000  48.588   1.340  1.00  0.00           C  
ATOM   2671  NZ  LYS A 174      61.355  48.480  -0.008  1.00  0.00           N  
ATOM   2672  H   LYS A 174      61.823  44.120   5.872  1.00  0.00           H  
ATOM   2673  HA  LYS A 174      63.581  46.312   5.716  1.00  0.00           H  
ATOM   2674  HB2 LYS A 174      61.136  45.844   4.275  1.00  0.00           H  
ATOM   2675  HB3 LYS A 174      62.621  45.383   3.775  1.00  0.00           H  
ATOM   2676  HG2 LYS A 174      63.226  47.726   3.654  1.00  0.00           H  
ATOM   2677  HG3 LYS A 174      61.664  48.092   3.960  1.00  0.00           H  
ATOM   2678  HD2 LYS A 174      61.038  46.872   1.989  1.00  0.00           H  
ATOM   2679  HD3 LYS A 174      62.621  46.639   1.665  1.00  0.00           H  
ATOM   2680  HE2 LYS A 174      62.954  48.865   1.224  1.00  0.00           H  
ATOM   2681  HE3 LYS A 174      61.516  49.277   1.879  1.00  0.00           H  
ATOM   2682  HZ1 LYS A 174      61.399  49.366  -0.470  1.00  0.00           H  
ATOM   2683  HZ2 LYS A 174      61.837  47.795  -0.554  1.00  0.00           H  
ATOM   2684  HZ3 LYS A 174      60.399  48.207   0.101  1.00  0.00           H  
ATOM   2685  N   PHE A 175      60.683  46.921   6.985  1.00  0.00           N  
ATOM   2686  CA  PHE A 175      59.893  47.918   7.690  1.00  0.00           C  
ATOM   2687  C   PHE A 175      59.787  47.749   9.185  1.00  0.00           C  
ATOM   2688  O   PHE A 175      59.265  48.662   9.856  1.00  0.00           O  
ATOM   2689  CB  PHE A 175      58.476  47.948   7.063  1.00  0.00           C  
ATOM   2690  CG  PHE A 175      58.549  48.161   5.574  1.00  0.00           C  
ATOM   2691  CD1 PHE A 175      58.816  49.414   5.057  1.00  0.00           C  
ATOM   2692  CD2 PHE A 175      58.404  47.094   4.706  1.00  0.00           C  
ATOM   2693  CE1 PHE A 175      58.895  49.612   3.690  1.00  0.00           C  
ATOM   2694  CE2 PHE A 175      58.479  47.284   3.338  1.00  0.00           C  
ATOM   2695  CZ  PHE A 175      58.726  48.546   2.828  1.00  0.00           C  
ATOM   2696  H   PHE A 175      60.304  46.005   6.853  1.00  0.00           H  
ATOM   2697  HA  PHE A 175      60.314  48.809   7.519  1.00  0.00           H  
ATOM   2698  HB2 PHE A 175      57.952  48.694   7.475  1.00  0.00           H  
ATOM   2699  HB3 PHE A 175      58.019  47.078   7.247  1.00  0.00           H  
ATOM   2700  HD1 PHE A 175      58.954  50.186   5.677  1.00  0.00           H  
ATOM   2701  HD2 PHE A 175      58.243  46.177   5.071  1.00  0.00           H  
ATOM   2702  HE1 PHE A 175      59.074  50.526   3.326  1.00  0.00           H  
ATOM   2703  HE2 PHE A 175      58.355  46.509   2.718  1.00  0.00           H  
ATOM   2704  HZ  PHE A 175      58.782  48.686   1.839  1.00  0.00           H  
ATOM   2705  N   GLY A 176      60.263  46.650   9.742  1.00  0.00           N  
ATOM   2706  CA  GLY A 176      60.197  46.443  11.190  1.00  0.00           C  
ATOM   2707  C   GLY A 176      58.765  46.549  11.689  1.00  0.00           C  
ATOM   2708  O   GLY A 176      57.821  46.080  11.037  1.00  0.00           O  
ATOM   2709  H   GLY A 176      60.676  45.946   9.164  1.00  0.00           H  
ATOM   2710  HA2 GLY A 176      60.755  47.137  11.646  1.00  0.00           H  
ATOM   2711  HA3 GLY A 176      60.553  45.534  11.407  1.00  0.00           H  
ATOM   2712  N   ASP A 177      58.546  47.237  12.798  1.00  0.00           N  
ATOM   2713  CA  ASP A 177      57.231  47.431  13.388  1.00  0.00           C  
ATOM   2714  C   ASP A 177      56.189  48.052  12.480  1.00  0.00           C  
ATOM   2715  O   ASP A 177      54.978  47.918  12.756  1.00  0.00           O  
ATOM   2716  CB  ASP A 177      57.361  48.269  14.680  1.00  0.00           C  
ATOM   2717  CG  ASP A 177      58.432  49.339  14.563  1.00  0.00           C  
ATOM   2718  OD1 ASP A 177      59.606  49.036  14.891  1.00  0.00           O  
ATOM   2719  OD2 ASP A 177      58.124  50.472  14.127  1.00  0.00           O  
ATOM   2720  H   ASP A 177      59.333  47.649  13.258  1.00  0.00           H  
ATOM   2721  HA  ASP A 177      56.891  46.529  13.654  1.00  0.00           H  
ATOM   2722  HB2 ASP A 177      57.596  47.659  15.437  1.00  0.00           H  
ATOM   2723  HB3 ASP A 177      56.484  48.711  14.867  1.00  0.00           H  
ATOM   2724  N   LYS A 178      56.545  48.711  11.390  1.00  0.00           N  
ATOM   2725  CA  LYS A 178      55.606  49.310  10.463  1.00  0.00           C  
ATOM   2726  C   LYS A 178      55.292  48.423   9.271  1.00  0.00           C  
ATOM   2727  O   LYS A 178      54.638  48.855   8.311  1.00  0.00           O  
ATOM   2728  CB  LYS A 178      56.201  50.648   9.963  1.00  0.00           C  
ATOM   2729  CG  LYS A 178      56.533  51.607  11.098  1.00  0.00           C  
ATOM   2730  CD  LYS A 178      57.773  52.430  10.816  1.00  0.00           C  
ATOM   2731  CE  LYS A 178      59.071  51.665  11.009  1.00  0.00           C  
ATOM   2732  NZ  LYS A 178      59.735  51.325   9.713  1.00  0.00           N  
ATOM   2733  H   LYS A 178      57.521  48.801  11.194  1.00  0.00           H  
ATOM   2734  HA  LYS A 178      54.754  49.502  10.951  1.00  0.00           H  
ATOM   2735  HB2 LYS A 178      55.537  51.087   9.358  1.00  0.00           H  
ATOM   2736  HB3 LYS A 178      57.039  50.454   9.453  1.00  0.00           H  
ATOM   2737  HG2 LYS A 178      56.683  51.077  11.933  1.00  0.00           H  
ATOM   2738  HG3 LYS A 178      55.760  52.227  11.231  1.00  0.00           H  
ATOM   2739  HD2 LYS A 178      57.776  53.217  11.432  1.00  0.00           H  
ATOM   2740  HD3 LYS A 178      57.732  52.748   9.869  1.00  0.00           H  
ATOM   2741  HE2 LYS A 178      58.873  50.817  11.500  1.00  0.00           H  
ATOM   2742  HE3 LYS A 178      59.696  52.226  11.552  1.00  0.00           H  
ATOM   2743  HZ1 LYS A 178      60.581  50.824   9.893  1.00  0.00           H  
ATOM   2744  HZ2 LYS A 178      59.122  50.757   9.163  1.00  0.00           H  
ATOM   2745  HZ3 LYS A 178      59.945  52.167   9.215  1.00  0.00           H  
ATOM   2746  N   TRP A 179      55.704  47.152   9.313  1.00  0.00           N  
ATOM   2747  CA  TRP A 179      55.458  46.227   8.207  1.00  0.00           C  
ATOM   2748  C   TRP A 179      53.976  45.972   7.970  1.00  0.00           C  
ATOM   2749  O   TRP A 179      53.576  45.650   6.845  1.00  0.00           O  
ATOM   2750  CB  TRP A 179      56.214  44.924   8.403  1.00  0.00           C  
ATOM   2751  CG  TRP A 179      55.628  43.889   9.294  1.00  0.00           C  
ATOM   2752  CD1 TRP A 179      55.891  43.710  10.625  1.00  0.00           C  
ATOM   2753  CD2 TRP A 179      54.702  42.839   8.937  1.00  0.00           C  
ATOM   2754  NE1 TRP A 179      55.193  42.632  11.114  1.00  0.00           N  
ATOM   2755  CE2 TRP A 179      54.454  42.087  10.097  1.00  0.00           C  
ATOM   2756  CE3 TRP A 179      54.053  42.488   7.749  1.00  0.00           C  
ATOM   2757  CZ2 TRP A 179      53.590  40.987  10.107  1.00  0.00           C  
ATOM   2758  CZ3 TRP A 179      53.196  41.403   7.760  1.00  0.00           C  
ATOM   2759  CH2 TRP A 179      52.961  40.667   8.933  1.00  0.00           C  
ATOM   2760  H   TRP A 179      56.193  46.825  10.122  1.00  0.00           H  
ATOM   2761  HA  TRP A 179      55.819  46.655   7.379  1.00  0.00           H  
ATOM   2762  HB2 TRP A 179      57.113  45.158   8.774  1.00  0.00           H  
ATOM   2763  HB3 TRP A 179      56.324  44.508   7.500  1.00  0.00           H  
ATOM   2764  HD1 TRP A 179      56.506  44.284  11.166  1.00  0.00           H  
ATOM   2765  HE1 TRP A 179      55.220  42.300  12.057  1.00  0.00           H  
ATOM   2766  HE3 TRP A 179      54.205  43.010   6.910  1.00  0.00           H  
ATOM   2767  HZ2 TRP A 179      53.437  40.454  10.940  1.00  0.00           H  
ATOM   2768  HZ3 TRP A 179      52.733  41.136   6.914  1.00  0.00           H  
ATOM   2769  HH2 TRP A 179      52.324  39.897   8.911  1.00  0.00           H  
ATOM   2770  N   THR A 180      53.142  46.117   8.996  1.00  0.00           N  
ATOM   2771  CA  THR A 180      51.714  45.904   8.891  1.00  0.00           C  
ATOM   2772  C   THR A 180      50.945  47.119   8.400  1.00  0.00           C  
ATOM   2773  O   THR A 180      49.712  47.056   8.262  1.00  0.00           O  
ATOM   2774  CB  THR A 180      51.117  45.410  10.229  1.00  0.00           C  
ATOM   2775  OG1 THR A 180      51.436  46.336  11.278  1.00  0.00           O  
ATOM   2776  CG2 THR A 180      51.682  44.038  10.570  1.00  0.00           C  
ATOM   2777  H   THR A 180      53.519  46.386   9.882  1.00  0.00           H  
ATOM   2778  HA  THR A 180      51.574  45.176   8.220  1.00  0.00           H  
ATOM   2779  HB  THR A 180      50.123  45.343  10.141  1.00  0.00           H  
ATOM   2780  HG1 THR A 180      51.047  46.010  12.140  1.00  0.00           H  
ATOM   2781 HG21 THR A 180      51.293  43.723  11.436  1.00  0.00           H  
ATOM   2782 HG22 THR A 180      51.447  43.391   9.844  1.00  0.00           H  
ATOM   2783 HG23 THR A 180      52.677  44.099  10.654  1.00  0.00           H  
ATOM   2784  N   GLN A 181      51.626  48.231   8.113  1.00  0.00           N  
ATOM   2785  CA  GLN A 181      50.925  49.402   7.568  1.00  0.00           C  
ATOM   2786  C   GLN A 181      50.460  49.047   6.167  1.00  0.00           C  
ATOM   2787  O   GLN A 181      51.149  48.308   5.447  1.00  0.00           O  
ATOM   2788  CB  GLN A 181      51.857  50.615   7.535  1.00  0.00           C  
ATOM   2789  CG  GLN A 181      52.029  51.303   8.884  1.00  0.00           C  
ATOM   2790  CD  GLN A 181      50.705  51.764   9.473  1.00  0.00           C  
ATOM   2791  OE1 GLN A 181      50.229  51.196  10.465  1.00  0.00           O  
ATOM   2792  NE2 GLN A 181      50.097  52.768   8.859  1.00  0.00           N  
ATOM   2793  H   GLN A 181      52.613  48.267   8.269  1.00  0.00           H  
ATOM   2794  HA  GLN A 181      50.131  49.609   8.139  1.00  0.00           H  
ATOM   2795  HB2 GLN A 181      51.484  51.280   6.888  1.00  0.00           H  
ATOM   2796  HB3 GLN A 181      52.756  50.312   7.220  1.00  0.00           H  
ATOM   2797  HG2 GLN A 181      52.622  52.099   8.765  1.00  0.00           H  
ATOM   2798  HG3 GLN A 181      52.457  50.661   9.520  1.00  0.00           H  
ATOM   2799 HE21 GLN A 181      50.521  53.196   8.061  1.00  0.00           H  
ATOM   2800 HE22 GLN A 181      49.214  53.098   9.194  1.00  0.00           H  
ATOM   2801  N   PRO A 182      49.331  49.555   5.739  1.00  0.00           N  
ATOM   2802  CA  PRO A 182      48.764  49.300   4.427  1.00  0.00           C  
ATOM   2803  C   PRO A 182      49.769  49.396   3.303  1.00  0.00           C  
ATOM   2804  O   PRO A 182      49.812  48.508   2.432  1.00  0.00           O  
ATOM   2805  CB  PRO A 182      47.602  50.301   4.232  1.00  0.00           C  
ATOM   2806  CG  PRO A 182      47.237  50.598   5.666  1.00  0.00           C  
ATOM   2807  CD  PRO A 182      48.473  50.432   6.541  1.00  0.00           C  
ATOM   2808  HA  PRO A 182      48.383  48.376   4.426  1.00  0.00           H  
ATOM   2809  HB2 PRO A 182      47.903  51.125   3.751  1.00  0.00           H  
ATOM   2810  HB3 PRO A 182      46.839  49.886   3.737  1.00  0.00           H  
ATOM   2811  HG2 PRO A 182      46.900  51.537   5.738  1.00  0.00           H  
ATOM   2812  HG3 PRO A 182      46.525  49.964   5.968  1.00  0.00           H  
ATOM   2813  HD2 PRO A 182      48.916  51.313   6.708  1.00  0.00           H  
ATOM   2814  HD3 PRO A 182      48.240  50.005   7.415  1.00  0.00           H  
ATOM   2815  N   ALA A 183      50.628  50.418   3.278  1.00  0.00           N  
ATOM   2816  CA  ALA A 183      51.616  50.561   2.218  1.00  0.00           C  
ATOM   2817  C   ALA A 183      52.723  49.521   2.255  1.00  0.00           C  
ATOM   2818  O   ALA A 183      53.409  49.321   1.232  1.00  0.00           O  
ATOM   2819  CB  ALA A 183      52.223  51.965   2.267  1.00  0.00           C  
ATOM   2820  H   ALA A 183      50.592  51.103   4.006  1.00  0.00           H  
ATOM   2821  HA  ALA A 183      51.140  50.466   1.344  1.00  0.00           H  
ATOM   2822  HB1 ALA A 183      52.901  52.061   1.538  1.00  0.00           H  
ATOM   2823  HB2 ALA A 183      51.501  52.645   2.142  1.00  0.00           H  
ATOM   2824  HB3 ALA A 183      52.664  52.107   3.153  1.00  0.00           H  
ATOM   2825  N   ASN A 184      52.957  48.851   3.375  1.00  0.00           N  
ATOM   2826  CA  ASN A 184      54.024  47.894   3.528  1.00  0.00           C  
ATOM   2827  C   ASN A 184      53.627  46.429   3.618  1.00  0.00           C  
ATOM   2828  O   ASN A 184      54.412  45.536   3.263  1.00  0.00           O  
ATOM   2829  CB  ASN A 184      54.788  48.204   4.848  1.00  0.00           C  
ATOM   2830  CG  ASN A 184      55.290  49.627   4.910  1.00  0.00           C  
ATOM   2831  OD1 ASN A 184      55.588  50.242   3.879  1.00  0.00           O  
ATOM   2832  ND2 ASN A 184      55.406  50.167   6.114  1.00  0.00           N  
ATOM   2833  H   ASN A 184      52.359  49.019   4.159  1.00  0.00           H  
ATOM   2834  HA  ASN A 184      54.658  48.003   2.763  1.00  0.00           H  
ATOM   2835  HB2 ASN A 184      55.571  47.585   4.918  1.00  0.00           H  
ATOM   2836  HB3 ASN A 184      54.171  48.049   5.619  1.00  0.00           H  
ATOM   2837 HD21 ASN A 184      55.155  49.639   6.925  1.00  0.00           H  
ATOM   2838 HD22 ASN A 184      55.744  51.103   6.212  1.00  0.00           H  
ATOM   2839  N   ILE A 185      52.449  46.162   4.163  1.00  0.00           N  
ATOM   2840  CA  ILE A 185      51.974  44.808   4.396  1.00  0.00           C  
ATOM   2841  C   ILE A 185      51.818  43.947   3.167  1.00  0.00           C  
ATOM   2842  O   ILE A 185      51.505  44.397   2.062  1.00  0.00           O  
ATOM   2843  CB  ILE A 185      50.635  44.887   5.192  1.00  0.00           C  
ATOM   2844  CG1 ILE A 185      50.394  43.581   5.958  1.00  0.00           C  
ATOM   2845  CG2 ILE A 185      49.465  45.236   4.300  1.00  0.00           C  
ATOM   2846  CD1 ILE A 185      49.216  43.655   6.924  1.00  0.00           C  
ATOM   2847  H   ILE A 185      51.860  46.926   4.426  1.00  0.00           H  
ATOM   2848  HA  ILE A 185      52.643  44.359   4.988  1.00  0.00           H  
ATOM   2849  HB  ILE A 185      50.728  45.619   5.867  1.00  0.00           H  
ATOM   2850 HG12 ILE A 185      51.219  43.362   6.480  1.00  0.00           H  
ATOM   2851 HG13 ILE A 185      50.216  42.853   5.296  1.00  0.00           H  
ATOM   2852 HG21 ILE A 185      48.629  45.276   4.847  1.00  0.00           H  
ATOM   2853 HG22 ILE A 185      49.626  46.125   3.871  1.00  0.00           H  
ATOM   2854 HG23 ILE A 185      49.366  44.537   3.591  1.00  0.00           H  
ATOM   2855 HD11 ILE A 185      49.112  42.777   7.390  1.00  0.00           H  
ATOM   2856 HD12 ILE A 185      49.383  44.373   7.599  1.00  0.00           H  
ATOM   2857 HD13 ILE A 185      48.381  43.864   6.416  1.00  0.00           H  
ATOM   2858  N   VAL A 186      52.070  42.646   3.328  1.00  0.00           N  
ATOM   2859  CA  VAL A 186      51.894  41.635   2.288  1.00  0.00           C  
ATOM   2860  C   VAL A 186      51.131  40.476   2.957  1.00  0.00           C  
ATOM   2861  O   VAL A 186      51.525  40.066   4.052  1.00  0.00           O  
ATOM   2862  CB  VAL A 186      53.182  41.134   1.643  1.00  0.00           C  
ATOM   2863  CG1 VAL A 186      52.876  40.017   0.647  1.00  0.00           C  
ATOM   2864  CG2 VAL A 186      53.926  42.253   0.909  1.00  0.00           C  
ATOM   2865  H   VAL A 186      52.402  42.343   4.221  1.00  0.00           H  
ATOM   2866  HA  VAL A 186      51.313  42.020   1.571  1.00  0.00           H  
ATOM   2867  HB  VAL A 186      53.778  40.770   2.359  1.00  0.00           H  
ATOM   2868 HG11 VAL A 186      53.728  39.698   0.232  1.00  0.00           H  
ATOM   2869 HG12 VAL A 186      52.433  39.258   1.123  1.00  0.00           H  
ATOM   2870 HG13 VAL A 186      52.267  40.364  -0.066  1.00  0.00           H  
ATOM   2871 HG21 VAL A 186      54.762  41.886   0.501  1.00  0.00           H  
ATOM   2872 HG22 VAL A 186      53.340  42.627   0.190  1.00  0.00           H  
ATOM   2873 HG23 VAL A 186      54.162  42.977   1.557  1.00  0.00           H  
ATOM   2874  N   THR A 187      50.024  40.043   2.370  1.00  0.00           N  
ATOM   2875  CA  THR A 187      49.183  39.009   2.989  1.00  0.00           C  
ATOM   2876  C   THR A 187      48.887  37.820   2.089  1.00  0.00           C  
ATOM   2877  O   THR A 187      48.951  37.920   0.861  1.00  0.00           O  
ATOM   2878  CB  THR A 187      47.830  39.642   3.414  1.00  0.00           C  
ATOM   2879  OG1 THR A 187      47.204  40.216   2.266  1.00  0.00           O  
ATOM   2880  CG2 THR A 187      48.025  40.712   4.482  1.00  0.00           C  
ATOM   2881  H   THR A 187      49.756  40.428   1.487  1.00  0.00           H  
ATOM   2882  HA  THR A 187      49.647  38.675   3.810  1.00  0.00           H  
ATOM   2883  HB  THR A 187      47.238  38.924   3.780  1.00  0.00           H  
ATOM   2884  HG1 THR A 187      46.332  40.626   2.532  1.00  0.00           H  
ATOM   2885 HG21 THR A 187      47.137  41.098   4.733  1.00  0.00           H  
ATOM   2886 HG22 THR A 187      48.451  40.303   5.289  1.00  0.00           H  
ATOM   2887 HG23 THR A 187      48.615  41.436   4.125  1.00  0.00           H  
ATOM   2888  N   ASN A 188      48.566  36.656   2.693  1.00  0.00           N  
ATOM   2889  CA  ASN A 188      48.288  35.467   1.882  1.00  0.00           C  
ATOM   2890  C   ASN A 188      46.897  34.886   2.099  1.00  0.00           C  
ATOM   2891  O   ASN A 188      46.586  33.816   1.543  1.00  0.00           O  
ATOM   2892  CB  ASN A 188      49.359  34.397   2.107  1.00  0.00           C  
ATOM   2893  CG  ASN A 188      49.163  33.629   3.406  1.00  0.00           C  
ATOM   2894  OD1 ASN A 188      48.912  34.238   4.456  1.00  0.00           O  
ATOM   2895  ND2 ASN A 188      49.259  32.308   3.338  1.00  0.00           N  
ATOM   2896  H   ASN A 188      48.518  36.605   3.691  1.00  0.00           H  
ATOM   2897  HA  ASN A 188      48.345  35.744   0.923  1.00  0.00           H  
ATOM   2898  HB2 ASN A 188      50.254  34.842   2.131  1.00  0.00           H  
ATOM   2899  HB3 ASN A 188      49.328  33.750   1.346  1.00  0.00           H  
ATOM   2900 HD21 ASN A 188      49.464  31.866   2.465  1.00  0.00           H  
ATOM   2901 HD22 ASN A 188      49.127  31.754   4.160  1.00  0.00           H  
ATOM   2902  N   GLY A 189      46.052  35.559   2.880  1.00  0.00           N  
ATOM   2903  CA  GLY A 189      44.677  35.080   3.100  1.00  0.00           C  
ATOM   2904  C   GLY A 189      43.796  35.579   1.960  1.00  0.00           C  
ATOM   2905  O   GLY A 189      44.282  36.145   0.957  1.00  0.00           O  
ATOM   2906  H   GLY A 189      46.357  36.402   3.323  1.00  0.00           H  
ATOM   2907  HA2 GLY A 189      44.333  35.433   3.970  1.00  0.00           H  
ATOM   2908  HA3 GLY A 189      44.668  34.080   3.119  1.00  0.00           H  
ATOM   2909  N   ALA A 190      42.474  35.429   2.102  1.00  0.00           N  
ATOM   2910  CA  ALA A 190      41.561  35.849   1.043  1.00  0.00           C  
ATOM   2911  C   ALA A 190      41.494  37.350   0.860  1.00  0.00           C  
ATOM   2912  O   ALA A 190      40.941  37.852  -0.138  1.00  0.00           O  
ATOM   2913  CB  ALA A 190      40.166  35.282   1.325  1.00  0.00           C  
ATOM   2914  H   ALA A 190      42.108  35.026   2.941  1.00  0.00           H  
ATOM   2915  HA  ALA A 190      41.885  35.451   0.185  1.00  0.00           H  
ATOM   2916  HB1 ALA A 190      39.538  35.568   0.601  1.00  0.00           H  
ATOM   2917  HB2 ALA A 190      40.211  34.283   1.352  1.00  0.00           H  
ATOM   2918  HB3 ALA A 190      39.839  35.625   2.205  1.00  0.00           H  
ATOM   2919  N   TYR A 191      41.947  38.132   1.839  1.00  0.00           N  
ATOM   2920  CA  TYR A 191      41.901  39.572   1.834  1.00  0.00           C  
ATOM   2921  C   TYR A 191      43.257  40.242   2.012  1.00  0.00           C  
ATOM   2922  O   TYR A 191      44.252  39.632   2.415  1.00  0.00           O  
ATOM   2923  CB  TYR A 191      40.933  40.063   2.979  1.00  0.00           C  
ATOM   2924  CG  TYR A 191      39.524  39.589   2.631  1.00  0.00           C  
ATOM   2925  CD1 TYR A 191      38.723  40.341   1.783  1.00  0.00           C  
ATOM   2926  CD2 TYR A 191      39.061  38.349   3.056  1.00  0.00           C  
ATOM   2927  CE1 TYR A 191      37.473  39.893   1.397  1.00  0.00           C  
ATOM   2928  CE2 TYR A 191      37.827  37.876   2.650  1.00  0.00           C  
ATOM   2929  CZ  TYR A 191      37.041  38.655   1.824  1.00  0.00           C  
ATOM   2930  OH  TYR A 191      35.808  38.187   1.420  1.00  0.00           O  
ATOM   2931  H   TYR A 191      42.350  37.685   2.638  1.00  0.00           H  
ATOM   2932  HA  TYR A 191      41.521  39.868   0.958  1.00  0.00           H  
ATOM   2933  HB2 TYR A 191      40.952  41.061   3.036  1.00  0.00           H  
ATOM   2934  HB3 TYR A 191      41.217  39.673   3.855  1.00  0.00           H  
ATOM   2935  HD1 TYR A 191      39.055  41.222   1.445  1.00  0.00           H  
ATOM   2936  HD2 TYR A 191      39.628  37.792   3.663  1.00  0.00           H  
ATOM   2937  HE1 TYR A 191      36.890  40.460   0.815  1.00  0.00           H  
ATOM   2938  HE2 TYR A 191      37.507  36.978   2.952  1.00  0.00           H  
ATOM   2939  HH  TYR A 191      35.489  37.290   1.726  1.00  0.00           H  
ATOM   2940  N   LYS A 192      43.298  41.531   1.682  1.00  0.00           N  
ATOM   2941  CA  LYS A 192      44.459  42.379   1.817  1.00  0.00           C  
ATOM   2942  C   LYS A 192      44.030  43.620   2.634  1.00  0.00           C  
ATOM   2943  O   LYS A 192      42.844  43.975   2.612  1.00  0.00           O  
ATOM   2944  CB  LYS A 192      44.992  42.916   0.496  1.00  0.00           C  
ATOM   2945  CG  LYS A 192      45.118  41.949  -0.643  1.00  0.00           C  
ATOM   2946  CD  LYS A 192      45.779  42.577  -1.850  1.00  0.00           C  
ATOM   2947  CE  LYS A 192      44.884  43.582  -2.551  1.00  0.00           C  
ATOM   2948  NZ  LYS A 192      45.540  44.069  -3.812  1.00  0.00           N  
ATOM   2949  H   LYS A 192      42.464  41.942   1.314  1.00  0.00           H  
ATOM   2950  HA  LYS A 192      45.183  41.888   2.301  1.00  0.00           H  
ATOM   2951  HB2 LYS A 192      45.901  43.293   0.671  1.00  0.00           H  
ATOM   2952  HB3 LYS A 192      44.378  43.648   0.201  1.00  0.00           H  
ATOM   2953  HG2 LYS A 192      44.205  41.635  -0.902  1.00  0.00           H  
ATOM   2954  HG3 LYS A 192      45.667  41.168  -0.344  1.00  0.00           H  
ATOM   2955  HD2 LYS A 192      46.016  41.853  -2.498  1.00  0.00           H  
ATOM   2956  HD3 LYS A 192      46.612  43.043  -1.552  1.00  0.00           H  
ATOM   2957  HE2 LYS A 192      44.720  44.359  -1.943  1.00  0.00           H  
ATOM   2958  HE3 LYS A 192      44.013  43.147  -2.779  1.00  0.00           H  
ATOM   2959  HZ1 LYS A 192      44.942  44.730  -4.265  1.00  0.00           H  
ATOM   2960  HZ2 LYS A 192      46.411  44.507  -3.587  1.00  0.00           H  
ATOM   2961  HZ3 LYS A 192      45.704  43.295  -4.423  1.00  0.00           H  
ATOM   2962  N   LEU A 193      45.001  44.236   3.290  1.00  0.00           N  
ATOM   2963  CA  LEU A 193      44.685  45.423   4.084  1.00  0.00           C  
ATOM   2964  C   LEU A 193      44.598  46.664   3.206  1.00  0.00           C  
ATOM   2965  O   LEU A 193      45.572  47.017   2.537  1.00  0.00           O  
ATOM   2966  CB  LEU A 193      45.747  45.617   5.173  1.00  0.00           C  
ATOM   2967  CG  LEU A 193      45.594  46.866   6.050  1.00  0.00           C  
ATOM   2968  CD1 LEU A 193      44.337  46.771   6.912  1.00  0.00           C  
ATOM   2969  CD2 LEU A 193      46.838  47.063   6.915  1.00  0.00           C  
ATOM   2970  H   LEU A 193      45.939  43.894   3.243  1.00  0.00           H  
ATOM   2971  HA  LEU A 193      43.799  45.283   4.526  1.00  0.00           H  
ATOM   2972  HB2 LEU A 193      46.639  45.666   4.724  1.00  0.00           H  
ATOM   2973  HB3 LEU A 193      45.719  44.817   5.773  1.00  0.00           H  
ATOM   2974  HG  LEU A 193      45.502  47.660   5.449  1.00  0.00           H  
ATOM   2975 HD11 LEU A 193      44.256  47.593   7.475  1.00  0.00           H  
ATOM   2976 HD12 LEU A 193      43.534  46.690   6.322  1.00  0.00           H  
ATOM   2977 HD13 LEU A 193      44.398  45.967   7.503  1.00  0.00           H  
ATOM   2978 HD21 LEU A 193      46.725  47.880   7.481  1.00  0.00           H  
ATOM   2979 HD22 LEU A 193      46.965  46.265   7.504  1.00  0.00           H  
ATOM   2980 HD23 LEU A 193      47.639  47.174   6.327  1.00  0.00           H  
ATOM   2981  N   LYS A 194      43.460  47.344   3.222  1.00  0.00           N  
ATOM   2982  CA  LYS A 194      43.296  48.568   2.454  1.00  0.00           C  
ATOM   2983  C   LYS A 194      43.517  49.803   3.315  1.00  0.00           C  
ATOM   2984  O   LYS A 194      44.270  50.710   2.958  1.00  0.00           O  
ATOM   2985  CB  LYS A 194      41.893  48.631   1.832  1.00  0.00           C  
ATOM   2986  CG  LYS A 194      41.699  49.921   1.037  1.00  0.00           C  
ATOM   2987  CD  LYS A 194      40.337  49.955   0.370  1.00  0.00           C  
ATOM   2988  CE  LYS A 194      40.188  51.246  -0.434  1.00  0.00           C  
ATOM   2989  NZ  LYS A 194      39.299  51.053  -1.612  1.00  0.00           N  
ATOM   2990  H   LYS A 194      42.697  47.008   3.775  1.00  0.00           H  
ATOM   2991  HA  LYS A 194      43.970  48.572   1.716  1.00  0.00           H  
ATOM   2992  HB2 LYS A 194      41.211  48.592   2.562  1.00  0.00           H  
ATOM   2993  HB3 LYS A 194      41.772  47.849   1.220  1.00  0.00           H  
ATOM   2994  HG2 LYS A 194      42.408  49.981   0.334  1.00  0.00           H  
ATOM   2995  HG3 LYS A 194      41.778  50.701   1.657  1.00  0.00           H  
ATOM   2996  HD2 LYS A 194      39.623  49.915   1.069  1.00  0.00           H  
ATOM   2997  HD3 LYS A 194      40.247  49.170  -0.243  1.00  0.00           H  
ATOM   2998  HE2 LYS A 194      41.090  51.537  -0.752  1.00  0.00           H  
ATOM   2999  HE3 LYS A 194      39.798  51.953   0.156  1.00  0.00           H  
ATOM   3000  HZ1 LYS A 194      39.222  51.913  -2.116  1.00  0.00           H  
ATOM   3001  HZ2 LYS A 194      39.685  50.350  -2.209  1.00  0.00           H  
ATOM   3002  HZ3 LYS A 194      38.393  50.766  -1.302  1.00  0.00           H  
ATOM   3003  N   ASN A 195      42.813  49.891   4.442  1.00  0.00           N  
ATOM   3004  CA  ASN A 195      42.880  51.013   5.353  1.00  0.00           C  
ATOM   3005  C   ASN A 195      42.952  50.561   6.817  1.00  0.00           C  
ATOM   3006  O   ASN A 195      42.344  49.556   7.180  1.00  0.00           O  
ATOM   3007  CB  ASN A 195      41.616  51.893   5.276  1.00  0.00           C  
ATOM   3008  CG  ASN A 195      41.319  52.463   3.916  1.00  0.00           C  
ATOM   3009  OD1 ASN A 195      41.914  53.460   3.494  1.00  0.00           O  
ATOM   3010  ND2 ASN A 195      40.410  51.815   3.189  1.00  0.00           N  
ATOM   3011  H   ASN A 195      42.200  49.135   4.673  1.00  0.00           H  
ATOM   3012  HA  ASN A 195      43.684  51.568   5.137  1.00  0.00           H  
ATOM   3013  HB2 ASN A 195      41.729  52.655   5.914  1.00  0.00           H  
ATOM   3014  HB3 ASN A 195      40.834  51.337   5.557  1.00  0.00           H  
ATOM   3015 HD21 ASN A 195      39.949  51.011   3.565  1.00  0.00           H  
ATOM   3016 HD22 ASN A 195      40.188  52.132   2.267  1.00  0.00           H  
ATOM   3017  N   TRP A 196      43.653  51.334   7.634  1.00  0.00           N  
ATOM   3018  CA  TRP A 196      43.736  51.059   9.059  1.00  0.00           C  
ATOM   3019  C   TRP A 196      43.786  52.395   9.828  1.00  0.00           C  
ATOM   3020  O   TRP A 196      44.845  52.999   9.975  1.00  0.00           O  
ATOM   3021  CB  TRP A 196      44.889  50.173   9.466  1.00  0.00           C  
ATOM   3022  CG  TRP A 196      44.954  49.834  10.930  1.00  0.00           C  
ATOM   3023  CD1 TRP A 196      44.014  50.071  11.898  1.00  0.00           C  
ATOM   3024  CD2 TRP A 196      46.016  49.122  11.583  1.00  0.00           C  
ATOM   3025  NE1 TRP A 196      44.438  49.587  13.103  1.00  0.00           N  
ATOM   3026  CE2 TRP A 196      45.664  48.995  12.942  1.00  0.00           C  
ATOM   3027  CE3 TRP A 196      47.242  48.597  11.147  1.00  0.00           C  
ATOM   3028  CZ2 TRP A 196      46.489  48.367  13.875  1.00  0.00           C  
ATOM   3029  CZ3 TRP A 196      48.061  47.978  12.077  1.00  0.00           C  
ATOM   3030  CH2 TRP A 196      47.684  47.862  13.425  1.00  0.00           C  
ATOM   3031  H   TRP A 196      44.137  52.126   7.261  1.00  0.00           H  
ATOM   3032  HA  TRP A 196      42.892  50.593   9.324  1.00  0.00           H  
ATOM   3033  HB2 TRP A 196      45.739  50.639   9.219  1.00  0.00           H  
ATOM   3034  HB3 TRP A 196      44.817  49.317   8.954  1.00  0.00           H  
ATOM   3035  HD1 TRP A 196      43.141  50.533  11.744  1.00  0.00           H  
ATOM   3036  HE1 TRP A 196      43.935  49.654  13.965  1.00  0.00           H  
ATOM   3037  HE3 TRP A 196      47.518  48.668  10.188  1.00  0.00           H  
ATOM   3038  HZ2 TRP A 196      46.220  48.288  14.835  1.00  0.00           H  
ATOM   3039  HZ3 TRP A 196      48.941  47.605  11.782  1.00  0.00           H  
ATOM   3040  HH2 TRP A 196      48.297  47.403  14.069  1.00  0.00           H  
ATOM   3041  N   VAL A 197      42.610  52.807  10.284  1.00  0.00           N  
ATOM   3042  CA  VAL A 197      42.483  54.038  11.068  1.00  0.00           C  
ATOM   3043  C   VAL A 197      42.302  53.597  12.527  1.00  0.00           C  
ATOM   3044  O   VAL A 197      41.249  53.044  12.860  1.00  0.00           O  
ATOM   3045  CB  VAL A 197      41.291  54.897  10.638  1.00  0.00           C  
ATOM   3046  CG1 VAL A 197      41.313  56.255  11.343  1.00  0.00           C  
ATOM   3047  CG2 VAL A 197      41.266  55.115   9.127  1.00  0.00           C  
ATOM   3048  H   VAL A 197      41.793  52.265  10.088  1.00  0.00           H  
ATOM   3049  HA  VAL A 197      43.324  54.572  10.985  1.00  0.00           H  
ATOM   3050  HB  VAL A 197      40.451  54.421  10.900  1.00  0.00           H  
ATOM   3051 HG11 VAL A 197      40.527  56.797  11.047  1.00  0.00           H  
ATOM   3052 HG12 VAL A 197      41.269  56.118  12.333  1.00  0.00           H  
ATOM   3053 HG13 VAL A 197      42.157  56.738  11.110  1.00  0.00           H  
ATOM   3054 HG21 VAL A 197      40.476  55.678   8.885  1.00  0.00           H  
ATOM   3055 HG22 VAL A 197      42.106  55.578   8.843  1.00  0.00           H  
ATOM   3056 HG23 VAL A 197      41.200  54.231   8.664  1.00  0.00           H  
ATOM   3057  N   VAL A 198      43.334  53.797  13.336  1.00  0.00           N  
ATOM   3058  CA  VAL A 198      43.260  53.368  14.740  1.00  0.00           C  
ATOM   3059  C   VAL A 198      42.065  53.993  15.434  1.00  0.00           C  
ATOM   3060  O   VAL A 198      41.780  55.191  15.342  1.00  0.00           O  
ATOM   3061  CB  VAL A 198      44.576  53.628  15.469  1.00  0.00           C  
ATOM   3062  CG1 VAL A 198      44.471  53.376  16.964  1.00  0.00           C  
ATOM   3063  CG2 VAL A 198      45.671  52.732  14.876  1.00  0.00           C  
ATOM   3064  H   VAL A 198      44.162  54.239  12.991  1.00  0.00           H  
ATOM   3065  HA  VAL A 198      43.115  52.379  14.738  1.00  0.00           H  
ATOM   3066  HB  VAL A 198      44.835  54.583  15.325  1.00  0.00           H  
ATOM   3067 HG11 VAL A 198      45.354  53.559  17.396  1.00  0.00           H  
ATOM   3068 HG12 VAL A 198      43.777  53.980  17.356  1.00  0.00           H  
ATOM   3069 HG13 VAL A 198      44.213  52.423  17.124  1.00  0.00           H  
ATOM   3070 HG21 VAL A 198      46.534  52.901  15.352  1.00  0.00           H  
ATOM   3071 HG22 VAL A 198      45.412  51.772  14.985  1.00  0.00           H  
ATOM   3072 HG23 VAL A 198      45.781  52.939  13.904  1.00  0.00           H  
ATOM   3073  N   ASN A 199      41.282  53.145  16.101  1.00  0.00           N  
ATOM   3074  CA  ASN A 199      40.084  53.505  16.822  1.00  0.00           C  
ATOM   3075  C   ASN A 199      38.962  54.002  15.925  1.00  0.00           C  
ATOM   3076  O   ASN A 199      38.031  54.679  16.371  1.00  0.00           O  
ATOM   3077  CB  ASN A 199      40.396  54.528  17.933  1.00  0.00           C  
ATOM   3078  CG  ASN A 199      41.000  53.852  19.154  1.00  0.00           C  
ATOM   3079  OD1 ASN A 199      41.888  54.380  19.823  1.00  0.00           O  
ATOM   3080  ND2 ASN A 199      40.518  52.647  19.457  1.00  0.00           N  
ATOM   3081  H   ASN A 199      41.546  52.180  16.102  1.00  0.00           H  
ATOM   3082  HA  ASN A 199      39.753  52.676  17.272  1.00  0.00           H  
ATOM   3083  HB2 ASN A 199      39.549  54.987  18.201  1.00  0.00           H  
ATOM   3084  HB3 ASN A 199      41.044  55.204  17.581  1.00  0.00           H  
ATOM   3085 HD21 ASN A 199      39.796  52.242  18.896  1.00  0.00           H  
ATOM   3086 HD22 ASN A 199      40.878  52.148  20.245  1.00  0.00           H  
ATOM   3087  N   GLU A 200      39.006  53.623  14.652  1.00  0.00           N  
ATOM   3088  CA  GLU A 200      37.974  54.033  13.702  1.00  0.00           C  
ATOM   3089  C   GLU A 200      37.553  52.815  12.886  1.00  0.00           C  
ATOM   3090  O   GLU A 200      36.408  52.370  12.986  1.00  0.00           O  
ATOM   3091  CB  GLU A 200      38.508  55.152  12.827  1.00  0.00           C  
ATOM   3092  CG  GLU A 200      37.533  56.225  12.408  1.00  0.00           C  
ATOM   3093  CD  GLU A 200      37.330  56.311  10.908  1.00  0.00           C  
ATOM   3094  OE1 GLU A 200      38.293  56.080  10.142  1.00  0.00           O  
ATOM   3095  OE2 GLU A 200      36.195  56.622  10.476  1.00  0.00           O  
ATOM   3096  H   GLU A 200      39.760  53.046  14.338  1.00  0.00           H  
ATOM   3097  HA  GLU A 200      37.182  54.371  14.211  1.00  0.00           H  
ATOM   3098  HB2 GLU A 200      38.872  54.735  11.994  1.00  0.00           H  
ATOM   3099  HB3 GLU A 200      39.249  55.598  13.328  1.00  0.00           H  
ATOM   3100  HG2 GLU A 200      37.876  57.107  12.731  1.00  0.00           H  
ATOM   3101  HG3 GLU A 200      36.650  56.034  12.836  1.00  0.00           H  
ATOM   3102  N   ARG A 201      38.491  52.269  12.104  1.00  0.00           N  
ATOM   3103  CA  ARG A 201      38.139  51.105  11.299  1.00  0.00           C  
ATOM   3104  C   ARG A 201      39.346  50.458  10.637  1.00  0.00           C  
ATOM   3105  O   ARG A 201      40.402  51.051  10.449  1.00  0.00           O  
ATOM   3106  CB  ARG A 201      37.163  51.538  10.176  1.00  0.00           C  
ATOM   3107  CG  ARG A 201      37.840  52.417   9.124  1.00  0.00           C  
ATOM   3108  CD  ARG A 201      36.828  52.997   8.139  1.00  0.00           C  
ATOM   3109  NE  ARG A 201      35.835  53.815   8.819  1.00  0.00           N  
ATOM   3110  CZ  ARG A 201      34.540  53.581   8.961  1.00  0.00           C  
ATOM   3111  NH1 ARG A 201      33.943  52.526   8.418  1.00  0.00           N  
ATOM   3112  NH2 ARG A 201      33.790  54.448   9.655  1.00  0.00           N  
ATOM   3113  H   ARG A 201      39.415  52.651  12.072  1.00  0.00           H  
ATOM   3114  HA  ARG A 201      37.686  50.430  11.882  1.00  0.00           H  
ATOM   3115  HB2 ARG A 201      36.409  52.051  10.586  1.00  0.00           H  
ATOM   3116  HB3 ARG A 201      36.805  50.719   9.728  1.00  0.00           H  
ATOM   3117  HG2 ARG A 201      38.504  51.866   8.619  1.00  0.00           H  
ATOM   3118  HG3 ARG A 201      38.312  53.169   9.584  1.00  0.00           H  
ATOM   3119  HD2 ARG A 201      36.364  52.246   7.669  1.00  0.00           H  
ATOM   3120  HD3 ARG A 201      37.312  53.561   7.470  1.00  0.00           H  
ATOM   3121  HE  ARG A 201      36.174  54.661   9.231  1.00  0.00           H  
ATOM   3122 HH11 ARG A 201      32.962  52.385   8.549  1.00  0.00           H  
ATOM   3123 HH12 ARG A 201      34.475  51.873   7.879  1.00  0.00           H  
ATOM   3124 HH21 ARG A 201      32.810  54.282   9.769  1.00  0.00           H  
ATOM   3125 HH22 ARG A 201      34.210  55.261  10.059  1.00  0.00           H  
ATOM   3126  N   ILE A 202      39.129  49.196  10.280  1.00  0.00           N  
ATOM   3127  CA  ILE A 202      40.081  48.394   9.524  1.00  0.00           C  
ATOM   3128  C   ILE A 202      39.313  47.965   8.261  1.00  0.00           C  
ATOM   3129  O   ILE A 202      38.228  47.378   8.388  1.00  0.00           O  
ATOM   3130  CB  ILE A 202      40.619  47.181  10.265  1.00  0.00           C  
ATOM   3131  CG1 ILE A 202      41.650  47.605  11.326  1.00  0.00           C  
ATOM   3132  CG2 ILE A 202      41.269  46.177   9.304  1.00  0.00           C  
ATOM   3133  CD1 ILE A 202      42.019  46.507  12.295  1.00  0.00           C  
ATOM   3134  H   ILE A 202      38.263  48.773  10.546  1.00  0.00           H  
ATOM   3135  HA  ILE A 202      40.849  48.974   9.253  1.00  0.00           H  
ATOM   3136  HB  ILE A 202      39.856  46.729  10.727  1.00  0.00           H  
ATOM   3137 HG12 ILE A 202      41.270  48.369  11.847  1.00  0.00           H  
ATOM   3138 HG13 ILE A 202      42.481  47.902  10.856  1.00  0.00           H  
ATOM   3139 HG21 ILE A 202      41.611  45.393   9.822  1.00  0.00           H  
ATOM   3140 HG22 ILE A 202      40.591  45.866   8.638  1.00  0.00           H  
ATOM   3141 HG23 ILE A 202      42.028  46.618   8.825  1.00  0.00           H  
ATOM   3142 HD11 ILE A 202      42.689  46.853  12.951  1.00  0.00           H  
ATOM   3143 HD12 ILE A 202      41.200  46.204  12.783  1.00  0.00           H  
ATOM   3144 HD13 ILE A 202      42.412  45.737  11.792  1.00  0.00           H  
ATOM   3145  N   VAL A 203      39.816  48.326   7.091  1.00  0.00           N  
ATOM   3146  CA  VAL A 203      39.115  47.965   5.858  1.00  0.00           C  
ATOM   3147  C   VAL A 203      39.955  46.979   5.048  1.00  0.00           C  
ATOM   3148  O   VAL A 203      41.109  47.272   4.715  1.00  0.00           O  
ATOM   3149  CB  VAL A 203      38.812  49.195   4.982  1.00  0.00           C  
ATOM   3150  CG1 VAL A 203      38.022  48.790   3.741  1.00  0.00           C  
ATOM   3151  CG2 VAL A 203      38.064  50.274   5.761  1.00  0.00           C  
ATOM   3152  H   VAL A 203      40.671  48.843   7.050  1.00  0.00           H  
ATOM   3153  HA  VAL A 203      38.250  47.524   6.100  1.00  0.00           H  
ATOM   3154  HB  VAL A 203      39.684  49.581   4.680  1.00  0.00           H  
ATOM   3155 HG11 VAL A 203      37.835  49.600   3.186  1.00  0.00           H  
ATOM   3156 HG12 VAL A 203      38.555  48.135   3.206  1.00  0.00           H  
ATOM   3157 HG13 VAL A 203      37.158  48.369   4.018  1.00  0.00           H  
ATOM   3158 HG21 VAL A 203      37.885  51.054   5.162  1.00  0.00           H  
ATOM   3159 HG22 VAL A 203      37.197  49.904   6.094  1.00  0.00           H  
ATOM   3160 HG23 VAL A 203      38.620  50.570   6.538  1.00  0.00           H  
ATOM   3161  N   LEU A 204      39.382  45.817   4.765  1.00  0.00           N  
ATOM   3162  CA  LEU A 204      40.038  44.788   3.984  1.00  0.00           C  
ATOM   3163  C   LEU A 204      39.356  44.657   2.617  1.00  0.00           C  
ATOM   3164  O   LEU A 204      38.136  44.776   2.499  1.00  0.00           O  
ATOM   3165  CB  LEU A 204      40.004  43.409   4.655  1.00  0.00           C  
ATOM   3166  CG  LEU A 204      40.337  43.348   6.141  1.00  0.00           C  
ATOM   3167  CD1 LEU A 204      40.368  41.896   6.610  1.00  0.00           C  
ATOM   3168  CD2 LEU A 204      41.670  44.026   6.451  1.00  0.00           C  
ATOM   3169  H   LEU A 204      38.458  45.644   5.105  1.00  0.00           H  
ATOM   3170  HA  LEU A 204      40.992  45.052   3.842  1.00  0.00           H  
ATOM   3171  HB2 LEU A 204      40.659  42.825   4.176  1.00  0.00           H  
ATOM   3172  HB3 LEU A 204      39.082  43.040   4.538  1.00  0.00           H  
ATOM   3173  HG  LEU A 204      39.617  43.826   6.644  1.00  0.00           H  
ATOM   3174 HD11 LEU A 204      40.587  41.865   7.585  1.00  0.00           H  
ATOM   3175 HD12 LEU A 204      39.473  41.477   6.456  1.00  0.00           H  
ATOM   3176 HD13 LEU A 204      41.064  41.395   6.096  1.00  0.00           H  
ATOM   3177 HD21 LEU A 204      41.854  43.966   7.432  1.00  0.00           H  
ATOM   3178 HD22 LEU A 204      42.402  43.569   5.946  1.00  0.00           H  
ATOM   3179 HD23 LEU A 204      41.627  44.987   6.178  1.00  0.00           H  
ATOM   3180  N   GLU A 205      40.188  44.403   1.612  1.00  0.00           N  
ATOM   3181  CA  GLU A 205      39.660  44.225   0.254  1.00  0.00           C  
ATOM   3182  C   GLU A 205      40.152  42.875  -0.267  1.00  0.00           C  
ATOM   3183  O   GLU A 205      41.201  42.373   0.153  1.00  0.00           O  
ATOM   3184  CB  GLU A 205      40.053  45.356  -0.667  1.00  0.00           C  
ATOM   3185  CG  GLU A 205      41.542  45.450  -0.974  1.00  0.00           C  
ATOM   3186  CD  GLU A 205      41.925  46.771  -1.622  1.00  0.00           C  
ATOM   3187  OE1 GLU A 205      41.027  47.552  -2.011  1.00  0.00           O  
ATOM   3188  OE2 GLU A 205      43.140  47.044  -1.734  1.00  0.00           O  
ATOM   3189  H   GLU A 205      41.171  44.333   1.781  1.00  0.00           H  
ATOM   3190  HA  GLU A 205      38.662  44.196   0.307  1.00  0.00           H  
ATOM   3191  HB2 GLU A 205      39.769  46.215  -0.241  1.00  0.00           H  
ATOM   3192  HB3 GLU A 205      39.565  45.235  -1.532  1.00  0.00           H  
ATOM   3193  HG2 GLU A 205      41.788  44.706  -1.595  1.00  0.00           H  
ATOM   3194  HG3 GLU A 205      42.052  45.353  -0.119  1.00  0.00           H  
ATOM   3195  N   ARG A 206      39.342  42.262  -1.118  1.00  0.00           N  
ATOM   3196  CA  ARG A 206      39.687  40.952  -1.666  1.00  0.00           C  
ATOM   3197  C   ARG A 206      41.104  40.906  -2.224  1.00  0.00           C  
ATOM   3198  O   ARG A 206      41.600  41.835  -2.868  1.00  0.00           O  
ATOM   3199  CB  ARG A 206      38.666  40.606  -2.752  1.00  0.00           C  
ATOM   3200  CG  ARG A 206      38.902  39.264  -3.429  1.00  0.00           C  
ATOM   3201  CD  ARG A 206      38.436  39.369  -4.883  1.00  0.00           C  
ATOM   3202  NE  ARG A 206      36.975  39.335  -4.966  1.00  0.00           N  
ATOM   3203  CZ  ARG A 206      36.277  38.204  -5.058  1.00  0.00           C  
ATOM   3204  NH1 ARG A 206      36.889  37.032  -5.076  1.00  0.00           N  
ATOM   3205  NH2 ARG A 206      34.958  38.281  -5.140  1.00  0.00           N  
ATOM   3206  H   ARG A 206      38.485  42.701  -1.388  1.00  0.00           H  
ATOM   3207  HA  ARG A 206      39.613  40.274  -0.935  1.00  0.00           H  
ATOM   3208  HB2 ARG A 206      38.699  41.320  -3.452  1.00  0.00           H  
ATOM   3209  HB3 ARG A 206      37.758  40.590  -2.334  1.00  0.00           H  
ATOM   3210  HG2 ARG A 206      38.382  38.552  -2.958  1.00  0.00           H  
ATOM   3211  HG3 ARG A 206      39.876  39.038  -3.402  1.00  0.00           H  
ATOM   3212  HD2 ARG A 206      38.812  38.602  -5.404  1.00  0.00           H  
ATOM   3213  HD3 ARG A 206      38.766  40.229  -5.272  1.00  0.00           H  
ATOM   3214  HE  ARG A 206      36.477  40.202  -4.953  1.00  0.00           H  
ATOM   3215 HH11 ARG A 206      36.354  36.190  -5.145  1.00  0.00           H  
ATOM   3216 HH12 ARG A 206      37.886  36.988  -5.020  1.00  0.00           H  
ATOM   3217 HH21 ARG A 206      34.412  37.446  -5.210  1.00  0.00           H  
ATOM   3218 HH22 ARG A 206      34.508  39.174  -5.132  1.00  0.00           H  
ATOM   3219  N   ASN A 207      41.775  39.792  -1.953  1.00  0.00           N  
ATOM   3220  CA  ASN A 207      43.141  39.564  -2.453  1.00  0.00           C  
ATOM   3221  C   ASN A 207      43.005  38.659  -3.673  1.00  0.00           C  
ATOM   3222  O   ASN A 207      42.713  37.469  -3.549  1.00  0.00           O  
ATOM   3223  CB  ASN A 207      43.962  38.896  -1.369  1.00  0.00           C  
ATOM   3224  CG  ASN A 207      45.334  38.422  -1.769  1.00  0.00           C  
ATOM   3225  OD1 ASN A 207      45.893  38.875  -2.769  1.00  0.00           O  
ATOM   3226  ND2 ASN A 207      45.905  37.507  -0.992  1.00  0.00           N  
ATOM   3227  H   ASN A 207      41.339  39.087  -1.393  1.00  0.00           H  
ATOM   3228  HA  ASN A 207      43.560  40.433  -2.715  1.00  0.00           H  
ATOM   3229  HB2 ASN A 207      43.448  38.102  -1.043  1.00  0.00           H  
ATOM   3230  HB3 ASN A 207      44.072  39.552  -0.622  1.00  0.00           H  
ATOM   3231 HD21 ASN A 207      45.421  37.162  -0.188  1.00  0.00           H  
ATOM   3232 HD22 ASN A 207      46.818  37.164  -1.212  1.00  0.00           H  
ATOM   3233  N   PRO A 208      43.232  39.196  -4.858  1.00  0.00           N  
ATOM   3234  CA  PRO A 208      43.123  38.473  -6.112  1.00  0.00           C  
ATOM   3235  C   PRO A 208      44.149  37.369  -6.289  1.00  0.00           C  
ATOM   3236  O   PRO A 208      43.963  36.454  -7.109  1.00  0.00           O  
ATOM   3237  CB  PRO A 208      43.233  39.507  -7.252  1.00  0.00           C  
ATOM   3238  CG  PRO A 208      43.719  40.739  -6.553  1.00  0.00           C  
ATOM   3239  CD  PRO A 208      43.584  40.597  -5.055  1.00  0.00           C  
ATOM   3240  HA  PRO A 208      42.213  38.060  -6.154  1.00  0.00           H  
ATOM   3241  HB2 PRO A 208      43.888  39.207  -7.946  1.00  0.00           H  
ATOM   3242  HB3 PRO A 208      42.343  39.665  -7.679  1.00  0.00           H  
ATOM   3243  HG2 PRO A 208      44.681  40.888  -6.782  1.00  0.00           H  
ATOM   3244  HG3 PRO A 208      43.178  41.523  -6.858  1.00  0.00           H  
ATOM   3245  HD2 PRO A 208      44.447  40.813  -4.599  1.00  0.00           H  
ATOM   3246  HD3 PRO A 208      42.864  41.196  -4.706  1.00  0.00           H  
ATOM   3247  N   GLN A 209      45.240  37.406  -5.527  1.00  0.00           N  
ATOM   3248  CA  GLN A 209      46.282  36.399  -5.576  1.00  0.00           C  
ATOM   3249  C   GLN A 209      45.962  35.192  -4.701  1.00  0.00           C  
ATOM   3250  O   GLN A 209      46.678  34.184  -4.780  1.00  0.00           O  
ATOM   3251  CB  GLN A 209      47.637  36.979  -5.139  1.00  0.00           C  
ATOM   3252  CG  GLN A 209      48.123  38.147  -5.983  1.00  0.00           C  
ATOM   3253  CD  GLN A 209      48.237  37.775  -7.454  1.00  0.00           C  
ATOM   3254  OE1 GLN A 209      47.746  38.492  -8.331  1.00  0.00           O  
ATOM   3255  NE2 GLN A 209      48.854  36.637  -7.725  1.00  0.00           N  
ATOM   3256  H   GLN A 209      45.346  38.168  -4.888  1.00  0.00           H  
ATOM   3257  HA  GLN A 209      46.368  36.085  -6.521  1.00  0.00           H  
ATOM   3258  HB2 GLN A 209      48.320  36.251  -5.191  1.00  0.00           H  
ATOM   3259  HB3 GLN A 209      47.553  37.291  -4.193  1.00  0.00           H  
ATOM   3260  HG2 GLN A 209      49.022  38.434  -5.651  1.00  0.00           H  
ATOM   3261  HG3 GLN A 209      47.476  38.904  -5.890  1.00  0.00           H  
ATOM   3262 HE21 GLN A 209      49.237  36.087  -6.983  1.00  0.00           H  
ATOM   3263 HE22 GLN A 209      48.937  36.326  -8.672  1.00  0.00           H  
ATOM   3264  N   TYR A 210      44.926  35.294  -3.860  1.00  0.00           N  
ATOM   3265  CA  TYR A 210      44.566  34.168  -2.994  1.00  0.00           C  
ATOM   3266  C   TYR A 210      44.250  32.960  -3.860  1.00  0.00           C  
ATOM   3267  O   TYR A 210      43.462  33.059  -4.810  1.00  0.00           O  
ATOM   3268  CB  TYR A 210      43.391  34.533  -2.086  1.00  0.00           C  
ATOM   3269  CG  TYR A 210      42.952  33.418  -1.165  1.00  0.00           C  
ATOM   3270  CD1 TYR A 210      43.855  32.775  -0.324  1.00  0.00           C  
ATOM   3271  CD2 TYR A 210      41.618  33.010  -1.120  1.00  0.00           C  
ATOM   3272  CE1 TYR A 210      43.453  31.758   0.515  1.00  0.00           C  
ATOM   3273  CE2 TYR A 210      41.211  31.982  -0.291  1.00  0.00           C  
ATOM   3274  CZ  TYR A 210      42.127  31.354   0.524  1.00  0.00           C  
ATOM   3275  OH  TYR A 210      41.736  30.328   1.357  1.00  0.00           O  
ATOM   3276  H   TYR A 210      44.396  36.141  -3.822  1.00  0.00           H  
ATOM   3277  HA  TYR A 210      45.354  33.947  -2.419  1.00  0.00           H  
ATOM   3278  HB2 TYR A 210      42.615  34.787  -2.664  1.00  0.00           H  
ATOM   3279  HB3 TYR A 210      43.659  35.316  -1.525  1.00  0.00           H  
ATOM   3280  HD1 TYR A 210      44.815  33.056  -0.328  1.00  0.00           H  
ATOM   3281  HD2 TYR A 210      40.944  33.470  -1.698  1.00  0.00           H  
ATOM   3282  HE1 TYR A 210      44.117  31.312   1.116  1.00  0.00           H  
ATOM   3283  HE2 TYR A 210      40.253  31.694  -0.283  1.00  0.00           H  
ATOM   3284  HH  TYR A 210      40.781  30.030   1.370  1.00  0.00           H  
ATOM   3285  N   TRP A 211      44.826  31.804  -3.533  1.00  0.00           N  
ATOM   3286  CA  TRP A 211      44.620  30.598  -4.324  1.00  0.00           C  
ATOM   3287  C   TRP A 211      43.163  30.231  -4.532  1.00  0.00           C  
ATOM   3288  O   TRP A 211      42.812  29.727  -5.614  1.00  0.00           O  
ATOM   3289  CB  TRP A 211      45.385  29.416  -3.717  1.00  0.00           C  
ATOM   3290  CG  TRP A 211      44.854  28.910  -2.422  1.00  0.00           C  
ATOM   3291  CD1 TRP A 211      45.249  29.293  -1.167  1.00  0.00           C  
ATOM   3292  CD2 TRP A 211      43.855  27.894  -2.231  1.00  0.00           C  
ATOM   3293  NE1 TRP A 211      44.560  28.583  -0.213  1.00  0.00           N  
ATOM   3294  CE2 TRP A 211      43.701  27.715  -0.839  1.00  0.00           C  
ATOM   3295  CE3 TRP A 211      43.094  27.112  -3.106  1.00  0.00           C  
ATOM   3296  CZ2 TRP A 211      42.789  26.807  -0.304  1.00  0.00           C  
ATOM   3297  CZ3 TRP A 211      42.189  26.207  -2.569  1.00  0.00           C  
ATOM   3298  CH2 TRP A 211      42.046  26.062  -1.182  1.00  0.00           C  
ATOM   3299  H   TRP A 211      45.414  31.763  -2.725  1.00  0.00           H  
ATOM   3300  HA  TRP A 211      45.012  30.769  -5.228  1.00  0.00           H  
ATOM   3301  HB2 TRP A 211      46.332  29.703  -3.571  1.00  0.00           H  
ATOM   3302  HB3 TRP A 211      45.363  28.663  -4.375  1.00  0.00           H  
ATOM   3303  HD1 TRP A 211      45.940  29.990  -0.973  1.00  0.00           H  
ATOM   3304  HE1 TRP A 211      44.667  28.683   0.776  1.00  0.00           H  
ATOM   3305  HE3 TRP A 211      43.200  27.203  -4.096  1.00  0.00           H  
ATOM   3306  HZ2 TRP A 211      42.681  26.703   0.685  1.00  0.00           H  
ATOM   3307  HZ3 TRP A 211      41.630  25.649  -3.182  1.00  0.00           H  
ATOM   3308  HH2 TRP A 211      41.387  25.400  -0.825  1.00  0.00           H  
ATOM   3309  N   ASP A 212      42.304  30.456  -3.544  1.00  0.00           N  
ATOM   3310  CA  ASP A 212      40.891  30.131  -3.660  1.00  0.00           C  
ATOM   3311  C   ASP A 212      40.040  31.361  -3.940  1.00  0.00           C  
ATOM   3312  O   ASP A 212      38.835  31.353  -3.680  1.00  0.00           O  
ATOM   3313  CB  ASP A 212      40.418  29.441  -2.379  1.00  0.00           C  
ATOM   3314  CG  ASP A 212      39.336  28.418  -2.599  1.00  0.00           C  
ATOM   3315  OD1 ASP A 212      39.093  28.010  -3.757  1.00  0.00           O  
ATOM   3316  OD2 ASP A 212      38.707  27.993  -1.599  1.00  0.00           O  
ATOM   3317  H   ASP A 212      42.639  30.862  -2.694  1.00  0.00           H  
ATOM   3318  HA  ASP A 212      40.778  29.492  -4.421  1.00  0.00           H  
ATOM   3319  HB2 ASP A 212      40.068  30.140  -1.756  1.00  0.00           H  
ATOM   3320  HB3 ASP A 212      41.202  28.984  -1.960  1.00  0.00           H  
ATOM   3321  N   ASN A 213      40.616  32.409  -4.507  1.00  0.00           N  
ATOM   3322  CA  ASN A 213      39.936  33.647  -4.818  1.00  0.00           C  
ATOM   3323  C   ASN A 213      38.673  33.511  -5.642  1.00  0.00           C  
ATOM   3324  O   ASN A 213      37.708  34.282  -5.449  1.00  0.00           O  
ATOM   3325  CB  ASN A 213      40.899  34.625  -5.532  1.00  0.00           C  
ATOM   3326  CG  ASN A 213      40.224  35.974  -5.738  1.00  0.00           C  
ATOM   3327  OD1 ASN A 213      39.799  36.606  -4.766  1.00  0.00           O  
ATOM   3328  ND2 ASN A 213      40.096  36.408  -6.990  1.00  0.00           N  
ATOM   3329  H   ASN A 213      41.587  32.340  -4.736  1.00  0.00           H  
ATOM   3330  HA  ASN A 213      39.678  34.069  -3.949  1.00  0.00           H  
ATOM   3331  HB2 ASN A 213      41.156  34.245  -6.421  1.00  0.00           H  
ATOM   3332  HB3 ASN A 213      41.719  34.748  -4.973  1.00  0.00           H  
ATOM   3333 HD21 ASN A 213      40.456  35.863  -7.747  1.00  0.00           H  
ATOM   3334 HD22 ASN A 213      39.640  37.279  -7.173  1.00  0.00           H  
ATOM   3335  N   ALA A 214      38.594  32.554  -6.562  1.00  0.00           N  
ATOM   3336  CA  ALA A 214      37.396  32.356  -7.372  1.00  0.00           C  
ATOM   3337  C   ALA A 214      36.163  32.063  -6.526  1.00  0.00           C  
ATOM   3338  O   ALA A 214      35.040  32.387  -6.948  1.00  0.00           O  
ATOM   3339  CB  ALA A 214      37.627  31.239  -8.388  1.00  0.00           C  
ATOM   3340  H   ALA A 214      39.380  31.951  -6.703  1.00  0.00           H  
ATOM   3341  HA  ALA A 214      37.226  33.201  -7.879  1.00  0.00           H  
ATOM   3342  HB1 ALA A 214      36.801  31.112  -8.937  1.00  0.00           H  
ATOM   3343  HB2 ALA A 214      38.390  31.485  -8.986  1.00  0.00           H  
ATOM   3344  HB3 ALA A 214      37.841  30.389  -7.906  1.00  0.00           H  
ATOM   3345  N   LYS A 215      36.312  31.466  -5.350  1.00  0.00           N  
ATOM   3346  CA  LYS A 215      35.211  31.162  -4.460  1.00  0.00           C  
ATOM   3347  C   LYS A 215      34.921  32.280  -3.460  1.00  0.00           C  
ATOM   3348  O   LYS A 215      33.899  32.212  -2.755  1.00  0.00           O  
ATOM   3349  CB  LYS A 215      35.471  29.852  -3.703  1.00  0.00           C  
ATOM   3350  CG  LYS A 215      35.689  28.662  -4.647  1.00  0.00           C  
ATOM   3351  CD  LYS A 215      35.370  27.367  -3.920  1.00  0.00           C  
ATOM   3352  CE  LYS A 215      35.640  26.150  -4.785  1.00  0.00           C  
ATOM   3353  NZ  LYS A 215      37.088  25.789  -4.828  1.00  0.00           N  
ATOM   3354  H   LYS A 215      37.236  31.212  -5.063  1.00  0.00           H  
ATOM   3355  HA  LYS A 215      34.392  31.034  -5.020  1.00  0.00           H  
ATOM   3356  HB2 LYS A 215      34.683  29.658  -3.118  1.00  0.00           H  
ATOM   3357  HB3 LYS A 215      36.287  29.966  -3.136  1.00  0.00           H  
ATOM   3358  HG2 LYS A 215      36.642  28.648  -4.949  1.00  0.00           H  
ATOM   3359  HG3 LYS A 215      35.089  28.754  -5.442  1.00  0.00           H  
ATOM   3360  HD2 LYS A 215      34.404  27.371  -3.661  1.00  0.00           H  
ATOM   3361  HD3 LYS A 215      35.936  27.311  -3.097  1.00  0.00           H  
ATOM   3362  HE2 LYS A 215      35.330  26.343  -5.716  1.00  0.00           H  
ATOM   3363  HE3 LYS A 215      35.127  25.375  -4.417  1.00  0.00           H  
ATOM   3364  HZ1 LYS A 215      37.214  24.984  -5.408  1.00  0.00           H  
ATOM   3365  HZ2 LYS A 215      37.611  26.555  -5.202  1.00  0.00           H  
ATOM   3366  HZ3 LYS A 215      37.409  25.586  -3.903  1.00  0.00           H  
ATOM   3367  N   THR A 216      35.770  33.296  -3.375  1.00  0.00           N  
ATOM   3368  CA  THR A 216      35.515  34.422  -2.471  1.00  0.00           C  
ATOM   3369  C   THR A 216      34.397  35.291  -3.056  1.00  0.00           C  
ATOM   3370  O   THR A 216      34.442  35.630  -4.246  1.00  0.00           O  
ATOM   3371  CB  THR A 216      36.765  35.288  -2.265  1.00  0.00           C  
ATOM   3372  OG1 THR A 216      37.801  34.495  -1.656  1.00  0.00           O  
ATOM   3373  CG2 THR A 216      36.468  36.497  -1.388  1.00  0.00           C  
ATOM   3374  H   THR A 216      36.597  33.294  -3.937  1.00  0.00           H  
ATOM   3375  HA  THR A 216      35.218  34.065  -1.585  1.00  0.00           H  
ATOM   3376  HB  THR A 216      37.086  35.608  -3.156  1.00  0.00           H  
ATOM   3377  HG1 THR A 216      38.616  35.058  -1.521  1.00  0.00           H  
ATOM   3378 HG21 THR A 216      37.301  37.039  -1.274  1.00  0.00           H  
ATOM   3379 HG22 THR A 216      35.762  37.058  -1.821  1.00  0.00           H  
ATOM   3380 HG23 THR A 216      36.146  36.188  -0.493  1.00  0.00           H  
ATOM   3381  N   VAL A 217      33.420  35.659  -2.241  1.00  0.00           N  
ATOM   3382  CA  VAL A 217      32.302  36.473  -2.705  1.00  0.00           C  
ATOM   3383  C   VAL A 217      32.370  37.904  -2.191  1.00  0.00           C  
ATOM   3384  O   VAL A 217      32.217  38.850  -2.986  1.00  0.00           O  
ATOM   3385  CB  VAL A 217      30.950  35.829  -2.342  1.00  0.00           C  
ATOM   3386  CG1 VAL A 217      29.781  36.703  -2.773  1.00  0.00           C  
ATOM   3387  CG2 VAL A 217      30.810  34.455  -2.997  1.00  0.00           C  
ATOM   3388  H   VAL A 217      33.450  35.372  -1.284  1.00  0.00           H  
ATOM   3389  HA  VAL A 217      32.355  36.512  -3.703  1.00  0.00           H  
ATOM   3390  HB  VAL A 217      30.910  35.713  -1.350  1.00  0.00           H  
ATOM   3391 HG11 VAL A 217      28.922  36.257  -2.523  1.00  0.00           H  
ATOM   3392 HG12 VAL A 217      29.842  37.590  -2.315  1.00  0.00           H  
ATOM   3393 HG13 VAL A 217      29.812  36.836  -3.764  1.00  0.00           H  
ATOM   3394 HG21 VAL A 217      29.927  34.056  -2.749  1.00  0.00           H  
ATOM   3395 HG22 VAL A 217      30.864  34.552  -3.991  1.00  0.00           H  
ATOM   3396 HG23 VAL A 217      31.547  33.858  -2.680  1.00  0.00           H  
ATOM   3397  N   ILE A 218      32.595  38.092  -0.895  1.00  0.00           N  
ATOM   3398  CA  ILE A 218      32.675  39.445  -0.324  1.00  0.00           C  
ATOM   3399  C   ILE A 218      33.907  40.166  -0.863  1.00  0.00           C  
ATOM   3400  O   ILE A 218      35.030  39.654  -0.751  1.00  0.00           O  
ATOM   3401  CB  ILE A 218      32.748  39.384   1.215  1.00  0.00           C  
ATOM   3402  CG1 ILE A 218      31.541  38.658   1.808  1.00  0.00           C  
ATOM   3403  CG2 ILE A 218      32.923  40.770   1.824  1.00  0.00           C  
ATOM   3404  CD1 ILE A 218      30.212  39.334   1.650  1.00  0.00           C  
ATOM   3405  H   ILE A 218      32.712  37.299  -0.297  1.00  0.00           H  
ATOM   3406  HA  ILE A 218      31.858  39.957  -0.589  1.00  0.00           H  
ATOM   3407  HB  ILE A 218      33.560  38.851   1.452  1.00  0.00           H  
ATOM   3408 HG12 ILE A 218      31.708  38.540   2.787  1.00  0.00           H  
ATOM   3409 HG13 ILE A 218      31.480  37.761   1.370  1.00  0.00           H  
ATOM   3410 HG21 ILE A 218      32.966  40.693   2.820  1.00  0.00           H  
ATOM   3411 HG22 ILE A 218      33.770  41.179   1.484  1.00  0.00           H  
ATOM   3412 HG23 ILE A 218      32.148  41.347   1.568  1.00  0.00           H  
ATOM   3413 HD11 ILE A 218      29.500  38.773   2.073  1.00  0.00           H  
ATOM   3414 HD12 ILE A 218      30.239  40.229   2.094  1.00  0.00           H  
ATOM   3415 HD13 ILE A 218      30.011  39.450   0.677  1.00  0.00           H  
ATOM   3416  N   ASN A 219      33.711  41.359  -1.425  1.00  0.00           N  
ATOM   3417  CA  ASN A 219      34.818  42.120  -1.993  1.00  0.00           C  
ATOM   3418  C   ASN A 219      35.528  43.011  -0.993  1.00  0.00           C  
ATOM   3419  O   ASN A 219      36.717  43.326  -1.141  1.00  0.00           O  
ATOM   3420  CB  ASN A 219      34.302  42.970  -3.173  1.00  0.00           C  
ATOM   3421  CG  ASN A 219      33.890  42.067  -4.330  1.00  0.00           C  
ATOM   3422  OD1 ASN A 219      34.598  41.104  -4.651  1.00  0.00           O  
ATOM   3423  ND2 ASN A 219      32.752  42.366  -4.935  1.00  0.00           N  
ATOM   3424  H   ASN A 219      32.787  41.740  -1.458  1.00  0.00           H  
ATOM   3425  HA  ASN A 219      35.486  41.469  -2.353  1.00  0.00           H  
ATOM   3426  HB2 ASN A 219      35.027  43.587  -3.478  1.00  0.00           H  
ATOM   3427  HB3 ASN A 219      33.512  43.505  -2.874  1.00  0.00           H  
ATOM   3428 HD21 ASN A 219      32.219  43.157  -4.635  1.00  0.00           H  
ATOM   3429 HD22 ASN A 219      32.425  41.801  -5.693  1.00  0.00           H  
ATOM   3430  N   GLN A 220      34.811  43.455   0.033  1.00  0.00           N  
ATOM   3431  CA  GLN A 220      35.385  44.313   1.051  1.00  0.00           C  
ATOM   3432  C   GLN A 220      34.683  44.064   2.388  1.00  0.00           C  
ATOM   3433  O   GLN A 220      33.466  43.935   2.417  1.00  0.00           O  
ATOM   3434  CB  GLN A 220      35.216  45.795   0.691  1.00  0.00           C  
ATOM   3435  CG  GLN A 220      35.525  46.736   1.846  1.00  0.00           C  
ATOM   3436  CD  GLN A 220      35.298  48.188   1.465  1.00  0.00           C  
ATOM   3437  OE1 GLN A 220      36.039  48.709   0.637  1.00  0.00           O  
ATOM   3438  NE2 GLN A 220      34.294  48.820   2.047  1.00  0.00           N  
ATOM   3439  H   GLN A 220      33.849  43.190   0.105  1.00  0.00           H  
ATOM   3440  HA  GLN A 220      36.359  44.106   1.146  1.00  0.00           H  
ATOM   3441  HB2 GLN A 220      34.270  45.946   0.404  1.00  0.00           H  
ATOM   3442  HB3 GLN A 220      35.833  46.010  -0.066  1.00  0.00           H  
ATOM   3443  HG2 GLN A 220      36.481  46.617   2.114  1.00  0.00           H  
ATOM   3444  HG3 GLN A 220      34.932  46.507   2.618  1.00  0.00           H  
ATOM   3445 HE21 GLN A 220      33.723  48.343   2.715  1.00  0.00           H  
ATOM   3446 HE22 GLN A 220      34.105  49.775   1.819  1.00  0.00           H  
ATOM   3447  N   VAL A 221      35.483  44.013   3.441  1.00  0.00           N  
ATOM   3448  CA  VAL A 221      34.925  43.855   4.783  1.00  0.00           C  
ATOM   3449  C   VAL A 221      35.565  44.911   5.689  1.00  0.00           C  
ATOM   3450  O   VAL A 221      36.772  45.150   5.634  1.00  0.00           O  
ATOM   3451  CB  VAL A 221      35.092  42.452   5.368  1.00  0.00           C  
ATOM   3452  CG1 VAL A 221      36.542  41.982   5.344  1.00  0.00           C  
ATOM   3453  CG2 VAL A 221      34.535  42.377   6.791  1.00  0.00           C  
ATOM   3454  H   VAL A 221      36.473  44.083   3.318  1.00  0.00           H  
ATOM   3455  HA  VAL A 221      33.946  44.050   4.731  1.00  0.00           H  
ATOM   3456  HB  VAL A 221      34.560  41.823   4.801  1.00  0.00           H  
ATOM   3457 HG11 VAL A 221      36.601  41.063   5.735  1.00  0.00           H  
ATOM   3458 HG12 VAL A 221      36.871  41.964   4.400  1.00  0.00           H  
ATOM   3459 HG13 VAL A 221      37.105  42.610   5.881  1.00  0.00           H  
ATOM   3460 HG21 VAL A 221      34.657  41.451   7.148  1.00  0.00           H  
ATOM   3461 HG22 VAL A 221      35.023  43.026   7.375  1.00  0.00           H  
ATOM   3462 HG23 VAL A 221      33.561  42.605   6.780  1.00  0.00           H  
ATOM   3463  N   THR A 222      34.722  45.561   6.477  1.00  0.00           N  
ATOM   3464  CA  THR A 222      35.216  46.560   7.428  1.00  0.00           C  
ATOM   3465  C   THR A 222      35.062  45.994   8.840  1.00  0.00           C  
ATOM   3466  O   THR A 222      34.007  45.432   9.144  1.00  0.00           O  
ATOM   3467  CB  THR A 222      34.420  47.871   7.320  1.00  0.00           C  
ATOM   3468  OG1 THR A 222      34.637  48.436   6.019  1.00  0.00           O  
ATOM   3469  CG2 THR A 222      34.836  48.868   8.392  1.00  0.00           C  
ATOM   3470  H   THR A 222      33.742  45.369   6.423  1.00  0.00           H  
ATOM   3471  HA  THR A 222      36.182  46.742   7.247  1.00  0.00           H  
ATOM   3472  HB  THR A 222      33.447  47.668   7.427  1.00  0.00           H  
ATOM   3473  HG1 THR A 222      34.124  49.290   5.937  1.00  0.00           H  
ATOM   3474 HG21 THR A 222      34.300  49.707   8.293  1.00  0.00           H  
ATOM   3475 HG22 THR A 222      34.673  48.473   9.296  1.00  0.00           H  
ATOM   3476 HG23 THR A 222      35.808  49.080   8.291  1.00  0.00           H  
ATOM   3477  N   TYR A 223      36.094  46.135   9.651  1.00  0.00           N  
ATOM   3478  CA  TYR A 223      36.072  45.695  11.043  1.00  0.00           C  
ATOM   3479  C   TYR A 223      36.127  46.962  11.917  1.00  0.00           C  
ATOM   3480  O   TYR A 223      37.051  47.772  11.762  1.00  0.00           O  
ATOM   3481  CB  TYR A 223      37.256  44.793  11.393  1.00  0.00           C  
ATOM   3482  CG  TYR A 223      37.110  43.364  10.921  1.00  0.00           C  
ATOM   3483  CD1 TYR A 223      36.465  42.415  11.702  1.00  0.00           C  
ATOM   3484  CD2 TYR A 223      37.609  42.973   9.678  1.00  0.00           C  
ATOM   3485  CE1 TYR A 223      36.307  41.109  11.272  1.00  0.00           C  
ATOM   3486  CE2 TYR A 223      37.461  41.668   9.240  1.00  0.00           C  
ATOM   3487  CZ  TYR A 223      36.817  40.745  10.046  1.00  0.00           C  
ATOM   3488  OH  TYR A 223      36.662  39.448   9.608  1.00  0.00           O  
ATOM   3489  H   TYR A 223      36.926  46.561   9.297  1.00  0.00           H  
ATOM   3490  HA  TYR A 223      35.218  45.206  11.222  1.00  0.00           H  
ATOM   3491  HB2 TYR A 223      37.361  44.785  12.387  1.00  0.00           H  
ATOM   3492  HB3 TYR A 223      38.078  45.179  10.974  1.00  0.00           H  
ATOM   3493  HD1 TYR A 223      36.106  42.681  12.597  1.00  0.00           H  
ATOM   3494  HD2 TYR A 223      38.077  43.641   9.099  1.00  0.00           H  
ATOM   3495  HE1 TYR A 223      35.830  40.440  11.843  1.00  0.00           H  
ATOM   3496  HE2 TYR A 223      37.817  41.394   8.347  1.00  0.00           H  
ATOM   3497  HH  TYR A 223      37.029  39.173   8.719  1.00  0.00           H  
ATOM   3498  N   LEU A 224      35.131  47.124  12.769  1.00  0.00           N  
ATOM   3499  CA  LEU A 224      35.051  48.281  13.660  1.00  0.00           C  
ATOM   3500  C   LEU A 224      35.513  47.900  15.054  1.00  0.00           C  
ATOM   3501  O   LEU A 224      35.432  46.740  15.468  1.00  0.00           O  
ATOM   3502  CB  LEU A 224      33.608  48.806  13.707  1.00  0.00           C  
ATOM   3503  CG  LEU A 224      32.999  49.154  12.338  1.00  0.00           C  
ATOM   3504  CD1 LEU A 224      31.525  49.498  12.501  1.00  0.00           C  
ATOM   3505  CD2 LEU A 224      33.752  50.297  11.676  1.00  0.00           C  
ATOM   3506  H   LEU A 224      34.409  46.434  12.806  1.00  0.00           H  
ATOM   3507  HA  LEU A 224      35.647  49.003  13.308  1.00  0.00           H  
ATOM   3508  HB2 LEU A 224      33.596  49.632  14.271  1.00  0.00           H  
ATOM   3509  HB3 LEU A 224      33.036  48.104  14.132  1.00  0.00           H  
ATOM   3510  HG  LEU A 224      33.070  48.349  11.749  1.00  0.00           H  
ATOM   3511 HD11 LEU A 224      31.135  49.723  11.608  1.00  0.00           H  
ATOM   3512 HD12 LEU A 224      31.041  48.714  12.888  1.00  0.00           H  
ATOM   3513 HD13 LEU A 224      31.432  50.283  13.113  1.00  0.00           H  
ATOM   3514 HD21 LEU A 224      33.336  50.502  10.790  1.00  0.00           H  
ATOM   3515 HD22 LEU A 224      33.708  51.108  12.260  1.00  0.00           H  
ATOM   3516 HD23 LEU A 224      34.707  50.034  11.542  1.00  0.00           H  
ATOM   3517  N   PRO A 225      35.985  48.868  15.807  1.00  0.00           N  
ATOM   3518  CA  PRO A 225      36.535  48.686  17.135  1.00  0.00           C  
ATOM   3519  C   PRO A 225      35.640  49.135  18.262  1.00  0.00           C  
ATOM   3520  O   PRO A 225      36.141  49.689  19.254  1.00  0.00           O  
ATOM   3521  CB  PRO A 225      37.801  49.610  17.089  1.00  0.00           C  
ATOM   3522  CG  PRO A 225      37.244  50.777  16.292  1.00  0.00           C  
ATOM   3523  CD  PRO A 225      36.170  50.253  15.347  1.00  0.00           C  
ATOM   3524  HA  PRO A 225      36.807  47.733  17.269  1.00  0.00           H  
ATOM   3525  HB2 PRO A 225      38.090  49.890  18.004  1.00  0.00           H  
ATOM   3526  HB3 PRO A 225      38.565  49.170  16.618  1.00  0.00           H  
ATOM   3527  HG2 PRO A 225      36.845  51.450  16.915  1.00  0.00           H  
ATOM   3528  HG3 PRO A 225      37.978  51.205  15.764  1.00  0.00           H  
ATOM   3529  HD2 PRO A 225      35.324  50.779  15.435  1.00  0.00           H  
ATOM   3530  HD3 PRO A 225      36.481  50.279  14.397  1.00  0.00           H  
ATOM   3531  N   ILE A 226      34.336  48.934  18.157  1.00  0.00           N  
ATOM   3532  CA  ILE A 226      33.396  49.407  19.176  1.00  0.00           C  
ATOM   3533  C   ILE A 226      33.328  48.494  20.384  1.00  0.00           C  
ATOM   3534  O   ILE A 226      32.906  47.334  20.268  1.00  0.00           O  
ATOM   3535  CB  ILE A 226      31.990  49.571  18.558  1.00  0.00           C  
ATOM   3536  CG1 ILE A 226      32.074  50.421  17.282  1.00  0.00           C  
ATOM   3537  CG2 ILE A 226      31.031  50.209  19.555  1.00  0.00           C  
ATOM   3538  CD1 ILE A 226      30.879  50.222  16.361  1.00  0.00           C  
ATOM   3539  H   ILE A 226      33.982  48.445  17.359  1.00  0.00           H  
ATOM   3540  HA  ILE A 226      33.704  50.307  19.486  1.00  0.00           H  
ATOM   3541  HB  ILE A 226      31.641  48.666  18.315  1.00  0.00           H  
ATOM   3542 HG12 ILE A 226      32.905  50.171  16.786  1.00  0.00           H  
ATOM   3543 HG13 ILE A 226      32.119  51.385  17.543  1.00  0.00           H  
ATOM   3544 HG21 ILE A 226      30.129  50.305  19.135  1.00  0.00           H  
ATOM   3545 HG22 ILE A 226      30.960  49.630  20.367  1.00  0.00           H  
ATOM   3546 HG23 ILE A 226      31.374  51.111  19.818  1.00  0.00           H  
ATOM   3547 HD11 ILE A 226      30.984  50.796  15.549  1.00  0.00           H  
ATOM   3548 HD12 ILE A 226      30.827  49.262  16.086  1.00  0.00           H  
ATOM   3549 HD13 ILE A 226      30.041  50.477  16.843  1.00  0.00           H  
ATOM   3550  N   SER A 227      33.731  48.989  21.554  1.00  0.00           N  
ATOM   3551  CA  SER A 227      33.736  48.173  22.760  1.00  0.00           C  
ATOM   3552  C   SER A 227      32.408  48.208  23.504  1.00  0.00           C  
ATOM   3553  O   SER A 227      32.144  47.348  24.353  1.00  0.00           O  
ATOM   3554  CB  SER A 227      34.886  48.572  23.694  1.00  0.00           C  
ATOM   3555  OG  SER A 227      34.886  49.967  23.931  1.00  0.00           O  
ATOM   3556  H   SER A 227      34.036  49.940  21.605  1.00  0.00           H  
ATOM   3557  HA  SER A 227      33.895  47.227  22.479  1.00  0.00           H  
ATOM   3558  HB2 SER A 227      35.755  48.312  23.273  1.00  0.00           H  
ATOM   3559  HB3 SER A 227      34.781  48.092  24.565  1.00  0.00           H  
ATOM   3560  HG  SER A 227      35.643  50.201  24.541  1.00  0.00           H  
ATOM   3561  N   SER A 228      31.583  49.205  23.187  1.00  0.00           N  
ATOM   3562  CA  SER A 228      30.256  49.322  23.790  1.00  0.00           C  
ATOM   3563  C   SER A 228      29.303  48.380  23.053  1.00  0.00           C  
ATOM   3564  O   SER A 228      29.019  48.600  21.874  1.00  0.00           O  
ATOM   3565  CB  SER A 228      29.758  50.757  23.682  1.00  0.00           C  
ATOM   3566  OG  SER A 228      28.362  50.867  23.876  1.00  0.00           O  
ATOM   3567  H   SER A 228      31.878  49.890  22.521  1.00  0.00           H  
ATOM   3568  HA  SER A 228      30.304  49.059  24.753  1.00  0.00           H  
ATOM   3569  HB2 SER A 228      29.983  51.106  22.772  1.00  0.00           H  
ATOM   3570  HB3 SER A 228      30.222  51.309  24.375  1.00  0.00           H  
ATOM   3571  HG  SER A 228      28.089  51.826  23.795  1.00  0.00           H  
ATOM   3572  N   GLU A 229      28.812  47.348  23.724  1.00  0.00           N  
ATOM   3573  CA  GLU A 229      27.890  46.397  23.103  1.00  0.00           C  
ATOM   3574  C   GLU A 229      26.562  47.072  22.763  1.00  0.00           C  
ATOM   3575  O   GLU A 229      25.918  46.717  21.768  1.00  0.00           O  
ATOM   3576  CB  GLU A 229      27.688  45.179  23.996  1.00  0.00           C  
ATOM   3577  CG  GLU A 229      28.964  44.394  24.260  1.00  0.00           C  
ATOM   3578  CD  GLU A 229      29.799  44.886  25.409  1.00  0.00           C  
ATOM   3579  OE1 GLU A 229      29.421  45.880  26.067  1.00  0.00           O  
ATOM   3580  OE2 GLU A 229      30.876  44.277  25.665  1.00  0.00           O  
ATOM   3581  H   GLU A 229      29.078  47.216  24.679  1.00  0.00           H  
ATOM   3582  HA  GLU A 229      28.303  46.084  22.247  1.00  0.00           H  
ATOM   3583  HB2 GLU A 229      27.029  44.570  23.555  1.00  0.00           H  
ATOM   3584  HB3 GLU A 229      27.321  45.488  24.873  1.00  0.00           H  
ATOM   3585  HG2 GLU A 229      29.525  44.431  23.433  1.00  0.00           H  
ATOM   3586  HG3 GLU A 229      28.709  43.445  24.448  1.00  0.00           H  
ATOM   3587  N   VAL A 230      26.161  48.060  23.564  1.00  0.00           N  
ATOM   3588  CA  VAL A 230      24.939  48.819  23.279  1.00  0.00           C  
ATOM   3589  C   VAL A 230      25.115  49.569  21.962  1.00  0.00           C  
ATOM   3590  O   VAL A 230      24.257  49.492  21.071  1.00  0.00           O  
ATOM   3591  CB  VAL A 230      24.598  49.804  24.409  1.00  0.00           C  
ATOM   3592  CG1 VAL A 230      23.469  50.745  24.016  1.00  0.00           C  
ATOM   3593  CG2 VAL A 230      24.217  49.038  25.675  1.00  0.00           C  
ATOM   3594  H   VAL A 230      26.703  48.287  24.373  1.00  0.00           H  
ATOM   3595  HA  VAL A 230      24.181  48.175  23.179  1.00  0.00           H  
ATOM   3596  HB  VAL A 230      25.411  50.352  24.605  1.00  0.00           H  
ATOM   3597 HG11 VAL A 230      23.276  51.369  24.773  1.00  0.00           H  
ATOM   3598 HG12 VAL A 230      23.740  51.272  23.211  1.00  0.00           H  
ATOM   3599 HG13 VAL A 230      22.649  50.212  23.806  1.00  0.00           H  
ATOM   3600 HG21 VAL A 230      23.997  49.687  26.404  1.00  0.00           H  
ATOM   3601 HG22 VAL A 230      23.420  48.463  25.489  1.00  0.00           H  
ATOM   3602 HG23 VAL A 230      24.984  48.463  25.961  1.00  0.00           H  
ATOM   3603  N   THR A 231      26.240  50.262  21.807  1.00  0.00           N  
ATOM   3604  CA  THR A 231      26.536  51.000  20.580  1.00  0.00           C  
ATOM   3605  C   THR A 231      26.625  50.067  19.383  1.00  0.00           C  
ATOM   3606  O   THR A 231      26.111  50.388  18.297  1.00  0.00           O  
ATOM   3607  CB  THR A 231      27.839  51.806  20.719  1.00  0.00           C  
ATOM   3608  OG1 THR A 231      27.723  52.646  21.888  1.00  0.00           O  
ATOM   3609  CG2 THR A 231      28.097  52.661  19.494  1.00  0.00           C  
ATOM   3610  H   THR A 231      26.905  50.279  22.554  1.00  0.00           H  
ATOM   3611  HA  THR A 231      25.788  51.644  20.417  1.00  0.00           H  
ATOM   3612  HB  THR A 231      28.604  51.174  20.844  1.00  0.00           H  
ATOM   3613  HG1 THR A 231      28.561  53.181  21.999  1.00  0.00           H  
ATOM   3614 HG21 THR A 231      28.949  53.170  19.616  1.00  0.00           H  
ATOM   3615 HG22 THR A 231      28.172  52.074  18.688  1.00  0.00           H  
ATOM   3616 HG23 THR A 231      27.340  53.302  19.370  1.00  0.00           H  
ATOM   3617  N   ASP A 232      27.248  48.903  19.567  1.00  0.00           N  
ATOM   3618  CA  ASP A 232      27.344  47.908  18.490  1.00  0.00           C  
ATOM   3619  C   ASP A 232      25.947  47.529  18.007  1.00  0.00           C  
ATOM   3620  O   ASP A 232      25.632  47.598  16.816  1.00  0.00           O  
ATOM   3621  CB  ASP A 232      28.123  46.710  19.016  1.00  0.00           C  
ATOM   3622  CG  ASP A 232      28.454  45.634  18.028  1.00  0.00           C  
ATOM   3623  OD1 ASP A 232      28.116  45.757  16.827  1.00  0.00           O  
ATOM   3624  OD2 ASP A 232      29.080  44.617  18.450  1.00  0.00           O  
ATOM   3625  H   ASP A 232      27.659  48.703  20.457  1.00  0.00           H  
ATOM   3626  HA  ASP A 232      27.850  48.309  17.726  1.00  0.00           H  
ATOM   3627  HB2 ASP A 232      27.582  46.294  19.747  1.00  0.00           H  
ATOM   3628  HB3 ASP A 232      28.985  47.051  19.392  1.00  0.00           H  
ATOM   3629  N   VAL A 233      25.056  47.170  18.937  1.00  0.00           N  
ATOM   3630  CA  VAL A 233      23.671  46.848  18.572  1.00  0.00           C  
ATOM   3631  C   VAL A 233      22.994  48.038  17.900  1.00  0.00           C  
ATOM   3632  O   VAL A 233      22.287  47.871  16.896  1.00  0.00           O  
ATOM   3633  CB  VAL A 233      22.875  46.382  19.805  1.00  0.00           C  
ATOM   3634  CG1 VAL A 233      21.388  46.238  19.498  1.00  0.00           C  
ATOM   3635  CG2 VAL A 233      23.435  45.054  20.316  1.00  0.00           C  
ATOM   3636  H   VAL A 233      25.337  47.120  19.895  1.00  0.00           H  
ATOM   3637  HA  VAL A 233      23.692  46.094  17.915  1.00  0.00           H  
ATOM   3638  HB  VAL A 233      22.982  47.067  20.526  1.00  0.00           H  
ATOM   3639 HG11 VAL A 233      20.906  45.935  20.320  1.00  0.00           H  
ATOM   3640 HG12 VAL A 233      21.022  47.120  19.203  1.00  0.00           H  
ATOM   3641 HG13 VAL A 233      21.262  45.564  18.770  1.00  0.00           H  
ATOM   3642 HG21 VAL A 233      22.913  44.758  21.116  1.00  0.00           H  
ATOM   3643 HG22 VAL A 233      23.363  44.363  19.597  1.00  0.00           H  
ATOM   3644 HG23 VAL A 233      24.395  45.172  20.569  1.00  0.00           H  
ATOM   3645  N   ASN A 234      23.190  49.257  18.418  1.00  0.00           N  
ATOM   3646  CA  ASN A 234      22.562  50.433  17.818  1.00  0.00           C  
ATOM   3647  C   ASN A 234      22.971  50.634  16.368  1.00  0.00           C  
ATOM   3648  O   ASN A 234      22.122  50.867  15.504  1.00  0.00           O  
ATOM   3649  CB  ASN A 234      22.872  51.719  18.594  1.00  0.00           C  
ATOM   3650  CG  ASN A 234      22.220  51.764  19.960  1.00  0.00           C  
ATOM   3651  OD1 ASN A 234      21.225  51.081  20.228  1.00  0.00           O  
ATOM   3652  ND2 ASN A 234      22.802  52.570  20.843  1.00  0.00           N  
ATOM   3653  H   ASN A 234      23.772  49.364  19.224  1.00  0.00           H  
ATOM   3654  HA  ASN A 234      21.572  50.295  17.840  1.00  0.00           H  
ATOM   3655  HB2 ASN A 234      22.545  52.499  18.060  1.00  0.00           H  
ATOM   3656  HB3 ASN A 234      23.863  51.788  18.712  1.00  0.00           H  
ATOM   3657 HD21 ASN A 234      23.606  53.103  20.579  1.00  0.00           H  
ATOM   3658 HD22 ASN A 234      22.436  52.643  21.771  1.00  0.00           H  
ATOM   3659  N   ARG A 235      24.275  50.519  16.078  1.00  0.00           N  
ATOM   3660  CA  ARG A 235      24.755  50.708  14.707  1.00  0.00           C  
ATOM   3661  C   ARG A 235      24.408  49.537  13.815  1.00  0.00           C  
ATOM   3662  O   ARG A 235      24.356  49.670  12.586  1.00  0.00           O  
ATOM   3663  CB  ARG A 235      26.250  51.049  14.741  1.00  0.00           C  
ATOM   3664  CG  ARG A 235      26.435  52.386  15.456  1.00  0.00           C  
ATOM   3665  CD  ARG A 235      27.877  52.805  15.593  1.00  0.00           C  
ATOM   3666  NE  ARG A 235      27.959  54.007  16.423  1.00  0.00           N  
ATOM   3667  CZ  ARG A 235      29.087  54.582  16.824  1.00  0.00           C  
ATOM   3668  NH1 ARG A 235      30.263  54.070  16.482  1.00  0.00           N  
ATOM   3669  NH2 ARG A 235      29.031  55.673  17.579  1.00  0.00           N  
ATOM   3670  H   ARG A 235      24.926  50.302  16.805  1.00  0.00           H  
ATOM   3671  HA  ARG A 235      24.281  51.507  14.338  1.00  0.00           H  
ATOM   3672  HB2 ARG A 235      26.600  51.116  13.807  1.00  0.00           H  
ATOM   3673  HB3 ARG A 235      26.747  50.334  15.233  1.00  0.00           H  
ATOM   3674  HG2 ARG A 235      26.039  52.312  16.371  1.00  0.00           H  
ATOM   3675  HG3 ARG A 235      25.949  53.091  14.939  1.00  0.00           H  
ATOM   3676  HD2 ARG A 235      28.255  52.999  14.688  1.00  0.00           H  
ATOM   3677  HD3 ARG A 235      28.399  52.068  16.022  1.00  0.00           H  
ATOM   3678  HE  ARG A 235      27.099  54.428  16.711  1.00  0.00           H  
ATOM   3679 HH11 ARG A 235      31.108  54.509  16.788  1.00  0.00           H  
ATOM   3680 HH12 ARG A 235      30.304  53.245  15.918  1.00  0.00           H  
ATOM   3681 HH21 ARG A 235      29.875  56.113  17.886  1.00  0.00           H  
ATOM   3682 HH22 ARG A 235      28.145  56.055  17.841  1.00  0.00           H  
ATOM   3683  N   TYR A 236      24.136  48.381  14.418  1.00  0.00           N  
ATOM   3684  CA  TYR A 236      23.675  47.224  13.655  1.00  0.00           C  
ATOM   3685  C   TYR A 236      22.226  47.529  13.246  1.00  0.00           C  
ATOM   3686  O   TYR A 236      21.869  47.488  12.077  1.00  0.00           O  
ATOM   3687  CB  TYR A 236      23.771  45.966  14.504  1.00  0.00           C  
ATOM   3688  CG  TYR A 236      23.039  44.760  13.976  1.00  0.00           C  
ATOM   3689  CD1 TYR A 236      21.681  44.591  14.219  1.00  0.00           C  
ATOM   3690  CD2 TYR A 236      23.697  43.777  13.244  1.00  0.00           C  
ATOM   3691  CE1 TYR A 236      20.992  43.501  13.741  1.00  0.00           C  
ATOM   3692  CE2 TYR A 236      23.017  42.680  12.750  1.00  0.00           C  
ATOM   3693  CZ  TYR A 236      21.669  42.546  13.010  1.00  0.00           C  
ATOM   3694  OH  TYR A 236      20.980  41.462  12.521  1.00  0.00           O  
ATOM   3695  H   TYR A 236      24.249  48.304  15.409  1.00  0.00           H  
ATOM   3696  HA  TYR A 236      24.238  47.118  12.836  1.00  0.00           H  
ATOM   3697  HB2 TYR A 236      23.401  46.178  15.409  1.00  0.00           H  
ATOM   3698  HB3 TYR A 236      24.738  45.725  14.587  1.00  0.00           H  
ATOM   3699  HD1 TYR A 236      21.193  45.280  14.755  1.00  0.00           H  
ATOM   3700  HD2 TYR A 236      24.678  43.866  13.072  1.00  0.00           H  
ATOM   3701  HE1 TYR A 236      20.013  43.402  13.921  1.00  0.00           H  
ATOM   3702  HE2 TYR A 236      23.498  41.990  12.209  1.00  0.00           H  
ATOM   3703  HH  TYR A 236      21.459  40.763  11.990  1.00  0.00           H  
ATOM   3704  N   ARG A 237      21.395  47.899  14.235  1.00  0.00           N  
ATOM   3705  CA  ARG A 237      19.988  48.172  13.947  1.00  0.00           C  
ATOM   3706  C   ARG A 237      19.776  49.407  13.103  1.00  0.00           C  
ATOM   3707  O   ARG A 237      18.740  49.473  12.421  1.00  0.00           O  
ATOM   3708  CB  ARG A 237      19.149  48.251  15.225  1.00  0.00           C  
ATOM   3709  CG  ARG A 237      19.190  46.941  16.008  1.00  0.00           C  
ATOM   3710  CD  ARG A 237      18.127  46.935  17.091  1.00  0.00           C  
ATOM   3711  NE  ARG A 237      16.807  46.653  16.522  1.00  0.00           N  
ATOM   3712  CZ  ARG A 237      15.710  46.493  17.265  1.00  0.00           C  
ATOM   3713  NH1 ARG A 237      15.769  46.601  18.586  1.00  0.00           N  
ATOM   3714  NH2 ARG A 237      14.549  46.230  16.676  1.00  0.00           N  
ATOM   3715  H   ARG A 237      21.740  47.988  15.170  1.00  0.00           H  
ATOM   3716  HA  ARG A 237      19.643  47.396  13.419  1.00  0.00           H  
ATOM   3717  HB2 ARG A 237      18.201  48.452  14.979  1.00  0.00           H  
ATOM   3718  HB3 ARG A 237      19.506  48.985  15.802  1.00  0.00           H  
ATOM   3719  HG2 ARG A 237      20.091  46.838  16.430  1.00  0.00           H  
ATOM   3720  HG3 ARG A 237      19.026  46.178  15.382  1.00  0.00           H  
ATOM   3721  HD2 ARG A 237      18.108  47.830  17.536  1.00  0.00           H  
ATOM   3722  HD3 ARG A 237      18.350  46.232  17.766  1.00  0.00           H  
ATOM   3723  HE  ARG A 237      16.724  46.577  15.528  1.00  0.00           H  
ATOM   3724 HH11 ARG A 237      14.942  46.480  19.135  1.00  0.00           H  
ATOM   3725 HH12 ARG A 237      16.640  46.804  19.033  1.00  0.00           H  
ATOM   3726 HH21 ARG A 237      13.724  46.109  17.228  1.00  0.00           H  
ATOM   3727 HH22 ARG A 237      14.500  46.153  15.680  1.00  0.00           H  
ATOM   3728  N   SER A 238      20.715  50.342  13.083  1.00  0.00           N  
ATOM   3729  CA  SER A 238      20.609  51.531  12.253  1.00  0.00           C  
ATOM   3730  C   SER A 238      20.928  51.208  10.795  1.00  0.00           C  
ATOM   3731  O   SER A 238      20.634  52.004   9.903  1.00  0.00           O  
ATOM   3732  CB  SER A 238      21.518  52.654  12.753  1.00  0.00           C  
ATOM   3733  OG  SER A 238      22.874  52.417  12.399  1.00  0.00           O  
ATOM   3734  H   SER A 238      21.524  50.226  13.659  1.00  0.00           H  
ATOM   3735  HA  SER A 238      19.664  51.856  12.298  1.00  0.00           H  
ATOM   3736  HB2 SER A 238      21.447  52.712  13.749  1.00  0.00           H  
ATOM   3737  HB3 SER A 238      21.222  53.518  12.347  1.00  0.00           H  
ATOM   3738  HG  SER A 238      23.443  53.166  12.738  1.00  0.00           H  
ATOM   3739  N   GLY A 239      21.555  50.052  10.545  1.00  0.00           N  
ATOM   3740  CA  GLY A 239      21.899  49.605   9.222  1.00  0.00           C  
ATOM   3741  C   GLY A 239      23.383  49.623   8.898  1.00  0.00           C  
ATOM   3742  O   GLY A 239      23.792  49.027   7.890  1.00  0.00           O  
ATOM   3743  H   GLY A 239      21.797  49.468  11.320  1.00  0.00           H  
ATOM   3744  HA2 GLY A 239      21.432  50.196   8.565  1.00  0.00           H  
ATOM   3745  HA3 GLY A 239      21.571  48.666   9.118  1.00  0.00           H  
ATOM   3746  N   GLU A 240      24.204  50.284   9.710  1.00  0.00           N  
ATOM   3747  CA  GLU A 240      25.635  50.372   9.457  1.00  0.00           C  
ATOM   3748  C   GLU A 240      26.380  49.047   9.594  1.00  0.00           C  
ATOM   3749  O   GLU A 240      27.283  48.755   8.800  1.00  0.00           O  
ATOM   3750  CB  GLU A 240      26.256  51.388  10.434  1.00  0.00           C  
ATOM   3751  CG  GLU A 240      27.751  51.565  10.254  1.00  0.00           C  
ATOM   3752  CD  GLU A 240      28.393  52.467  11.283  1.00  0.00           C  
ATOM   3753  OE1 GLU A 240      27.694  53.089  12.119  1.00  0.00           O  
ATOM   3754  OE2 GLU A 240      29.647  52.563  11.243  1.00  0.00           O  
ATOM   3755  H   GLU A 240      23.826  50.734  10.519  1.00  0.00           H  
ATOM   3756  HA  GLU A 240      25.768  50.711   8.526  1.00  0.00           H  
ATOM   3757  HB2 GLU A 240      26.085  51.074  11.368  1.00  0.00           H  
ATOM   3758  HB3 GLU A 240      25.813  52.274  10.293  1.00  0.00           H  
ATOM   3759  HG2 GLU A 240      27.914  51.956   9.348  1.00  0.00           H  
ATOM   3760  HG3 GLU A 240      28.183  50.665  10.312  1.00  0.00           H  
ATOM   3761  N   ILE A 241      26.047  48.277  10.615  1.00  0.00           N  
ATOM   3762  CA  ILE A 241      26.724  47.012  10.890  1.00  0.00           C  
ATOM   3763  C   ILE A 241      25.901  45.806  10.486  1.00  0.00           C  
ATOM   3764  O   ILE A 241      24.714  45.699  10.803  1.00  0.00           O  
ATOM   3765  CB  ILE A 241      27.107  46.963  12.391  1.00  0.00           C  
ATOM   3766  CG1 ILE A 241      28.050  48.118  12.728  1.00  0.00           C  
ATOM   3767  CG2 ILE A 241      27.741  45.624  12.734  1.00  0.00           C  
ATOM   3768  CD1 ILE A 241      28.383  48.308  14.186  1.00  0.00           C  
ATOM   3769  H   ILE A 241      25.307  48.570  11.220  1.00  0.00           H  
ATOM   3770  HA  ILE A 241      27.571  46.996  10.358  1.00  0.00           H  
ATOM   3771  HB  ILE A 241      26.273  47.067  12.934  1.00  0.00           H  
ATOM   3772 HG12 ILE A 241      27.626  48.962  12.400  1.00  0.00           H  
ATOM   3773 HG13 ILE A 241      28.908  47.963  12.238  1.00  0.00           H  
ATOM   3774 HG21 ILE A 241      27.982  45.608  13.704  1.00  0.00           H  
ATOM   3775 HG22 ILE A 241      27.092  44.888  12.540  1.00  0.00           H  
ATOM   3776 HG23 ILE A 241      28.566  45.495  12.183  1.00  0.00           H  
ATOM   3777 HD11 ILE A 241      29.003  49.086  14.288  1.00  0.00           H  
ATOM   3778 HD12 ILE A 241      27.543  48.481  14.700  1.00  0.00           H  
ATOM   3779 HD13 ILE A 241      28.824  47.482  14.537  1.00  0.00           H  
ATOM   3780  N   ASP A 242      26.531  44.861   9.778  1.00  0.00           N  
ATOM   3781  CA  ASP A 242      25.872  43.642   9.337  1.00  0.00           C  
ATOM   3782  C   ASP A 242      25.967  42.507  10.349  1.00  0.00           C  
ATOM   3783  O   ASP A 242      25.119  41.610  10.396  1.00  0.00           O  
ATOM   3784  CB  ASP A 242      26.490  43.135   8.026  1.00  0.00           C  
ATOM   3785  CG  ASP A 242      26.348  44.148   6.908  1.00  0.00           C  
ATOM   3786  OD1 ASP A 242      25.198  44.440   6.519  1.00  0.00           O  
ATOM   3787  OD2 ASP A 242      27.402  44.628   6.439  1.00  0.00           O  
ATOM   3788  H   ASP A 242      27.493  44.999   9.543  1.00  0.00           H  
ATOM   3789  HA  ASP A 242      24.906  43.844   9.176  1.00  0.00           H  
ATOM   3790  HB2 ASP A 242      26.029  42.289   7.757  1.00  0.00           H  
ATOM   3791  HB3 ASP A 242      27.462  42.952   8.176  1.00  0.00           H  
ATOM   3792  N   MET A 243      27.063  42.476  11.103  1.00  0.00           N  
ATOM   3793  CA  MET A 243      27.296  41.461  12.116  1.00  0.00           C  
ATOM   3794  C   MET A 243      27.888  42.129  13.358  1.00  0.00           C  
ATOM   3795  O   MET A 243      28.919  42.808  13.255  1.00  0.00           O  
ATOM   3796  CB  MET A 243      28.278  40.377  11.649  1.00  0.00           C  
ATOM   3797  CG  MET A 243      27.851  39.574  10.447  1.00  0.00           C  
ATOM   3798  SD  MET A 243      29.158  38.495   9.809  1.00  0.00           S  
ATOM   3799  CE  MET A 243      29.206  37.254  11.102  1.00  0.00           C  
ATOM   3800  H   MET A 243      27.757  43.183  10.966  1.00  0.00           H  
ATOM   3801  HA  MET A 243      26.425  41.033  12.358  1.00  0.00           H  
ATOM   3802  HB2 MET A 243      28.416  39.741  12.408  1.00  0.00           H  
ATOM   3803  HB3 MET A 243      29.144  40.824  11.427  1.00  0.00           H  
ATOM   3804  HG2 MET A 243      27.579  40.207   9.722  1.00  0.00           H  
ATOM   3805  HG3 MET A 243      27.069  39.007  10.705  1.00  0.00           H  
ATOM   3806  HE1 MET A 243      29.902  36.570  10.882  1.00  0.00           H  
ATOM   3807  HE2 MET A 243      29.430  37.689  11.974  1.00  0.00           H  
ATOM   3808  HE3 MET A 243      28.313  36.810  11.171  1.00  0.00           H  
ATOM   3809  N   THR A 244      27.238  41.975  14.501  1.00  0.00           N  
ATOM   3810  CA  THR A 244      27.794  42.568  15.712  1.00  0.00           C  
ATOM   3811  C   THR A 244      28.957  41.691  16.209  1.00  0.00           C  
ATOM   3812  O   THR A 244      29.164  40.575  15.734  1.00  0.00           O  
ATOM   3813  CB  THR A 244      26.761  42.620  16.863  1.00  0.00           C  
ATOM   3814  OG1 THR A 244      26.385  41.278  17.218  1.00  0.00           O  
ATOM   3815  CG2 THR A 244      25.530  43.410  16.466  1.00  0.00           C  
ATOM   3816  H   THR A 244      26.381  41.461  14.534  1.00  0.00           H  
ATOM   3817  HA  THR A 244      28.127  43.490  15.515  1.00  0.00           H  
ATOM   3818  HB  THR A 244      27.184  43.058  17.657  1.00  0.00           H  
ATOM   3819  HG1 THR A 244      25.717  41.305  17.962  1.00  0.00           H  
ATOM   3820 HG21 THR A 244      24.883  43.425  17.229  1.00  0.00           H  
ATOM   3821 HG22 THR A 244      25.795  44.346  16.235  1.00  0.00           H  
ATOM   3822 HG23 THR A 244      25.099  42.980  15.672  1.00  0.00           H  
ATOM   3823  N   TYR A 245      29.668  42.231  17.188  1.00  0.00           N  
ATOM   3824  CA  TYR A 245      30.703  41.423  17.847  1.00  0.00           C  
ATOM   3825  C   TYR A 245      29.896  40.459  18.725  1.00  0.00           C  
ATOM   3826  O   TYR A 245      28.677  40.686  18.879  1.00  0.00           O  
ATOM   3827  CB  TYR A 245      31.621  42.307  18.652  1.00  0.00           C  
ATOM   3828  CG  TYR A 245      32.753  41.558  19.325  1.00  0.00           C  
ATOM   3829  CD1 TYR A 245      33.688  40.868  18.563  1.00  0.00           C  
ATOM   3830  CD2 TYR A 245      32.877  41.548  20.708  1.00  0.00           C  
ATOM   3831  CE1 TYR A 245      34.733  40.191  19.165  1.00  0.00           C  
ATOM   3832  CE2 TYR A 245      33.919  40.869  21.317  1.00  0.00           C  
ATOM   3833  CZ  TYR A 245      34.838  40.194  20.537  1.00  0.00           C  
ATOM   3834  OH  TYR A 245      35.879  39.519  21.143  1.00  0.00           O  
ATOM   3835  H   TYR A 245      29.503  43.175  17.474  1.00  0.00           H  
ATOM   3836  HA  TYR A 245      31.227  40.912  17.166  1.00  0.00           H  
ATOM   3837  HB2 TYR A 245      31.080  42.763  19.359  1.00  0.00           H  
ATOM   3838  HB3 TYR A 245      32.016  42.992  18.040  1.00  0.00           H  
ATOM   3839  HD1 TYR A 245      33.604  40.861  17.567  1.00  0.00           H  
ATOM   3840  HD2 TYR A 245      32.208  42.035  21.269  1.00  0.00           H  
ATOM   3841  HE1 TYR A 245      35.406  39.704  18.608  1.00  0.00           H  
ATOM   3842  HE2 TYR A 245      34.006  40.867  22.313  1.00  0.00           H  
ATOM   3843  HH  TYR A 245      35.961  39.517  22.140  1.00  0.00           H  
ATOM   3844  N   ASN A 246      30.486  39.418  19.272  1.00  0.00           N  
ATOM   3845  CA  ASN A 246      29.731  38.460  20.071  1.00  0.00           C  
ATOM   3846  C   ASN A 246      29.942  38.630  21.568  1.00  0.00           C  
ATOM   3847  O   ASN A 246      30.410  37.765  22.299  1.00  0.00           O  
ATOM   3848  CB  ASN A 246      29.963  37.027  19.620  1.00  0.00           C  
ATOM   3849  CG  ASN A 246      31.415  36.623  19.543  1.00  0.00           C  
ATOM   3850  OD1 ASN A 246      32.338  37.442  19.614  1.00  0.00           O  
ATOM   3851  ND2 ASN A 246      31.631  35.318  19.403  1.00  0.00           N  
ATOM   3852  H   ASN A 246      31.468  39.282  19.138  1.00  0.00           H  
ATOM   3853  HA  ASN A 246      28.765  38.654  19.901  1.00  0.00           H  
ATOM   3854  HB2 ASN A 246      29.559  36.916  18.712  1.00  0.00           H  
ATOM   3855  HB3 ASN A 246      29.503  36.418  20.266  1.00  0.00           H  
ATOM   3856 HD21 ASN A 246      30.858  34.686  19.349  1.00  0.00           H  
ATOM   3857 HD22 ASN A 246      32.567  34.969  19.352  1.00  0.00           H  
ATOM   3858  N   ASN A 247      29.555  39.790  22.030  1.00  0.00           N  
ATOM   3859  CA  ASN A 247      29.471  40.274  23.392  1.00  0.00           C  
ATOM   3860  C   ASN A 247      28.110  41.036  23.369  1.00  0.00           C  
ATOM   3861  O   ASN A 247      28.030  42.010  22.593  1.00  0.00           O  
ATOM   3862  CB  ASN A 247      30.547  41.229  23.816  1.00  0.00           C  
ATOM   3863  CG  ASN A 247      31.760  40.730  24.538  1.00  0.00           C  
ATOM   3864  OD1 ASN A 247      31.904  39.571  24.926  1.00  0.00           O  
ATOM   3865  ND2 ASN A 247      32.720  41.653  24.755  1.00  0.00           N  
ATOM   3866  H   ASN A 247      29.272  40.448  21.332  1.00  0.00           H  
ATOM   3867  HA  ASN A 247      29.424  39.504  24.029  1.00  0.00           H  
ATOM   3868  HB2 ASN A 247      30.113  41.903  24.415  1.00  0.00           H  
ATOM   3869  HB3 ASN A 247      30.873  41.681  22.986  1.00  0.00           H  
ATOM   3870 HD21 ASN A 247      32.592  42.592  24.435  1.00  0.00           H  
ATOM   3871 HD22 ASN A 247      33.559  41.398  25.236  1.00  0.00           H  
ATOM   3872  N   MET A 248      27.110  40.570  24.085  1.00  0.00           N  
ATOM   3873  CA  MET A 248      25.805  41.246  24.020  1.00  0.00           C  
ATOM   3874  C   MET A 248      25.518  42.137  25.217  1.00  0.00           C  
ATOM   3875  O   MET A 248      25.853  41.838  26.360  1.00  0.00           O  
ATOM   3876  CB  MET A 248      24.705  40.196  23.840  1.00  0.00           C  
ATOM   3877  CG  MET A 248      24.726  39.486  22.495  1.00  0.00           C  
ATOM   3878  SD  MET A 248      23.985  40.474  21.171  1.00  0.00           S  
ATOM   3879  CE  MET A 248      25.429  41.375  20.582  1.00  0.00           C  
ATOM   3880  H   MET A 248      27.235  39.766  24.666  1.00  0.00           H  
ATOM   3881  HA  MET A 248      25.805  41.826  23.205  1.00  0.00           H  
ATOM   3882  HB2 MET A 248      23.820  40.650  23.940  1.00  0.00           H  
ATOM   3883  HB3 MET A 248      24.809  39.508  24.558  1.00  0.00           H  
ATOM   3884  HG2 MET A 248      24.217  38.629  22.578  1.00  0.00           H  
ATOM   3885  HG3 MET A 248      25.676  39.288  22.253  1.00  0.00           H  
ATOM   3886  HE1 MET A 248      25.162  41.977  19.829  1.00  0.00           H  
ATOM   3887  HE2 MET A 248      25.808  41.922  21.328  1.00  0.00           H  
ATOM   3888  HE3 MET A 248      26.119  40.726  20.261  1.00  0.00           H  
ATOM   3889  N   PRO A 249      24.881  43.273  24.944  1.00  0.00           N  
ATOM   3890  CA  PRO A 249      24.499  44.266  25.918  1.00  0.00           C  
ATOM   3891  C   PRO A 249      23.437  43.776  26.894  1.00  0.00           C  
ATOM   3892  O   PRO A 249      22.362  43.324  26.462  1.00  0.00           O  
ATOM   3893  CB  PRO A 249      23.904  45.474  25.137  1.00  0.00           C  
ATOM   3894  CG  PRO A 249      23.614  44.876  23.796  1.00  0.00           C  
ATOM   3895  CD  PRO A 249      24.469  43.647  23.586  1.00  0.00           C  
ATOM   3896  HA  PRO A 249      25.307  44.563  26.426  1.00  0.00           H  
ATOM   3897  HB2 PRO A 249      23.069  45.810  25.572  1.00  0.00           H  
ATOM   3898  HB3 PRO A 249      24.566  46.220  25.065  1.00  0.00           H  
ATOM   3899  HG2 PRO A 249      22.648  44.620  23.749  1.00  0.00           H  
ATOM   3900  HG3 PRO A 249      23.817  45.547  23.083  1.00  0.00           H  
ATOM   3901  HD2 PRO A 249      23.940  42.913  23.159  1.00  0.00           H  
ATOM   3902  HD3 PRO A 249      25.264  43.859  23.018  1.00  0.00           H  
ATOM   3903  N   ILE A 250      23.699  43.916  28.197  1.00  0.00           N  
ATOM   3904  CA  ILE A 250      22.714  43.503  29.208  1.00  0.00           C  
ATOM   3905  C   ILE A 250      21.473  44.384  29.102  1.00  0.00           C  
ATOM   3906  O   ILE A 250      20.338  43.930  29.281  1.00  0.00           O  
ATOM   3907  CB  ILE A 250      23.309  43.513  30.626  1.00  0.00           C  
ATOM   3908  CG1 ILE A 250      24.277  42.332  30.805  1.00  0.00           C  
ATOM   3909  CG2 ILE A 250      22.222  43.462  31.695  1.00  0.00           C  
ATOM   3910  CD1 ILE A 250      25.042  42.305  32.104  1.00  0.00           C  
ATOM   3911  H   ILE A 250      24.573  44.305  28.487  1.00  0.00           H  
ATOM   3912  HA  ILE A 250      22.439  42.564  29.000  1.00  0.00           H  
ATOM   3913  HB  ILE A 250      23.825  44.362  30.744  1.00  0.00           H  
ATOM   3914 HG12 ILE A 250      24.941  42.363  30.058  1.00  0.00           H  
ATOM   3915 HG13 ILE A 250      23.746  41.487  30.744  1.00  0.00           H  
ATOM   3916 HG21 ILE A 250      22.645  43.470  32.601  1.00  0.00           H  
ATOM   3917 HG22 ILE A 250      21.623  44.257  31.600  1.00  0.00           H  
ATOM   3918 HG23 ILE A 250      21.685  42.625  31.585  1.00  0.00           H  
ATOM   3919 HD11 ILE A 250      25.640  41.504  32.122  1.00  0.00           H  
ATOM   3920 HD12 ILE A 250      25.595  43.135  32.183  1.00  0.00           H  
ATOM   3921 HD13 ILE A 250      24.399  42.259  32.869  1.00  0.00           H  
ATOM   3922  N   GLU A 251      21.666  45.659  28.773  1.00  0.00           N  
ATOM   3923  CA  GLU A 251      20.619  46.630  28.605  1.00  0.00           C  
ATOM   3924  C   GLU A 251      19.557  46.207  27.585  1.00  0.00           C  
ATOM   3925  O   GLU A 251      18.362  46.381  27.820  1.00  0.00           O  
ATOM   3926  CB  GLU A 251      21.177  47.974  28.086  1.00  0.00           C  
ATOM   3927  CG  GLU A 251      22.033  48.771  29.033  1.00  0.00           C  
ATOM   3928  CD  GLU A 251      23.445  48.245  29.167  1.00  0.00           C  
ATOM   3929  OE1 GLU A 251      23.852  47.363  28.378  1.00  0.00           O  
ATOM   3930  OE2 GLU A 251      24.163  48.706  30.078  1.00  0.00           O  
ATOM   3931  H   GLU A 251      22.608  45.964  28.632  1.00  0.00           H  
ATOM   3932  HA  GLU A 251      20.176  46.784  29.488  1.00  0.00           H  
ATOM   3933  HB2 GLU A 251      20.397  48.546  27.831  1.00  0.00           H  
ATOM   3934  HB3 GLU A 251      21.727  47.779  27.274  1.00  0.00           H  
ATOM   3935  HG2 GLU A 251      21.603  48.755  29.936  1.00  0.00           H  
ATOM   3936  HG3 GLU A 251      22.077  49.713  28.701  1.00  0.00           H  
ATOM   3937  N   LEU A 252      20.007  45.712  26.434  1.00  0.00           N  
ATOM   3938  CA  LEU A 252      19.140  45.369  25.336  1.00  0.00           C  
ATOM   3939  C   LEU A 252      18.887  43.924  24.984  1.00  0.00           C  
ATOM   3940  O   LEU A 252      17.925  43.672  24.216  1.00  0.00           O  
ATOM   3941  CB  LEU A 252      19.764  46.030  24.059  1.00  0.00           C  
ATOM   3942  CG  LEU A 252      20.264  47.463  24.194  1.00  0.00           C  
ATOM   3943  CD1 LEU A 252      20.927  47.927  22.899  1.00  0.00           C  
ATOM   3944  CD2 LEU A 252      19.138  48.419  24.569  1.00  0.00           C  
ATOM   3945  H   LEU A 252      20.991  45.572  26.327  1.00  0.00           H  
ATOM   3946  HA  LEU A 252      18.254  45.802  25.501  1.00  0.00           H  
ATOM   3947  HB2 LEU A 252      19.066  46.021  23.343  1.00  0.00           H  
ATOM   3948  HB3 LEU A 252      20.539  45.466  23.776  1.00  0.00           H  
ATOM   3949  HG  LEU A 252      20.949  47.487  24.922  1.00  0.00           H  
ATOM   3950 HD11 LEU A 252      21.248  48.868  23.007  1.00  0.00           H  
ATOM   3951 HD12 LEU A 252      21.703  47.332  22.690  1.00  0.00           H  
ATOM   3952 HD13 LEU A 252      20.264  47.885  22.151  1.00  0.00           H  
ATOM   3953 HD21 LEU A 252      19.501  49.347  24.649  1.00  0.00           H  
ATOM   3954 HD22 LEU A 252      18.432  48.397  23.861  1.00  0.00           H  
ATOM   3955 HD23 LEU A 252      18.741  48.140  25.444  1.00  0.00           H  
ATOM   3956  N   PHE A 253      19.666  42.952  25.426  1.00  0.00           N  
ATOM   3957  CA  PHE A 253      19.503  41.576  25.016  1.00  0.00           C  
ATOM   3958  C   PHE A 253      18.126  40.964  25.116  1.00  0.00           C  
ATOM   3959  O   PHE A 253      17.677  40.301  24.153  1.00  0.00           O  
ATOM   3960  CB  PHE A 253      20.502  40.655  25.755  1.00  0.00           C  
ATOM   3961  CG  PHE A 253      20.529  39.298  25.083  1.00  0.00           C  
ATOM   3962  CD1 PHE A 253      21.096  39.151  23.829  1.00  0.00           C  
ATOM   3963  CD2 PHE A 253      19.971  38.196  25.701  1.00  0.00           C  
ATOM   3964  CE1 PHE A 253      21.134  37.917  23.214  1.00  0.00           C  
ATOM   3965  CE2 PHE A 253      20.001  36.956  25.086  1.00  0.00           C  
ATOM   3966  CZ  PHE A 253      20.584  36.814  23.840  1.00  0.00           C  
ATOM   3967  H   PHE A 253      20.397  43.178  26.070  1.00  0.00           H  
ATOM   3968  HA  PHE A 253      19.754  41.541  24.049  1.00  0.00           H  
ATOM   3969  HB2 PHE A 253      20.216  40.550  26.708  1.00  0.00           H  
ATOM   3970  HB3 PHE A 253      21.415  41.061  25.724  1.00  0.00           H  
ATOM   3971  HD1 PHE A 253      21.482  39.948  23.364  1.00  0.00           H  
ATOM   3972  HD2 PHE A 253      19.542  38.294  26.599  1.00  0.00           H  
ATOM   3973  HE1 PHE A 253      21.560  37.820  22.314  1.00  0.00           H  
ATOM   3974  HE2 PHE A 253      19.601  36.162  25.543  1.00  0.00           H  
ATOM   3975  HZ  PHE A 253      20.608  35.919  23.395  1.00  0.00           H  
ATOM   3976  N   GLN A 254      17.439  41.098  26.249  1.00  0.00           N  
ATOM   3977  CA  GLN A 254      16.106  40.484  26.360  1.00  0.00           C  
ATOM   3978  C   GLN A 254      15.187  41.016  25.272  1.00  0.00           C  
ATOM   3979  O   GLN A 254      14.545  40.236  24.564  1.00  0.00           O  
ATOM   3980  CB  GLN A 254      15.529  40.676  27.753  1.00  0.00           C  
ATOM   3981  CG  GLN A 254      16.399  40.194  28.899  1.00  0.00           C  
ATOM   3982  CD  GLN A 254      17.067  38.856  28.650  1.00  0.00           C  
ATOM   3983  OE1 GLN A 254      16.410  37.859  28.333  1.00  0.00           O  
ATOM   3984  NE2 GLN A 254      18.396  38.842  28.768  1.00  0.00           N  
ATOM   3985  H   GLN A 254      17.825  41.610  27.016  1.00  0.00           H  
ATOM   3986  HA  GLN A 254      16.213  39.501  26.211  1.00  0.00           H  
ATOM   3987  HB2 GLN A 254      14.661  40.181  27.797  1.00  0.00           H  
ATOM   3988  HB3 GLN A 254      15.362  41.653  27.884  1.00  0.00           H  
ATOM   3989  HG2 GLN A 254      15.826  40.112  29.715  1.00  0.00           H  
ATOM   3990  HG3 GLN A 254      17.113  40.876  29.060  1.00  0.00           H  
ATOM   3991 HE21 GLN A 254      18.884  39.676  29.027  1.00  0.00           H  
ATOM   3992 HE22 GLN A 254      18.904  37.998  28.597  1.00  0.00           H  
ATOM   3993  N   LYS A 255      15.142  42.335  25.097  1.00  0.00           N  
ATOM   3994  CA  LYS A 255      14.318  42.952  24.074  1.00  0.00           C  
ATOM   3995  C   LYS A 255      14.653  42.464  22.673  1.00  0.00           C  
ATOM   3996  O   LYS A 255      13.735  42.197  21.886  1.00  0.00           O  
ATOM   3997  CB  LYS A 255      14.412  44.480  24.124  1.00  0.00           C  
ATOM   3998  CG  LYS A 255      13.116  45.184  24.489  1.00  0.00           C  
ATOM   3999  CD  LYS A 255      11.972  44.796  23.564  1.00  0.00           C  
ATOM   4000  CE  LYS A 255      10.963  45.924  23.405  1.00  0.00           C  
ATOM   4001  NZ  LYS A 255      11.551  47.064  22.636  1.00  0.00           N  
ATOM   4002  H   LYS A 255      15.695  42.920  25.690  1.00  0.00           H  
ATOM   4003  HA  LYS A 255      13.368  42.702  24.261  1.00  0.00           H  
ATOM   4004  HB2 LYS A 255      14.699  44.804  23.223  1.00  0.00           H  
ATOM   4005  HB3 LYS A 255      15.103  44.728  24.803  1.00  0.00           H  
ATOM   4006  HG2 LYS A 255      13.258  46.172  24.429  1.00  0.00           H  
ATOM   4007  HG3 LYS A 255      12.869  44.939  25.427  1.00  0.00           H  
ATOM   4008  HD2 LYS A 255      11.506  43.997  23.944  1.00  0.00           H  
ATOM   4009  HD3 LYS A 255      12.346  44.568  22.665  1.00  0.00           H  
ATOM   4010  HE2 LYS A 255      10.688  46.247  24.311  1.00  0.00           H  
ATOM   4011  HE3 LYS A 255      10.161  45.579  22.917  1.00  0.00           H  
ATOM   4012  HZ1 LYS A 255      10.870  47.791  22.545  1.00  0.00           H  
ATOM   4013  HZ2 LYS A 255      12.352  47.416  23.121  1.00  0.00           H  
ATOM   4014  HZ3 LYS A 255      11.824  46.748  21.728  1.00  0.00           H  
ATOM   4015  N   LEU A 256      15.933  42.329  22.338  1.00  0.00           N  
ATOM   4016  CA  LEU A 256      16.349  41.870  21.021  1.00  0.00           C  
ATOM   4017  C   LEU A 256      15.820  40.498  20.655  1.00  0.00           C  
ATOM   4018  O   LEU A 256      15.380  40.258  19.518  1.00  0.00           O  
ATOM   4019  CB  LEU A 256      17.886  41.836  20.929  1.00  0.00           C  
ATOM   4020  CG  LEU A 256      18.562  43.205  20.997  1.00  0.00           C  
ATOM   4021  CD1 LEU A 256      20.074  43.045  21.111  1.00  0.00           C  
ATOM   4022  CD2 LEU A 256      18.181  44.042  19.782  1.00  0.00           C  
ATOM   4023  H   LEU A 256      16.635  42.551  23.015  1.00  0.00           H  
ATOM   4024  HA  LEU A 256      16.012  42.524  20.344  1.00  0.00           H  
ATOM   4025  HB2 LEU A 256      18.136  41.408  20.061  1.00  0.00           H  
ATOM   4026  HB3 LEU A 256      18.231  41.281  21.686  1.00  0.00           H  
ATOM   4027  HG  LEU A 256      18.234  43.675  21.816  1.00  0.00           H  
ATOM   4028 HD11 LEU A 256      20.502  43.948  21.155  1.00  0.00           H  
ATOM   4029 HD12 LEU A 256      20.293  42.532  21.941  1.00  0.00           H  
ATOM   4030 HD13 LEU A 256      20.418  42.551  20.313  1.00  0.00           H  
ATOM   4031 HD21 LEU A 256      18.629  44.934  19.838  1.00  0.00           H  
ATOM   4032 HD22 LEU A 256      18.475  43.573  18.949  1.00  0.00           H  
ATOM   4033 HD23 LEU A 256      17.189  44.168  19.762  1.00  0.00           H  
ATOM   4034  N   LYS A 257      15.832  39.573  21.615  1.00  0.00           N  
ATOM   4035  CA  LYS A 257      15.325  38.226  21.355  1.00  0.00           C  
ATOM   4036  C   LYS A 257      13.857  38.249  20.947  1.00  0.00           C  
ATOM   4037  O   LYS A 257      13.413  37.454  20.109  1.00  0.00           O  
ATOM   4038  CB  LYS A 257      15.547  37.321  22.568  1.00  0.00           C  
ATOM   4039  CG  LYS A 257      15.287  35.850  22.261  1.00  0.00           C  
ATOM   4040  CD  LYS A 257      16.170  35.347  21.124  1.00  0.00           C  
ATOM   4041  CE  LYS A 257      15.401  34.406  20.209  1.00  0.00           C  
ATOM   4042  NZ  LYS A 257      16.223  33.963  19.047  1.00  0.00           N  
ATOM   4043  H   LYS A 257      16.190  39.802  22.520  1.00  0.00           H  
ATOM   4044  HA  LYS A 257      15.847  37.846  20.592  1.00  0.00           H  
ATOM   4045  HB2 LYS A 257      14.929  37.609  23.299  1.00  0.00           H  
ATOM   4046  HB3 LYS A 257      16.494  37.422  22.873  1.00  0.00           H  
ATOM   4047  HG2 LYS A 257      14.328  35.738  22.001  1.00  0.00           H  
ATOM   4048  HG3 LYS A 257      15.475  35.310  23.081  1.00  0.00           H  
ATOM   4049  HD2 LYS A 257      16.953  34.860  21.510  1.00  0.00           H  
ATOM   4050  HD3 LYS A 257      16.493  36.129  20.591  1.00  0.00           H  
ATOM   4051  HE2 LYS A 257      14.589  34.879  19.868  1.00  0.00           H  
ATOM   4052  HE3 LYS A 257      15.123  33.601  20.733  1.00  0.00           H  
ATOM   4053  HZ1 LYS A 257      15.683  33.348  18.472  1.00  0.00           H  
ATOM   4054  HZ2 LYS A 257      16.501  34.761  18.512  1.00  0.00           H  
ATOM   4055  HZ3 LYS A 257      17.036  33.483  19.377  1.00  0.00           H  
ATOM   4056  N   LYS A 258      13.085  39.165  21.529  1.00  0.00           N  
ATOM   4057  CA  LYS A 258      11.675  39.316  21.208  1.00  0.00           C  
ATOM   4058  C   LYS A 258      11.447  40.243  20.021  1.00  0.00           C  
ATOM   4059  O   LYS A 258      10.455  40.088  19.291  1.00  0.00           O  
ATOM   4060  CB  LYS A 258      10.909  39.824  22.440  1.00  0.00           C  
ATOM   4061  CG  LYS A 258      11.112  38.976  23.690  1.00  0.00           C  
ATOM   4062  CD  LYS A 258      10.453  37.611  23.563  1.00  0.00           C  
ATOM   4063  CE  LYS A 258      10.716  36.733  24.773  1.00  0.00           C  
ATOM   4064  NZ  LYS A 258      12.029  36.033  24.695  1.00  0.00           N  
ATOM   4065  H   LYS A 258      13.490  39.772  22.213  1.00  0.00           H  
ATOM   4066  HA  LYS A 258      11.314  38.414  20.970  1.00  0.00           H  
ATOM   4067  HB2 LYS A 258       9.933  39.833  22.222  1.00  0.00           H  
ATOM   4068  HB3 LYS A 258      11.215  40.755  22.639  1.00  0.00           H  
ATOM   4069  HG2 LYS A 258      10.715  39.455  24.473  1.00  0.00           H  
ATOM   4070  HG3 LYS A 258      12.093  38.849  23.839  1.00  0.00           H  
ATOM   4071  HD2 LYS A 258      10.812  37.154  22.749  1.00  0.00           H  
ATOM   4072  HD3 LYS A 258       9.466  37.738  23.465  1.00  0.00           H  
ATOM   4073  HE2 LYS A 258       9.990  36.048  24.836  1.00  0.00           H  
ATOM   4074  HE3 LYS A 258      10.706  37.305  25.593  1.00  0.00           H  
ATOM   4075  HZ1 LYS A 258      12.155  35.470  25.511  1.00  0.00           H  
ATOM   4076  HZ2 LYS A 258      12.049  35.451  23.882  1.00  0.00           H  
ATOM   4077  HZ3 LYS A 258      12.764  36.709  24.639  1.00  0.00           H  
ATOM   4078  N   GLU A 259      12.339  41.203  19.784  1.00  0.00           N  
ATOM   4079  CA  GLU A 259      12.179  42.130  18.666  1.00  0.00           C  
ATOM   4080  C   GLU A 259      12.637  41.546  17.345  1.00  0.00           C  
ATOM   4081  O   GLU A 259      11.926  41.636  16.337  1.00  0.00           O  
ATOM   4082  CB  GLU A 259      12.915  43.447  18.933  1.00  0.00           C  
ATOM   4083  CG  GLU A 259      12.324  44.292  20.048  1.00  0.00           C  
ATOM   4084  CD  GLU A 259      12.852  45.715  20.041  1.00  0.00           C  
ATOM   4085  OE1 GLU A 259      12.493  46.469  19.107  1.00  0.00           O  
ATOM   4086  OE2 GLU A 259      13.616  46.082  20.961  1.00  0.00           O  
ATOM   4087  H   GLU A 259      13.135  41.291  20.383  1.00  0.00           H  
ATOM   4088  HA  GLU A 259      11.205  42.339  18.583  1.00  0.00           H  
ATOM   4089  HB2 GLU A 259      12.900  43.988  18.092  1.00  0.00           H  
ATOM   4090  HB3 GLU A 259      13.861  43.231  19.174  1.00  0.00           H  
ATOM   4091  HG2 GLU A 259      12.552  43.870  20.925  1.00  0.00           H  
ATOM   4092  HG3 GLU A 259      11.330  44.318  19.938  1.00  0.00           H  
ATOM   4093  N   ILE A 260      13.816  40.918  17.303  1.00  0.00           N  
ATOM   4094  CA  ILE A 260      14.363  40.329  16.081  1.00  0.00           C  
ATOM   4095  C   ILE A 260      14.932  38.944  16.347  1.00  0.00           C  
ATOM   4096  O   ILE A 260      16.139  38.694  16.270  1.00  0.00           O  
ATOM   4097  CB  ILE A 260      15.493  41.218  15.501  1.00  0.00           C  
ATOM   4098  CG1 ILE A 260      16.426  41.711  16.613  1.00  0.00           C  
ATOM   4099  CG2 ILE A 260      14.927  42.387  14.712  1.00  0.00           C  
ATOM   4100  CD1 ILE A 260      17.684  42.402  16.126  1.00  0.00           C  
ATOM   4101  H   ILE A 260      14.349  40.848  18.146  1.00  0.00           H  
ATOM   4102  HA  ILE A 260      13.632  40.253  15.403  1.00  0.00           H  
ATOM   4103  HB  ILE A 260      16.033  40.657  14.874  1.00  0.00           H  
ATOM   4104 HG12 ILE A 260      16.698  40.922  17.164  1.00  0.00           H  
ATOM   4105 HG13 ILE A 260      15.917  42.356  17.183  1.00  0.00           H  
ATOM   4106 HG21 ILE A 260      15.678  42.941  14.351  1.00  0.00           H  
ATOM   4107 HG22 ILE A 260      14.374  42.041  13.954  1.00  0.00           H  
ATOM   4108 HG23 ILE A 260      14.357  42.949  15.311  1.00  0.00           H  
ATOM   4109 HD11 ILE A 260      18.232  42.690  16.912  1.00  0.00           H  
ATOM   4110 HD12 ILE A 260      18.215  41.769  15.563  1.00  0.00           H  
ATOM   4111 HD13 ILE A 260      17.435  43.203  15.582  1.00  0.00           H  
ATOM   4112  N   PRO A 261      14.067  37.989  16.645  1.00  0.00           N  
ATOM   4113  CA  PRO A 261      14.406  36.629  16.988  1.00  0.00           C  
ATOM   4114  C   PRO A 261      15.267  35.910  15.977  1.00  0.00           C  
ATOM   4115  O   PRO A 261      16.216  35.215  16.354  1.00  0.00           O  
ATOM   4116  CB  PRO A 261      13.089  35.839  17.203  1.00  0.00           C  
ATOM   4117  CG  PRO A 261      12.059  36.789  16.677  1.00  0.00           C  
ATOM   4118  CD  PRO A 261      12.617  38.196  16.722  1.00  0.00           C  
ATOM   4119  HA  PRO A 261      14.900  36.645  17.857  1.00  0.00           H  
ATOM   4120  HB2 PRO A 261      13.091  34.984  16.685  1.00  0.00           H  
ATOM   4121  HB3 PRO A 261      12.939  35.642  18.172  1.00  0.00           H  
ATOM   4122  HG2 PRO A 261      11.832  36.548  15.733  1.00  0.00           H  
ATOM   4123  HG3 PRO A 261      11.235  36.737  17.242  1.00  0.00           H  
ATOM   4124  HD2 PRO A 261      12.291  38.735  15.946  1.00  0.00           H  
ATOM   4125  HD3 PRO A 261      12.366  38.654  17.575  1.00  0.00           H  
ATOM   4126  N   ASN A 262      14.968  36.073  14.699  1.00  0.00           N  
ATOM   4127  CA  ASN A 262      15.707  35.437  13.625  1.00  0.00           C  
ATOM   4128  C   ASN A 262      17.110  35.989  13.432  1.00  0.00           C  
ATOM   4129  O   ASN A 262      17.957  35.303  12.835  1.00  0.00           O  
ATOM   4130  CB  ASN A 262      14.909  35.558  12.312  1.00  0.00           C  
ATOM   4131  CG  ASN A 262      13.562  34.857  12.424  1.00  0.00           C  
ATOM   4132  OD1 ASN A 262      13.480  33.713  12.880  1.00  0.00           O  
ATOM   4133  ND2 ASN A 262      12.508  35.551  12.012  1.00  0.00           N  
ATOM   4134  H   ASN A 262      14.196  36.663  14.462  1.00  0.00           H  
ATOM   4135  HA  ASN A 262      15.789  34.465  13.844  1.00  0.00           H  
ATOM   4136  HB2 ASN A 262      15.434  35.140  11.571  1.00  0.00           H  
ATOM   4137  HB3 ASN A 262      14.758  36.526  12.109  1.00  0.00           H  
ATOM   4138 HD21 ASN A 262      12.628  36.475  11.650  1.00  0.00           H  
ATOM   4139 HD22 ASN A 262      11.594  35.149  12.063  1.00  0.00           H  
ATOM   4140  N   GLU A 263      17.384  37.193  13.921  1.00  0.00           N  
ATOM   4141  CA  GLU A 263      18.711  37.786  13.783  1.00  0.00           C  
ATOM   4142  C   GLU A 263      19.586  37.506  14.988  1.00  0.00           C  
ATOM   4143  O   GLU A 263      20.805  37.727  14.952  1.00  0.00           O  
ATOM   4144  CB  GLU A 263      18.561  39.297  13.540  1.00  0.00           C  
ATOM   4145  CG  GLU A 263      17.863  39.589  12.217  1.00  0.00           C  
ATOM   4146  CD  GLU A 263      17.545  41.053  12.013  1.00  0.00           C  
ATOM   4147  OE1 GLU A 263      18.412  41.912  12.273  1.00  0.00           O  
ATOM   4148  OE2 GLU A 263      16.415  41.360  11.569  1.00  0.00           O  
ATOM   4149  H   GLU A 263      16.666  37.704  14.394  1.00  0.00           H  
ATOM   4150  HA  GLU A 263      19.150  37.384  12.980  1.00  0.00           H  
ATOM   4151  HB2 GLU A 263      19.469  39.715  13.526  1.00  0.00           H  
ATOM   4152  HB3 GLU A 263      18.023  39.693  14.284  1.00  0.00           H  
ATOM   4153  HG2 GLU A 263      17.007  39.072  12.190  1.00  0.00           H  
ATOM   4154  HG3 GLU A 263      18.458  39.288  11.472  1.00  0.00           H  
ATOM   4155  N   VAL A 264      18.976  37.028  16.072  1.00  0.00           N  
ATOM   4156  CA  VAL A 264      19.734  36.723  17.286  1.00  0.00           C  
ATOM   4157  C   VAL A 264      20.292  35.305  17.208  1.00  0.00           C  
ATOM   4158  O   VAL A 264      19.550  34.334  17.383  1.00  0.00           O  
ATOM   4159  CB  VAL A 264      18.881  36.893  18.550  1.00  0.00           C  
ATOM   4160  CG1 VAL A 264      19.719  36.638  19.797  1.00  0.00           C  
ATOM   4161  CG2 VAL A 264      18.254  38.284  18.603  1.00  0.00           C  
ATOM   4162  H   VAL A 264      17.988  36.876  16.056  1.00  0.00           H  
ATOM   4163  HA  VAL A 264      20.504  37.359  17.341  1.00  0.00           H  
ATOM   4164  HB  VAL A 264      18.144  36.218  18.524  1.00  0.00           H  
ATOM   4165 HG11 VAL A 264      19.149  36.753  20.611  1.00  0.00           H  
ATOM   4166 HG12 VAL A 264      20.080  35.706  19.771  1.00  0.00           H  
ATOM   4167 HG13 VAL A 264      20.478  37.288  19.827  1.00  0.00           H  
ATOM   4168 HG21 VAL A 264      17.704  38.370  19.434  1.00  0.00           H  
ATOM   4169 HG22 VAL A 264      18.977  38.975  18.608  1.00  0.00           H  
ATOM   4170 HG23 VAL A 264      17.671  38.417  17.802  1.00  0.00           H  
ATOM   4171  N   ARG A 265      21.590  35.190  16.915  1.00  0.00           N  
ATOM   4172  CA  ARG A 265      22.240  33.884  16.809  1.00  0.00           C  
ATOM   4173  C   ARG A 265      22.847  33.474  18.146  1.00  0.00           C  
ATOM   4174  O   ARG A 265      23.633  34.224  18.727  1.00  0.00           O  
ATOM   4175  CB  ARG A 265      23.344  33.898  15.744  1.00  0.00           C  
ATOM   4176  CG  ARG A 265      22.948  34.488  14.413  1.00  0.00           C  
ATOM   4177  CD  ARG A 265      21.811  33.718  13.749  1.00  0.00           C  
ATOM   4178  NE  ARG A 265      21.884  33.860  12.297  1.00  0.00           N  
ATOM   4179  CZ  ARG A 265      22.639  33.116  11.495  1.00  0.00           C  
ATOM   4180  NH1 ARG A 265      23.383  32.132  11.982  1.00  0.00           N  
ATOM   4181  NH2 ARG A 265      22.643  33.364  10.187  1.00  0.00           N  
ATOM   4182  H   ARG A 265      22.131  36.017  16.764  1.00  0.00           H  
ATOM   4183  HA  ARG A 265      21.553  33.205  16.548  1.00  0.00           H  
ATOM   4184  HB2 ARG A 265      23.636  32.954  15.589  1.00  0.00           H  
ATOM   4185  HB3 ARG A 265      24.112  34.430  16.102  1.00  0.00           H  
ATOM   4186  HG2 ARG A 265      23.743  34.473  13.806  1.00  0.00           H  
ATOM   4187  HG3 ARG A 265      22.655  35.433  14.556  1.00  0.00           H  
ATOM   4188  HD2 ARG A 265      20.936  34.078  14.072  1.00  0.00           H  
ATOM   4189  HD3 ARG A 265      21.883  32.750  13.990  1.00  0.00           H  
ATOM   4190  HE  ARG A 265      21.323  34.571  11.874  1.00  0.00           H  
ATOM   4191 HH11 ARG A 265      23.946  31.580  11.367  1.00  0.00           H  
ATOM   4192 HH12 ARG A 265      23.381  31.942  12.964  1.00  0.00           H  
ATOM   4193 HH21 ARG A 265      23.207  32.810   9.575  1.00  0.00           H  
ATOM   4194 HH22 ARG A 265      22.082  34.104   9.817  1.00  0.00           H  
ATOM   4195  N   VAL A 266      22.445  32.316  18.660  1.00  0.00           N  
ATOM   4196  CA  VAL A 266      22.966  31.813  19.940  1.00  0.00           C  
ATOM   4197  C   VAL A 266      23.419  30.371  19.724  1.00  0.00           C  
ATOM   4198  O   VAL A 266      22.617  29.482  19.411  1.00  0.00           O  
ATOM   4199  CB  VAL A 266      21.968  31.906  21.095  1.00  0.00           C  
ATOM   4200  CG1 VAL A 266      22.523  31.248  22.363  1.00  0.00           C  
ATOM   4201  CG2 VAL A 266      21.616  33.356  21.431  1.00  0.00           C  
ATOM   4202  H   VAL A 266      21.770  31.772  18.163  1.00  0.00           H  
ATOM   4203  HA  VAL A 266      23.770  32.357  20.182  1.00  0.00           H  
ATOM   4204  HB  VAL A 266      21.130  31.429  20.830  1.00  0.00           H  
ATOM   4205 HG11 VAL A 266      21.851  31.324  23.099  1.00  0.00           H  
ATOM   4206 HG12 VAL A 266      22.712  30.283  22.182  1.00  0.00           H  
ATOM   4207 HG13 VAL A 266      23.368  31.708  22.635  1.00  0.00           H  
ATOM   4208 HG21 VAL A 266      20.963  33.374  22.188  1.00  0.00           H  
ATOM   4209 HG22 VAL A 266      22.446  33.848  21.694  1.00  0.00           H  
ATOM   4210 HG23 VAL A 266      21.209  33.794  20.630  1.00  0.00           H  
ATOM   4211  N   ASP A 267      24.733  30.135  19.766  1.00  0.00           N  
ATOM   4212  CA  ASP A 267      25.288  28.804  19.509  1.00  0.00           C  
ATOM   4213  C   ASP A 267      26.346  28.436  20.537  1.00  0.00           C  
ATOM   4214  O   ASP A 267      26.909  29.299  21.215  1.00  0.00           O  
ATOM   4215  CB  ASP A 267      25.939  28.784  18.114  1.00  0.00           C  
ATOM   4216  CG  ASP A 267      24.961  29.044  16.985  1.00  0.00           C  
ATOM   4217  OD1 ASP A 267      24.111  28.161  16.737  1.00  0.00           O  
ATOM   4218  OD2 ASP A 267      25.002  30.142  16.390  1.00  0.00           O  
ATOM   4219  H   ASP A 267      25.355  30.888  19.979  1.00  0.00           H  
ATOM   4220  HA  ASP A 267      24.551  28.129  19.538  1.00  0.00           H  
ATOM   4221  HB2 ASP A 267      26.355  27.886  17.972  1.00  0.00           H  
ATOM   4222  HB3 ASP A 267      26.649  29.488  18.086  1.00  0.00           H  
ATOM   4223  N   PRO A 268      26.634  27.153  20.648  1.00  0.00           N  
ATOM   4224  CA  PRO A 268      27.639  26.641  21.577  1.00  0.00           C  
ATOM   4225  C   PRO A 268      28.966  27.345  21.323  1.00  0.00           C  
ATOM   4226  O   PRO A 268      29.298  27.667  20.172  1.00  0.00           O  
ATOM   4227  CB  PRO A 268      27.732  25.127  21.369  1.00  0.00           C  
ATOM   4228  CG  PRO A 268      26.422  24.831  20.674  1.00  0.00           C  
ATOM   4229  CD  PRO A 268      26.004  26.075  19.890  1.00  0.00           C  
ATOM   4230  HA  PRO A 268      27.344  26.826  22.514  1.00  0.00           H  
ATOM   4231  HB2 PRO A 268      28.513  24.886  20.793  1.00  0.00           H  
ATOM   4232  HB3 PRO A 268      27.799  24.643  22.241  1.00  0.00           H  
ATOM   4233  HG2 PRO A 268      26.538  24.060  20.048  1.00  0.00           H  
ATOM   4234  HG3 PRO A 268      25.722  24.608  21.352  1.00  0.00           H  
ATOM   4235  HD2 PRO A 268      26.349  26.044  18.952  1.00  0.00           H  
ATOM   4236  HD3 PRO A 268      25.009  26.176  19.876  1.00  0.00           H  
ATOM   4237  N   TYR A 269      29.694  27.604  22.395  1.00  0.00           N  
ATOM   4238  CA  TYR A 269      30.972  28.337  22.270  1.00  0.00           C  
ATOM   4239  C   TYR A 269      31.942  27.787  23.297  1.00  0.00           C  
ATOM   4240  O   TYR A 269      31.610  27.720  24.492  1.00  0.00           O  
ATOM   4241  CB  TYR A 269      30.687  29.808  22.498  1.00  0.00           C  
ATOM   4242  CG  TYR A 269      31.651  30.850  22.032  1.00  0.00           C  
ATOM   4243  CD1 TYR A 269      32.621  30.628  21.064  1.00  0.00           C  
ATOM   4244  CD2 TYR A 269      31.533  32.155  22.542  1.00  0.00           C  
ATOM   4245  CE1 TYR A 269      33.467  31.643  20.644  1.00  0.00           C  
ATOM   4246  CE2 TYR A 269      32.371  33.175  22.131  1.00  0.00           C  
ATOM   4247  CZ  TYR A 269      33.335  32.911  21.180  1.00  0.00           C  
ATOM   4248  OH  TYR A 269      34.176  33.919  20.753  1.00  0.00           O  
ATOM   4249  H   TYR A 269      29.379  27.303  23.295  1.00  0.00           H  
ATOM   4250  HA  TYR A 269      31.346  28.206  21.352  1.00  0.00           H  
ATOM   4251  HB2 TYR A 269      30.588  29.931  23.486  1.00  0.00           H  
ATOM   4252  HB3 TYR A 269      29.815  30.004  22.049  1.00  0.00           H  
ATOM   4253  HD1 TYR A 269      32.711  29.717  20.661  1.00  0.00           H  
ATOM   4254  HD2 TYR A 269      30.824  32.351  23.220  1.00  0.00           H  
ATOM   4255  HE1 TYR A 269      34.170  31.459  19.957  1.00  0.00           H  
ATOM   4256  HE2 TYR A 269      32.280  34.092  22.518  1.00  0.00           H  
ATOM   4257  HH  TYR A 269      34.088  34.839  21.135  1.00  0.00           H  
ATOM   4258  N   LEU A 270      33.134  27.386  22.857  1.00  0.00           N  
ATOM   4259  CA  LEU A 270      34.113  26.830  23.798  1.00  0.00           C  
ATOM   4260  C   LEU A 270      34.954  27.914  24.448  1.00  0.00           C  
ATOM   4261  O   LEU A 270      36.160  28.059  24.178  1.00  0.00           O  
ATOM   4262  CB  LEU A 270      34.985  25.792  23.076  1.00  0.00           C  
ATOM   4263  CG  LEU A 270      34.275  24.455  22.797  1.00  0.00           C  
ATOM   4264  CD1 LEU A 270      35.096  23.608  21.840  1.00  0.00           C  
ATOM   4265  CD2 LEU A 270      34.014  23.722  24.102  1.00  0.00           C  
ATOM   4266  H   LEU A 270      33.361  27.464  21.886  1.00  0.00           H  
ATOM   4267  HA  LEU A 270      33.609  26.358  24.521  1.00  0.00           H  
ATOM   4268  HB2 LEU A 270      35.788  25.608  23.643  1.00  0.00           H  
ATOM   4269  HB3 LEU A 270      35.276  26.181  22.202  1.00  0.00           H  
ATOM   4270  HG  LEU A 270      33.394  24.651  22.366  1.00  0.00           H  
ATOM   4271 HD11 LEU A 270      34.622  22.744  21.669  1.00  0.00           H  
ATOM   4272 HD12 LEU A 270      35.214  24.100  20.977  1.00  0.00           H  
ATOM   4273 HD13 LEU A 270      35.992  23.423  22.244  1.00  0.00           H  
ATOM   4274 HD21 LEU A 270      33.553  22.855  23.911  1.00  0.00           H  
ATOM   4275 HD22 LEU A 270      34.883  23.543  24.563  1.00  0.00           H  
ATOM   4276 HD23 LEU A 270      33.434  24.285  24.691  1.00  0.00           H  
ATOM   4277  N   CYS A 271      34.308  28.696  25.321  1.00  0.00           N  
ATOM   4278  CA  CYS A 271      34.946  29.786  26.034  1.00  0.00           C  
ATOM   4279  C   CYS A 271      34.465  29.798  27.486  1.00  0.00           C  
ATOM   4280  O   CYS A 271      33.308  29.453  27.742  1.00  0.00           O  
ATOM   4281  CB  CYS A 271      34.671  31.176  25.459  1.00  0.00           C  
ATOM   4282  SG  CYS A 271      34.890  31.357  23.705  1.00  0.00           S  
ATOM   4283  H   CYS A 271      33.338  28.520  25.490  1.00  0.00           H  
ATOM   4284  HA  CYS A 271      35.934  29.632  26.029  1.00  0.00           H  
ATOM   4285  HB2 CYS A 271      35.287  31.821  25.911  1.00  0.00           H  
ATOM   4286  HB3 CYS A 271      33.724  31.413  25.674  1.00  0.00           H  
ATOM   4287  N   THR A 272      35.330  30.228  28.378  1.00  0.00           N  
ATOM   4288  CA  THR A 272      35.002  30.329  29.788  1.00  0.00           C  
ATOM   4289  C   THR A 272      35.257  31.751  30.293  1.00  0.00           C  
ATOM   4290  O   THR A 272      36.303  32.335  30.012  1.00  0.00           O  
ATOM   4291  CB  THR A 272      35.813  29.350  30.648  1.00  0.00           C  
ATOM   4292  OG1 THR A 272      35.538  28.020  30.184  1.00  0.00           O  
ATOM   4293  CG2 THR A 272      35.422  29.446  32.120  1.00  0.00           C  
ATOM   4294  H   THR A 272      36.245  30.494  28.075  1.00  0.00           H  
ATOM   4295  HA  THR A 272      34.031  30.122  29.903  1.00  0.00           H  
ATOM   4296  HB  THR A 272      36.789  29.545  30.547  1.00  0.00           H  
ATOM   4297  HG1 THR A 272      36.057  27.362  30.731  1.00  0.00           H  
ATOM   4298 HG21 THR A 272      35.966  28.798  32.652  1.00  0.00           H  
ATOM   4299 HG22 THR A 272      35.592  30.374  32.450  1.00  0.00           H  
ATOM   4300 HG23 THR A 272      34.451  29.229  32.222  1.00  0.00           H  
ATOM   4301  N   TYR A 273      34.242  32.295  30.955  1.00  0.00           N  
ATOM   4302  CA  TYR A 273      34.336  33.623  31.566  1.00  0.00           C  
ATOM   4303  C   TYR A 273      34.785  33.374  33.015  1.00  0.00           C  
ATOM   4304  O   TYR A 273      34.165  32.531  33.689  1.00  0.00           O  
ATOM   4305  CB  TYR A 273      33.002  34.344  31.573  1.00  0.00           C  
ATOM   4306  CG  TYR A 273      33.040  35.832  31.842  1.00  0.00           C  
ATOM   4307  CD1 TYR A 273      33.345  36.360  33.091  1.00  0.00           C  
ATOM   4308  CD2 TYR A 273      32.746  36.718  30.808  1.00  0.00           C  
ATOM   4309  CE1 TYR A 273      33.358  37.732  33.306  1.00  0.00           C  
ATOM   4310  CE2 TYR A 273      32.751  38.084  31.012  1.00  0.00           C  
ATOM   4311  CZ  TYR A 273      33.059  38.584  32.264  1.00  0.00           C  
ATOM   4312  OH  TYR A 273      33.060  39.951  32.440  1.00  0.00           O  
ATOM   4313  H   TYR A 273      33.388  31.782  31.039  1.00  0.00           H  
ATOM   4314  HA  TYR A 273      35.019  34.173  31.086  1.00  0.00           H  
ATOM   4315  HB2 TYR A 273      32.432  33.922  32.279  1.00  0.00           H  
ATOM   4316  HB3 TYR A 273      32.579  34.208  30.677  1.00  0.00           H  
ATOM   4317  HD1 TYR A 273      33.559  35.742  33.847  1.00  0.00           H  
ATOM   4318  HD2 TYR A 273      32.527  36.358  29.901  1.00  0.00           H  
ATOM   4319  HE1 TYR A 273      33.582  38.099  34.209  1.00  0.00           H  
ATOM   4320  HE2 TYR A 273      32.534  38.707  30.260  1.00  0.00           H  
ATOM   4321  HH  TYR A 273      32.841  40.554  31.673  1.00  0.00           H  
ATOM   4322  N   TYR A 274      35.830  34.058  33.455  1.00  0.00           N  
ATOM   4323  CA  TYR A 274      36.315  33.851  34.816  1.00  0.00           C  
ATOM   4324  C   TYR A 274      36.965  35.118  35.356  1.00  0.00           C  
ATOM   4325  O   TYR A 274      37.220  36.055  34.587  1.00  0.00           O  
ATOM   4326  CB  TYR A 274      37.335  32.706  34.849  1.00  0.00           C  
ATOM   4327  CG  TYR A 274      38.570  32.842  33.996  1.00  0.00           C  
ATOM   4328  CD1 TYR A 274      38.510  32.716  32.615  1.00  0.00           C  
ATOM   4329  CD2 TYR A 274      39.822  33.081  34.561  1.00  0.00           C  
ATOM   4330  CE1 TYR A 274      39.640  32.835  31.827  1.00  0.00           C  
ATOM   4331  CE2 TYR A 274      40.961  33.198  33.783  1.00  0.00           C  
ATOM   4332  CZ  TYR A 274      40.864  33.076  32.419  1.00  0.00           C  
ATOM   4333  OH  TYR A 274      41.982  33.184  31.612  1.00  0.00           O  
ATOM   4334  H   TYR A 274      36.286  34.716  32.856  1.00  0.00           H  
ATOM   4335  HA  TYR A 274      35.541  33.611  35.402  1.00  0.00           H  
ATOM   4336  HB2 TYR A 274      36.861  31.875  34.557  1.00  0.00           H  
ATOM   4337  HB3 TYR A 274      37.637  32.602  35.797  1.00  0.00           H  
ATOM   4338  HD1 TYR A 274      37.628  32.535  32.179  1.00  0.00           H  
ATOM   4339  HD2 TYR A 274      39.899  33.170  35.554  1.00  0.00           H  
ATOM   4340  HE1 TYR A 274      39.571  32.747  30.833  1.00  0.00           H  
ATOM   4341  HE2 TYR A 274      41.848  33.370  34.211  1.00  0.00           H  
ATOM   4342  HH  TYR A 274      42.878  33.358  32.020  1.00  0.00           H  
ATOM   4343  N   TYR A 275      37.214  35.118  36.674  1.00  0.00           N  
ATOM   4344  CA  TYR A 275      37.959  36.246  37.243  1.00  0.00           C  
ATOM   4345  C   TYR A 275      39.367  35.694  37.486  1.00  0.00           C  
ATOM   4346  O   TYR A 275      39.557  34.728  38.227  1.00  0.00           O  
ATOM   4347  CB  TYR A 275      37.364  36.887  38.490  1.00  0.00           C  
ATOM   4348  CG  TYR A 275      36.186  37.757  38.064  1.00  0.00           C  
ATOM   4349  CD1 TYR A 275      36.386  39.001  37.487  1.00  0.00           C  
ATOM   4350  CD2 TYR A 275      34.898  37.257  38.147  1.00  0.00           C  
ATOM   4351  CE1 TYR A 275      35.311  39.754  37.043  1.00  0.00           C  
ATOM   4352  CE2 TYR A 275      33.820  38.006  37.708  1.00  0.00           C  
ATOM   4353  CZ  TYR A 275      34.032  39.253  37.158  1.00  0.00           C  
ATOM   4354  OH  TYR A 275      32.954  39.981  36.722  1.00  0.00           O  
ATOM   4355  H   TYR A 275      36.899  34.367  37.255  1.00  0.00           H  
ATOM   4356  HA  TYR A 275      38.026  36.953  36.539  1.00  0.00           H  
ATOM   4357  HB2 TYR A 275      38.055  37.451  38.943  1.00  0.00           H  
ATOM   4358  HB3 TYR A 275      37.049  36.176  39.119  1.00  0.00           H  
ATOM   4359  HD1 TYR A 275      37.315  39.359  37.390  1.00  0.00           H  
ATOM   4360  HD2 TYR A 275      34.745  36.345  38.528  1.00  0.00           H  
ATOM   4361  HE1 TYR A 275      35.462  40.657  36.641  1.00  0.00           H  
ATOM   4362  HE2 TYR A 275      32.891  37.644  37.789  1.00  0.00           H  
ATOM   4363  HH  TYR A 275      32.030  39.608  36.810  1.00  0.00           H  
ATOM   4364  N   GLU A 276      40.309  36.281  36.767  1.00  0.00           N  
ATOM   4365  CA  GLU A 276      41.704  35.875  36.868  1.00  0.00           C  
ATOM   4366  C   GLU A 276      42.343  36.489  38.104  1.00  0.00           C  
ATOM   4367  O   GLU A 276      42.352  37.714  38.268  1.00  0.00           O  
ATOM   4368  CB  GLU A 276      42.423  36.342  35.605  1.00  0.00           C  
ATOM   4369  CG  GLU A 276      43.919  36.040  35.576  1.00  0.00           C  
ATOM   4370  CD  GLU A 276      44.482  36.595  34.272  1.00  0.00           C  
ATOM   4371  OE1 GLU A 276      44.759  37.805  34.217  1.00  0.00           O  
ATOM   4372  OE2 GLU A 276      44.610  35.792  33.327  1.00  0.00           O  
ATOM   4373  H   GLU A 276      40.058  37.019  36.141  1.00  0.00           H  
ATOM   4374  HA  GLU A 276      41.755  34.878  36.929  1.00  0.00           H  
ATOM   4375  HB2 GLU A 276      42.303  37.332  35.526  1.00  0.00           H  
ATOM   4376  HB3 GLU A 276      41.999  35.891  34.820  1.00  0.00           H  
ATOM   4377  HG2 GLU A 276      44.067  35.052  35.617  1.00  0.00           H  
ATOM   4378  HG3 GLU A 276      44.369  36.477  36.354  1.00  0.00           H  
ATOM   4379  N   ILE A 277      42.864  35.648  38.983  1.00  0.00           N  
ATOM   4380  CA  ILE A 277      43.536  36.139  40.191  1.00  0.00           C  
ATOM   4381  C   ILE A 277      45.035  36.195  39.922  1.00  0.00           C  
ATOM   4382  O   ILE A 277      45.590  35.264  39.312  1.00  0.00           O  
ATOM   4383  CB  ILE A 277      43.252  35.225  41.400  1.00  0.00           C  
ATOM   4384  CG1 ILE A 277      41.759  35.216  41.734  1.00  0.00           C  
ATOM   4385  CG2 ILE A 277      44.080  35.660  42.608  1.00  0.00           C  
ATOM   4386  CD1 ILE A 277      41.343  34.113  42.692  1.00  0.00           C  
ATOM   4387  H   ILE A 277      42.799  34.663  38.821  1.00  0.00           H  
ATOM   4388  HA  ILE A 277      43.207  37.061  40.395  1.00  0.00           H  
ATOM   4389  HB  ILE A 277      43.522  34.294  41.156  1.00  0.00           H  
ATOM   4390 HG12 ILE A 277      41.248  35.101  40.882  1.00  0.00           H  
ATOM   4391 HG13 ILE A 277      41.525  36.096  42.148  1.00  0.00           H  
ATOM   4392 HG21 ILE A 277      43.883  35.057  43.381  1.00  0.00           H  
ATOM   4393 HG22 ILE A 277      45.053  35.606  42.382  1.00  0.00           H  
ATOM   4394 HG23 ILE A 277      43.846  36.601  42.851  1.00  0.00           H  
ATOM   4395 HD11 ILE A 277      40.359  34.172  42.861  1.00  0.00           H  
ATOM   4396 HD12 ILE A 277      41.559  33.223  42.290  1.00  0.00           H  
ATOM   4397 HD13 ILE A 277      41.837  34.218  43.555  1.00  0.00           H  
ATOM   4398  N   ASN A 278      45.700  37.283  40.325  1.00  0.00           N  
ATOM   4399  CA  ASN A 278      47.165  37.336  40.135  1.00  0.00           C  
ATOM   4400  C   ASN A 278      47.728  36.490  41.290  1.00  0.00           C  
ATOM   4401  O   ASN A 278      47.810  36.958  42.424  1.00  0.00           O  
ATOM   4402  CB  ASN A 278      47.703  38.745  40.168  1.00  0.00           C  
ATOM   4403  CG  ASN A 278      49.214  38.819  40.022  1.00  0.00           C  
ATOM   4404  OD1 ASN A 278      49.913  37.808  39.986  1.00  0.00           O  
ATOM   4405  ND2 ASN A 278      49.732  40.041  39.930  1.00  0.00           N  
ATOM   4406  H   ASN A 278      45.214  38.048  40.748  1.00  0.00           H  
ATOM   4407  HA  ASN A 278      47.403  36.909  39.263  1.00  0.00           H  
ATOM   4408  HB2 ASN A 278      47.448  39.161  41.041  1.00  0.00           H  
ATOM   4409  HB3 ASN A 278      47.287  39.261  39.419  1.00  0.00           H  
ATOM   4410 HD21 ASN A 278      49.134  40.842  39.963  1.00  0.00           H  
ATOM   4411 HD22 ASN A 278      50.720  40.159  39.828  1.00  0.00           H  
ATOM   4412  N   ASN A 279      48.083  35.245  40.982  1.00  0.00           N  
ATOM   4413  CA  ASN A 279      48.542  34.299  41.981  1.00  0.00           C  
ATOM   4414  C   ASN A 279      49.863  34.611  42.647  1.00  0.00           C  
ATOM   4415  O   ASN A 279      50.154  34.004  43.693  1.00  0.00           O  
ATOM   4416  CB  ASN A 279      48.607  32.882  41.358  1.00  0.00           C  
ATOM   4417  CG  ASN A 279      47.238  32.251  41.246  1.00  0.00           C  
ATOM   4418  OD1 ASN A 279      46.348  32.726  40.527  1.00  0.00           O  
ATOM   4419  ND2 ASN A 279      47.038  31.158  41.972  1.00  0.00           N  
ATOM   4420  H   ASN A 279      48.031  34.951  40.028  1.00  0.00           H  
ATOM   4421  HA  ASN A 279      47.849  34.272  42.701  1.00  0.00           H  
ATOM   4422  HB2 ASN A 279      49.184  32.302  41.933  1.00  0.00           H  
ATOM   4423  HB3 ASN A 279      49.008  32.949  40.444  1.00  0.00           H  
ATOM   4424 HD21 ASN A 279      47.774  30.796  42.544  1.00  0.00           H  
ATOM   4425 HD22 ASN A 279      46.151  30.697  41.947  1.00  0.00           H  
ATOM   4426  N   GLN A 280      50.670  35.505  42.105  1.00  0.00           N  
ATOM   4427  CA  GLN A 280      51.959  35.843  42.681  1.00  0.00           C  
ATOM   4428  C   GLN A 280      51.936  37.110  43.521  1.00  0.00           C  
ATOM   4429  O   GLN A 280      53.001  37.539  43.985  1.00  0.00           O  
ATOM   4430  CB  GLN A 280      52.982  36.049  41.548  1.00  0.00           C  
ATOM   4431  CG  GLN A 280      53.166  34.825  40.678  1.00  0.00           C  
ATOM   4432  CD  GLN A 280      54.134  35.075  39.533  1.00  0.00           C  
ATOM   4433  OE1 GLN A 280      54.345  36.223  39.130  1.00  0.00           O  
ATOM   4434  NE2 GLN A 280      54.701  33.988  39.019  1.00  0.00           N  
ATOM   4435  H   GLN A 280      50.382  35.967  41.266  1.00  0.00           H  
ATOM   4436  HA  GLN A 280      52.264  35.083  43.255  1.00  0.00           H  
ATOM   4437  HB2 GLN A 280      53.864  36.284  41.956  1.00  0.00           H  
ATOM   4438  HB3 GLN A 280      52.669  36.804  40.972  1.00  0.00           H  
ATOM   4439  HG2 GLN A 280      52.279  34.563  40.298  1.00  0.00           H  
ATOM   4440  HG3 GLN A 280      53.520  34.079  41.242  1.00  0.00           H  
ATOM   4441 HE21 GLN A 280      54.485  33.087  39.394  1.00  0.00           H  
ATOM   4442 HE22 GLN A 280      55.343  34.072  38.257  1.00  0.00           H  
ATOM   4443  N   LYS A 281      50.778  37.720  43.700  1.00  0.00           N  
ATOM   4444  CA  LYS A 281      50.698  38.960  44.464  1.00  0.00           C  
ATOM   4445  C   LYS A 281      49.901  38.815  45.744  1.00  0.00           C  
ATOM   4446  O   LYS A 281      48.712  38.497  45.722  1.00  0.00           O  
ATOM   4447  CB  LYS A 281      50.073  40.050  43.572  1.00  0.00           C  
ATOM   4448  CG  LYS A 281      50.277  41.456  44.132  1.00  0.00           C  
ATOM   4449  CD  LYS A 281      49.316  42.435  43.482  1.00  0.00           C  
ATOM   4450  CE  LYS A 281      49.515  43.849  44.007  1.00  0.00           C  
ATOM   4451  NZ  LYS A 281      48.739  44.830  43.193  1.00  0.00           N  
ATOM   4452  H   LYS A 281      49.947  37.327  43.307  1.00  0.00           H  
ATOM   4453  HA  LYS A 281      51.627  39.243  44.702  1.00  0.00           H  
ATOM   4454  HB2 LYS A 281      49.091  39.876  43.494  1.00  0.00           H  
ATOM   4455  HB3 LYS A 281      50.493  40.002  42.666  1.00  0.00           H  
ATOM   4456  HG2 LYS A 281      51.216  41.749  43.952  1.00  0.00           H  
ATOM   4457  HG3 LYS A 281      50.116  41.443  45.119  1.00  0.00           H  
ATOM   4458  HD2 LYS A 281      48.378  42.146  43.676  1.00  0.00           H  
ATOM   4459  HD3 LYS A 281      49.469  42.431  42.494  1.00  0.00           H  
ATOM   4460  HE2 LYS A 281      50.487  44.082  43.962  1.00  0.00           H  
ATOM   4461  HE3 LYS A 281      49.205  43.893  44.957  1.00  0.00           H  
ATOM   4462  HZ1 LYS A 281      48.884  45.751  43.554  1.00  0.00           H  
ATOM   4463  HZ2 LYS A 281      49.048  44.792  42.243  1.00  0.00           H  
ATOM   4464  HZ3 LYS A 281      47.766  44.604  43.237  1.00  0.00           H  
ATOM   4465  N   ALA A 282      50.567  39.074  46.881  1.00  0.00           N  
ATOM   4466  CA  ALA A 282      49.850  38.988  48.168  1.00  0.00           C  
ATOM   4467  C   ALA A 282      48.786  40.080  48.173  1.00  0.00           C  
ATOM   4468  O   ALA A 282      48.977  41.148  47.579  1.00  0.00           O  
ATOM   4469  CB  ALA A 282      50.824  39.143  49.316  1.00  0.00           C  
ATOM   4470  H   ALA A 282      51.536  39.322  46.856  1.00  0.00           H  
ATOM   4471  HA  ALA A 282      49.404  38.096  48.235  1.00  0.00           H  
ATOM   4472  HB1 ALA A 282      50.329  39.083  50.183  1.00  0.00           H  
ATOM   4473  HB2 ALA A 282      51.509  38.416  49.272  1.00  0.00           H  
ATOM   4474  HB3 ALA A 282      51.277  40.032  49.251  1.00  0.00           H  
ATOM   4475  N   PRO A 283      47.659  39.796  48.783  1.00  0.00           N  
ATOM   4476  CA  PRO A 283      47.360  38.578  49.496  1.00  0.00           C  
ATOM   4477  C   PRO A 283      46.712  37.471  48.688  1.00  0.00           C  
ATOM   4478  O   PRO A 283      46.114  36.532  49.246  1.00  0.00           O  
ATOM   4479  CB  PRO A 283      46.327  39.011  50.592  1.00  0.00           C  
ATOM   4480  CG  PRO A 283      45.590  40.100  49.845  1.00  0.00           C  
ATOM   4481  CD  PRO A 283      46.543  40.757  48.868  1.00  0.00           C  
ATOM   4482  HA  PRO A 283      48.190  38.233  49.934  1.00  0.00           H  
ATOM   4483  HB2 PRO A 283      45.719  38.259  50.846  1.00  0.00           H  
ATOM   4484  HB3 PRO A 283      46.781  39.364  51.410  1.00  0.00           H  
ATOM   4485  HG2 PRO A 283      44.820  39.703  49.347  1.00  0.00           H  
ATOM   4486  HG3 PRO A 283      45.251  40.782  50.494  1.00  0.00           H  
ATOM   4487  HD2 PRO A 283      46.110  40.883  47.975  1.00  0.00           H  
ATOM   4488  HD3 PRO A 283      46.857  41.641  49.214  1.00  0.00           H  
ATOM   4489  N   PHE A 284      46.823  37.529  47.364  1.00  0.00           N  
ATOM   4490  CA  PHE A 284      46.231  36.546  46.472  1.00  0.00           C  
ATOM   4491  C   PHE A 284      47.110  35.328  46.273  1.00  0.00           C  
ATOM   4492  O   PHE A 284      46.750  34.392  45.558  1.00  0.00           O  
ATOM   4493  CB  PHE A 284      45.883  37.196  45.115  1.00  0.00           C  
ATOM   4494  CG  PHE A 284      45.085  38.459  45.339  1.00  0.00           C  
ATOM   4495  CD1 PHE A 284      43.748  38.390  45.672  1.00  0.00           C  
ATOM   4496  CD2 PHE A 284      45.707  39.695  45.264  1.00  0.00           C  
ATOM   4497  CE1 PHE A 284      43.023  39.546  45.907  1.00  0.00           C  
ATOM   4498  CE2 PHE A 284      44.992  40.853  45.500  1.00  0.00           C  
ATOM   4499  CZ  PHE A 284      43.653  40.775  45.824  1.00  0.00           C  
ATOM   4500  H   PHE A 284      47.339  38.286  46.963  1.00  0.00           H  
ATOM   4501  HA  PHE A 284      45.376  36.237  46.888  1.00  0.00           H  
ATOM   4502  HB2 PHE A 284      45.343  36.555  44.569  1.00  0.00           H  
ATOM   4503  HB3 PHE A 284      46.727  37.419  44.628  1.00  0.00           H  
ATOM   4504  HD1 PHE A 284      43.299  37.499  45.744  1.00  0.00           H  
ATOM   4505  HD2 PHE A 284      46.680  39.749  45.038  1.00  0.00           H  
ATOM   4506  HE1 PHE A 284      42.051  39.493  46.135  1.00  0.00           H  
ATOM   4507  HE2 PHE A 284      45.443  41.743  45.436  1.00  0.00           H  
ATOM   4508  HZ  PHE A 284      43.135  41.612  46.000  1.00  0.00           H  
ATOM   4509  N   ASN A 285      48.251  35.295  46.958  1.00  0.00           N  
ATOM   4510  CA  ASN A 285      49.160  34.159  46.937  1.00  0.00           C  
ATOM   4511  C   ASN A 285      48.796  33.192  48.077  1.00  0.00           C  
ATOM   4512  O   ASN A 285      49.436  32.169  48.309  1.00  0.00           O  
ATOM   4513  CB  ASN A 285      50.613  34.582  46.983  1.00  0.00           C  
ATOM   4514  CG  ASN A 285      51.029  35.406  48.178  1.00  0.00           C  
ATOM   4515  OD1 ASN A 285      50.207  35.977  48.894  1.00  0.00           O  
ATOM   4516  ND2 ASN A 285      52.342  35.478  48.401  1.00  0.00           N  
ATOM   4517  H   ASN A 285      48.495  36.090  47.514  1.00  0.00           H  
ATOM   4518  HA  ASN A 285      49.015  33.674  46.074  1.00  0.00           H  
ATOM   4519  HB2 ASN A 285      50.801  35.120  46.161  1.00  0.00           H  
ATOM   4520  HB3 ASN A 285      51.173  33.753  46.974  1.00  0.00           H  
ATOM   4521 HD21 ASN A 285      52.979  35.000  47.796  1.00  0.00           H  
ATOM   4522 HD22 ASN A 285      52.690  36.010  49.173  1.00  0.00           H  
ATOM   4523  N   ASP A 286      47.717  33.512  48.773  1.00  0.00           N  
ATOM   4524  CA  ASP A 286      47.138  32.728  49.843  1.00  0.00           C  
ATOM   4525  C   ASP A 286      45.881  32.038  49.301  1.00  0.00           C  
ATOM   4526  O   ASP A 286      44.892  32.714  48.995  1.00  0.00           O  
ATOM   4527  CB  ASP A 286      46.769  33.628  51.019  1.00  0.00           C  
ATOM   4528  CG  ASP A 286      46.200  32.955  52.237  1.00  0.00           C  
ATOM   4529  OD1 ASP A 286      45.678  31.822  52.170  1.00  0.00           O  
ATOM   4530  OD2 ASP A 286      46.245  33.578  53.334  1.00  0.00           O  
ATOM   4531  H   ASP A 286      47.262  34.371  48.539  1.00  0.00           H  
ATOM   4532  HA  ASP A 286      47.795  32.037  50.144  1.00  0.00           H  
ATOM   4533  HB2 ASP A 286      46.091  34.288  50.694  1.00  0.00           H  
ATOM   4534  HB3 ASP A 286      47.597  34.112  51.301  1.00  0.00           H  
ATOM   4535  N   VAL A 287      45.894  30.711  49.225  1.00  0.00           N  
ATOM   4536  CA  VAL A 287      44.761  29.941  48.721  1.00  0.00           C  
ATOM   4537  C   VAL A 287      43.447  30.201  49.419  1.00  0.00           C  
ATOM   4538  O   VAL A 287      42.373  30.106  48.791  1.00  0.00           O  
ATOM   4539  CB  VAL A 287      45.070  28.424  48.744  1.00  0.00           C  
ATOM   4540  CG1 VAL A 287      45.240  27.918  50.165  1.00  0.00           C  
ATOM   4541  CG2 VAL A 287      43.982  27.643  48.015  1.00  0.00           C  
ATOM   4542  H   VAL A 287      46.712  30.221  49.525  1.00  0.00           H  
ATOM   4543  HA  VAL A 287      44.637  30.198  47.763  1.00  0.00           H  
ATOM   4544  HB  VAL A 287      45.932  28.277  48.259  1.00  0.00           H  
ATOM   4545 HG11 VAL A 287      45.438  26.938  50.148  1.00  0.00           H  
ATOM   4546 HG12 VAL A 287      45.996  28.404  50.604  1.00  0.00           H  
ATOM   4547 HG13 VAL A 287      44.398  28.079  50.679  1.00  0.00           H  
ATOM   4548 HG21 VAL A 287      44.198  26.667  48.040  1.00  0.00           H  
ATOM   4549 HG22 VAL A 287      43.102  27.801  48.462  1.00  0.00           H  
ATOM   4550 HG23 VAL A 287      43.932  27.949  47.064  1.00  0.00           H  
ATOM   4551  N   ARG A 288      43.454  30.528  50.713  1.00  0.00           N  
ATOM   4552  CA  ARG A 288      42.229  30.813  51.443  1.00  0.00           C  
ATOM   4553  C   ARG A 288      41.551  32.059  50.891  1.00  0.00           C  
ATOM   4554  O   ARG A 288      40.322  32.112  50.798  1.00  0.00           O  
ATOM   4555  CB  ARG A 288      42.520  30.989  52.939  1.00  0.00           C  
ATOM   4556  CG  ARG A 288      43.042  29.694  53.568  1.00  0.00           C  
ATOM   4557  CD  ARG A 288      43.546  29.970  54.980  1.00  0.00           C  
ATOM   4558  NE  ARG A 288      44.552  31.027  54.979  1.00  0.00           N  
ATOM   4559  CZ  ARG A 288      45.369  31.312  55.979  1.00  0.00           C  
ATOM   4560  NH1 ARG A 288      45.340  30.609  57.106  1.00  0.00           N  
ATOM   4561  NH2 ARG A 288      46.238  32.310  55.853  1.00  0.00           N  
ATOM   4562  H   ARG A 288      44.329  30.579  51.195  1.00  0.00           H  
ATOM   4563  HA  ARG A 288      41.607  30.038  51.331  1.00  0.00           H  
ATOM   4564  HB2 ARG A 288      41.677  31.259  53.404  1.00  0.00           H  
ATOM   4565  HB3 ARG A 288      43.208  31.706  53.054  1.00  0.00           H  
ATOM   4566  HG2 ARG A 288      43.792  29.334  53.013  1.00  0.00           H  
ATOM   4567  HG3 ARG A 288      42.303  29.022  53.605  1.00  0.00           H  
ATOM   4568  HD2 ARG A 288      43.950  29.134  55.352  1.00  0.00           H  
ATOM   4569  HD3 ARG A 288      42.776  30.252  55.553  1.00  0.00           H  
ATOM   4570  HE  ARG A 288      44.630  31.583  54.152  1.00  0.00           H  
ATOM   4571 HH11 ARG A 288      45.964  30.837  57.853  1.00  0.00           H  
ATOM   4572 HH12 ARG A 288      44.694  29.852  57.207  1.00  0.00           H  
ATOM   4573 HH21 ARG A 288      46.859  32.531  56.605  1.00  0.00           H  
ATOM   4574 HH22 ARG A 288      46.271  32.840  55.006  1.00  0.00           H  
ATOM   4575  N   VAL A 289      42.355  33.053  50.529  1.00  0.00           N  
ATOM   4576  CA  VAL A 289      41.817  34.284  49.942  1.00  0.00           C  
ATOM   4577  C   VAL A 289      41.193  33.957  48.585  1.00  0.00           C  
ATOM   4578  O   VAL A 289      40.053  34.320  48.292  1.00  0.00           O  
ATOM   4579  CB  VAL A 289      42.924  35.330  49.768  1.00  0.00           C  
ATOM   4580  CG1 VAL A 289      42.406  36.577  49.066  1.00  0.00           C  
ATOM   4581  CG2 VAL A 289      43.512  35.682  51.133  1.00  0.00           C  
ATOM   4582  H   VAL A 289      43.342  32.960  50.659  1.00  0.00           H  
ATOM   4583  HA  VAL A 289      41.111  34.653  50.546  1.00  0.00           H  
ATOM   4584  HB  VAL A 289      43.649  34.931  49.206  1.00  0.00           H  
ATOM   4585 HG11 VAL A 289      43.150  37.238  48.968  1.00  0.00           H  
ATOM   4586 HG12 VAL A 289      42.058  36.330  48.161  1.00  0.00           H  
ATOM   4587 HG13 VAL A 289      41.669  36.982  49.607  1.00  0.00           H  
ATOM   4588 HG21 VAL A 289      44.234  36.364  51.019  1.00  0.00           H  
ATOM   4589 HG22 VAL A 289      42.793  36.053  51.720  1.00  0.00           H  
ATOM   4590 HG23 VAL A 289      43.894  34.859  51.553  1.00  0.00           H  
ATOM   4591  N   ARG A 290      41.953  33.223  47.770  1.00  0.00           N  
ATOM   4592  CA  ARG A 290      41.462  32.830  46.447  1.00  0.00           C  
ATOM   4593  C   ARG A 290      40.217  31.963  46.532  1.00  0.00           C  
ATOM   4594  O   ARG A 290      39.233  32.183  45.809  1.00  0.00           O  
ATOM   4595  CB  ARG A 290      42.577  32.130  45.671  1.00  0.00           C  
ATOM   4596  CG  ARG A 290      43.825  32.980  45.466  1.00  0.00           C  
ATOM   4597  CD  ARG A 290      44.666  32.400  44.330  1.00  0.00           C  
ATOM   4598  NE  ARG A 290      45.073  31.025  44.625  1.00  0.00           N  
ATOM   4599  CZ  ARG A 290      46.178  30.686  45.279  1.00  0.00           C  
ATOM   4600  NH1 ARG A 290      47.023  31.610  45.719  1.00  0.00           N  
ATOM   4601  NH2 ARG A 290      46.462  29.405  45.494  1.00  0.00           N  
ATOM   4602  H   ARG A 290      42.865  32.939  48.065  1.00  0.00           H  
ATOM   4603  HA  ARG A 290      41.221  33.664  45.950  1.00  0.00           H  
ATOM   4604  HB2 ARG A 290      42.221  31.874  44.772  1.00  0.00           H  
ATOM   4605  HB3 ARG A 290      42.838  31.305  46.173  1.00  0.00           H  
ATOM   4606  HG2 ARG A 290      44.364  32.986  46.308  1.00  0.00           H  
ATOM   4607  HG3 ARG A 290      43.556  33.915  45.235  1.00  0.00           H  
ATOM   4608  HD2 ARG A 290      45.483  32.963  44.208  1.00  0.00           H  
ATOM   4609  HD3 ARG A 290      44.127  32.408  43.488  1.00  0.00           H  
ATOM   4610  HE  ARG A 290      44.475  30.287  44.311  1.00  0.00           H  
ATOM   4611 HH11 ARG A 290      47.851  31.338  46.210  1.00  0.00           H  
ATOM   4612 HH12 ARG A 290      46.832  32.579  45.560  1.00  0.00           H  
ATOM   4613 HH21 ARG A 290      47.295  29.153  45.987  1.00  0.00           H  
ATOM   4614 HH22 ARG A 290      45.843  28.693  45.163  1.00  0.00           H  
ATOM   4615  N   THR A 291      40.198  30.979  47.435  1.00  0.00           N  
ATOM   4616  CA  THR A 291      39.028  30.106  47.592  1.00  0.00           C  
ATOM   4617  C   THR A 291      37.795  30.865  48.035  1.00  0.00           C  
ATOM   4618  O   THR A 291      36.677  30.605  47.549  1.00  0.00           O  
ATOM   4619  CB  THR A 291      39.357  28.954  48.565  1.00  0.00           C  
ATOM   4620  OG1 THR A 291      40.493  28.241  48.044  1.00  0.00           O  
ATOM   4621  CG2 THR A 291      38.182  28.004  48.720  1.00  0.00           C  
ATOM   4622  H   THR A 291      40.998  30.834  48.017  1.00  0.00           H  
ATOM   4623  HA  THR A 291      38.830  29.701  46.699  1.00  0.00           H  
ATOM   4624  HB  THR A 291      39.591  29.336  49.459  1.00  0.00           H  
ATOM   4625  HG1 THR A 291      40.725  27.488  48.660  1.00  0.00           H  
ATOM   4626 HG21 THR A 291      38.427  27.271  49.355  1.00  0.00           H  
ATOM   4627 HG22 THR A 291      37.393  28.505  49.077  1.00  0.00           H  
ATOM   4628 HG23 THR A 291      37.952  27.611  47.830  1.00  0.00           H  
ATOM   4629  N   ALA A 292      37.953  31.835  48.943  1.00  0.00           N  
ATOM   4630  CA  ALA A 292      36.836  32.645  49.422  1.00  0.00           C  
ATOM   4631  C   ALA A 292      36.172  33.420  48.290  1.00  0.00           C  
ATOM   4632  O   ALA A 292      34.947  33.460  48.158  1.00  0.00           O  
ATOM   4633  CB  ALA A 292      37.331  33.612  50.495  1.00  0.00           C  
ATOM   4634  H   ALA A 292      38.868  32.012  49.306  1.00  0.00           H  
ATOM   4635  HA  ALA A 292      36.156  32.037  49.832  1.00  0.00           H  
ATOM   4636  HB1 ALA A 292      36.566  34.166  50.823  1.00  0.00           H  
ATOM   4637  HB2 ALA A 292      37.718  33.094  51.258  1.00  0.00           H  
ATOM   4638  HB3 ALA A 292      38.033  34.209  50.107  1.00  0.00           H  
ATOM   4639  N   LEU A 293      36.990  34.047  47.436  1.00  0.00           N  
ATOM   4640  CA  LEU A 293      36.480  34.787  46.284  1.00  0.00           C  
ATOM   4641  C   LEU A 293      35.732  33.853  45.332  1.00  0.00           C  
ATOM   4642  O   LEU A 293      34.640  34.161  44.855  1.00  0.00           O  
ATOM   4643  CB  LEU A 293      37.623  35.484  45.541  1.00  0.00           C  
ATOM   4644  CG  LEU A 293      38.303  36.635  46.288  1.00  0.00           C  
ATOM   4645  CD1 LEU A 293      39.468  37.175  45.475  1.00  0.00           C  
ATOM   4646  CD2 LEU A 293      37.297  37.737  46.597  1.00  0.00           C  
ATOM   4647  H   LEU A 293      37.977  34.008  47.591  1.00  0.00           H  
ATOM   4648  HA  LEU A 293      35.842  35.484  46.611  1.00  0.00           H  
ATOM   4649  HB2 LEU A 293      37.255  35.849  44.686  1.00  0.00           H  
ATOM   4650  HB3 LEU A 293      38.320  34.797  45.337  1.00  0.00           H  
ATOM   4651  HG  LEU A 293      38.659  36.282  47.153  1.00  0.00           H  
ATOM   4652 HD11 LEU A 293      39.903  37.925  45.973  1.00  0.00           H  
ATOM   4653 HD12 LEU A 293      40.135  36.445  45.323  1.00  0.00           H  
ATOM   4654 HD13 LEU A 293      39.133  37.510  44.594  1.00  0.00           H  
ATOM   4655 HD21 LEU A 293      37.756  38.480  47.084  1.00  0.00           H  
ATOM   4656 HD22 LEU A 293      36.912  38.086  45.743  1.00  0.00           H  
ATOM   4657 HD23 LEU A 293      36.563  37.368  47.167  1.00  0.00           H  
ATOM   4658  N   LYS A 294      36.321  32.684  45.079  1.00  0.00           N  
ATOM   4659  CA  LYS A 294      35.719  31.689  44.209  1.00  0.00           C  
ATOM   4660  C   LYS A 294      34.369  31.228  44.748  1.00  0.00           C  
ATOM   4661  O   LYS A 294      33.380  31.186  44.007  1.00  0.00           O  
ATOM   4662  CB  LYS A 294      36.660  30.487  44.052  1.00  0.00           C  
ATOM   4663  CG  LYS A 294      36.115  29.429  43.098  1.00  0.00           C  
ATOM   4664  CD  LYS A 294      37.028  28.214  43.042  1.00  0.00           C  
ATOM   4665  CE  LYS A 294      36.876  27.373  44.303  1.00  0.00           C  
ATOM   4666  NZ  LYS A 294      37.888  26.282  44.347  1.00  0.00           N  
ATOM   4667  H   LYS A 294      37.205  32.486  45.502  1.00  0.00           H  
ATOM   4668  HA  LYS A 294      35.577  32.100  43.308  1.00  0.00           H  
ATOM   4669  HB2 LYS A 294      36.795  30.068  44.950  1.00  0.00           H  
ATOM   4670  HB3 LYS A 294      37.538  30.812  43.700  1.00  0.00           H  
ATOM   4671  HG2 LYS A 294      36.041  29.823  42.182  1.00  0.00           H  
ATOM   4672  HG3 LYS A 294      35.210  29.142  43.412  1.00  0.00           H  
ATOM   4673  HD2 LYS A 294      37.977  28.519  42.962  1.00  0.00           H  
ATOM   4674  HD3 LYS A 294      36.788  27.659  42.245  1.00  0.00           H  
ATOM   4675  HE2 LYS A 294      35.961  26.970  44.318  1.00  0.00           H  
ATOM   4676  HE3 LYS A 294      36.995  27.961  45.103  1.00  0.00           H  
ATOM   4677  HZ1 LYS A 294      37.765  25.747  45.183  1.00  0.00           H  
ATOM   4678  HZ2 LYS A 294      37.772  25.688  43.551  1.00  0.00           H  
ATOM   4679  HZ3 LYS A 294      38.806  26.678  44.336  1.00  0.00           H  
ATOM   4680  N   LEU A 295      34.320  30.884  46.040  1.00  0.00           N  
ATOM   4681  CA  LEU A 295      33.089  30.419  46.657  1.00  0.00           C  
ATOM   4682  C   LEU A 295      32.055  31.496  46.908  1.00  0.00           C  
ATOM   4683  O   LEU A 295      30.855  31.238  46.702  1.00  0.00           O  
ATOM   4684  CB  LEU A 295      33.406  29.720  47.995  1.00  0.00           C  
ATOM   4685  CG  LEU A 295      34.329  28.506  47.956  1.00  0.00           C  
ATOM   4686  CD1 LEU A 295      34.554  27.981  49.373  1.00  0.00           C  
ATOM   4687  CD2 LEU A 295      33.784  27.404  47.068  1.00  0.00           C  
ATOM   4688  H   LEU A 295      35.150  30.948  46.594  1.00  0.00           H  
ATOM   4689  HA  LEU A 295      32.680  29.740  46.048  1.00  0.00           H  
ATOM   4690  HB2 LEU A 295      32.537  29.423  48.390  1.00  0.00           H  
ATOM   4691  HB3 LEU A 295      33.830  30.399  48.594  1.00  0.00           H  
ATOM   4692  HG  LEU A 295      35.212  28.797  47.587  1.00  0.00           H  
ATOM   4693 HD11 LEU A 295      35.159  27.186  49.342  1.00  0.00           H  
ATOM   4694 HD12 LEU A 295      34.973  28.697  49.931  1.00  0.00           H  
ATOM   4695 HD13 LEU A 295      33.677  27.717  49.774  1.00  0.00           H  
ATOM   4696 HD21 LEU A 295      34.417  26.630  47.071  1.00  0.00           H  
ATOM   4697 HD22 LEU A 295      32.894  27.107  47.413  1.00  0.00           H  
ATOM   4698 HD23 LEU A 295      33.682  27.748  46.135  1.00  0.00           H  
ATOM   4699  N   ALA A 296      32.447  32.702  47.328  1.00  0.00           N  
ATOM   4700  CA  ALA A 296      31.485  33.766  47.633  1.00  0.00           C  
ATOM   4701  C   ALA A 296      30.789  34.363  46.426  1.00  0.00           C  
ATOM   4702  O   ALA A 296      29.750  35.038  46.557  1.00  0.00           O  
ATOM   4703  CB  ALA A 296      32.145  34.870  48.462  1.00  0.00           C  
ATOM   4704  H   ALA A 296      33.424  32.884  47.438  1.00  0.00           H  
ATOM   4705  HA  ALA A 296      30.774  33.359  48.206  1.00  0.00           H  
ATOM   4706  HB1 ALA A 296      31.474  35.585  48.659  1.00  0.00           H  
ATOM   4707  HB2 ALA A 296      32.484  34.485  49.320  1.00  0.00           H  
ATOM   4708  HB3 ALA A 296      32.908  35.262  47.948  1.00  0.00           H  
ATOM   4709  N   LEU A 297      31.336  34.146  45.230  1.00  0.00           N  
ATOM   4710  CA  LEU A 297      30.708  34.639  44.005  1.00  0.00           C  
ATOM   4711  C   LEU A 297      29.460  33.795  43.728  1.00  0.00           C  
ATOM   4712  O   LEU A 297      29.563  32.561  43.678  1.00  0.00           O  
ATOM   4713  CB  LEU A 297      31.689  34.550  42.844  1.00  0.00           C  
ATOM   4714  CG  LEU A 297      31.247  35.123  41.499  1.00  0.00           C  
ATOM   4715  CD1 LEU A 297      32.424  35.813  40.812  1.00  0.00           C  
ATOM   4716  CD2 LEU A 297      30.685  34.024  40.609  1.00  0.00           C  
ATOM   4717  H   LEU A 297      32.194  33.635  45.169  1.00  0.00           H  
ATOM   4718  HA  LEU A 297      30.438  35.593  44.135  1.00  0.00           H  
ATOM   4719  HB2 LEU A 297      31.898  33.582  42.703  1.00  0.00           H  
ATOM   4720  HB3 LEU A 297      32.520  35.034  43.117  1.00  0.00           H  
ATOM   4721  HG  LEU A 297      30.530  35.801  41.661  1.00  0.00           H  
ATOM   4722 HD11 LEU A 297      32.126  36.185  39.933  1.00  0.00           H  
ATOM   4723 HD12 LEU A 297      32.759  36.556  41.391  1.00  0.00           H  
ATOM   4724 HD13 LEU A 297      33.158  35.150  40.662  1.00  0.00           H  
ATOM   4725 HD21 LEU A 297      30.401  34.416  39.734  1.00  0.00           H  
ATOM   4726 HD22 LEU A 297      31.388  33.331  40.451  1.00  0.00           H  
ATOM   4727 HD23 LEU A 297      29.896  33.603  41.057  1.00  0.00           H  
ATOM   4728  N   ASP A 298      28.316  34.444  43.580  1.00  0.00           N  
ATOM   4729  CA  ASP A 298      27.068  33.727  43.313  1.00  0.00           C  
ATOM   4730  C   ASP A 298      26.837  33.624  41.809  1.00  0.00           C  
ATOM   4731  O   ASP A 298      26.369  34.562  41.161  1.00  0.00           O  
ATOM   4732  CB  ASP A 298      25.908  34.437  44.011  1.00  0.00           C  
ATOM   4733  CG  ASP A 298      24.639  33.617  44.054  1.00  0.00           C  
ATOM   4734  OD1 ASP A 298      24.443  32.743  43.177  1.00  0.00           O  
ATOM   4735  OD2 ASP A 298      23.812  33.841  44.972  1.00  0.00           O  
ATOM   4736  H   ASP A 298      28.304  35.441  43.652  1.00  0.00           H  
ATOM   4737  HA  ASP A 298      27.146  32.803  43.687  1.00  0.00           H  
ATOM   4738  HB2 ASP A 298      25.718  35.289  43.523  1.00  0.00           H  
ATOM   4739  HB3 ASP A 298      26.183  34.645  44.950  1.00  0.00           H  
ATOM   4740  N   ARG A 299      27.153  32.452  41.251  1.00  0.00           N  
ATOM   4741  CA  ARG A 299      27.019  32.203  39.826  1.00  0.00           C  
ATOM   4742  C   ARG A 299      25.589  32.200  39.329  1.00  0.00           C  
ATOM   4743  O   ARG A 299      25.327  32.591  38.184  1.00  0.00           O  
ATOM   4744  CB  ARG A 299      27.678  30.860  39.458  1.00  0.00           C  
ATOM   4745  CG  ARG A 299      29.190  30.946  39.526  1.00  0.00           C  
ATOM   4746  CD  ARG A 299      29.817  29.573  39.787  1.00  0.00           C  
ATOM   4747  NE  ARG A 299      31.234  29.789  40.076  1.00  0.00           N  
ATOM   4748  CZ  ARG A 299      31.768  30.112  41.243  1.00  0.00           C  
ATOM   4749  NH1 ARG A 299      31.016  30.225  42.336  1.00  0.00           N  
ATOM   4750  NH2 ARG A 299      33.083  30.316  41.329  1.00  0.00           N  
ATOM   4751  H   ARG A 299      27.495  31.717  41.837  1.00  0.00           H  
ATOM   4752  HA  ARG A 299      27.510  32.927  39.342  1.00  0.00           H  
ATOM   4753  HB2 ARG A 299      27.408  30.610  38.528  1.00  0.00           H  
ATOM   4754  HB3 ARG A 299      27.363  30.158  40.097  1.00  0.00           H  
ATOM   4755  HG2 ARG A 299      29.448  31.567  40.266  1.00  0.00           H  
ATOM   4756  HG3 ARG A 299      29.535  31.301  38.657  1.00  0.00           H  
ATOM   4757  HD2 ARG A 299      29.717  28.992  38.979  1.00  0.00           H  
ATOM   4758  HD3 ARG A 299      29.371  29.136  40.568  1.00  0.00           H  
ATOM   4759  HE  ARG A 299      31.867  29.681  39.310  1.00  0.00           H  
ATOM   4760 HH11 ARG A 299      31.437  30.470  43.209  1.00  0.00           H  
ATOM   4761 HH12 ARG A 299      30.030  30.065  42.283  1.00  0.00           H  
ATOM   4762 HH21 ARG A 299      33.495  30.560  42.207  1.00  0.00           H  
ATOM   4763 HH22 ARG A 299      33.657  30.225  40.516  1.00  0.00           H  
ATOM   4764  N   ASP A 300      24.658  31.754  40.176  1.00  0.00           N  
ATOM   4765  CA  ASP A 300      23.245  31.749  39.765  1.00  0.00           C  
ATOM   4766  C   ASP A 300      22.792  33.194  39.555  1.00  0.00           C  
ATOM   4767  O   ASP A 300      22.132  33.488  38.558  1.00  0.00           O  
ATOM   4768  CB  ASP A 300      22.384  31.018  40.775  1.00  0.00           C  
ATOM   4769  CG  ASP A 300      20.973  30.715  40.331  1.00  0.00           C  
ATOM   4770  OD1 ASP A 300      20.528  31.181  39.260  1.00  0.00           O  
ATOM   4771  OD2 ASP A 300      20.259  29.986  41.070  1.00  0.00           O  
ATOM   4772  H   ASP A 300      24.919  31.426  41.084  1.00  0.00           H  
ATOM   4773  HA  ASP A 300      23.176  31.270  38.890  1.00  0.00           H  
ATOM   4774  HB2 ASP A 300      22.333  31.581  41.600  1.00  0.00           H  
ATOM   4775  HB3 ASP A 300      22.832  30.150  40.990  1.00  0.00           H  
ATOM   4776  N   ILE A 301      23.163  34.091  40.472  1.00  0.00           N  
ATOM   4777  CA  ILE A 301      22.781  35.498  40.316  1.00  0.00           C  
ATOM   4778  C   ILE A 301      23.373  36.076  39.033  1.00  0.00           C  
ATOM   4779  O   ILE A 301      22.651  36.560  38.158  1.00  0.00           O  
ATOM   4780  CB  ILE A 301      23.194  36.347  41.529  1.00  0.00           C  
ATOM   4781  CG1 ILE A 301      22.235  36.067  42.701  1.00  0.00           C  
ATOM   4782  CG2 ILE A 301      23.195  37.837  41.210  1.00  0.00           C  
ATOM   4783  CD1 ILE A 301      22.719  36.618  44.024  1.00  0.00           C  
ATOM   4784  H   ILE A 301      23.701  33.803  41.264  1.00  0.00           H  
ATOM   4785  HA  ILE A 301      21.785  35.538  40.239  1.00  0.00           H  
ATOM   4786  HB  ILE A 301      24.118  36.080  41.804  1.00  0.00           H  
ATOM   4787 HG12 ILE A 301      22.127  35.077  42.791  1.00  0.00           H  
ATOM   4788 HG13 ILE A 301      21.349  36.481  42.491  1.00  0.00           H  
ATOM   4789 HG21 ILE A 301      23.468  38.352  42.023  1.00  0.00           H  
ATOM   4790 HG22 ILE A 301      23.840  38.019  40.468  1.00  0.00           H  
ATOM   4791 HG23 ILE A 301      22.277  38.119  40.930  1.00  0.00           H  
ATOM   4792 HD11 ILE A 301      22.053  36.402  44.738  1.00  0.00           H  
ATOM   4793 HD12 ILE A 301      23.600  36.206  44.254  1.00  0.00           H  
ATOM   4794 HD13 ILE A 301      22.823  37.610  43.954  1.00  0.00           H  
ATOM   4795  N   ILE A 302      24.694  36.028  38.919  1.00  0.00           N  
ATOM   4796  CA  ILE A 302      25.354  36.575  37.730  1.00  0.00           C  
ATOM   4797  C   ILE A 302      24.825  35.978  36.445  1.00  0.00           C  
ATOM   4798  O   ILE A 302      24.322  36.693  35.561  1.00  0.00           O  
ATOM   4799  CB  ILE A 302      26.878  36.399  37.872  1.00  0.00           C  
ATOM   4800  CG1 ILE A 302      27.362  37.389  38.947  1.00  0.00           C  
ATOM   4801  CG2 ILE A 302      27.607  36.623  36.559  1.00  0.00           C  
ATOM   4802  CD1 ILE A 302      28.482  36.867  39.806  1.00  0.00           C  
ATOM   4803  H   ILE A 302      25.242  35.617  39.648  1.00  0.00           H  
ATOM   4804  HA  ILE A 302      25.165  37.557  37.706  1.00  0.00           H  
ATOM   4805  HB  ILE A 302      27.065  35.468  38.187  1.00  0.00           H  
ATOM   4806 HG12 ILE A 302      26.588  37.610  39.541  1.00  0.00           H  
ATOM   4807 HG13 ILE A 302      27.679  38.219  38.489  1.00  0.00           H  
ATOM   4808 HG21 ILE A 302      28.590  36.499  36.698  1.00  0.00           H  
ATOM   4809 HG22 ILE A 302      27.281  35.965  35.880  1.00  0.00           H  
ATOM   4810 HG23 ILE A 302      27.431  37.552  36.234  1.00  0.00           H  
ATOM   4811 HD11 ILE A 302      28.740  37.563  40.476  1.00  0.00           H  
ATOM   4812 HD12 ILE A 302      28.180  36.041  40.282  1.00  0.00           H  
ATOM   4813 HD13 ILE A 302      29.270  36.650  39.230  1.00  0.00           H  
ATOM   4814  N   VAL A 303      24.912  34.664  36.299  1.00  0.00           N  
ATOM   4815  CA  VAL A 303      24.474  33.981  35.093  1.00  0.00           C  
ATOM   4816  C   VAL A 303      22.992  34.057  34.798  1.00  0.00           C  
ATOM   4817  O   VAL A 303      22.624  34.348  33.640  1.00  0.00           O  
ATOM   4818  CB  VAL A 303      24.934  32.498  35.144  1.00  0.00           C  
ATOM   4819  CG1 VAL A 303      24.429  31.723  33.949  1.00  0.00           C  
ATOM   4820  CG2 VAL A 303      26.453  32.432  35.244  1.00  0.00           C  
ATOM   4821  H   VAL A 303      25.294  34.121  37.047  1.00  0.00           H  
ATOM   4822  HA  VAL A 303      24.949  34.409  34.324  1.00  0.00           H  
ATOM   4823  HB  VAL A 303      24.550  32.082  35.968  1.00  0.00           H  
ATOM   4824 HG11 VAL A 303      24.741  30.775  34.011  1.00  0.00           H  
ATOM   4825 HG12 VAL A 303      23.429  31.745  33.936  1.00  0.00           H  
ATOM   4826 HG13 VAL A 303      24.783  32.136  33.110  1.00  0.00           H  
ATOM   4827 HG21 VAL A 303      26.744  31.476  35.276  1.00  0.00           H  
ATOM   4828 HG22 VAL A 303      26.859  32.877  34.446  1.00  0.00           H  
ATOM   4829 HG23 VAL A 303      26.753  32.900  36.075  1.00  0.00           H  
ATOM   4830  N   ASN A 304      22.114  33.780  35.760  1.00  0.00           N  
ATOM   4831  CA  ASN A 304      20.684  33.770  35.493  1.00  0.00           C  
ATOM   4832  C   ASN A 304      19.921  35.021  35.860  1.00  0.00           C  
ATOM   4833  O   ASN A 304      18.793  35.194  35.362  1.00  0.00           O  
ATOM   4834  CB  ASN A 304      20.022  32.580  36.225  1.00  0.00           C  
ATOM   4835  CG  ASN A 304      20.621  31.256  35.805  1.00  0.00           C  
ATOM   4836  OD1 ASN A 304      20.950  31.054  34.633  1.00  0.00           O  
ATOM   4837  ND2 ASN A 304      20.773  30.344  36.761  1.00  0.00           N  
ATOM   4838  H   ASN A 304      22.443  33.575  36.682  1.00  0.00           H  
ATOM   4839  HA  ASN A 304      20.563  33.623  34.511  1.00  0.00           H  
ATOM   4840  HB2 ASN A 304      19.044  32.574  36.014  1.00  0.00           H  
ATOM   4841  HB3 ASN A 304      20.150  32.695  37.210  1.00  0.00           H  
ATOM   4842 HD21 ASN A 304      20.492  30.551  37.698  1.00  0.00           H  
ATOM   4843 HD22 ASN A 304      21.168  29.452  36.543  1.00  0.00           H  
ATOM   4844  N   LYS A 305      20.453  35.871  36.727  1.00  0.00           N  
ATOM   4845  CA  LYS A 305      19.723  37.076  37.113  1.00  0.00           C  
ATOM   4846  C   LYS A 305      20.274  38.323  36.432  1.00  0.00           C  
ATOM   4847  O   LYS A 305      19.499  39.069  35.817  1.00  0.00           O  
ATOM   4848  CB  LYS A 305      19.718  37.266  38.628  1.00  0.00           C  
ATOM   4849  CG  LYS A 305      19.434  36.045  39.468  1.00  0.00           C  
ATOM   4850  CD  LYS A 305      17.984  35.620  39.456  1.00  0.00           C  
ATOM   4851  CE  LYS A 305      17.784  34.217  38.911  1.00  0.00           C  
ATOM   4852  NZ  LYS A 305      18.186  33.166  39.893  1.00  0.00           N  
ATOM   4853  H   LYS A 305      21.355  35.687  37.117  1.00  0.00           H  
ATOM   4854  HA  LYS A 305      18.774  36.963  36.818  1.00  0.00           H  
ATOM   4855  HB2 LYS A 305      19.022  37.950  38.844  1.00  0.00           H  
ATOM   4856  HB3 LYS A 305      20.618  37.612  38.892  1.00  0.00           H  
ATOM   4857  HG2 LYS A 305      19.696  36.244  40.412  1.00  0.00           H  
ATOM   4858  HG3 LYS A 305      19.987  35.288  39.121  1.00  0.00           H  
ATOM   4859  HD2 LYS A 305      17.469  36.260  38.886  1.00  0.00           H  
ATOM   4860  HD3 LYS A 305      17.635  35.651  40.392  1.00  0.00           H  
ATOM   4861  HE2 LYS A 305      18.335  34.112  38.083  1.00  0.00           H  
ATOM   4862  HE3 LYS A 305      16.817  34.094  38.686  1.00  0.00           H  
ATOM   4863  HZ1 LYS A 305      18.038  32.262  39.493  1.00  0.00           H  
ATOM   4864  HZ2 LYS A 305      19.154  33.275  40.121  1.00  0.00           H  
ATOM   4865  HZ3 LYS A 305      17.636  33.257  40.723  1.00  0.00           H  
ATOM   4866  N   VAL A 306      21.583  38.557  36.528  1.00  0.00           N  
ATOM   4867  CA  VAL A 306      22.157  39.766  35.938  1.00  0.00           C  
ATOM   4868  C   VAL A 306      22.445  39.657  34.453  1.00  0.00           C  
ATOM   4869  O   VAL A 306      22.145  40.604  33.702  1.00  0.00           O  
ATOM   4870  CB  VAL A 306      23.372  40.299  36.718  1.00  0.00           C  
ATOM   4871  CG1 VAL A 306      23.237  39.993  38.214  1.00  0.00           C  
ATOM   4872  CG2 VAL A 306      24.706  39.800  36.209  1.00  0.00           C  
ATOM   4873  H   VAL A 306      22.173  37.905  37.004  1.00  0.00           H  
ATOM   4874  HA  VAL A 306      21.451  40.469  36.025  1.00  0.00           H  
ATOM   4875  HB  VAL A 306      23.372  41.294  36.619  1.00  0.00           H  
ATOM   4876 HG11 VAL A 306      24.036  40.348  38.700  1.00  0.00           H  
ATOM   4877 HG12 VAL A 306      22.410  40.428  38.570  1.00  0.00           H  
ATOM   4878 HG13 VAL A 306      23.177  39.004  38.348  1.00  0.00           H  
ATOM   4879 HG21 VAL A 306      25.441  40.189  36.764  1.00  0.00           H  
ATOM   4880 HG22 VAL A 306      24.734  38.802  36.270  1.00  0.00           H  
ATOM   4881 HG23 VAL A 306      24.825  40.079  35.256  1.00  0.00           H  
ATOM   4882  N   LYS A 307      23.005  38.554  33.989  1.00  0.00           N  
ATOM   4883  CA  LYS A 307      23.343  38.386  32.571  1.00  0.00           C  
ATOM   4884  C   LYS A 307      22.187  37.756  31.809  1.00  0.00           C  
ATOM   4885  O   LYS A 307      21.653  38.324  30.851  1.00  0.00           O  
ATOM   4886  CB  LYS A 307      24.610  37.546  32.478  1.00  0.00           C  
ATOM   4887  CG  LYS A 307      25.013  37.034  31.122  1.00  0.00           C  
ATOM   4888  CD  LYS A 307      25.841  38.034  30.349  1.00  0.00           C  
ATOM   4889  CE  LYS A 307      26.964  37.371  29.580  1.00  0.00           C  
ATOM   4890  NZ  LYS A 307      26.520  36.627  28.381  1.00  0.00           N  
ATOM   4891  H   LYS A 307      23.205  37.809  34.625  1.00  0.00           H  
ATOM   4892  HA  LYS A 307      23.529  39.287  32.179  1.00  0.00           H  
ATOM   4893  HB2 LYS A 307      24.486  36.751  33.072  1.00  0.00           H  
ATOM   4894  HB3 LYS A 307      25.364  38.105  32.822  1.00  0.00           H  
ATOM   4895  HG2 LYS A 307      24.186  36.829  30.598  1.00  0.00           H  
ATOM   4896  HG3 LYS A 307      25.549  36.198  31.241  1.00  0.00           H  
ATOM   4897  HD2 LYS A 307      26.235  38.692  30.991  1.00  0.00           H  
ATOM   4898  HD3 LYS A 307      25.247  38.513  29.703  1.00  0.00           H  
ATOM   4899  HE2 LYS A 307      27.428  36.731  30.192  1.00  0.00           H  
ATOM   4900  HE3 LYS A 307      27.606  38.080  29.289  1.00  0.00           H  
ATOM   4901  HZ1 LYS A 307      27.313  36.220  27.929  1.00  0.00           H  
ATOM   4902  HZ2 LYS A 307      25.884  35.905  28.653  1.00  0.00           H  
ATOM   4903  HZ3 LYS A 307      26.062  37.254  27.750  1.00  0.00           H  
ATOM   4904  N   ASN A 308      21.802  36.559  32.226  1.00  0.00           N  
ATOM   4905  CA  ASN A 308      20.711  35.804  31.639  1.00  0.00           C  
ATOM   4906  C   ASN A 308      20.686  35.777  30.123  1.00  0.00           C  
ATOM   4907  O   ASN A 308      19.703  36.161  29.475  1.00  0.00           O  
ATOM   4908  CB  ASN A 308      19.386  36.354  32.201  1.00  0.00           C  
ATOM   4909  CG  ASN A 308      18.244  35.369  32.061  1.00  0.00           C  
ATOM   4910  OD1 ASN A 308      17.099  35.777  31.833  1.00  0.00           O  
ATOM   4911  ND2 ASN A 308      18.535  34.080  32.194  1.00  0.00           N  
ATOM   4912  H   ASN A 308      22.295  36.150  32.994  1.00  0.00           H  
ATOM   4913  HA  ASN A 308      20.799  34.859  31.953  1.00  0.00           H  
ATOM   4914  HB2 ASN A 308      19.150  37.191  31.706  1.00  0.00           H  
ATOM   4915  HB3 ASN A 308      19.511  36.564  33.171  1.00  0.00           H  
ATOM   4916 HD21 ASN A 308      19.476  33.796  32.378  1.00  0.00           H  
ATOM   4917 HD22 ASN A 308      17.813  33.393  32.110  1.00  0.00           H  
ATOM   4918  N   GLN A 309      21.769  35.300  29.496  1.00  0.00           N  
ATOM   4919  CA  GLN A 309      21.842  35.230  28.040  1.00  0.00           C  
ATOM   4920  C   GLN A 309      22.030  33.795  27.560  1.00  0.00           C  
ATOM   4921  O   GLN A 309      22.335  33.549  26.389  1.00  0.00           O  
ATOM   4922  CB  GLN A 309      22.947  36.139  27.500  1.00  0.00           C  
ATOM   4923  CG  GLN A 309      22.667  37.620  27.712  1.00  0.00           C  
ATOM   4924  CD  GLN A 309      23.757  38.521  27.181  1.00  0.00           C  
ATOM   4925  OE1 GLN A 309      24.776  38.053  26.658  1.00  0.00           O  
ATOM   4926  NE2 GLN A 309      23.556  39.831  27.313  1.00  0.00           N  
ATOM   4927  H   GLN A 309      22.547  34.984  30.039  1.00  0.00           H  
ATOM   4928  HA  GLN A 309      20.971  35.561  27.676  1.00  0.00           H  
ATOM   4929  HB2 GLN A 309      23.044  35.972  26.519  1.00  0.00           H  
ATOM   4930  HB3 GLN A 309      23.802  35.908  27.964  1.00  0.00           H  
ATOM   4931  HG2 GLN A 309      22.569  37.786  28.693  1.00  0.00           H  
ATOM   4932  HG3 GLN A 309      21.812  37.850  27.248  1.00  0.00           H  
ATOM   4933 HE21 GLN A 309      22.718  40.168  27.742  1.00  0.00           H  
ATOM   4934 HE22 GLN A 309      24.243  40.478  26.983  1.00  0.00           H  
ATOM   4935  N   GLY A 310      21.814  32.843  28.471  1.00  0.00           N  
ATOM   4936  CA  GLY A 310      21.930  31.432  28.162  1.00  0.00           C  
ATOM   4937  C   GLY A 310      23.225  30.805  28.652  1.00  0.00           C
[truncated: 407,107 more chars]
