# Supplementary material for: FastGrow: on-the-fly growing and its application to DYRK1A
Source: J Comput Aided Mol Des. 2022 Aug 22;36(9):639–51. doi: 10.1007/s10822-022-00469-y (PMC9512872; doi:10.1007/s10822-022-00469-y)
Supplement: Supplementary file 3 — (zip 300339 KB) [file 10822_2022_469_MOESM3_ESM.zip › validation_sets/cross_growing/1b7h_1jet/1jet_core.mol2]

@<TRIPOS>MOLECULE
1jet
  56   55
SMALL
USER_CHARGES
@<TRIPOS>ATOM
   1 O1          38.3165    38.0451    27.1038 O.co2        1    LIG  -1.0000
   2 O2          36.8211    38.8873    25.6868 O.co2        1    LIG   0.0000
   3 O3          40.4329    37.0866    23.3216 O.2          1    LIG   0.0000
   4 O4          40.9246    33.3423    24.1240 O.2          1    LIG   0.0000
   5 N5          33.5452    37.6782    22.9295 N.4          1    LIG   1.0000
   6 N6          40.9988    30.8010    18.5016 N.4          1    LIG   1.0000
   7 N7          39.4478    36.4825    25.2695 N.am         1    LIG   0.0000
   8 N8          42.3807    35.0506    23.8852 N.am         1    LIG   0.0000
   9 N9          42.5816    31.6223    22.7520 N.3          1    LIG   0.0000
  10 C10         37.7292    38.0762    26.0043 C.2          1    LIG   0.0000
  11 C11         40.4971    36.5426    24.4232 C.2          1    LIG   0.0000
  12 C12         41.8989    33.8590    23.5646 C.2          1    LIG   0.0000
  13 C13         38.1820    37.0930    24.9189 C.3          1    LIG   0.0000
  14 C14         41.7749    35.8890    24.9142 C.3          1    LIG   0.0000
  15 C15         42.6708    33.0952    22.5013 C.3          1    LIG   0.0000
  16 C16         34.3803    36.8142    22.0530 C.3          1    LIG   0.0000
  17 C17         41.3548    32.2403    18.2995 C.3          1    LIG   0.0000
  18 C18         37.0923    36.0415    24.6696 C.3          1    LIG   0.0000
  19 C19         42.2063    33.4477    21.0961 C.3          1    LIG   0.0000
  20 C20         35.2875    35.9068    22.8780 C.3          1    LIG   0.0000
  21 C21         40.5406    33.1236    19.2408 C.3          1    LIG   0.0000
  22 C22         35.8311    36.6485    24.0650 C.3          1    LIG   0.0000
  23 C23         40.8782    32.8245    20.6973 C.3          1    LIG   0.0000
  24 C24         42.7807    36.9626    25.3339 C.3          1    LIG   0.0000
  25 H25         32.9617    38.2613    22.3643 H            1    LIG   0.0000
  26 H26         32.9744    37.1044    23.5167 H            1    LIG   0.0000
  27 H27         34.1382    38.2497    23.4967 H            1    LIG   0.0000
  28 H28         41.5385    30.2336    17.8797 H            1    LIG   0.0000
  29 H29         41.1944    30.5387    19.4466 H            1    LIG   0.0000
  30 H30         40.0256    30.6687    18.3136 H            1    LIG   0.0000
  31 H31         39.5450    36.0122    26.1466 H            1    LIG   0.0000
  32 H32         43.1898    35.3881    23.4041 H            1    LIG   0.0000
  33 H33         42.8929    31.4228    23.6811 H            1    LIG   0.0000
  34 H34         41.6333    31.3231    22.6467 H            1    LIG   0.0000
  35 H35         38.3126    37.6081    24.0718 H            1    LIG   0.0000
  36 H36         41.5609    35.3201    25.7084 H            1    LIG   0.0000
  37 H37         43.6327    33.3580    22.5775 H            1    LIG   0.0000
  38 H38         33.7814    36.2487    21.4860 H            1    LIG   0.0000
  39 H39         34.9453    37.3940    21.4660 H            1    LIG   0.0000
  40 H40         42.3287    32.3688    18.4863 H            1    LIG   0.0000
  41 H41         41.1599    32.4988    17.3533 H            1    LIG   0.0000
  42 H42         36.8562    35.6101    25.5403 H            1    LIG   0.0000
  43 H43         37.4497    35.3504    24.0414 H            1    LIG   0.0000
  44 H44         42.9035    33.1380    20.4496 H            1    LIG   0.0000
  45 H45         42.1152    34.4418    21.0373 H            1    LIG   0.0000
  46 H46         34.7628    35.1168    23.1953 H            1    LIG   0.0000
  47 H47         36.0477    35.5949    22.3081 H            1    LIG   0.0000
  48 H48         40.7452    34.0833    19.0479 H            1    LIG   0.0000
  49 H49         39.5669    32.9534    19.0889 H            1    LIG   0.0000
  50 H50         36.0410    37.5835    23.7791 H            1    LIG   0.0000
  51 H51         35.1240    36.6668    24.7719 H            1    LIG   0.0000
  52 H52         40.1561    33.1948    21.2817 H            1    LIG   0.0000
  53 H53         40.9327    31.8338    20.8222 H            1    LIG   0.0000
  54 H54         42.3043    37.6918    25.8252 H            1    LIG   0.0000
  55 H55         43.2223    37.3418    24.5208 H            1    LIG   0.0000
  56 R56         43.4730    36.5560    25.9302 Du           1    LIG   0.0000
@<TRIPOS>BOND
   1        1       10 ar
   2        2       10 ar
   3        3       11 2
   4        4       12 2
   5        5       16 1
   6        5       25 1
   7        5       26 1
   8        5       27 1
   9        6       17 1
  10        6       28 1
  11        6       29 1
  12        6       30 1
  13        7       11 am
  14        7       13 1
  15        7       31 1
  16        8       12 am
  17        8       14 1
  18        8       32 1
  19        9       15 1
  20        9       33 1
  21        9       34 1
  22       10       13 1
  23       11       14 1
  24       12       15 1
  25       13       18 1
  26       13       35 1
  27       14       24 1
  28       14       36 1
  29       15       19 1
  30       15       37 1
  31       16       20 1
  32       16       38 1
  33       16       39 1
  34       17       21 1
  35       17       40 1
  36       17       41 1
  37       18       22 1
  38       18       42 1
  39       18       43 1
  40       19       23 1
  41       19       44 1
  42       19       45 1
  43       20       22 1
  44       20       46 1
  45       20       47 1
  46       21       23 1
  47       21       48 1
  48       21       49 1
  49       22       50 1
  50       22       51 1
  51       23       52 1
  52       23       53 1
  53       24       54 1
  54       24       56 1
  55       24       55 1
