# Supplementary material for: FastGrow: on-the-fly growing and its application to DYRK1A
Source: J Comput Aided Mol Des. 2022 Aug 22;36(9):639–51. doi: 10.1007/s10822-022-00469-y (PMC9512872; doi:10.1007/s10822-022-00469-y)
Supplement: Supplementary file 3 — (zip 300339 KB) [file 10822_2022_469_MOESM3_ESM.zip › validation_sets/cross_growing/1b7h_1jet/1b7h_core.mol2]

@<TRIPOS>MOLECULE
1b7h
  57   56
SMALL
USER_CHARGES
@<TRIPOS>ATOM
   1 O1          38.3900    38.1890    27.0480 O.co2        1    LIG  -1.0000
   2 O2          37.0810    39.1960    25.5310 O.co2        1    LIG   0.0000
   3 O3          40.9170    33.4330    24.1420 O.2          1    LIG   0.0000
   4 O4          40.4400    37.2050    23.3740 O.2          1    LIG   0.0000
   5 N5          42.7730    31.7660    22.9020 N.4          1    LIG   1.0000
   6 N6          40.9720    30.9770    18.4640 N.4          1    LIG   1.0000
   7 N7          33.7350    36.5710    21.6860 N.4          1    LIG   1.0000
   8 N8          42.3690    35.1730    23.9330 N.am         1    LIG   0.0000
   9 N9          39.4190    36.5760    25.2760 N.am         1    LIG   0.0000
  10 C10         37.8460    38.2870    25.9130 C.2          1    LIG   0.0000
  11 C11         41.9100    33.9400    23.6270 C.2          1    LIG   0.0000
  12 C12         40.4550    36.6270    24.4590 C.2          1    LIG   0.0000
  13 C13         42.7770    33.2290    22.5870 C.3          1    LIG   0.0000
  14 C14         38.1820    37.1940    24.8790 C.3          1    LIG   0.0000
  15 C15         41.7540    35.9690    24.9810 C.3          1    LIG   0.0000
  16 C16         41.2380    32.4520    18.2270 C.3          1    LIG   0.0000
  17 C17         33.4990    36.7010    23.1660 C.3          1    LIG   0.0000
  18 C18         42.3440    33.6180    21.1640 C.3          1    LIG   0.0000
  19 C19         37.0060    36.2150    24.8230 C.3          1    LIG   0.0000
  20 C20         42.7440    37.0080    25.4310 C.3          1    LIG   0.0000
  21 C21         40.6820    33.3430    19.2990 C.3          1    LIG   0.0000
  22 C22         34.6810    36.0250    23.8880 C.3          1    LIG   0.0000
  23 C23         40.9400    33.0310    20.8140 C.3          1    LIG   0.0000
  24 C24         35.8830    36.9050    23.9690 C.3          1    LIG   0.0000
  25 H25         43.3396    31.2756    22.2278 H            1    LIG   0.0000
  26 H26         41.8282    31.4167    22.8643 H            1    LIG   0.0000
  27 H27         43.1486    31.6202    23.8260 H            1    LIG   0.0000
  28 H28         41.3702    30.4385    17.7107 H            1    LIG   0.0000
  29 H29         39.9776    30.8168    18.5024 H            1    LIG   0.0000
  30 H30         41.3916    30.6958    19.3363 H            1    LIG   0.0000
  31 H31         32.9756    37.0054    21.1853 H            1    LIG   0.0000
  32 H32         33.7861    35.5953    21.4383 H            1    LIG   0.0000
  33 H33         34.6013    37.0253    21.4427 H            1    LIG   0.0000
  34 H34         43.1477    35.5453    23.4280 H            1    LIG   0.0000
  35 H35         39.4933    36.1136    26.1596 H            1    LIG   0.0000
  36 H36         43.8124    33.5809    22.7061 H            1    LIG   0.0000
  37 H37         38.3140    37.6466    23.8852 H            1    LIG   0.0000
  38 H38         41.5034    35.3183    25.8317 H            1    LIG   0.0000
  39 H39         42.3261    32.6054    18.1771 H            1    LIG   0.0000
  40 H40         40.7830    32.7374    17.2670 H            1    LIG   0.0000
  41 H41         33.4470    37.7636    23.4455 H            1    LIG   0.0000
  42 H42         32.5574    36.2031    23.4407 H            1    LIG   0.0000
  43 H43         43.0826    33.2305    20.4468 H            1    LIG   0.0000
  44 H44         42.3016    34.7147    21.0902 H            1    LIG   0.0000
  45 H45         36.6366    36.0080    25.8382 H            1    LIG   0.0000
  46 H46         37.3189    35.2737    24.3476 H            1    LIG   0.0000
  47 H47         42.1801    37.7891    25.9619 H            1    LIG   0.0000
  48 H48         43.2022    37.4365    24.5275 H            1    LIG   0.0000
  49 H49         41.0863    34.3488    19.1122 H            1    LIG   0.0000
  50 H50         39.5906    33.3552    19.1623 H            1    LIG   0.0000
  51 H51         34.3667    35.7630    24.9091 H            1    LIG   0.0000
  52 H52         34.9508    35.1095    23.3411 H            1    LIG   0.0000
  53 H53         40.1659    33.5052    21.4352 H            1    LIG   0.0000
  54 H54         40.9312    31.9442    20.9834 H            1    LIG   0.0000
  55 H55         36.2632    37.0944    22.9543 H            1    LIG   0.0000
  56 H56         35.6034    37.8590    24.4398 H            1    LIG   0.0000
  57 R57         43.8880    36.5610    26.3560 Du           1    LIG   0.0000
@<TRIPOS>BOND
   1        1       10 ar
   2        2       10 ar
   3        3       11 2
   4        4       12 2
   5        5       13 1
   6        5       25 1
   7        5       26 1
   8        5       27 1
   9        6       16 1
  10        6       28 1
  11        6       29 1
  12        6       30 1
  13        7       17 1
  14        7       31 1
  15        7       32 1
  16        7       33 1
  17        8       11 am
  18        8       15 1
  19        8       34 1
  20        9       12 am
  21        9       14 1
  22        9       35 1
  23       10       14 1
  24       11       13 1
  25       12       15 1
  26       13       18 1
  27       13       36 1
  28       14       19 1
  29       14       37 1
  30       15       20 1
  31       15       38 1
  32       16       21 1
  33       16       39 1
  34       16       40 1
  35       17       22 1
  36       17       41 1
  37       17       42 1
  38       18       23 1
  39       18       43 1
  40       18       44 1
  41       19       24 1
  42       19       45 1
  43       19       46 1
  44       20       57 1
  45       20       47 1
  46       20       48 1
  47       21       23 1
  48       21       49 1
  49       21       50 1
  50       22       24 1
  51       22       51 1
  52       22       52 1
  53       23       53 1
  54       23       54 1
  55       24       55 1
  56       24       56 1
