# Supplementary material for: FastGrow: on-the-fly growing and its application to DYRK1A
Source: J Comput Aided Mol Des. 2022 Aug 22;36(9):639–51. doi: 10.1007/s10822-022-00469-y (PMC9512872; doi:10.1007/s10822-022-00469-y)
Supplement: Supplementary file 3 — (zip 300339 KB) [file 10822_2022_469_MOESM3_ESM.zip › validation_sets/cross_growing/1b7h_1jet/1b7h_ligand.mol2]

@<TRIPOS>MOLECULE
1b7h_ligand
  66   65
SMALL
USER_CHARGES
@<TRIPOS>ATOM
   1 N1          42.7730    31.7660    22.9020 N.4          1    LIG   1.0000
   2 C2          42.7770    33.2290    22.5870 C.3          1    LIG   0.0000
   3 C3          41.9100    33.9400    23.6270 C.2          1    LIG   0.0000
   4 O4          40.9170    33.4330    24.1420 O.2          1    LIG   0.0000
   5 C5          42.3440    33.6180    21.1640 C.3          1    LIG   0.0000
   6 C6          40.9400    33.0310    20.8140 C.3          1    LIG   0.0000
   7 C7          40.6820    33.3430    19.2990 C.3          1    LIG   0.0000
   8 C8          41.2380    32.4520    18.2270 C.3          1    LIG   0.0000
   9 N9          40.9720    30.9770    18.4640 N.4          1    LIG   1.0000
  10 N10         42.3690    35.1730    23.9330 N.am         1    LIG   0.0000
  11 C11         41.7540    35.9690    24.9810 C.3          1    LIG   0.0000
  12 C12         40.4550    36.6270    24.4590 C.2          1    LIG   0.0000
  13 O13         40.4400    37.2050    23.3740 O.2          1    LIG   0.0000
  14 C14         42.7440    37.0080    25.4310 C.3          1    LIG   0.0000
  15 C15         43.8880    36.5610    26.3560 C.3          1    LIG   0.0000
  16 C16         44.5690    37.8580    26.8770 C.3          1    LIG   0.0000
  17 C17         45.1370    37.7110    28.3010 C.3          1    LIG   0.0000
  18 N18         39.4190    36.5760    25.2760 N.am         1    LIG   0.0000
  19 C19         38.1820    37.1940    24.8790 C.3          1    LIG   0.0000
  20 C20         37.8460    38.2870    25.9130 C.2          1    LIG   0.0000
  21 O21         37.0810    39.1960    25.5310 O.co2        1    LIG   0.0000
  22 C22         37.0060    36.2150    24.8230 C.3          1    LIG   0.0000
  23 C23         35.8830    36.9050    23.9690 C.3          1    LIG   0.0000
  24 C24         34.6810    36.0250    23.8880 C.3          1    LIG   0.0000
  25 C25         33.4990    36.7010    23.1660 C.3          1    LIG   0.0000
  26 N26         33.7350    36.5710    21.6860 N.4          1    LIG   1.0000
  27 O27         38.3900    38.1890    27.0480 O.co2        1    LIG  -1.0000
  28 H28         43.3396    31.2756    22.2278 H            1    LIG   0.0000
  29 H29         41.8282    31.4167    22.8643 H            1    LIG   0.0000
  30 H30         43.1486    31.6202    23.8260 H            1    LIG   0.0000
  31 H31         43.8124    33.5809    22.7061 H            1    LIG   0.0000
  32 H32         43.0826    33.2305    20.4468 H            1    LIG   0.0000
  33 H33         42.3016    34.7147    21.0902 H            1    LIG   0.0000
  34 H34         40.1659    33.5052    21.4352 H            1    LIG   0.0000
  35 H35         40.9312    31.9442    20.9834 H            1    LIG   0.0000
  36 H36         41.0863    34.3488    19.1122 H            1    LIG   0.0000
  37 H37         39.5906    33.3552    19.1623 H            1    LIG   0.0000
  38 H38         42.3261    32.6054    18.1771 H            1    LIG   0.0000
  39 H39         40.7830    32.7374    17.2670 H            1    LIG   0.0000
  40 H40         41.3702    30.4385    17.7107 H            1    LIG   0.0000
  41 H41         39.9776    30.8168    18.5024 H            1    LIG   0.0000
  42 H42         41.3916    30.6958    19.3363 H            1    LIG   0.0000
  43 H43         43.1477    35.5453    23.4280 H            1    LIG   0.0000
  44 H44         41.5034    35.3183    25.8317 H            1    LIG   0.0000
  45 H45         42.1801    37.7891    25.9619 H            1    LIG   0.0000
  46 H46         43.2022    37.4365    24.5275 H            1    LIG   0.0000
  47 H47         44.6121    35.9503    25.7967 H            1    LIG   0.0000
  48 H48         43.4890    35.9769    27.1984 H            1    LIG   0.0000
  49 H49         43.8247    38.6680    26.8787 H            1    LIG   0.0000
  50 H50         45.3930    38.1186    26.1965 H            1    LIG   0.0000
  51 H51         45.6031    38.6584    28.6094 H            1    LIG   0.0000
  52 H52         45.8910    36.9102    28.3142 H            1    LIG   0.0000
  53 H53         44.3227    37.4595    28.9964 H            1    LIG   0.0000
  54 H54         39.4933    36.1136    26.1596 H            1    LIG   0.0000
  55 H55         38.3140    37.6466    23.8852 H            1    LIG   0.0000
  56 H56         36.6366    36.0080    25.8382 H            1    LIG   0.0000
  57 H57         37.3189    35.2737    24.3476 H            1    LIG   0.0000
  58 H58         36.2632    37.0944    22.9543 H            1    LIG   0.0000
  59 H59         35.6034    37.8590    24.4398 H            1    LIG   0.0000
  60 H60         34.3667    35.7630    24.9091 H            1    LIG   0.0000
  61 H61         34.9508    35.1095    23.3411 H            1    LIG   0.0000
  62 H62         33.4470    37.7636    23.4455 H            1    LIG   0.0000
  63 H63         32.5574    36.2031    23.4407 H            1    LIG   0.0000
  64 H64         32.9756    37.0054    21.1853 H            1    LIG   0.0000
  65 H65         33.7861    35.5953    21.4383 H            1    LIG   0.0000
  66 H66         34.6013    37.0253    21.4427 H            1    LIG   0.0000
@<TRIPOS>BOND
   1        3        2 1
   2        2        5 1
   3        2        1 1
   4        5        6 1
   5        6        7 1
   6        7        8 1
   7        8        9 1
   8        3        4 2
   9       11       10 1
  10       11       14 1
  11       12       11 1
  12       12       13 2
  13       14       15 1
  14       15       16 1
  15       16       17 1
  16       19       20 1
  17       19       22 1
  18       18       19 1
  19       22       23 1
  20       23       24 1
  21       24       25 1
  22       25       26 1
  23       20       27 ar
  24       20       21 ar
  25       10        3 am
  26       12       18 am
  27        1       28 1
  28        1       29 1
  29        1       30 1
  30        2       31 1
  31        5       32 1
  32        5       33 1
  33        6       34 1
  34        6       35 1
  35        7       36 1
  36        7       37 1
  37        8       38 1
  38        8       39 1
  39        9       40 1
  40        9       41 1
  41        9       42 1
  42       10       43 1
  43       11       44 1
  44       14       45 1
  45       14       46 1
  46       15       47 1
  47       15       48 1
  48       16       49 1
  49       16       50 1
  50       17       51 1
  51       17       52 1
  52       17       53 1
  53       18       54 1
  54       19       55 1
  55       22       56 1
  56       22       57 1
  57       23       58 1
  58       23       59 1
  59       24       60 1
  60       24       61 1
  61       25       62 1
  62       25       63 1
  63       26       64 1
  64       26       65 1
  65       26       66 1
