# Supplementary material for: FastGrow: on-the-fly growing and its application to DYRK1A
Source: J Comput Aided Mol Des. 2022 Aug 22;36(9):639–51. doi: 10.1007/s10822-022-00469-y (PMC9512872; doi:10.1007/s10822-022-00469-y)
Supplement: Supplementary file 3 — (zip 300339 KB) [file 10822_2022_469_MOESM3_ESM.zip › validation_sets/cross_growing/1b7h_1jet/1jet_ligand.mol2]

@<TRIPOS>MOLECULE
LYS_B_1_ALA_B_2_LYS_B_3
  56   55
SMALL
USER_CHARGES
@<TRIPOS>ATOM
   1 N1          42.5816    31.6223    22.7520 N.3          1    LIG   0.0000
   2 C2          42.6708    33.0952    22.5013 C.3          1    LIG   0.0000
   3 C3          41.8989    33.8590    23.5646 C.2          1    LIG   0.0000
   4 O4          40.9246    33.3423    24.1240 O.2          1    LIG   0.0000
   5 C5          42.2063    33.4477    21.0961 C.3          1    LIG   0.0000
   6 C6          40.8782    32.8245    20.6973 C.3          1    LIG   0.0000
   7 C7          40.5406    33.1236    19.2408 C.3          1    LIG   0.0000
   8 C8          41.3548    32.2403    18.2995 C.3          1    LIG   0.0000
   9 N9          40.9988    30.8010    18.5016 N.4          1    LIG   1.0000
  10 H10         42.8929    31.4228    23.6811 H            1    LIG   0.0000
  11 H11         41.6333    31.3231    22.6467 H            1    LIG   0.0000
  12 H12         43.6327    33.3580    22.5775 H            1    LIG   0.0000
  13 H13         42.9035    33.1380    20.4496 H            1    LIG   0.0000
  14 H14         42.1152    34.4418    21.0373 H            1    LIG   0.0000
  15 H15         40.1561    33.1948    21.2817 H            1    LIG   0.0000
  16 H16         40.9327    31.8338    20.8222 H            1    LIG   0.0000
  17 H17         40.7452    34.0833    19.0479 H            1    LIG   0.0000
  18 H18         39.5669    32.9534    19.0889 H            1    LIG   0.0000
  19 H19         42.3287    32.3688    18.4863 H            1    LIG   0.0000
  20 H20         41.1599    32.4988    17.3533 H            1    LIG   0.0000
  21 H21         41.5385    30.2336    17.8797 H            1    LIG   0.0000
  22 H22         41.1944    30.5387    19.4466 H            1    LIG   0.0000
  23 H23         40.0256    30.6687    18.3136 H            1    LIG   0.0000
  24 N24         42.3807    35.0506    23.8852 N.am         1    LIG   0.0000
  25 C25         41.7749    35.8890    24.9142 C.3          1    LIG   0.0000
  26 C26         40.4971    36.5426    24.4232 C.2          1    LIG   0.0000
  27 O27         40.4329    37.0866    23.3216 O.2          1    LIG   0.0000
  28 C28         42.7807    36.9626    25.3339 C.3          1    LIG   0.0000
  29 H29         43.1898    35.3881    23.4041 H            1    LIG   0.0000
  30 H30         41.5609    35.3201    25.7084 H            1    LIG   0.0000
  31 H31         42.3740    37.5427    26.0397 H            1    LIG   0.0000
  32 H32         43.6039    36.5250    25.6957 H            1    LIG   0.0000
  33 H33         43.0217    37.5219    24.5408 H            1    LIG   0.0000
  34 N34         39.4478    36.4825    25.2695 N.am         1    LIG   0.0000
  35 C35         38.1820    37.0930    24.9189 C.3          1    LIG   0.0000
  36 C36         37.7292    38.0762    26.0043 C.2          1    LIG   0.0000
  37 O37         36.8211    38.8873    25.6868 O.co2        1    LIG   0.0000
  38 C38         37.0923    36.0415    24.6696 C.3          1    LIG   0.0000
  39 C39         35.8311    36.6485    24.0650 C.3          1    LIG   0.0000
  40 C40         35.2875    35.9068    22.8780 C.3          1    LIG   0.0000
  41 C41         34.3803    36.8142    22.0530 C.3          1    LIG   0.0000
  42 N42         33.5452    37.6782    22.9295 N.4          1    LIG   1.0000
  43 O43         38.3165    38.0451    27.1038 O.co2        1    LIG  -1.0000
  44 H44         39.5450    36.0122    26.1466 H            1    LIG   0.0000
  45 H45         38.3126    37.6081    24.0718 H            1    LIG   0.0000
  46 H46         36.8562    35.6101    25.5403 H            1    LIG   0.0000
  47 H47         37.4497    35.3504    24.0414 H            1    LIG   0.0000
  48 H48         36.0410    37.5835    23.7791 H            1    LIG   0.0000
  49 H49         35.1240    36.6668    24.7719 H            1    LIG   0.0000
  50 H50         34.7628    35.1168    23.1953 H            1    LIG   0.0000
  51 H51         36.0477    35.5949    22.3081 H            1    LIG   0.0000
  52 H52         33.7814    36.2487    21.4860 H            1    LIG   0.0000
  53 H53         34.9453    37.3940    21.4660 H            1    LIG   0.0000
  54 H54         32.9617    38.2613    22.3643 H            1    LIG   0.0000
  55 H55         32.9744    37.1044    23.5167 H            1    LIG   0.0000
  56 H56         34.1382    38.2497    23.4967 H            1    LIG   0.0000
@<TRIPOS>BOND
   1        1        2 1
   2        2        5 1
   3        2        3 1
   4        5        6 1
   5        6        7 1
   6        7        8 1
   7        8        9 1
   8        3        4 2
   9        1       10 1
  10        1       11 1
  11        2       12 1
  12        3       24 am
  13        5       13 1
  14        5       14 1
  15        6       15 1
  16        6       16 1
  17        7       17 1
  18        7       18 1
  19        8       19 1
  20        8       20 1
  21        9       21 1
  22        9       22 1
  23        9       23 1
  24       24       25 1
  25       25       28 1
  26       25       26 1
  27       26       27 2
  28       28       33 1
  29       24       29 1
  30       25       30 1
  31       26       34 am
  32       28       31 1
  33       28       32 1
  34       34       35 1
  35       35       38 1
  36       35       36 1
  37       38       39 1
  38       39       40 1
  39       40       41 1
  40       41       42 1
  41       36       37 ar
  42       36       43 ar
  43       42       56 1
  44       34       44 1
  45       35       45 1
  46       38       46 1
  47       38       47 1
  48       39       48 1
  49       39       49 1
  50       40       50 1
  51       40       51 1
  52       41       52 1
  53       41       53 1
  54       42       54 1
  55       42       55 1
