# Supplementary material for: FastGrow: on-the-fly growing and its application to DYRK1A
Source: J Comput Aided Mol Des. 2022 Aug 22;36(9):639–51. doi: 10.1007/s10822-022-00469-y (PMC9512872; doi:10.1007/s10822-022-00469-y)
Supplement: Supplementary file 3 — (zip 300339 KB) [file 10822_2022_469_MOESM3_ESM.zip › validation_sets/cross_growing/1b7h_1jet/1b7h_frag.mol2]

@<TRIPOS>MOLECULE
1b7h
  11   10
SMALL
USER_CHARGES
@<TRIPOS>ATOM
   1 C1          43.8880    36.5610    26.3560 C.3          1    LIG   0.0000
   2 C2          44.5690    37.8580    26.8770 C.3          1    LIG   0.0000
   3 C3          45.1370    37.7110    28.3010 C.3          1    LIG   0.0000
   4 H4          44.6121    35.9503    25.7967 H            1    LIG   0.0000
   5 H5          43.4890    35.9769    27.1984 H            1    LIG   0.0000
   6 H6          43.8247    38.6680    26.8787 H            1    LIG   0.0000
   7 H7          45.3930    38.1186    26.1965 H            1    LIG   0.0000
   8 H8          45.6031    38.6584    28.6094 H            1    LIG   0.0000
   9 H9          45.8910    36.9102    28.3142 H            1    LIG   0.0000
  10 H10         44.3227    37.4595    28.9964 H            1    LIG   0.0000
  11 R11         42.7440    37.0080    25.4310 Du           1    LIG   0.0000
@<TRIPOS>BOND
   1        1       11 1
   2        1        2 1
   3        1        4 1
   4        1        5 1
   5        2        3 1
   6        2        6 1
   7        2        7 1
   8        3        8 1
   9        3        9 1
  10        3       10 1
