# Supplementary material for: FastGrow: on-the-fly growing and its application to DYRK1A
Source: J Comput Aided Mol Des. 2022 Aug 22;36(9):639–51. doi: 10.1007/s10822-022-00469-y (PMC9512872; doi:10.1007/s10822-022-00469-y)
Supplement: Supplementary file 3 — (zip 300339 KB) [file 10822_2022_469_MOESM3_ESM.zip › validation_sets/cross_growing/1b9j_1jet/1jet.pdb]

HEADER    COMPLEX (PEPTIDE TRANSPORT/PEPTIDE)     03-JUL-96   1JET              
TITLE     OLIGO-PEPTIDE BINDING PROTEIN (OPPA) COMPLEXED WITH KAK               
COMPND    MOL_ID: 1;                                                            
COMPND   2 MOLECULE: OLIGO-PEPTIDE BINDING PROTEIN;                             
COMPND   3 CHAIN: A;                                                            
COMPND   4 SYNONYM: OPPA;                                                       
COMPND   5 MOL_ID: 2;                                                           
COMPND   6 MOLECULE: PEPTIDE LYS ALA LYS;                                       
COMPND   7 CHAIN: B;                                                            
COMPND   8 ENGINEERED: YES                                                      
SOURCE    MOL_ID: 1;                                                            
SOURCE   2 ORGANISM_SCIENTIFIC: SALMONELLA TYPHIMURIUM;                         
SOURCE   3 ORGANISM_TAXID: 602;                                                 
SOURCE   4 MOL_ID: 2                                                            
KEYWDS    COMPLEX (PEPTIDE TRANSPORT/PEPTIDE), PEPTIDE TRANSPORT                
EXPDTA    X-RAY DIFFRACTION                                                     
AUTHOR    J.TAME,A.J.WILKINSON                                                  
REVDAT   2   24-FEB-09 1JET    1       VERSN                                    
REVDAT   1   15-MAY-97 1JET    0                                                
JRNL        AUTH   J.R.TAME,S.H.SLEIGH,A.J.WILKINSON,J.E.LADBURY                
JRNL        TITL   THE ROLE OF WATER IN SEQUENCE-INDEPENDENT LIGAND             
JRNL        TITL 2 BINDING BY AN OLIGOPEPTIDE TRANSPORTER PROTEIN.              
JRNL        REF    NAT.STRUCT.BIOL.              V.   3   998 1996              
JRNL        REFN                   ISSN 1072-8368                               
JRNL        PMID   8946852                                                      
JRNL        DOI    10.1038/NSB1296-998                                          
REMARK   1                                                                      
REMARK   1 REFERENCE 1                                                          
REMARK   1  AUTH   J.R.TAME,E.J.DODSON,G.MURSHUDOV,C.F.HIGGINS,                 
REMARK   1  AUTH 2 A.J.WILKINSON                                                
REMARK   1  TITL   THE CRYSTAL STRUCTURES OF THE OLIGOPEPTIDE-BINDING           
REMARK   1  TITL 2 PROTEIN OPPA COMPLEXED WITH TRIPEPTIDE AND                   
REMARK   1  TITL 3 TETRAPEPTIDE LIGANDS                                         
REMARK   1  REF    STRUCTURE                     V.   3  1395 1995              
REMARK   1  REFN                   ISSN 0969-2126                               
REMARK   1 REFERENCE 2                                                          
REMARK   1  AUTH   I.D.GLOVER,R.DENNY,N.D.NGUTI,S.MCSWEENEY,                    
REMARK   1  AUTH 2 A.THOMPSON,E.DODSON,A.J.WILKINSON,J.R.H.TAME                 
REMARK   1  TITL   STRUCTURE DETERMINATION OF OPPA AT 2.3 ANGSTROMS             
REMARK   1  TITL 2 RESOLUTION USING MULTIPLE WAVELENGTH ANOMALOUS               
REMARK   1  TITL 3 METHODS                                                      
REMARK   1  REF    ACTA CRYSTALLOGR.,SECT.D      V.  51    39 1995              
REMARK   1  REFN                   ISSN 0907-4449                               
REMARK   1 REFERENCE 3                                                          
REMARK   1  AUTH   J.R.TAME,G.N.MURSHUDOV,E.J.DODSON,T.K.NEIL,                  
REMARK   1  AUTH 2 G.G.DODSON,C.F.HIGGINS,A.J.WILKINSON                         
REMARK   1  TITL   THE STRUCTURAL BASIS OF SEQUENCE-INDEPENDENT                 
REMARK   1  TITL 2 PEPTIDE BINDING BY OPPA PROTEIN                              
REMARK   1  REF    SCIENCE                       V. 264  1578 1994              
REMARK   1  REFN                   ISSN 0036-8075                               
REMARK   2                                                                      
REMARK   2 RESOLUTION.    1.20 ANGSTROMS.                                       
REMARK   3                                                                      
REMARK   3 REFINEMENT.                                                          
REMARK   3   PROGRAM     : PROLSQ                                               
REMARK   3   AUTHORS     : KONNERT,HENDRICKSON                                  
REMARK   3                                                                      
REMARK   3  DATA USED IN REFINEMENT.                                            
REMARK   3   RESOLUTION RANGE HIGH (ANGSTROMS) : 1.20                           
REMARK   3   RESOLUTION RANGE LOW  (ANGSTROMS) : 10.00                          
REMARK   3   DATA CUTOFF            (SIGMA(F)) : 0.000                          
REMARK   3   COMPLETENESS FOR RANGE        (%) : 89.4                           
REMARK   3   NUMBER OF REFLECTIONS             : 162952                         
REMARK   3                                                                      
REMARK   3  FIT TO DATA USED IN REFINEMENT.                                     
REMARK   3   CROSS-VALIDATION METHOD          : NULL                            
REMARK   3   FREE R VALUE TEST SET SELECTION  : NULL                            
REMARK   3   R VALUE     (WORKING + TEST SET) : NULL                            
REMARK   3   R VALUE            (WORKING SET) : 0.229                           
REMARK   3   FREE R VALUE                     : 0.255                           
REMARK   3   FREE R VALUE TEST SET SIZE   (%) : 5.000                           
REMARK   3   FREE R VALUE TEST SET COUNT      : 8181                            
REMARK   3                                                                      
REMARK   3  FIT/AGREEMENT OF MODEL WITH ALL DATA.                               
REMARK   3   R VALUE   (WORKING + TEST SET, NO CUTOFF) : NULL                   
REMARK   3   R VALUE          (WORKING SET, NO CUTOFF) : 0.2290                 
REMARK   3   FREE R VALUE                  (NO CUTOFF) : 0.255                  
REMARK   3   FREE R VALUE TEST SET SIZE (%, NO CUTOFF) : 5.000                  
REMARK   3   FREE R VALUE TEST SET COUNT   (NO CUTOFF) : 8181                   
REMARK   3   TOTAL NUMBER OF REFLECTIONS   (NO CUTOFF) : NULL                   
REMARK   3                                                                      
REMARK   3  NUMBER OF NON-HYDROGEN ATOMS USED IN REFINEMENT.                    
REMARK   3   PROTEIN ATOMS            : 4193                                    
REMARK   3   NUCLEIC ACID ATOMS       : 0                                       
REMARK   3   HETEROGEN ATOMS          : 18                                      
REMARK   3   SOLVENT ATOMS            : 560                                     
REMARK   3                                                                      
REMARK   3  B VALUES.                                                           
REMARK   3   FROM WILSON PLOT           (A**2) : 10.60                          
REMARK   3   MEAN B VALUE      (OVERALL, A**2) : 16.00                          
REMARK   3   OVERALL ANISOTROPIC B VALUE.                                       
REMARK   3    B11 (A**2) : NULL                                                 
REMARK   3    B22 (A**2) : NULL                                                 
REMARK   3    B33 (A**2) : NULL                                                 
REMARK   3    B12 (A**2) : NULL                                                 
REMARK   3    B13 (A**2) : NULL                                                 
REMARK   3    B23 (A**2) : NULL                                                 
REMARK   3                                                                      
REMARK   3  ESTIMATED COORDINATE ERROR.                                         
REMARK   3   ESD FROM LUZZATI PLOT        (A) : NULL                            
REMARK   3   ESD FROM SIGMAA              (A) : NULL                            
REMARK   3   LOW RESOLUTION CUTOFF        (A) : NULL                            
REMARK   3                                                                      
REMARK   3  RMS DEVIATIONS FROM IDEAL VALUES.                                   
REMARK   3   DISTANCE RESTRAINTS.                    RMS    SIGMA               
REMARK   3    BOND LENGTH                     (A) : 0.009 ; 0.025               
REMARK   3    ANGLE DISTANCE                  (A) : 0.019 ; 0.035               
REMARK   3    INTRAPLANAR 1-4 DISTANCE        (A) : 0.021 ; 0.050               
REMARK   3    H-BOND OR METAL COORDINATION    (A) : NULL  ; NULL                
REMARK   3                                                                      
REMARK   3   PLANE RESTRAINT                  (A) : 0.000 ; NULL                
REMARK   3   CHIRAL-CENTER RESTRAINT       (A**3) : 0.088 ; 0.150               
REMARK   3                                                                      
REMARK   3   NON-BONDED CONTACT RESTRAINTS.                                     
REMARK   3    SINGLE TORSION                  (A) : 0.173 ; 0.300               
REMARK   3    MULTIPLE TORSION                (A) : 0.233 ; 0.300               
REMARK   3    H-BOND (X...Y)                  (A) : 0.160 ; 0.300               
REMARK   3    H-BOND (X-H...Y)                (A) : NULL  ; NULL                
REMARK   3                                                                      
REMARK   3   CONFORMATIONAL TORSION ANGLE RESTRAINTS.                           
REMARK   3    SPECIFIED                 (DEGREES) : NULL  ; NULL                
REMARK   3    PLANAR                    (DEGREES) : 2.290 ; 7.000               
REMARK   3    STAGGERED                 (DEGREES) : 15.900; 20.000              
REMARK   3    TRANSVERSE                (DEGREES) : 29.000; 20.000              
REMARK   3                                                                      
REMARK   3  ISOTROPIC THERMAL FACTOR RESTRAINTS.    RMS    SIGMA                
REMARK   3   MAIN-CHAIN BOND               (A**2) : 1.159 ; 4.000               
REMARK   3   MAIN-CHAIN ANGLE              (A**2) : 1.795 ; 6.000               
REMARK   3   SIDE-CHAIN BOND               (A**2) : 3.582 ; 8.000               
REMARK   3   SIDE-CHAIN ANGLE              (A**2) : 5.238 ; 10.000              
REMARK   3                                                                      
REMARK   3  OTHER REFINEMENT REMARKS: NULL                                      
REMARK   4                                                                      
REMARK   4 1JET COMPLIES WITH FORMAT V. 3.15, 01-DEC-08                         
REMARK 100                                                                      
REMARK 100 THIS ENTRY HAS BEEN PROCESSED BY BNL.                                
REMARK 200                                                                      
REMARK 200 EXPERIMENTAL DETAILS                                                 
REMARK 200  EXPERIMENT TYPE                : X-RAY DIFFRACTION                  
REMARK 200  DATE OF DATA COLLECTION        : NULL                               
REMARK 200  TEMPERATURE           (KELVIN) : 120                                
REMARK 200  PH                             : 5.5                                
REMARK 200  NUMBER OF CRYSTALS USED        : 1                                  
REMARK 200                                                                      
REMARK 200  SYNCHROTRON              (Y/N) : Y                                  
REMARK 200  RADIATION SOURCE               : SRS                                
REMARK 200  BEAMLINE                       : PX9.6                              
REMARK 200  X-RAY GENERATOR MODEL          : NULL                               
REMARK 200  MONOCHROMATIC OR LAUE    (M/L) : M                                  
REMARK 200  WAVELENGTH OR RANGE        (A) : 0.87                               
REMARK 200  MONOCHROMATOR                  : NULL                               
REMARK 200  OPTICS                         : NULL                               
REMARK 200                                                                      
REMARK 200  DETECTOR TYPE                  : IMAGE PLATE                        
REMARK 200  DETECTOR MANUFACTURER          : MARRESEARCH                        
REMARK 200  INTENSITY-INTEGRATION SOFTWARE : MOSFLM                             
REMARK 200  DATA SCALING SOFTWARE          : NULL                               
REMARK 200                                                                      
REMARK 200  NUMBER OF UNIQUE REFLECTIONS   : 182213                             
REMARK 200  RESOLUTION RANGE HIGH      (A) : 1.200                              
REMARK 200  RESOLUTION RANGE LOW       (A) : 10.000                             
REMARK 200  REJECTION CRITERIA  (SIGMA(I)) : 0.000                              
REMARK 200                                                                      
REMARK 200 OVERALL.                                                             
REMARK 200  COMPLETENESS FOR RANGE     (%) : 89.4                               
REMARK 200  DATA REDUNDANCY                : 3.200                              
REMARK 200  R MERGE                    (I) : 0.03500                            
REMARK 200  R SYM                      (I) : NULL                               
REMARK 200  <I/SIGMA(I)> FOR THE DATA SET  : 9.5000                             
REMARK 200                                                                      
REMARK 200 IN THE HIGHEST RESOLUTION SHELL.                                     
REMARK 200  HIGHEST RESOLUTION SHELL, RANGE HIGH (A) : NULL                     
REMARK 200  HIGHEST RESOLUTION SHELL, RANGE LOW  (A) : NULL                     
REMARK 200  COMPLETENESS FOR SHELL     (%) : NULL                               
REMARK 200  DATA REDUNDANCY IN SHELL       : NULL                               
REMARK 200  R MERGE FOR SHELL          (I) : NULL                               
REMARK 200  R SYM FOR SHELL            (I) : NULL                               
REMARK 200  <I/SIGMA(I)> FOR SHELL         : NULL                               
REMARK 200                                                                      
REMARK 200 DIFFRACTION PROTOCOL: NULL                                           
REMARK 200 METHOD USED TO DETERMINE THE STRUCTURE: NULL                         
REMARK 200 SOFTWARE USED: CCP4                                                  
REMARK 200 STARTING MODEL: PDB ENTRY 1OLB                                       
REMARK 200                                                                      
REMARK 200 REMARK: FLASH COOLED TO 120K                                         
REMARK 280                                                                      
REMARK 280 CRYSTAL                                                              
REMARK 280 SOLVENT CONTENT, VS   (%): 45.00                                     
REMARK 280 MATTHEWS COEFFICIENT, VM (ANGSTROMS**3/DA): 2.46                     
REMARK 280                                                                      
REMARK 280 CRYSTALLIZATION CONDITIONS: CO-CRYSTALLIZED WITH URANIUM             
REMARK 280  ACETATE, PH 5.5                                                     
REMARK 290                                                                      
REMARK 290 CRYSTALLOGRAPHIC SYMMETRY                                            
REMARK 290 SYMMETRY OPERATORS FOR SPACE GROUP: P 21 21 21                       
REMARK 290                                                                      
REMARK 290      SYMOP   SYMMETRY                                                
REMARK 290     NNNMMM   OPERATOR                                                
REMARK 290       1555   X,Y,Z                                                   
REMARK 290       2555   -X+1/2,-Y,Z+1/2                                         
REMARK 290       3555   -X,Y+1/2,-Z+1/2                                         
REMARK 290       4555   X+1/2,-Y+1/2,-Z                                         
REMARK 290                                                                      
REMARK 290     WHERE NNN -> OPERATOR NUMBER                                     
REMARK 290           MMM -> TRANSLATION VECTOR                                  
REMARK 290                                                                      
REMARK 290 CRYSTALLOGRAPHIC SYMMETRY TRANSFORMATIONS                            
REMARK 290 THE FOLLOWING TRANSFORMATIONS OPERATE ON THE ATOM/HETATM             
REMARK 290 RECORDS IN THIS ENTRY TO PRODUCE CRYSTALLOGRAPHICALLY                
REMARK 290 RELATED MOLECULES.                                                   
REMARK 290   SMTRY1   1  1.000000  0.000000  0.000000        0.00000            
REMARK 290   SMTRY2   1  0.000000  1.000000  0.000000        0.00000            
REMARK 290   SMTRY3   1  0.000000  0.000000  1.000000        0.00000            
REMARK 290   SMTRY1   2 -1.000000  0.000000  0.000000       54.59500            
REMARK 290   SMTRY2   2  0.000000 -1.000000  0.000000        0.00000            
REMARK 290   SMTRY3   2  0.000000  0.000000  1.000000       35.14000            
REMARK 290   SMTRY1   3 -1.000000  0.000000  0.000000        0.00000            
REMARK 290   SMTRY2   3  0.000000  1.000000  0.000000       38.02000            
REMARK 290   SMTRY3   3  0.000000  0.000000 -1.000000       35.14000            
REMARK 290   SMTRY1   4  1.000000  0.000000  0.000000       54.59500            
REMARK 290   SMTRY2   4  0.000000 -1.000000  0.000000       38.02000            
REMARK 290   SMTRY3   4  0.000000  0.000000 -1.000000        0.00000            
REMARK 290                                                                      
REMARK 290 REMARK: NULL                                                         
REMARK 300                                                                      
REMARK 300 BIOMOLECULE: 1                                                       
REMARK 300 SEE REMARK 350 FOR THE AUTHOR PROVIDED AND/OR PROGRAM                
REMARK 300 GENERATED ASSEMBLY INFORMATION FOR THE STRUCTURE IN                  
REMARK 300 THIS ENTRY. THE REMARK MAY ALSO PROVIDE INFORMATION ON               
REMARK 300 BURIED SURFACE AREA.                                                 
REMARK 350                                                                      
REMARK 350 COORDINATES FOR A COMPLETE MULTIMER REPRESENTING THE KNOWN           
REMARK 350 BIOLOGICALLY SIGNIFICANT OLIGOMERIZATION STATE OF THE                
REMARK 350 MOLECULE CAN BE GENERATED BY APPLYING BIOMT TRANSFORMATIONS          
REMARK 350 GIVEN BELOW.  BOTH NON-CRYSTALLOGRAPHIC AND                          
REMARK 350 CRYSTALLOGRAPHIC OPERATIONS ARE GIVEN.                               
REMARK 350                                                                      
REMARK 350 BIOMOLECULE: 1                                                       
REMARK 350 AUTHOR DETERMINED BIOLOGICAL UNIT: DIMERIC                           
REMARK 350 SOFTWARE DETERMINED QUATERNARY STRUCTURE: DIMERIC                    
REMARK 350 SOFTWARE USED: PISA                                                  
REMARK 350 TOTAL BURIED SURFACE AREA: 1630 ANGSTROM**2                          
REMARK 350 SURFACE AREA OF THE COMPLEX: 19570 ANGSTROM**2                       
REMARK 350 CHANGE IN SOLVENT FREE ENERGY: -22.0 KCAL/MOL                        
REMARK 350 APPLY THE FOLLOWING TO CHAINS: A, B                                  
REMARK 350   BIOMT1   1  1.000000  0.000000  0.000000        0.00000            
REMARK 350   BIOMT2   1  0.000000  1.000000  0.000000        0.00000            
REMARK 350   BIOMT3   1  0.000000  0.000000  1.000000        0.00000            
REMARK 500                                                                      
REMARK 500 GEOMETRY AND STEREOCHEMISTRY                                         
REMARK 500 SUBTOPIC: CLOSE CONTACTS IN SAME ASYMMETRIC UNIT                     
REMARK 500                                                                      
REMARK 500 THE FOLLOWING ATOMS ARE IN CLOSE CONTACT.                            
REMARK 500                                                                      
REMARK 500  ATM1  RES C  SSEQI   ATM2  RES C  SSEQI           DISTANCE          
REMARK 500   U    IUM A   520     O    HOH A   531              1.37            
REMARK 500   U    IUM A   522     O    HOH A   535              1.75            
REMARK 500   U    IUM A   518     O    HOH A   527              2.11            
REMARK 500                                                                      
REMARK 500 REMARK: NULL                                                         
REMARK 500                                                                      
REMARK 500 GEOMETRY AND STEREOCHEMISTRY                                         
REMARK 500 SUBTOPIC: COVALENT BOND ANGLES                                       
REMARK 500                                                                      
REMARK 500 THE STEREOCHEMICAL PARAMETERS OF THE FOLLOWING RESIDUES              
REMARK 500 HAVE VALUES WHICH DEVIATE FROM EXPECTED VALUES BY MORE               
REMARK 500 THAN 6*RMSD (M=MODEL NUMBER; RES=RESIDUE NAME; C=CHAIN               
REMARK 500 IDENTIFIER; SSEQ=SEQUENCE NUMBER; I=INSERTION CODE).                 
REMARK 500                                                                      
REMARK 500 STANDARD TABLE:                                                      
REMARK 500 FORMAT: (10X,I3,1X,A3,1X,A1,I4,A1,3(1X,A4,2X),12X,F5.1)              
REMARK 500                                                                      
REMARK 500 EXPECTED VALUES PROTEIN: ENGH AND HUBER, 1999                        
REMARK 500 EXPECTED VALUES NUCLEIC ACID: CLOWNEY ET AL 1996                     
REMARK 500                                                                      
REMARK 500  M RES CSSEQI ATM1   ATM2   ATM3                                     
REMARK 500    CYS A 271   CA  -  CB  -  SG  ANGL. DEV. =   7.7 DEGREES          
REMARK 500                                                                      
REMARK 500 REMARK: NULL                                                         
REMARK 500                                                                      
REMARK 500 GEOMETRY AND STEREOCHEMISTRY                                         
REMARK 500 SUBTOPIC: TORSION ANGLES                                             
REMARK 500                                                                      
REMARK 500 TORSION ANGLES OUTSIDE THE EXPECTED RAMACHANDRAN REGIONS:            
REMARK 500 (M=MODEL NUMBER; RES=RESIDUE NAME; C=CHAIN IDENTIFIER;               
REMARK 500 SSEQ=SEQUENCE NUMBER; I=INSERTION CODE).                             
REMARK 500                                                                      
REMARK 500 STANDARD TABLE:                                                      
REMARK 500 FORMAT:(10X,I3,1X,A3,1X,A1,I4,A1,4X,F7.2,3X,F7.2)                    
REMARK 500                                                                      
REMARK 500 EXPECTED VALUES: GJ KLEYWEGT AND TA JONES (1996). PHI/PSI-           
REMARK 500 CHOLOGY: RAMACHANDRAN REVISITED. STRUCTURE 4, 1395 - 1400            
REMARK 500                                                                      
REMARK 500  M RES CSSEQI        PSI       PHI                                   
REMARK 500    GLN A  13       74.81   -102.36                                   
REMARK 500    GLU A  32       -6.06   -147.14                                   
REMARK 500    GLU A 200      -64.02   -134.27                                   
REMARK 500    ASN A 246       61.88   -103.24                                   
REMARK 500    THR A 354     -169.60   -118.58                                   
REMARK 500    THR A 367      121.61    -39.45                                   
REMARK 500    SER A 368      142.50   -178.29                                   
REMARK 500    THR A 408       55.91    -92.99                                   
REMARK 500    ASP A 410      -71.20   -104.32                                   
REMARK 500    PHE A 426      -60.17    -90.33                                   
REMARK 500                                                                      
REMARK 500 REMARK: NULL                                                         
REMARK 525                                                                      
REMARK 525 SOLVENT                                                              
REMARK 525                                                                      
REMARK 525 THE SOLVENT MOLECULES HAVE CHAIN IDENTIFIERS THAT                    
REMARK 525 INDICATE THE POLYMER CHAIN WITH WHICH THEY ARE MOST                  
REMARK 525 CLOSELY ASSOCIATED. THE REMARK LISTS ALL THE SOLVENT                 
REMARK 525 MOLECULES WHICH ARE MORE THAN 5A AWAY FROM THE                       
REMARK 525 NEAREST POLYMER CHAIN (M = MODEL NUMBER;                             
REMARK 525 RES=RESIDUE NAME; C=CHAIN IDENTIFIER; SSEQ=SEQUENCE                  
REMARK 525 NUMBER; I=INSERTION CODE):                                           
REMARK 525                                                                      
REMARK 525  M RES CSSEQI                                                        
REMARK 525    HOH A 532        DISTANCE =  5.11 ANGSTROMS                       
REMARK 525    HOH A 548        DISTANCE =  5.41 ANGSTROMS                       
REMARK 525    HOH A 910        DISTANCE =  7.25 ANGSTROMS                       
REMARK 525    HOH A 946        DISTANCE =  6.74 ANGSTROMS                       
REMARK 610                                                                      
REMARK 610 MISSING HETEROATOM                                                   
REMARK 610 THE FOLLOWING RESIDUES HAVE MISSING ATOMS (M=MODEL NUMBER;           
REMARK 610 RES=RESIDUE NAME; C=CHAIN IDENTIFIER; SSEQ=SEQUENCE NUMBER;          
REMARK 610 I=INSERTION CODE):                                                   
REMARK 610   M RES C SSEQI                                                      
REMARK 610     IUM A  518                                                       
REMARK 610     IUM A  519                                                       
REMARK 610     IUM A  520                                                       
REMARK 610     IUM A  521                                                       
REMARK 610     IUM A  522                                                       
REMARK 610     IUM A  523                                                       
REMARK 610     IUM A  524                                                       
REMARK 610     IUM A  525                                                       
REMARK 800                                                                      
REMARK 800 SITE                                                                 
REMARK 800 SITE_IDENTIFIER: AC1                                                 
REMARK 800 EVIDENCE_CODE: SOFTWARE                                              
REMARK 800 SITE_DESCRIPTION: BINDING SITE FOR RESIDUE IUM A 518                 
REMARK 800 SITE_IDENTIFIER: AC2                                                 
REMARK 800 EVIDENCE_CODE: SOFTWARE                                              
REMARK 800 SITE_DESCRIPTION: BINDING SITE FOR RESIDUE IUM A 519                 
REMARK 800 SITE_IDENTIFIER: AC3                                                 
REMARK 800 EVIDENCE_CODE: SOFTWARE                                              
REMARK 800 SITE_DESCRIPTION: BINDING SITE FOR RESIDUE IUM A 520                 
REMARK 800 SITE_IDENTIFIER: AC4                                                 
REMARK 800 EVIDENCE_CODE: SOFTWARE                                              
REMARK 800 SITE_DESCRIPTION: BINDING SITE FOR RESIDUE IUM A 521                 
REMARK 800 SITE_IDENTIFIER: AC5                                                 
REMARK 800 EVIDENCE_CODE: SOFTWARE                                              
REMARK 800 SITE_DESCRIPTION: BINDING SITE FOR RESIDUE IUM A 522                 
REMARK 800 SITE_IDENTIFIER: AC6                                                 
REMARK 800 EVIDENCE_CODE: SOFTWARE                                              
REMARK 800 SITE_DESCRIPTION: BINDING SITE FOR RESIDUE IUM A 523                 
REMARK 800 SITE_IDENTIFIER: AC7                                                 
REMARK 800 EVIDENCE_CODE: SOFTWARE                                              
REMARK 800 SITE_DESCRIPTION: BINDING SITE FOR RESIDUE IUM A 524                 
REMARK 800 SITE_IDENTIFIER: AC8                                                 
REMARK 800 EVIDENCE_CODE: SOFTWARE                                              
REMARK 800 SITE_DESCRIPTION: BINDING SITE FOR RESIDUE IUM A 525                 
DBREF  1JET A    1   517  UNP    P06202   OPPA_SALTY      26    542             
DBREF  1JET B    1     3  PDB    1JET     1JET             1      3             
SEQRES   1 A  517  ALA ASP VAL PRO ALA GLY VAL GLN LEU ALA ASP LYS GLN          
SEQRES   2 A  517  THR LEU VAL ARG ASN ASN GLY SER GLU VAL GLN SER LEU          
SEQRES   3 A  517  ASP PRO HIS LYS ILE GLU GLY VAL PRO GLU SER ASN VAL          
SEQRES   4 A  517  SER ARG ASP LEU PHE GLU GLY LEU LEU ILE SER ASP VAL          
SEQRES   5 A  517  GLU GLY HIS PRO SER PRO GLY VAL ALA GLU LYS TRP GLU          
SEQRES   6 A  517  ASN LYS ASP PHE LYS VAL TRP THR PHE HIS LEU ARG GLU          
SEQRES   7 A  517  ASN ALA LYS TRP SER ASP GLY THR PRO VAL THR ALA HIS          
SEQRES   8 A  517  ASP PHE VAL TYR SER TRP GLN ARG LEU ALA ASP PRO ASN          
SEQRES   9 A  517  THR ALA SER PRO TYR ALA SER TYR LEU GLN TYR GLY HIS          
SEQRES  10 A  517  ILE ALA ASN ILE ASP ASP ILE ILE ALA GLY LYS LYS PRO          
SEQRES  11 A  517  ALA THR ASP LEU GLY VAL LYS ALA LEU ASP ASP HIS THR          
SEQRES  12 A  517  PHE GLU VAL THR LEU SER GLU PRO VAL PRO TYR PHE TYR          
SEQRES  13 A  517  LYS LEU LEU VAL HIS PRO SER VAL SER PRO VAL PRO LYS          
SEQRES  14 A  517  SER ALA VAL GLU LYS PHE GLY ASP LYS TRP THR GLN PRO          
SEQRES  15 A  517  ALA ASN ILE VAL THR ASN GLY ALA TYR LYS LEU LYS ASN          
SEQRES  16 A  517  TRP VAL VAL ASN GLU ARG ILE VAL LEU GLU ARG ASN PRO          
SEQRES  17 A  517  GLN TYR TRP ASP ASN ALA LYS THR VAL ILE ASN GLN VAL          
SEQRES  18 A  517  THR TYR LEU PRO ILE SER SER GLU VAL THR ASP VAL ASN          
SEQRES  19 A  517  ARG TYR ARG SER GLY GLU ILE ASP MET THR TYR ASN ASN          
SEQRES  20 A  517  MET PRO ILE GLU LEU PHE GLN LYS LEU LYS LYS GLU ILE          
SEQRES  21 A  517  PRO ASN GLU VAL ARG VAL ASP PRO TYR LEU CYS THR TYR          
SEQRES  22 A  517  TYR TYR GLU ILE ASN ASN GLN LYS ALA PRO PHE ASN ASP          
SEQRES  23 A  517  VAL ARG VAL ARG THR ALA LEU LYS LEU ALA LEU ASP ARG          
SEQRES  24 A  517  ASP ILE ILE VAL ASN LYS VAL LYS ASN GLN GLY ASP LEU          
SEQRES  25 A  517  PRO ALA TYR SER TYR THR PRO PRO TYR THR ASP GLY ALA          
SEQRES  26 A  517  LYS LEU VAL GLU PRO GLU TRP PHE LYS TRP SER GLN GLN          
SEQRES  27 A  517  LYS ARG ASN GLU GLU ALA LYS LYS LEU LEU ALA GLU ALA          
SEQRES  28 A  517  GLY PHE THR ALA ASP LYS PRO LEU THR PHE ASP LEU LEU          
SEQRES  29 A  517  TYR ASN THR SER ASP LEU HIS LYS LYS LEU ALA ILE ALA          
SEQRES  30 A  517  VAL ALA SER ILE TRP LYS LYS ASN LEU GLY VAL ASN VAL          
SEQRES  31 A  517  ASN LEU GLU ASN GLN GLU TRP LYS THR PHE LEU ASP THR          
SEQRES  32 A  517  ARG HIS GLN GLY THR PHE ASP VAL ALA ARG ALA GLY TRP          
SEQRES  33 A  517  CYS ALA ASP TYR ASN GLU PRO THR SER PHE LEU ASN THR          
SEQRES  34 A  517  MET LEU SER ASP SER SER ASN ASN THR ALA HIS TYR LYS          
SEQRES  35 A  517  SER PRO ALA PHE ASP LYS LEU ILE ALA ASP THR LEU LYS          
SEQRES  36 A  517  VAL ALA ASP ASP THR GLN ARG SER GLU LEU TYR ALA LYS          
SEQRES  37 A  517  ALA GLU GLN GLN LEU ASP LYS ASP SER ALA ILE VAL PRO          
SEQRES  38 A  517  VAL TYR TYR TYR VAL ASN ALA ARG LEU VAL LYS PRO TRP          
SEQRES  39 A  517  VAL GLY GLY TYR THR GLY LYS ASP PRO LEU ASP ASN ILE          
SEQRES  40 A  517  TYR VAL LYS ASN LEU TYR ILE ILE LYS HIS                      
SEQRES   1 B    3  LYS ALA LYS                                                  
HET    IUM  A 518       1                                                       
HET    IUM  A 519       1                                                       
HET    IUM  A 520       1                                                       
HET    IUM  A 521       1                                                       
HET    IUM  A 522       1                                                       
HET    IUM  A 523       1                                                       
HET    IUM  A 524       1                                                       
HET    IUM  A 525       1                                                       
HETNAM     IUM URANYL (VI) ION                                                  
FORMUL   3  IUM    8(O2 U 2+)                                                   
FORMUL  11  HOH   *568(H2 O)                                                    
HELIX    1   1 VAL A   34  LEU A   43  1                                  10    
HELIX    2   2 ALA A   90  ALA A  101  1                                  12    
HELIX    3   3 PRO A  103  THR A  105  5                                   3    
HELIX    4   4 ALA A  110  TYR A  115  5                                   6    
HELIX    5   5 ILE A  121  ILE A  125  1                                   5    
HELIX    6   6 ALA A  131  ASP A  133  5                                   3    
HELIX    7   7 PHE A  155  VAL A  160  5                                   6    
HELIX    8   8 PRO A  162  VAL A  164  5                                   3    
HELIX    9   9 LYS A  169  LYS A  178  1                                  10    
HELIX   10  10 ASN A  213  LYS A  215  5                                   3    
HELIX   11  11 GLU A  229  ARG A  237  1                                   9    
HELIX   12  12 PHE A  253  GLU A  259  1                                   7    
HELIX   13  13 PRO A  261  GLU A  263  5                                   3    
HELIX   14  14 VAL A  287  ALA A  296  1                                  10    
HELIX   15  15 ARG A  299  ASN A  304  1                                   6    
HELIX   16  16 GLU A  331  LYS A  334  1                                   4    
HELIX   17  17 GLN A  337  GLU A  350  1                                  14    
HELIX   18  18 ASP A  369  LEU A  386  1                                  18    
HELIX   19  19 TRP A  397  GLN A  406  1                                  10    
HELIX   20  20 PRO A  423  MET A  430  5                                   8    
HELIX   21  21 PRO A  444  LEU A  454  1                                  11    
HELIX   22  22 ASP A  459  LYS A  475  1                                  17    
HELIX   23  23 VAL A  509  ASN A  511  5                                   3    
SHEET    1   A 4 THR A  14  ASN A  18  0                                        
SHEET    2   A 4 GLN A 220  LEU A 224  1  N  GLN A 220   O  LEU A  15           
SHEET    3   A 4 ARG A 201  ARG A 206 -1  N  LEU A 204   O  VAL A 221           
SHEET    4   A 4 TYR A 191  VAL A 197 -1  N  VAL A 197   O  ARG A 201           
SHEET    1   B 2 LEU A  48  SER A  50  0                                        
SHEET    2   B 2 PRO A  56  PRO A  58 -1  N  SER A  57   O  ILE A  49           
SHEET    1   C 4 ALA A  61  LYS A  67  0                                        
SHEET    2   C 4 VAL A  71  LEU A  76 -1  N  HIS A  75   O  GLU A  62           
SHEET    3   C 4 THR A 143  THR A 147 -1  N  VAL A 146   O  TRP A  72           
SHEET    4   C 4 VAL A 136  ASP A 140 -1  N  ASP A 140   O  THR A 143           
SHEET    1   D 2 VAL A 264  PRO A 268  0                                        
SHEET    2   D 2 VAL A 486  LEU A 490 -1  N  ARG A 489   O  ARG A 265           
SHEET    1   E 3 VAL A 411  CYS A 417  0                                        
SHEET    2   E 3 CYS A 271  ILE A 277 -1  N  GLU A 276   O  ALA A 412           
SHEET    3   E 3 ILE A 479  TYR A 484 -1  N  TYR A 483   O  TYR A 273           
SHEET    1   F 2 THR A 360  ASN A 366  0                                        
SHEET    2   F 2 ASN A 389  GLN A 395  1  N  ASN A 389   O  PHE A 361           
SSBOND   1 CYS A  271    CYS A  417                          1555   1555  2.05  
LINK         U   IUM A 518                 OD2 ASP A 323     1555   1555  2.39  
LINK         U   IUM A 522                 OD2 ASP A 362     1555   1555  2.34  
CISPEP   1 ALA A  282    PRO A  283          0         2.98                     
SITE     1 AC1  7 ASP A 323  ASN A 394  HOH A 526  HOH A 527                    
SITE     2 AC1  7 HOH A 573  HOH A 811  HOH A1076                               
SITE     1 AC2  6 HOH A 528  HOH A 529  HOH A 617  HOH A 658                    
SITE     2 AC2  6 HOH A1050  HOH A1079                                          
SITE     1 AC3  7 ASP A 459  HOH A 528  HOH A 530  HOH A 531                    
SITE     2 AC3  7 HOH A 651  HOH A 662  HOH A1080                               
SITE     1 AC4  2 GLU A 251  ASP A 369                                          
SITE     1 AC5  6 GLU A  53  ASP A 362  ASP A 410  HOH A 534                    
SITE     2 AC5  6 HOH A 535  HOH A 621                                          
SITE     1 AC6  3 ASP A 133  HIS A 517  HOH A 595                               
SITE     1 AC7  1 HOH A1027                                                     
SITE     1 AC8  3 ASP A  11  GLU A 342  HOH A1073                               
CRYST1  109.190   76.040   70.280  90.00  90.00  90.00 P 21 21 21    4          
ORIGX1      1.000000  0.000000  0.000000        0.00000                         
ORIGX2      0.000000  1.000000  0.000000        0.00000                         
ORIGX3      0.000000  0.000000  1.000000        0.00000                         
SCALE1      0.009158  0.000000  0.000000        0.00000                         
SCALE2      0.000000  0.013151  0.000000        0.00000                         
SCALE3      0.000000  0.000000  0.014229        0.00000                         
ATOM      1  N   ALA A   1       3.730   8.231  -8.432  1.00 16.07           N  
ATOM      2  CA  ALA A   1       2.433   7.527  -8.238  1.00 17.82           C  
ATOM      3  C   ALA A   1       2.420   6.198  -8.987  1.00 19.36           C  
ATOM      4  O   ALA A   1       3.022   6.071 -10.061  1.00 20.08           O  
ATOM      5  CB  ALA A   1       1.276   8.406  -8.712  1.00 14.00           C  
ATOM      6  N   ASP A   2       1.747   5.212  -8.414  1.00 19.21           N  
ATOM      7  CA  ASP A   2       1.623   3.903  -9.067  1.00 20.95           C  
ATOM      8  C   ASP A   2       0.135   3.683  -9.352  1.00 20.73           C  
ATOM      9  O   ASP A   2      -0.603   3.248  -8.473  1.00 21.71           O  
ATOM     10  CB  ASP A   2       2.202   2.784  -8.227  1.00 30.76           C  
ATOM     11  CG  ASP A   2       3.721   2.715  -8.312  1.00 36.93           C  
ATOM     12  OD1 ASP A   2       4.261   2.849  -9.433  1.00 40.44           O  
ATOM     13  OD2 ASP A   2       4.357   2.535  -7.252  1.00 41.30           O  
ATOM     14  N   VAL A   3      -0.278   4.071 -10.551  1.00 19.71           N  
ATOM     15  CA  VAL A   3      -1.684   3.959 -10.948  1.00 21.84           C  
ATOM     16  C   VAL A   3      -2.043   2.527 -11.315  1.00 23.92           C  
ATOM     17  O   VAL A   3      -1.525   1.942 -12.268  1.00 23.57           O  
ATOM     18  CB  VAL A   3      -1.988   4.907 -12.125  1.00 17.56           C  
ATOM     19  CG1 VAL A   3      -3.462   4.876 -12.491  1.00 16.78           C  
ATOM     20  CG2 VAL A   3      -1.541   6.330 -11.790  1.00 14.73           C  
ATOM     21  N   PRO A   4      -2.930   1.934 -10.531  1.00 25.22           N  
ATOM     22  CA  PRO A   4      -3.400   0.577 -10.729  1.00 26.08           C  
ATOM     23  C   PRO A   4      -3.873   0.368 -12.161  1.00 27.54           C  
ATOM     24  O   PRO A   4      -4.490   1.257 -12.762  1.00 26.23           O  
ATOM     25  CB  PRO A   4      -4.550   0.336  -9.732  1.00 26.61           C  
ATOM     26  CG  PRO A   4      -4.352   1.452  -8.737  1.00 26.22           C  
ATOM     27  CD  PRO A   4      -3.578   2.578  -9.390  1.00 25.56           C  
ATOM     28  N   ALA A   5      -3.557  -0.799 -12.721  1.00 30.07           N  
ATOM     29  CA  ALA A   5      -3.984  -1.112 -14.089  1.00 30.62           C  
ATOM     30  C   ALA A   5      -5.505  -0.986 -14.154  1.00 32.60           C  
ATOM     31  O   ALA A   5      -6.186  -1.393 -13.201  1.00 33.51           O  
ATOM     32  CB  ALA A   5      -3.561  -2.516 -14.468  1.00 31.10           C  
ATOM     33  N   GLY A   6      -6.027  -0.391 -15.224  1.00 32.65           N  
ATOM     34  CA  GLY A   6      -7.459  -0.240 -15.356  1.00 32.47           C  
ATOM     35  C   GLY A   6      -8.094   0.988 -14.768  1.00 33.13           C  
ATOM     36  O   GLY A   6      -9.294   1.219 -15.059  1.00 35.34           O  
ATOM     37  N   VAL A   7      -7.417   1.805 -13.953  1.00 31.27           N  
ATOM     38  CA  VAL A   7      -8.105   3.004 -13.446  1.00 29.00           C  
ATOM     39  C   VAL A   7      -8.029   4.063 -14.556  1.00 27.14           C  
ATOM     40  O   VAL A   7      -7.011   4.156 -15.241  1.00 26.01           O  
ATOM     41  CB  VAL A   7      -7.646   3.544 -12.102  1.00 29.69           C  
ATOM     42  CG1 VAL A   7      -6.909   2.485 -11.285  1.00 31.55           C  
ATOM     43  CG2 VAL A   7      -6.809   4.807 -12.189  1.00 28.96           C  
ATOM     44  N   GLN A   8      -9.119   4.802 -14.723  1.00 25.99           N  
ATOM     45  CA  GLN A   8      -9.157   5.855 -15.735  1.00 25.13           C  
ATOM     46  C   GLN A   8      -8.730   7.175 -15.066  1.00 22.13           C  
ATOM     47  O   GLN A   8      -9.334   7.569 -14.067  1.00 20.82           O  
ATOM     48  CB  GLN A   8     -10.531   6.047 -16.333  1.00 34.87           C  
ATOM     49  CG  GLN A   8     -11.140   4.897 -17.105  1.00 49.41           C  
ATOM     50  CD  GLN A   8     -12.608   5.179 -17.422  1.00 57.38           C  
ATOM     51  OE1 GLN A   8     -12.912   5.864 -18.400  1.00 61.09           O  
ATOM     52  NE2 GLN A   8     -13.500   4.670 -16.578  1.00 59.72           N  
ATOM     53  N   LEU A   9      -7.717   7.820 -15.631  1.00 19.52           N  
ATOM     54  CA  LEU A   9      -7.258   9.079 -15.055  1.00 17.38           C  
ATOM     55  C   LEU A   9      -8.031  10.270 -15.598  1.00 16.26           C  
ATOM     56  O   LEU A   9      -8.397  10.340 -16.774  1.00 16.27           O  
ATOM     57  CB  LEU A   9      -5.753   9.252 -15.286  1.00 18.20           C  
ATOM     58  CG  LEU A   9      -4.840   8.306 -14.499  1.00 17.50           C  
ATOM     59  CD1 LEU A   9      -3.394   8.443 -14.948  1.00 18.61           C  
ATOM     60  CD2 LEU A   9      -4.952   8.551 -12.995  1.00 16.87           C  
ATOM     61  N   ALA A  10      -8.301  11.222 -14.707  1.00 14.85           N  
ATOM     62  CA  ALA A  10      -8.987  12.449 -15.084  1.00 13.99           C  
ATOM     63  C   ALA A  10      -8.079  13.196 -16.067  1.00 15.46           C  
ATOM     64  O   ALA A  10      -6.857  13.011 -16.040  1.00 14.24           O  
ATOM     65  CB  ALA A  10      -9.262  13.320 -13.869  1.00 14.75           C  
ATOM     66  N   ASP A  11      -8.680  14.024 -16.915  1.00 16.98           N  
ATOM     67  CA  ASP A  11      -7.887  14.787 -17.882  1.00 17.95           C  
ATOM     68  C   ASP A  11      -7.054  15.834 -17.150  1.00 17.72           C  
ATOM     69  O   ASP A  11      -5.878  16.033 -17.454  1.00 19.60           O  
ATOM     70  CB  ASP A  11      -8.784  15.407 -18.949  1.00 22.02           C  
ATOM     71  CG  ASP A  11      -8.883  14.519 -20.178  1.00 26.76           C  
ATOM     72  OD1 ASP A  11      -8.720  13.287 -20.057  1.00 29.48           O  
ATOM     73  OD2 ASP A  11      -9.096  15.057 -21.288  1.00 32.96           O  
ATOM     74  N   LYS A  12      -7.666  16.473 -16.161  1.00 17.22           N  
ATOM     75  CA  LYS A  12      -6.998  17.481 -15.358  1.00 16.99           C  
ATOM     76  C   LYS A  12      -6.508  16.845 -14.050  1.00 15.80           C  
ATOM     77  O   LYS A  12      -7.292  16.360 -13.236  1.00 16.01           O  
ATOM     78  CB  LYS A  12      -7.931  18.648 -15.048  1.00 24.32           C  
ATOM     79  CG  LYS A  12      -7.206  19.966 -14.792  1.00 36.18           C  
ATOM     80  CD  LYS A  12      -8.014  20.839 -13.838  1.00 47.29           C  
ATOM     81  CE  LYS A  12      -7.349  22.185 -13.608  1.00 53.50           C  
ATOM     82  NZ  LYS A  12      -7.615  22.712 -12.234  1.00 57.71           N  
ATOM     83  N   GLN A  13      -5.186  16.847 -13.897  1.00 12.40           N  
ATOM     84  CA  GLN A  13      -4.560  16.271 -12.711  1.00 11.31           C  
ATOM     85  C   GLN A  13      -4.139  17.380 -11.761  1.00  9.89           C  
ATOM     86  O   GLN A  13      -2.973  17.760 -11.662  1.00 10.06           O  
ATOM     87  CB  GLN A  13      -3.369  15.397 -13.125  1.00  9.84           C  
ATOM     88  CG  GLN A  13      -3.785  14.112 -13.837  1.00 11.51           C  
ATOM     89  CD  GLN A  13      -4.519  13.155 -12.911  1.00 11.05           C  
ATOM     90  OE1 GLN A  13      -4.167  13.023 -11.734  1.00 10.66           O  
ATOM     91  NE2 GLN A  13      -5.543  12.491 -13.430  1.00 10.09           N  
ATOM     92  N   THR A  14      -5.141  17.952 -11.089  1.00 11.27           N  
ATOM     93  CA  THR A  14      -4.886  19.035 -10.135  1.00 10.97           C  
ATOM     94  C   THR A  14      -5.516  18.636  -8.797  1.00 10.70           C  
ATOM     95  O   THR A  14      -6.495  17.885  -8.755  1.00 10.88           O  
ATOM     96  CB  THR A  14      -5.408  20.404 -10.567  1.00 11.76           C  
ATOM     97  OG1 THR A  14      -6.820  20.328 -10.783  1.00 15.65           O  
ATOM     98  CG2 THR A  14      -4.739  20.898 -11.843  1.00 14.38           C  
ATOM     99  N   LEU A  15      -4.930  19.148  -7.727  1.00  9.23           N  
ATOM    100  CA  LEU A  15      -5.405  18.807  -6.387  1.00  8.37           C  
ATOM    101  C   LEU A  15      -5.461  20.028  -5.493  1.00  7.66           C  
ATOM    102  O   LEU A  15      -4.595  20.909  -5.590  1.00  8.38           O  
ATOM    103  CB  LEU A  15      -4.415  17.779  -5.797  1.00  8.04           C  
ATOM    104  CG  LEU A  15      -4.731  17.184  -4.433  1.00  7.34           C  
ATOM    105  CD1 LEU A  15      -5.906  16.218  -4.517  1.00  8.99           C  
ATOM    106  CD2 LEU A  15      -3.506  16.475  -3.861  1.00  8.36           C  
ATOM    107  N   VAL A  16      -6.467  20.087  -4.643  1.00  8.46           N  
ATOM    108  CA  VAL A  16      -6.605  21.164  -3.667  1.00  7.94           C  
ATOM    109  C   VAL A  16      -6.675  20.503  -2.283  1.00  7.56           C  
ATOM    110  O   VAL A  16      -7.544  19.669  -2.012  1.00  7.97           O  
ATOM    111  CB  VAL A  16      -7.817  22.073  -3.875  1.00  8.04           C  
ATOM    112  CG1 VAL A  16      -7.925  23.100  -2.744  1.00  9.80           C  
ATOM    113  CG2 VAL A  16      -7.740  22.794  -5.219  1.00  7.23           C  
ATOM    114  N   ARG A  17      -5.723  20.860  -1.427  1.00  7.15           N  
ATOM    115  CA  ARG A  17      -5.661  20.318  -0.078  1.00  6.46           C  
ATOM    116  C   ARG A  17      -5.751  21.432   0.964  1.00  7.11           C  
ATOM    117  O   ARG A  17      -5.074  22.459   0.796  1.00  9.25           O  
ATOM    118  CB  ARG A  17      -4.301  19.627   0.154  1.00  7.00           C  
ATOM    119  CG  ARG A  17      -4.084  18.342  -0.615  1.00  7.62           C  
ATOM    120  CD  ARG A  17      -2.753  17.707  -0.202  1.00  7.96           C  
ATOM    121  NE  ARG A  17      -2.786  17.229   1.176  1.00  9.17           N  
ATOM    122  CZ  ARG A  17      -1.735  16.766   1.850  1.00 11.13           C  
ATOM    123  NH1 ARG A  17      -0.530  16.727   1.286  1.00  8.61           N  
ATOM    124  NH2 ARG A  17      -1.899  16.347   3.107  1.00 12.39           N  
ATOM    125  N   ASN A  18      -6.539  21.218   2.026  1.00  6.28           N  
ATOM    126  CA  ASN A  18      -6.519  22.232   3.085  1.00  7.00           C  
ATOM    127  C   ASN A  18      -5.284  21.891   3.955  1.00  7.31           C  
ATOM    128  O   ASN A  18      -4.940  20.706   4.069  1.00  7.87           O  
ATOM    129  CB  ASN A  18      -7.765  22.342   3.931  1.00  6.02           C  
ATOM    130  CG  ASN A  18      -7.623  23.545   4.866  1.00  6.63           C  
ATOM    131  OD1 ASN A  18      -7.176  24.610   4.415  1.00  7.70           O  
ATOM    132  ND2 ASN A  18      -7.920  23.356   6.140  1.00  5.86           N  
ATOM    133  N   ASN A  19      -4.642  22.902   4.498  1.00  6.08           N  
ATOM    134  CA  ASN A  19      -3.407  22.686   5.255  1.00  7.03           C  
ATOM    135  C   ASN A  19      -3.456  23.222   6.659  1.00  7.07           C  
ATOM    136  O   ASN A  19      -2.413  23.407   7.310  1.00  8.25           O  
ATOM    137  CB  ASN A  19      -2.255  23.327   4.454  1.00  5.74           C  
ATOM    138  CG  ASN A  19      -0.901  22.735   4.804  1.00  8.02           C  
ATOM    139  OD1 ASN A  19      -0.764  21.534   5.055  1.00  7.48           O  
ATOM    140  ND2 ASN A  19       0.105  23.605   4.824  1.00  6.41           N  
ATOM    141  N   GLY A  20      -4.648  23.468   7.196  1.00  7.78           N  
ATOM    142  CA  GLY A  20      -4.837  23.909   8.547  1.00  8.74           C  
ATOM    143  C   GLY A  20      -4.469  25.294   8.955  1.00 10.01           C  
ATOM    144  O   GLY A  20      -5.137  25.864   9.856  1.00 12.31           O  
ATOM    145  N   SER A  21      -3.441  25.926   8.414  1.00  9.15           N  
ATOM    146  CA  SER A  21      -3.022  27.261   8.769  1.00  8.67           C  
ATOM    147  C   SER A  21      -1.984  27.782   7.757  1.00  8.89           C  
ATOM    148  O   SER A  21      -1.515  27.046   6.895  1.00  9.63           O  
ATOM    149  CB ASER A  21      -2.383  27.297  10.165  0.70 12.37           C  
ATOM    150  CB BSER A  21      -2.315  27.342  10.123  0.30  2.31           C  
ATOM    151  OG ASER A  21      -1.352  26.317  10.241  0.70 11.76           O  
ATOM    152  OG BSER A  21      -2.954  26.980  11.262  0.30  1.70           O  
ATOM    153  N   GLU A  22      -1.654  29.057   7.938  1.00  8.08           N  
ATOM    154  CA  GLU A  22      -0.606  29.673   7.122  1.00  7.23           C  
ATOM    155  C   GLU A  22       0.710  29.091   7.661  1.00  8.45           C  
ATOM    156  O   GLU A  22       0.888  29.050   8.882  1.00  8.42           O  
ATOM    157  CB  GLU A  22      -0.636  31.183   7.231  1.00  9.58           C  
ATOM    158  CG  GLU A  22       0.477  31.926   6.540  1.00  9.30           C  
ATOM    159  CD  GLU A  22       0.499  31.799   5.032  1.00 11.60           C  
ATOM    160  OE1 GLU A  22      -0.547  31.539   4.410  1.00 10.22           O  
ATOM    161  OE2 GLU A  22       1.587  31.965   4.429  1.00 14.16           O  
ATOM    162  N   VAL A  23       1.564  28.614   6.767  1.00  7.87           N  
ATOM    163  CA  VAL A  23       2.821  28.017   7.201  1.00  7.44           C  
ATOM    164  C   VAL A  23       3.708  29.032   7.902  1.00  8.83           C  
ATOM    165  O   VAL A  23       3.680  30.239   7.621  1.00  9.40           O  
ATOM    166  CB  VAL A  23       3.601  27.396   6.022  1.00  6.99           C  
ATOM    167  CG1 VAL A  23       2.821  26.237   5.411  1.00  8.78           C  
ATOM    168  CG2 VAL A  23       3.927  28.424   4.952  1.00  7.13           C  
ATOM    169  N   GLN A  24       4.562  28.531   8.795  1.00  6.52           N  
ATOM    170  CA  GLN A  24       5.525  29.381   9.473  1.00  7.45           C  
ATOM    171  C   GLN A  24       6.526  29.929   8.428  1.00  7.78           C  
ATOM    172  O   GLN A  24       6.959  31.072   8.482  1.00  9.63           O  
ATOM    173  CB  GLN A  24       6.385  28.601  10.459  1.00  7.04           C  
ATOM    174  CG  GLN A  24       5.702  28.075  11.702  1.00  8.94           C  
ATOM    175  CD  GLN A  24       6.638  27.099  12.421  1.00  6.15           C  
ATOM    176  OE1 GLN A  24       6.823  25.986  11.916  1.00  6.67           O  
ATOM    177  NE2 GLN A  24       7.212  27.537  13.525  1.00  7.17           N  
ATOM    178  N   SER A  25       6.908  29.030   7.535  1.00  7.32           N  
ATOM    179  CA  SER A  25       7.922  29.301   6.526  1.00  7.51           C  
ATOM    180  C   SER A  25       7.975  28.164   5.515  1.00  8.06           C  
ATOM    181  O   SER A  25       7.386  27.099   5.742  1.00  6.62           O  
ATOM    182  CB  SER A  25       9.262  29.337   7.302  1.00  8.43           C  
ATOM    183  OG  SER A  25      10.376  29.456   6.458  1.00  8.38           O  
ATOM    184  N   LEU A  26       8.698  28.376   4.419  1.00  8.02           N  
ATOM    185  CA  LEU A  26       8.917  27.332   3.427  1.00  7.11           C  
ATOM    186  C   LEU A  26      10.379  26.873   3.531  1.00  7.59           C  
ATOM    187  O   LEU A  26      10.815  25.985   2.810  1.00  8.75           O  
ATOM    188  CB  LEU A  26       8.591  27.760   2.004  1.00  8.18           C  
ATOM    189  CG  LEU A  26       7.103  27.926   1.675  1.00 10.67           C  
ATOM    190  CD1 LEU A  26       6.927  28.233   0.191  1.00 13.40           C  
ATOM    191  CD2 LEU A  26       6.294  26.698   2.062  1.00 11.00           C  
ATOM    192  N   ASP A  27      11.105  27.516   4.440  1.00  6.61           N  
ATOM    193  CA  ASP A  27      12.517  27.160   4.665  1.00  6.87           C  
ATOM    194  C   ASP A  27      12.549  25.963   5.597  1.00  6.31           C  
ATOM    195  O   ASP A  27      12.132  26.068   6.759  1.00  6.63           O  
ATOM    196  CB  ASP A  27      13.207  28.358   5.313  1.00  6.30           C  
ATOM    197  CG  ASP A  27      14.688  28.197   5.527  1.00 11.98           C  
ATOM    198  OD1 ASP A  27      15.199  27.069   5.659  1.00  7.88           O  
ATOM    199  OD2 ASP A  27      15.383  29.253   5.583  1.00 11.11           O  
ATOM    200  N   PRO A  28      13.078  24.834   5.154  1.00  6.07           N  
ATOM    201  CA  PRO A  28      13.158  23.607   5.922  1.00  6.54           C  
ATOM    202  C   PRO A  28      13.795  23.718   7.284  1.00  6.01           C  
ATOM    203  O   PRO A  28      13.566  22.893   8.183  1.00  5.48           O  
ATOM    204  CB  PRO A  28      13.965  22.593   5.052  1.00  8.71           C  
ATOM    205  CG  PRO A  28      13.760  23.154   3.669  1.00  7.97           C  
ATOM    206  CD  PRO A  28      13.581  24.666   3.786  1.00  7.46           C  
ATOM    207  N   HIS A  29      14.656  24.721   7.507  1.00  6.41           N  
ATOM    208  CA  HIS A  29      15.317  24.923   8.775  1.00  6.48           C  
ATOM    209  C   HIS A  29      14.586  25.890   9.693  1.00  6.38           C  
ATOM    210  O   HIS A  29      15.063  26.140  10.804  1.00  8.54           O  
ATOM    211  CB  HIS A  29      16.745  25.482   8.560  1.00  5.81           C  
ATOM    212  CG  HIS A  29      17.615  24.524   7.804  1.00  7.36           C  
ATOM    213  ND1 HIS A  29      18.664  24.945   7.015  1.00  9.76           N  
ATOM    214  CD2 HIS A  29      17.591  23.168   7.723  1.00  7.89           C  
ATOM    215  CE1 HIS A  29      19.247  23.889   6.475  1.00  9.02           C  
ATOM    216  NE2 HIS A  29      18.609  22.794   6.884  1.00  8.17           N  
ATOM    217  N   LYS A  30      13.458  26.438   9.246  1.00  6.27           N  
ATOM    218  CA  LYS A  30      12.712  27.392  10.068  1.00  6.95           C  
ATOM    219  C   LYS A  30      11.322  26.870  10.400  1.00  8.04           C  
ATOM    220  O   LYS A  30      10.447  27.665  10.774  1.00 11.97           O  
ATOM    221  CB  LYS A  30      12.555  28.702   9.275  1.00  8.26           C  
ATOM    222  CG  LYS A  30      13.844  29.307   8.749  1.00 10.42           C  
ATOM    223  CD  LYS A  30      14.718  29.809   9.894  1.00 10.56           C  
ATOM    224  CE  LYS A  30      15.903  30.598   9.329  1.00 11.95           C  
ATOM    225  NZ  LYS A  30      16.548  31.403  10.409  1.00 14.86           N  
ATOM    226  N   ILE A  31      11.081  25.573  10.218  1.00  6.67           N  
ATOM    227  CA  ILE A  31       9.756  24.997  10.429  1.00  6.15           C  
ATOM    228  C   ILE A  31       9.733  23.890  11.470  1.00  5.78           C  
ATOM    229  O   ILE A  31      10.730  23.220  11.744  1.00  5.82           O  
ATOM    230  CB  ILE A  31       9.193  24.424   9.109  1.00  5.63           C  
ATOM    231  CG1 ILE A  31      10.077  23.275   8.598  1.00  6.42           C  
ATOM    232  CG2 ILE A  31       9.054  25.508   8.047  1.00  6.74           C  
ATOM    233  CD1 ILE A  31       9.423  22.513   7.456  1.00  8.95           C  
ATOM    234  N   GLU A  32       8.528  23.672  12.041  1.00  5.87           N  
ATOM    235  CA  GLU A  32       8.415  22.591  13.025  1.00  4.56           C  
ATOM    236  C   GLU A  32       7.056  21.919  13.008  1.00  6.14           C  
ATOM    237  O   GLU A  32       6.881  20.925  13.734  1.00  6.83           O  
ATOM    238  CB  GLU A  32       8.692  23.144  14.433  1.00  5.91           C  
ATOM    239  CG  GLU A  32       7.617  24.103  14.933  1.00  7.26           C  
ATOM    240  CD  GLU A  32       8.162  25.004  16.020  1.00  9.40           C  
ATOM    241  OE1 GLU A  32       8.289  24.521  17.162  1.00 12.19           O  
ATOM    242  OE2 GLU A  32       8.497  26.170  15.716  1.00 11.47           O  
ATOM    243  N   GLY A  33       6.093  22.421  12.235  1.00  5.93           N  
ATOM    244  CA  GLY A  33       4.757  21.851  12.286  1.00  5.79           C  
ATOM    245  C   GLY A  33       4.315  20.972  11.148  1.00  5.50           C  
ATOM    246  O   GLY A  33       4.938  20.837  10.102  1.00  4.97           O  
ATOM    247  N   VAL A  34       3.112  20.393  11.357  1.00  5.39           N  
ATOM    248  CA  VAL A  34       2.482  19.541  10.348  1.00  5.67           C  
ATOM    249  C   VAL A  34       2.169  20.286   9.078  1.00  5.01           C  
ATOM    250  O   VAL A  34       2.553  19.828   7.976  1.00  4.78           O  
ATOM    251  CB  VAL A  34       1.288  18.769  10.938  1.00  5.96           C  
ATOM    252  CG1 VAL A  34       0.491  18.053   9.856  1.00  7.12           C  
ATOM    253  CG2 VAL A  34       1.803  17.748  11.961  1.00  6.37           C  
ATOM    254  N   PRO A  35       1.545  21.456   9.119  1.00  4.71           N  
ATOM    255  CA  PRO A  35       1.250  22.243   7.927  1.00  5.77           C  
ATOM    256  C   PRO A  35       2.512  22.560   7.123  1.00  4.76           C  
ATOM    257  O   PRO A  35       2.550  22.444   5.899  1.00  5.26           O  
ATOM    258  CB  PRO A  35       0.584  23.556   8.394  1.00  4.96           C  
ATOM    259  CG  PRO A  35       0.047  23.130   9.744  1.00  6.66           C  
ATOM    260  CD  PRO A  35       1.014  22.083  10.323  1.00  6.05           C  
ATOM    261  N   GLU A  36       3.575  22.955   7.828  1.00  5.19           N  
ATOM    262  CA  GLU A  36       4.852  23.280   7.204  1.00  5.11           C  
ATOM    263  C   GLU A  36       5.439  22.056   6.493  1.00  4.55           C  
ATOM    264  O   GLU A  36       5.879  22.145   5.351  1.00  4.78           O  
ATOM    265  CB  GLU A  36       5.851  23.807   8.243  1.00  4.42           C  
ATOM    266  CG  GLU A  36       5.524  25.162   8.839  1.00  5.88           C  
ATOM    267  CD  GLU A  36       4.327  25.179   9.755  1.00  6.90           C  
ATOM    268  OE1 GLU A  36       3.988  24.127  10.354  1.00  5.93           O  
ATOM    269  OE2 GLU A  36       3.673  26.232   9.939  1.00  6.85           O  
ATOM    270  N   SER A  37       5.432  20.915   7.184  1.00  5.26           N  
ATOM    271  CA  SER A  37       5.977  19.674   6.644  1.00  4.94           C  
ATOM    272  C   SER A  37       5.178  19.139   5.481  1.00  5.54           C  
ATOM    273  O   SER A  37       5.727  18.514   4.569  1.00  6.31           O  
ATOM    274  CB  SER A  37       6.073  18.617   7.765  1.00  6.46           C  
ATOM    275  OG  SER A  37       6.891  19.135   8.815  1.00  8.82           O  
ATOM    276  N   ASN A  38       3.860  19.369   5.470  1.00  5.32           N  
ATOM    277  CA  ASN A  38       3.006  18.938   4.370  1.00  5.37           C  
ATOM    278  C   ASN A  38       3.493  19.543   3.057  1.00  5.57           C  
ATOM    279  O   ASN A  38       3.598  18.868   2.032  1.00  6.17           O  
ATOM    280  CB  ASN A  38       1.550  19.365   4.603  1.00  6.44           C  
ATOM    281  CG  ASN A  38       0.824  18.498   5.605  1.00  8.23           C  
ATOM    282  OD1 ASN A  38       1.266  17.386   5.923  1.00  9.00           O  
ATOM    283  ND2 ASN A  38      -0.291  19.007   6.123  1.00  7.61           N  
ATOM    284  N   VAL A  39       3.774  20.855   3.086  1.00  5.14           N  
ATOM    285  CA  VAL A  39       4.267  21.534   1.889  1.00  5.98           C  
ATOM    286  C   VAL A  39       5.731  21.162   1.651  1.00  5.10           C  
ATOM    287  O   VAL A  39       6.132  20.889   0.514  1.00  6.27           O  
ATOM    288  CB  VAL A  39       4.110  23.061   1.995  1.00  6.48           C  
ATOM    289  CG1 VAL A  39       4.600  23.739   0.716  1.00  6.88           C  
ATOM    290  CG2 VAL A  39       2.662  23.452   2.273  1.00  5.82           C  
ATOM    291  N   SER A  40       6.513  21.072   2.730  1.00  5.65           N  
ATOM    292  CA  SER A  40       7.931  20.735   2.590  1.00  5.67           C  
ATOM    293  C   SER A  40       8.184  19.434   1.864  1.00  5.75           C  
ATOM    294  O   SER A  40       9.069  19.374   0.992  1.00  5.97           O  
ATOM    295  CB  SER A  40       8.611  20.721   3.968  1.00  5.31           C  
ATOM    296  OG  SER A  40      10.033  20.822   3.774  1.00  6.05           O  
ATOM    297  N   ARG A  41       7.416  18.372   2.142  1.00  5.93           N  
ATOM    298  CA  ARG A  41       7.637  17.089   1.470  1.00  5.07           C  
ATOM    299  C   ARG A  41       7.477  17.160  -0.033  1.00  5.55           C  
ATOM    300  O   ARG A  41       8.096  16.367  -0.771  1.00  6.05           O  
ATOM    301  CB  ARG A  41       6.717  16.007   2.052  1.00  6.94           C  
ATOM    302  CG  ARG A  41       7.118  15.577   3.460  1.00  7.39           C  
ATOM    303  CD  ARG A  41       6.340  14.319   3.857  1.00  7.91           C  
ATOM    304  NE  ARG A  41       4.908  14.592   3.906  1.00  6.24           N  
ATOM    305  CZ  ARG A  41       4.298  15.209   4.916  1.00  7.46           C  
ATOM    306  NH1 ARG A  41       4.970  15.579   5.998  1.00  9.61           N  
ATOM    307  NH2 ARG A  41       2.989  15.441   4.860  1.00  8.63           N  
ATOM    308  N   ASP A  42       6.644  18.073  -0.538  1.00  5.63           N  
ATOM    309  CA  ASP A  42       6.454  18.224  -1.965  1.00  6.23           C  
ATOM    310  C   ASP A  42       7.570  19.035  -2.618  1.00  7.53           C  
ATOM    311  O   ASP A  42       7.816  18.857  -3.820  1.00  8.25           O  
ATOM    312  CB  ASP A  42       5.113  18.909  -2.257  1.00  6.95           C  
ATOM    313  CG  ASP A  42       3.919  17.994  -2.076  1.00  9.92           C  
ATOM    314  OD1 ASP A  42       4.037  16.749  -2.074  1.00  6.78           O  
ATOM    315  OD2 ASP A  42       2.797  18.553  -1.947  1.00 10.22           O  
ATOM    316  N   LEU A  43       8.212  19.926  -1.875  1.00  7.32           N  
ATOM    317  CA  LEU A  43       9.250  20.775  -2.421  1.00  6.62           C  
ATOM    318  C   LEU A  43      10.680  20.333  -2.164  1.00  7.15           C  
ATOM    319  O   LEU A  43      11.534  20.602  -3.037  1.00  7.92           O  
ATOM    320  CB  LEU A  43       9.128  22.211  -1.848  1.00  7.09           C  
ATOM    321  CG  LEU A  43       7.841  22.963  -2.161  1.00 10.15           C  
ATOM    322  CD1 LEU A  43       7.808  24.307  -1.444  1.00  8.44           C  
ATOM    323  CD2 LEU A  43       7.674  23.146  -3.663  1.00  9.45           C  
ATOM    324  N   PHE A  44      10.994  19.792  -0.999  1.00  6.03           N  
ATOM    325  CA  PHE A  44      12.373  19.420  -0.684  1.00  6.95           C  
ATOM    326  C   PHE A  44      12.459  17.941  -0.336  1.00  7.31           C  
ATOM    327  O   PHE A  44      11.678  17.426   0.474  1.00  8.33           O  
ATOM    328  CB  PHE A  44      12.914  20.297   0.453  1.00  7.35           C  
ATOM    329  CG  PHE A  44      12.901  21.773   0.145  1.00  7.54           C  
ATOM    330  CD1 PHE A  44      13.911  22.341  -0.628  1.00  8.53           C  
ATOM    331  CD2 PHE A  44      11.867  22.583   0.589  1.00  6.81           C  
ATOM    332  CE1 PHE A  44      13.890  23.693  -0.929  1.00  9.25           C  
ATOM    333  CE2 PHE A  44      11.841  23.937   0.292  1.00  7.56           C  
ATOM    334  CZ  PHE A  44      12.856  24.496  -0.470  1.00  7.92           C  
ATOM    335  N   GLU A  45      13.422  17.253  -0.964  1.00  6.99           N  
ATOM    336  CA  GLU A  45      13.579  15.819  -0.721  1.00  6.20           C  
ATOM    337  C   GLU A  45      14.937  15.501  -0.118  1.00  6.71           C  
ATOM    338  O   GLU A  45      15.973  15.891  -0.669  1.00  7.20           O  
ATOM    339  CB  GLU A  45      13.379  15.058  -2.035  1.00  6.84           C  
ATOM    340  CG  GLU A  45      13.647  13.567  -1.909  1.00  5.85           C  
ATOM    341  CD  GLU A  45      13.451  12.842  -3.221  1.00  9.28           C  
ATOM    342  OE1 GLU A  45      14.385  12.793  -4.048  1.00  9.80           O  
ATOM    343  OE2 GLU A  45      12.334  12.320  -3.434  1.00 10.60           O  
ATOM    344  N   GLY A  46      14.932  14.796   1.006  1.00  6.05           N  
ATOM    345  CA  GLY A  46      16.132  14.409   1.707  1.00  6.84           C  
ATOM    346  C   GLY A  46      16.692  13.069   1.231  1.00  6.00           C  
ATOM    347  O   GLY A  46      16.369  12.569   0.161  1.00  6.78           O  
ATOM    348  N   LEU A  47      17.545  12.494   2.069  1.00  7.13           N  
ATOM    349  CA  LEU A  47      18.206  11.226   1.755  1.00  6.25           C  
ATOM    350  C   LEU A  47      17.205  10.101   1.529  1.00  7.03           C  
ATOM    351  O   LEU A  47      17.297   9.330   0.567  1.00  7.00           O  
ATOM    352  CB  LEU A  47      19.179  10.870   2.881  1.00  7.12           C  
ATOM    353  CG  LEU A  47      20.330  11.870   3.096  1.00  6.86           C  
ATOM    354  CD1 LEU A  47      21.032  11.566   4.404  1.00  7.77           C  
ATOM    355  CD2 LEU A  47      21.304  11.833   1.922  1.00  8.41           C  
ATOM    356  N   LEU A  48      16.266   9.970   2.456  1.00  6.65           N  
ATOM    357  CA  LEU A  48      15.214   8.975   2.397  1.00  6.76           C  
ATOM    358  C   LEU A  48      13.860   9.701   2.391  1.00  7.72           C  
ATOM    359  O   LEU A  48      13.775  10.863   2.800  1.00  7.23           O  
ATOM    360  CB  LEU A  48      15.232   8.037   3.600  1.00  7.36           C  
ATOM    361  CG  LEU A  48      16.177   6.847   3.580  1.00  7.28           C  
ATOM    362  CD1 LEU A  48      17.638   7.257   3.637  1.00  9.53           C  
ATOM    363  CD2 LEU A  48      15.867   5.908   4.750  1.00  9.51           C  
ATOM    364  N   ILE A  49      12.842   9.011   1.906  1.00  7.33           N  
ATOM    365  CA  ILE A  49      11.473   9.518   1.900  1.00  7.35           C  
ATOM    366  C   ILE A  49      10.590   8.371   2.419  1.00  8.67           C  
ATOM    367  O   ILE A  49      11.080   7.231   2.490  1.00  8.37           O  
ATOM    368  CB  ILE A  49      10.928   9.962   0.536  1.00  6.85           C  
ATOM    369  CG1 ILE A  49      10.999   8.838  -0.505  1.00  7.33           C  
ATOM    370  CG2 ILE A  49      11.645  11.208   0.026  1.00  7.03           C  
ATOM    371  CD1 ILE A  49      10.331   9.157  -1.830  1.00  9.40           C  
ATOM    372  N   SER A  50       9.347   8.652   2.779  1.00  7.75           N  
ATOM    373  CA  SER A  50       8.457   7.556   3.188  1.00  8.31           C  
ATOM    374  C   SER A  50       7.749   7.049   1.927  1.00  8.42           C  
ATOM    375  O   SER A  50       7.396   7.875   1.070  1.00 10.08           O  
ATOM    376  CB  SER A  50       7.399   8.020   4.182  1.00  7.47           C  
ATOM    377  OG  SER A  50       7.983   8.514   5.369  1.00  9.25           O  
ATOM    378  N   ASP A  51       7.553   5.743   1.810  1.00  8.55           N  
ATOM    379  CA  ASP A  51       6.793   5.255   0.633  1.00  8.27           C  
ATOM    380  C   ASP A  51       5.321   5.526   0.930  1.00  9.29           C  
ATOM    381  O   ASP A  51       4.997   6.113   1.988  1.00  8.52           O  
ATOM    382  CB  ASP A  51       7.095   3.804   0.357  1.00 10.70           C  
ATOM    383  CG  ASP A  51       6.633   2.795   1.369  1.00 15.03           C  
ATOM    384  OD1 ASP A  51       5.889   3.125   2.320  1.00 11.56           O  
ATOM    385  OD2 ASP A  51       7.012   1.590   1.241  1.00 17.38           O  
ATOM    386  N   VAL A  52       4.386   5.045   0.111  1.00 11.57           N  
ATOM    387  CA  VAL A  52       2.963   5.288   0.351  1.00 12.34           C  
ATOM    388  C   VAL A  52       2.414   4.694   1.629  1.00 13.15           C  
ATOM    389  O   VAL A  52       1.324   5.096   2.089  1.00 15.50           O  
ATOM    390  CB  VAL A  52       2.067   4.837  -0.825  1.00 15.99           C  
ATOM    391  CG1 VAL A  52       2.118   5.867  -1.941  1.00 18.36           C  
ATOM    392  CG2 VAL A  52       2.444   3.462  -1.335  1.00 14.36           C  
ATOM    393  N   GLU A  53       3.103   3.731   2.239  1.00 11.54           N  
ATOM    394  CA  GLU A  53       2.655   3.134   3.486  1.00 11.42           C  
ATOM    395  C   GLU A  53       3.492   3.597   4.663  1.00 11.14           C  
ATOM    396  O   GLU A  53       3.341   3.094   5.783  1.00 12.57           O  
ATOM    397  CB  GLU A  53       2.685   1.608   3.384  1.00 13.25           C  
ATOM    398  CG  GLU A  53       1.730   1.119   2.290  1.00 16.16           C  
ATOM    399  CD  GLU A  53       1.726  -0.399   2.249  1.00 21.15           C  
ATOM    400  OE1 GLU A  53       2.065  -0.992   3.298  1.00 17.88           O  
ATOM    401  OE2 GLU A  53       1.388  -0.939   1.176  1.00 19.48           O  
ATOM    402  N   GLY A  54       4.394   4.557   4.426  1.00  9.67           N  
ATOM    403  CA  GLY A  54       5.220   5.082   5.483  1.00  9.54           C  
ATOM    404  C   GLY A  54       6.543   4.422   5.742  1.00  9.27           C  
ATOM    405  O   GLY A  54       7.249   4.836   6.685  1.00 11.03           O  
ATOM    406  N   HIS A  55       6.946   3.417   4.971  1.00  9.04           N  
ATOM    407  CA  HIS A  55       8.252   2.786   5.203  1.00  8.75           C  
ATOM    408  C   HIS A  55       9.371   3.689   4.678  1.00  7.96           C  
ATOM    409  O   HIS A  55       9.282   4.203   3.566  1.00  8.67           O  
ATOM    410  CB  HIS A  55       8.361   1.472   4.438  1.00 11.76           C  
ATOM    411  CG  HIS A  55       7.225   0.518   4.610  1.00 16.85           C  
ATOM    412  ND1 HIS A  55       6.391   0.183   3.561  1.00 14.90           N  
ATOM    413  CD2 HIS A  55       6.783  -0.175   5.685  1.00 18.74           C  
ATOM    414  CE1 HIS A  55       5.480  -0.674   3.991  1.00 17.15           C  
ATOM    415  NE2 HIS A  55       5.687  -0.911   5.273  1.00 19.27           N  
ATOM    416  N   PRO A  56      10.414   3.856   5.462  1.00  9.22           N  
ATOM    417  CA  PRO A  56      11.592   4.630   5.058  1.00  9.34           C  
ATOM    418  C   PRO A  56      12.073   4.047   3.735  1.00  8.85           C  
ATOM    419  O   PRO A  56      12.219   2.814   3.629  1.00 10.43           O  
ATOM    420  CB  PRO A  56      12.643   4.464   6.158  1.00 10.53           C  
ATOM    421  CG  PRO A  56      11.806   3.984   7.323  1.00 11.74           C  
ATOM    422  CD  PRO A  56      10.573   3.268   6.788  1.00 10.53           C  
ATOM    423  N   SER A  57      12.240   4.853   2.710  1.00  8.41           N  
ATOM    424  CA  SER A  57      12.613   4.391   1.380  1.00  9.13           C  
ATOM    425  C   SER A  57      13.584   5.361   0.724  1.00  9.81           C  
ATOM    426  O   SER A  57      13.777   6.494   1.165  1.00  8.00           O  
ATOM    427  CB  SER A  57      11.350   4.309   0.500  1.00 11.02           C  
ATOM    428  OG  SER A  57      10.413   3.392   1.026  1.00 20.20           O  
ATOM    429  N   PRO A  58      14.185   4.930  -0.370  1.00  9.71           N  
ATOM    430  CA  PRO A  58      15.146   5.734  -1.100  1.00  9.81           C  
ATOM    431  C   PRO A  58      14.590   7.087  -1.511  1.00  9.29           C  
ATOM    432  O   PRO A  58      13.514   7.174  -2.104  1.00  8.81           O  
ATOM    433  CB  PRO A  58      15.544   4.912  -2.348  1.00 10.77           C  
ATOM    434  CG  PRO A  58      15.211   3.508  -1.894  1.00 11.99           C  
ATOM    435  CD  PRO A  58      14.021   3.598  -0.944  1.00 10.46           C  
ATOM    436  N   GLY A  59      15.340   8.143  -1.200  1.00  8.08           N  
ATOM    437  CA  GLY A  59      14.958   9.512  -1.616  1.00  7.40           C  
ATOM    438  C   GLY A  59      16.074   9.966  -2.571  1.00  8.30           C  
ATOM    439  O   GLY A  59      16.258   9.372  -3.643  1.00  8.90           O  
ATOM    440  N   VAL A  60      16.869  10.949  -2.137  1.00  7.49           N  
ATOM    441  CA  VAL A  60      18.022  11.349  -2.969  1.00  7.93           C  
ATOM    442  C   VAL A  60      19.028  10.194  -2.907  1.00  8.16           C  
ATOM    443  O   VAL A  60      19.665   9.877  -3.914  1.00 10.15           O  
ATOM    444  CB  VAL A  60      18.659  12.672  -2.563  1.00  7.64           C  
ATOM    445  CG1 VAL A  60      19.968  12.912  -3.324  1.00  8.89           C  
ATOM    446  CG2 VAL A  60      17.709  13.841  -2.822  1.00  8.25           C  
ATOM    447  N   ALA A  61      19.143   9.529  -1.765  1.00  8.00           N  
ATOM    448  CA  ALA A  61      20.032   8.373  -1.632  1.00  9.79           C  
ATOM    449  C   ALA A  61      19.347   7.120  -2.179  1.00 12.30           C  
ATOM    450  O   ALA A  61      18.241   6.769  -1.740  1.00 11.94           O  
ATOM    451  CB  ALA A  61      20.405   8.179  -0.169  1.00  9.13           C  
ATOM    452  N   GLU A  62      19.982   6.427  -3.134  1.00 12.49           N  
ATOM    453  CA  GLU A  62      19.365   5.211  -3.683  1.00 11.82           C  
ATOM    454  C   GLU A  62      19.723   3.979  -2.852  1.00 13.71           C  
ATOM    455  O   GLU A  62      19.004   2.970  -2.871  1.00 13.11           O  
ATOM    456  CB  GLU A  62      19.737   4.998  -5.140  1.00 16.63           C  
ATOM    457  CG  GLU A  62      21.204   4.721  -5.403  1.00 24.81           C  
ATOM    458  CD  GLU A  62      21.563   4.794  -6.875  1.00 30.47           C  
ATOM    459  OE1 GLU A  62      20.661   4.616  -7.722  1.00 34.34           O  
ATOM    460  OE2 GLU A  62      22.754   5.024  -7.179  1.00 38.63           O  
ATOM    461  N   LYS A  63      20.846   4.052  -2.141  1.00 12.07           N  
ATOM    462  CA  LYS A  63      21.272   2.949  -1.290  1.00 12.32           C  
ATOM    463  C   LYS A  63      22.211   3.490  -0.210  1.00 11.07           C  
ATOM    464  O   LYS A  63      22.774   4.570  -0.347  1.00 11.75           O  
ATOM    465  CB  LYS A  63      21.874   1.801  -2.049  1.00 21.26           C  
ATOM    466  CG  LYS A  63      23.174   2.017  -2.773  1.00 29.62           C  
ATOM    467  CD  LYS A  63      23.077   1.668  -4.248  1.00 43.42           C  
ATOM    468  CE  LYS A  63      22.532   0.276  -4.512  1.00 47.99           C  
ATOM    469  NZ  LYS A  63      21.717   0.226  -5.763  1.00 51.30           N  
ATOM    470  N   TRP A  64      22.276   2.769   0.897  1.00 10.96           N  
ATOM    471  CA  TRP A  64      23.092   3.197   2.022  1.00 12.23           C  
ATOM    472  C   TRP A  64      23.521   1.989   2.838  1.00 12.48           C  
ATOM    473  O   TRP A  64      22.941   0.910   2.755  1.00 13.01           O  
ATOM    474  CB  TRP A  64      22.323   4.163   2.931  1.00 12.61           C  
ATOM    475  CG  TRP A  64      21.004   3.609   3.397  1.00 11.60           C  
ATOM    476  CD1 TRP A  64      20.766   2.882   4.527  1.00  9.85           C  
ATOM    477  CD2 TRP A  64      19.740   3.754   2.726  1.00 12.23           C  
ATOM    478  NE1 TRP A  64      19.424   2.560   4.595  1.00 11.85           N  
ATOM    479  CE2 TRP A  64      18.780   3.079   3.505  1.00 11.22           C  
ATOM    480  CE3 TRP A  64      19.325   4.393   1.553  1.00 13.00           C  
ATOM    481  CZ2 TRP A  64      17.433   3.020   3.134  1.00 13.35           C  
ATOM    482  CZ3 TRP A  64      17.999   4.328   1.178  1.00 15.69           C  
ATOM    483  CH2 TRP A  64      17.061   3.644   1.973  1.00 14.83           C  
ATOM    484  N   GLU A  65      24.595   2.179   3.590  1.00 13.97           N  
ATOM    485  CA  GLU A  65      25.139   1.148   4.449  1.00 13.88           C  
ATOM    486  C   GLU A  65      25.490   1.803   5.797  1.00 13.79           C  
ATOM    487  O   GLU A  65      25.601   3.029   5.874  1.00 15.19           O  
ATOM    488  CB  GLU A  65      26.428   0.522   3.929  1.00 17.70           C  
ATOM    489  CG  GLU A  65      26.440  -0.073   2.546  1.00 24.32           C  
ATOM    490  CD  GLU A  65      26.621   0.981   1.459  1.00 26.59           C  
ATOM    491  OE1 GLU A  65      27.511   1.846   1.605  1.00 26.16           O  
ATOM    492  OE2 GLU A  65      25.824   0.942   0.491  1.00 30.45           O  
ATOM    493  N   ASN A  66      25.690   0.963   6.799  1.00 13.98           N  
ATOM    494  CA  ASN A  66      26.106   1.473   8.101  1.00 14.32           C  
ATOM    495  C   ASN A  66      27.238   0.574   8.630  1.00 15.20           C  
ATOM    496  O   ASN A  66      27.269  -0.631   8.378  1.00 15.56           O  
ATOM    497  CB  ASN A  66      24.977   1.569   9.104  1.00 12.33           C  
ATOM    498  CG  ASN A  66      24.643   0.249   9.774  1.00 15.95           C  
ATOM    499  OD1 ASN A  66      25.309  -0.130  10.742  1.00 15.26           O  
ATOM    500  ND2 ASN A  66      23.647  -0.446   9.234  1.00 13.88           N  
ATOM    501  N   LYS A  67      28.143   1.216   9.342  1.00 15.42           N  
ATOM    502  CA  LYS A  67      29.265   0.499   9.971  1.00 16.80           C  
ATOM    503  C   LYS A  67      29.050   0.659  11.474  1.00 16.92           C  
ATOM    504  O   LYS A  67      29.125   1.776  12.006  1.00 15.92           O  
ATOM    505  CB  LYS A  67      30.594   1.050   9.503  1.00 22.10           C  
ATOM    506  CG  LYS A  67      31.835   0.414  10.099  1.00 31.63           C  
ATOM    507  CD  LYS A  67      33.090   1.149   9.638  1.00 41.57           C  
ATOM    508  CE  LYS A  67      33.284   2.463  10.385  1.00 45.12           C  
ATOM    509  NZ  LYS A  67      34.151   3.410   9.621  1.00 48.27           N  
ATOM    510  N   ASP A  68      28.659  -0.427  12.133  1.00 15.49           N  
ATOM    511  CA  ASP A  68      28.384  -0.477  13.553  1.00 17.21           C  
ATOM    512  C   ASP A  68      27.258   0.449  13.996  1.00 17.02           C  
ATOM    513  O   ASP A  68      27.155   0.806  15.182  1.00 15.78           O  
ATOM    514  CB  ASP A  68      29.638  -0.129  14.377  1.00 20.70           C  
ATOM    515  CG  ASP A  68      30.849  -0.987  14.091  1.00 30.76           C  
ATOM    516  OD1 ASP A  68      30.700  -2.210  13.876  1.00 30.88           O  
ATOM    517  OD2 ASP A  68      31.972  -0.417  14.073  1.00 32.85           O  
ATOM    518  N   PHE A  69      26.393   0.890  13.091  1.00 15.67           N  
ATOM    519  CA  PHE A  69      25.318   1.822  13.319  1.00 14.80           C  
ATOM    520  C   PHE A  69      25.857   3.201  13.711  1.00 14.02           C  
ATOM    521  O   PHE A  69      25.095   4.041  14.203  1.00 12.39           O  
ATOM    522  CB  PHE A  69      24.305   1.338  14.359  1.00 14.64           C  
ATOM    523  CG  PHE A  69      23.749  -0.041  14.140  1.00 15.65           C  
ATOM    524  CD1 PHE A  69      22.998  -0.344  13.018  1.00 16.25           C  
ATOM    525  CD2 PHE A  69      24.007  -1.046  15.065  1.00 16.65           C  
ATOM    526  CE1 PHE A  69      22.501  -1.618  12.820  1.00 17.37           C  
ATOM    527  CE2 PHE A  69      23.515  -2.323  14.877  1.00 19.17           C  
ATOM    528  CZ  PHE A  69      22.760  -2.605  13.753  1.00 18.60           C  
ATOM    529  N   LYS A  70      27.133   3.483  13.463  1.00 14.03           N  
ATOM    530  CA  LYS A  70      27.755   4.742  13.814  1.00 14.41           C  
ATOM    531  C   LYS A  70      28.188   5.539  12.597  1.00 14.69           C  
ATOM    532  O   LYS A  70      28.194   6.769  12.643  1.00 17.16           O  
ATOM    533  CB  LYS A  70      28.989   4.526  14.714  1.00 15.75           C  
ATOM    534  CG  LYS A  70      28.645   4.036  16.102  1.00 19.53           C  
ATOM    535  CD  LYS A  70      29.861   3.626  16.902  1.00 25.44           C  
ATOM    536  CE  LYS A  70      30.632   4.836  17.409  1.00 27.35           C  
ATOM    537  NZ  LYS A  70      31.397   4.476  18.647  1.00 32.86           N  
ATOM    538  N   VAL A  71      28.604   4.846  11.536  1.00 12.84           N  
ATOM    539  CA  VAL A  71      29.009   5.541  10.317  1.00 12.14           C  
ATOM    540  C   VAL A  71      28.044   5.086   9.212  1.00 13.81           C  
ATOM    541  O   VAL A  71      27.972   3.921   8.845  1.00 12.80           O  
ATOM    542  CB  VAL A  71      30.449   5.324   9.873  1.00 14.36           C  
ATOM    543  CG1 VAL A  71      30.732   6.065   8.566  1.00 11.59           C  
ATOM    544  CG2 VAL A  71      31.435   5.768  10.948  1.00 15.51           C  
ATOM    545  N   TRP A  72      27.263   6.067   8.759  1.00 11.75           N  
ATOM    546  CA  TRP A  72      26.249   5.799   7.733  1.00 11.83           C  
ATOM    547  C   TRP A  72      26.683   6.402   6.421  1.00 10.58           C  
ATOM    548  O   TRP A  72      27.013   7.593   6.364  1.00 12.21           O  
ATOM    549  CB  TRP A  72      24.911   6.378   8.228  1.00  8.97           C  
ATOM    550  CG  TRP A  72      24.405   5.671   9.456  1.00  8.19           C  
ATOM    551  CD1 TRP A  72      24.813   5.848  10.747  1.00  7.68           C  
ATOM    552  CD2 TRP A  72      23.393   4.657   9.493  1.00  8.31           C  
ATOM    553  NE1 TRP A  72      24.127   4.998  11.582  1.00  9.79           N  
ATOM    554  CE2 TRP A  72      23.248   4.256  10.837  1.00  7.76           C  
ATOM    555  CE3 TRP A  72      22.601   4.043   8.514  1.00  7.33           C  
ATOM    556  CZ2 TRP A  72      22.338   3.280  11.231  1.00  9.60           C  
ATOM    557  CZ3 TRP A  72      21.694   3.078   8.913  1.00  7.46           C  
ATOM    558  CH2 TRP A  72      21.568   2.705  10.257  1.00  7.67           C  
ATOM    559  N   THR A  73      26.725   5.590   5.371  1.00 11.72           N  
ATOM    560  CA  THR A  73      27.151   6.064   4.054  1.00 10.78           C  
ATOM    561  C   THR A  73      25.992   6.002   3.074  1.00 10.43           C  
ATOM    562  O   THR A  73      25.394   4.952   2.853  1.00 11.28           O  
ATOM    563  CB  THR A  73      28.353   5.263   3.524  1.00 13.95           C  
ATOM    564  OG1 THR A  73      29.386   5.289   4.524  1.00 14.12           O  
ATOM    565  CG2 THR A  73      28.882   5.872   2.238  1.00 12.66           C  
ATOM    566  N   PHE A  74      25.677   7.163   2.515  1.00 10.06           N  
ATOM    567  CA  PHE A  74      24.565   7.298   1.589  1.00  9.67           C  
ATOM    568  C   PHE A  74      25.025   7.508   0.163  1.00  9.44           C  
ATOM    569  O   PHE A  74      25.752   8.470  -0.123  1.00 10.97           O  
ATOM    570  CB  PHE A  74      23.676   8.492   2.045  1.00  8.97           C  
ATOM    571  CG  PHE A  74      23.114   8.235   3.420  1.00  8.59           C  
ATOM    572  CD1 PHE A  74      21.935   7.513   3.574  1.00  9.34           C  
ATOM    573  CD2 PHE A  74      23.790   8.658   4.554  1.00  9.23           C  
ATOM    574  CE1 PHE A  74      21.446   7.226   4.836  1.00  9.48           C  
ATOM    575  CE2 PHE A  74      23.305   8.385   5.817  1.00  8.96           C  
ATOM    576  CZ  PHE A  74      22.127   7.658   5.961  1.00  8.82           C  
ATOM    577  N   HIS A  75      24.605   6.628  -0.735  1.00  9.41           N  
ATOM    578  CA  HIS A  75      24.948   6.730  -2.153  1.00 10.22           C  
ATOM    579  C   HIS A  75      23.845   7.475  -2.883  1.00 10.34           C  
ATOM    580  O   HIS A  75      22.729   6.952  -3.032  1.00 11.29           O  
ATOM    581  CB  HIS A  75      25.174   5.321  -2.726  1.00 10.85           C  
ATOM    582  CG  HIS A  75      26.210   4.600  -1.899  1.00 12.37           C  
ATOM    583  ND1 HIS A  75      27.560   4.816  -2.085  1.00 15.11           N  
ATOM    584  CD2 HIS A  75      26.095   3.731  -0.875  1.00 12.78           C  
ATOM    585  CE1 HIS A  75      28.241   4.093  -1.209  1.00 13.83           C  
ATOM    586  NE2 HIS A  75      27.378   3.416  -0.474  1.00 15.28           N  
ATOM    587  N   LEU A  76      24.122   8.707  -3.297  1.00  9.30           N  
ATOM    588  CA  LEU A  76      23.136   9.551  -3.942  1.00 10.57           C  
ATOM    589  C   LEU A  76      22.985   9.257  -5.422  1.00 11.63           C  
ATOM    590  O   LEU A  76      23.976   9.114  -6.141  1.00 11.46           O  
ATOM    591  CB  LEU A  76      23.482  11.038  -3.757  1.00  9.29           C  
ATOM    592  CG  LEU A  76      23.854  11.489  -2.344  1.00 12.59           C  
ATOM    593  CD1 LEU A  76      23.974  13.012  -2.302  1.00 11.66           C  
ATOM    594  CD2 LEU A  76      22.863  10.995  -1.297  1.00 10.46           C  
ATOM    595  N   ARG A  77      21.722   9.181  -5.859  1.00 12.03           N  
ATOM    596  CA  ARG A  77      21.469   8.894  -7.280  1.00 11.73           C  
ATOM    597  C   ARG A  77      22.068   9.998  -8.136  1.00 13.13           C  
ATOM    598  O   ARG A  77      21.992  11.186  -7.816  1.00 13.34           O  
ATOM    599  CB  ARG A  77      19.985   8.695  -7.535  1.00 11.32           C  
ATOM    600  CG  ARG A  77      19.124   9.918  -7.275  1.00  9.25           C  
ATOM    601  CD  ARG A  77      17.657   9.551  -7.290  1.00  9.28           C  
ATOM    602  NE  ARG A  77      17.244   8.730  -6.169  1.00  9.48           N  
ATOM    603  CZ  ARG A  77      16.909   7.444  -6.230  1.00 10.10           C  
ATOM    604  NH1 ARG A  77      16.966   6.801  -7.396  1.00 12.28           N  
ATOM    605  NH2 ARG A  77      16.535   6.787  -5.142  1.00  9.12           N  
ATOM    606  N   GLU A  78      22.678   9.607  -9.257  1.00 14.77           N  
ATOM    607  CA  GLU A  78      23.341  10.530 -10.157  1.00 15.93           C  
ATOM    608  C   GLU A  78      22.412  11.538 -10.810  1.00 15.17           C  
ATOM    609  O   GLU A  78      22.844  12.650 -11.138  1.00 16.85           O  
ATOM    610  CB  GLU A  78      24.058   9.764 -11.288  1.00 24.42           C  
ATOM    611  CG  GLU A  78      24.711   8.471 -10.889  1.00 39.90           C  
ATOM    612  CD  GLU A  78      26.037   8.598 -10.179  1.00 46.22           C  
ATOM    613  OE1 GLU A  78      26.046   8.684  -8.928  1.00 51.53           O  
ATOM    614  OE2 GLU A  78      27.084   8.586 -10.869  1.00 46.10           O  
ATOM    615  N   ASN A  79      21.151  11.174 -11.009  1.00 14.03           N  
ATOM    616  CA  ASN A  79      20.193  12.052 -11.662  1.00 13.91           C  
ATOM    617  C   ASN A  79      19.375  12.929 -10.733  1.00 12.66           C  
ATOM    618  O   ASN A  79      18.407  13.573 -11.181  1.00 13.34           O  
ATOM    619  CB  ASN A  79      19.294  11.228 -12.588  1.00 17.53           C  
ATOM    620  CG  ASN A  79      18.451  10.183 -11.898  1.00 16.09           C  
ATOM    621  OD1 ASN A  79      18.611   9.856 -10.724  1.00 19.93           O  
ATOM    622  ND2 ASN A  79      17.494   9.630 -12.652  1.00 21.38           N  
ATOM    623  N   ALA A  80      19.741  13.013  -9.458  1.00 12.55           N  
ATOM    624  CA  ALA A  80      19.010  13.898  -8.536  1.00 11.57           C  
ATOM    625  C   ALA A  80      19.317  15.335  -8.958  1.00 12.73           C  
ATOM    626  O   ALA A  80      20.503  15.674  -9.149  1.00 12.43           O  
ATOM    627  CB  ALA A  80      19.428  13.650  -7.103  1.00 11.80           C  
ATOM    628  N   LYS A  81      18.297  16.160  -9.151  1.00 11.16           N  
ATOM    629  CA  LYS A  81      18.495  17.533  -9.566  1.00 11.04           C  
ATOM    630  C   LYS A  81      17.550  18.527  -8.884  1.00 11.51           C  
ATOM    631  O   LYS A  81      16.455  18.174  -8.451  1.00 12.14           O  
ATOM    632  CB  LYS A  81      18.205  17.683 -11.075  1.00 14.18           C  
ATOM    633  CG  LYS A  81      19.316  17.233 -12.000  1.00 15.52           C  
ATOM    634  CD  LYS A  81      18.808  17.092 -13.427  1.00 16.96           C  
ATOM    635  CE  LYS A  81      19.820  16.312 -14.264  1.00 25.03           C  
ATOM    636  NZ  LYS A  81      19.429  16.297 -15.707  1.00 30.94           N  
ATOM    637  N   TRP A  82      18.001  19.775  -8.853  1.00  9.84           N  
ATOM    638  CA  TRP A  82      17.207  20.882  -8.345  1.00  9.89           C  
ATOM    639  C   TRP A  82      16.298  21.329  -9.493  1.00 10.64           C  
ATOM    640  O   TRP A  82      16.518  20.941 -10.655  1.00 10.78           O  
ATOM    641  CB  TRP A  82      18.082  22.053  -7.911  1.00  8.84           C  
ATOM    642  CG  TRP A  82      18.911  21.766  -6.697  1.00 11.10           C  
ATOM    643  CD1 TRP A  82      20.212  21.359  -6.665  1.00 11.41           C  
ATOM    644  CD2 TRP A  82      18.496  21.872  -5.329  1.00 11.06           C  
ATOM    645  NE1 TRP A  82      20.634  21.204  -5.367  1.00 11.24           N  
ATOM    646  CE2 TRP A  82      19.599  21.520  -4.522  1.00 11.19           C  
ATOM    647  CE3 TRP A  82      17.303  22.245  -4.706  1.00  8.35           C  
ATOM    648  CZ2 TRP A  82      19.537  21.514  -3.128  1.00 12.18           C  
ATOM    649  CZ3 TRP A  82      17.239  22.234  -3.325  1.00  9.04           C  
ATOM    650  CH2 TRP A  82      18.343  21.868  -2.555  1.00  9.70           C  
ATOM    651  N   SER A  83      15.338  22.196  -9.205  1.00 10.24           N  
ATOM    652  CA  SER A  83      14.397  22.682 -10.205  1.00 11.07           C  
ATOM    653  C   SER A  83      15.027  23.571 -11.262  1.00 12.98           C  
ATOM    654  O   SER A  83      14.434  23.800 -12.331  1.00 13.27           O  
ATOM    655  CB  SER A  83      13.239  23.438  -9.520  1.00 11.68           C  
ATOM    656  OG  SER A  83      13.753  24.481  -8.705  1.00 10.48           O  
ATOM    657  N   ASP A  84      16.237  24.076 -11.019  1.00 14.20           N  
ATOM    658  CA  ASP A  84      16.957  24.896 -11.979  1.00 15.32           C  
ATOM    659  C   ASP A  84      17.848  24.049 -12.890  1.00 17.43           C  
ATOM    660  O   ASP A  84      18.659  24.595 -13.650  1.00 17.71           O  
ATOM    661  CB  ASP A  84      17.793  25.954 -11.265  1.00 14.71           C  
ATOM    662  CG  ASP A  84      18.892  25.431 -10.384  1.00 15.82           C  
ATOM    663  OD1 ASP A  84      19.128  24.208 -10.288  1.00 16.69           O  
ATOM    664  OD2 ASP A  84      19.567  26.279  -9.735  1.00 21.20           O  
ATOM    665  N   GLY A  85      17.759  22.729 -12.802  1.00 15.76           N  
ATOM    666  CA  GLY A  85      18.519  21.815 -13.612  1.00 15.60           C  
ATOM    667  C   GLY A  85      19.850  21.383 -13.038  1.00 15.93           C  
ATOM    668  O   GLY A  85      20.480  20.452 -13.568  1.00 17.34           O  
ATOM    669  N   THR A  86      20.306  22.029 -11.979  1.00 15.80           N  
ATOM    670  CA  THR A  86      21.593  21.686 -11.363  1.00 16.15           C  
ATOM    671  C   THR A  86      21.451  20.458 -10.485  1.00 15.58           C  
ATOM    672  O   THR A  86      20.406  20.169  -9.895  1.00 15.85           O  
ATOM    673  CB  THR A  86      22.168  22.877 -10.584  1.00 19.35           C  
ATOM    674  OG1 THR A  86      21.363  23.152  -9.436  1.00 21.48           O  
ATOM    675  CG2 THR A  86      22.192  24.121 -11.474  1.00 17.80           C  
ATOM    676  N   PRO A  87      22.513  19.670 -10.397  1.00 15.28           N  
ATOM    677  CA  PRO A  87      22.558  18.450  -9.642  1.00 14.04           C  
ATOM    678  C   PRO A  87      22.430  18.619  -8.136  1.00 13.21           C  
ATOM    679  O   PRO A  87      22.926  19.583  -7.558  1.00 13.83           O  
ATOM    680  CB  PRO A  87      23.940  17.780  -9.914  1.00 14.91           C  
ATOM    681  CG  PRO A  87      24.532  18.654 -10.973  1.00 16.02           C  
ATOM    682  CD  PRO A  87      23.773  19.952 -11.097  1.00 16.47           C  
ATOM    683  N   VAL A  88      21.775  17.650  -7.496  1.00 12.03           N  
ATOM    684  CA  VAL A  88      21.712  17.631  -6.027  1.00 12.43           C  
ATOM    685  C   VAL A  88      22.955  16.810  -5.634  1.00 11.98           C  
ATOM    686  O   VAL A  88      23.154  15.715  -6.188  1.00 14.42           O  
ATOM    687  CB  VAL A  88      20.464  16.984  -5.446  1.00  9.59           C  
ATOM    688  CG1 VAL A  88      20.564  16.889  -3.918  1.00 10.33           C  
ATOM    689  CG2 VAL A  88      19.201  17.745  -5.833  1.00 12.06           C  
ATOM    690  N   THR A  89      23.828  17.355  -4.805  1.00 11.56           N  
ATOM    691  CA  THR A  89      25.056  16.635  -4.454  1.00 11.43           C  
ATOM    692  C   THR A  89      25.184  16.424  -2.961  1.00 10.97           C  
ATOM    693  O   THR A  89      24.444  16.982  -2.141  1.00 11.35           O  
ATOM    694  CB  THR A  89      26.307  17.410  -4.937  1.00 11.58           C  
ATOM    695  OG1 THR A  89      26.444  18.591  -4.114  1.00 13.10           O  
ATOM    696  CG2 THR A  89      26.219  17.818  -6.393  1.00 10.49           C  
ATOM    697  N   ALA A  90      26.215  15.673  -2.552  1.00 10.54           N  
ATOM    698  CA  ALA A  90      26.489  15.446  -1.136  1.00  9.68           C  
ATOM    699  C   ALA A  90      26.876  16.761  -0.454  1.00  9.37           C  
ATOM    700  O   ALA A  90      26.655  16.953   0.740  1.00  9.81           O  
ATOM    701  CB  ALA A  90      27.588  14.417  -0.963  1.00 10.27           C  
ATOM    702  N   HIS A  91      27.451  17.691  -1.227  1.00 10.48           N  
ATOM    703  CA  HIS A  91      27.830  19.001  -0.722  1.00 10.27           C  
ATOM    704  C   HIS A  91      26.608  19.805  -0.291  1.00 10.16           C  
ATOM    705  O   HIS A  91      26.654  20.555   0.690  1.00 11.38           O  
ATOM    706  CB  HIS A  91      28.639  19.777  -1.774  1.00 11.05           C  
ATOM    707  CG  HIS A  91      29.785  18.936  -2.274  1.00 10.65           C  
ATOM    708  ND1 HIS A  91      30.838  18.568  -1.467  1.00 11.18           N  
ATOM    709  CD2 HIS A  91      29.991  18.370  -3.481  1.00 12.55           C  
ATOM    710  CE1 HIS A  91      31.670  17.817  -2.175  1.00 11.08           C  
ATOM    711  NE2 HIS A  91      31.185  17.680  -3.391  1.00 11.58           N  
ATOM    712  N   ASP A  92      25.486  19.643  -0.998  1.00 10.15           N  
ATOM    713  CA  ASP A  92      24.242  20.310  -0.623  1.00  9.87           C  
ATOM    714  C   ASP A  92      23.822  19.867   0.784  1.00  8.67           C  
ATOM    715  O   ASP A  92      23.412  20.687   1.596  1.00  8.85           O  
ATOM    716  CB  ASP A  92      23.105  19.993  -1.593  1.00  9.44           C  
ATOM    717  CG  ASP A  92      23.252  20.715  -2.915  1.00 12.87           C  
ATOM    718  OD1 ASP A  92      23.548  21.933  -2.915  1.00 15.87           O  
ATOM    719  OD2 ASP A  92      23.069  20.064  -3.972  1.00 14.27           O  
ATOM    720  N   PHE A  93      23.941  18.564   1.043  1.00  8.58           N  
ATOM    721  CA  PHE A  93      23.603  17.999   2.338  1.00  8.45           C  
ATOM    722  C   PHE A  93      24.560  18.453   3.421  1.00  9.07           C  
ATOM    723  O   PHE A  93      24.134  18.752   4.542  1.00  8.66           O  
ATOM    724  CB  PHE A  93      23.515  16.464   2.262  1.00  9.32           C  
ATOM    725  CG  PHE A  93      22.195  16.036   1.646  1.00  8.70           C  
ATOM    726  CD1 PHE A  93      21.081  15.857   2.450  1.00  9.38           C  
ATOM    727  CD2 PHE A  93      22.086  15.839   0.283  1.00  9.95           C  
ATOM    728  CE1 PHE A  93      19.865  15.479   1.902  1.00  9.20           C  
ATOM    729  CE2 PHE A  93      20.875  15.458  -0.279  1.00 10.51           C  
ATOM    730  CZ  PHE A  93      19.766  15.282   0.536  1.00  7.11           C  
ATOM    731  N   VAL A  94      25.867  18.545   3.103  1.00  9.43           N  
ATOM    732  CA  VAL A  94      26.828  19.018   4.101  1.00  9.04           C  
ATOM    733  C   VAL A  94      26.470  20.446   4.511  1.00  6.57           C  
ATOM    734  O   VAL A  94      26.360  20.764   5.692  1.00  8.29           O  
ATOM    735  CB  VAL A  94      28.270  18.957   3.578  1.00  8.78           C  
ATOM    736  CG1 VAL A  94      29.220  19.730   4.481  1.00 11.28           C  
ATOM    737  CG2 VAL A  94      28.715  17.497   3.482  1.00 11.30           C  
ATOM    738  N   TYR A  95      26.274  21.307   3.517  1.00  7.32           N  
ATOM    739  CA  TYR A  95      25.915  22.692   3.789  1.00  7.78           C  
ATOM    740  C   TYR A  95      24.629  22.754   4.614  1.00  8.72           C  
ATOM    741  O   TYR A  95      24.565  23.421   5.650  1.00  9.00           O  
ATOM    742  CB  TYR A  95      25.700  23.462   2.484  1.00  9.10           C  
ATOM    743  CG  TYR A  95      25.038  24.804   2.704  1.00 11.58           C  
ATOM    744  CD1 TYR A  95      25.739  25.885   3.220  1.00 12.55           C  
ATOM    745  CD2 TYR A  95      23.686  24.975   2.412  1.00 13.67           C  
ATOM    746  CE1 TYR A  95      25.126  27.108   3.416  1.00 15.60           C  
ATOM    747  CE2 TYR A  95      23.062  26.190   2.621  1.00 14.95           C  
ATOM    748  CZ  TYR A  95      23.784  27.256   3.115  1.00 16.89           C  
ATOM    749  OH  TYR A  95      23.157  28.466   3.314  1.00 17.97           O  
ATOM    750  N   SER A  96      23.608  22.055   4.120  1.00  8.20           N  
ATOM    751  CA  SER A  96      22.302  22.061   4.774  1.00  7.71           C  
ATOM    752  C   SER A  96      22.319  21.594   6.205  1.00  6.75           C  
ATOM    753  O   SER A  96      21.737  22.272   7.075  1.00  7.05           O  
ATOM    754  CB  SER A  96      21.321  21.227   3.925  1.00  6.97           C  
ATOM    755  OG  SER A  96      21.240  21.783   2.630  1.00  8.08           O  
ATOM    756  N   TRP A  97      22.973  20.467   6.520  1.00  7.30           N  
ATOM    757  CA  TRP A  97      22.988  19.993   7.913  1.00  7.23           C  
ATOM    758  C   TRP A  97      23.816  20.923   8.782  1.00  8.51           C  
ATOM    759  O   TRP A  97      23.502  21.113   9.970  1.00  8.09           O  
ATOM    760  CB  TRP A  97      23.366  18.534   8.029  1.00  7.90           C  
ATOM    761  CG  TRP A  97      22.362  17.560   7.465  1.00  7.61           C  
ATOM    762  CD1 TRP A  97      21.397  17.794   6.523  1.00  9.21           C  
ATOM    763  CD2 TRP A  97      22.303  16.156   7.754  1.00  7.50           C  
ATOM    764  NE1 TRP A  97      20.725  16.633   6.231  1.00  8.29           N  
ATOM    765  CE2 TRP A  97      21.263  15.611   6.968  1.00  7.22           C  
ATOM    766  CE3 TRP A  97      23.014  15.307   8.612  1.00  7.20           C  
ATOM    767  CZ2 TRP A  97      20.931  14.255   7.019  1.00  7.71           C  
ATOM    768  CZ3 TRP A  97      22.679  13.964   8.660  1.00  6.98           C  
ATOM    769  CH2 TRP A  97      21.646  13.451   7.865  1.00  6.96           C  
ATOM    770  N   GLN A  98      24.845  21.572   8.214  1.00  8.88           N  
ATOM    771  CA  GLN A  98      25.614  22.547   8.985  1.00  9.48           C  
ATOM    772  C   GLN A  98      24.748  23.760   9.331  1.00  8.81           C  
ATOM    773  O   GLN A  98      24.781  24.259  10.459  1.00  9.96           O  
ATOM    774  CB  GLN A  98      26.841  23.005   8.193  1.00 10.15           C  
ATOM    775  CG  GLN A  98      27.937  21.949   8.136  1.00 11.95           C  
ATOM    776  CD  GLN A  98      29.057  22.328   7.179  1.00 14.26           C  
ATOM    777  OE1 GLN A  98      28.961  23.299   6.436  1.00 13.85           O  
ATOM    778  NE2 GLN A  98      30.120  21.527   7.192  1.00 13.36           N  
ATOM    779  N   ARG A  99      23.951  24.228   8.371  1.00  8.42           N  
ATOM    780  CA  ARG A  99      23.057  25.370   8.586  1.00  9.79           C  
ATOM    781  C   ARG A  99      22.009  25.042   9.647  1.00  9.53           C  
ATOM    782  O   ARG A  99      21.697  25.864  10.504  1.00  9.46           O  
ATOM    783  CB  ARG A  99      22.394  25.798   7.289  1.00  9.60           C  
ATOM    784  CG  ARG A  99      21.435  26.980   7.417  1.00  8.99           C  
ATOM    785  CD  ARG A  99      20.968  27.419   6.038  1.00  9.42           C  
ATOM    786  NE  ARG A  99      20.138  28.610   6.069  1.00 10.45           N  
ATOM    787  CZ  ARG A  99      18.810  28.642   6.002  1.00 10.71           C  
ATOM    788  NH1 ARG A  99      18.132  27.508   5.888  1.00  8.09           N  
ATOM    789  NH2 ARG A  99      18.173  29.809   6.031  1.00  9.60           N  
ATOM    790  N   LEU A 100      21.511  23.799   9.621  1.00  8.97           N  
ATOM    791  CA  LEU A 100      20.547  23.355  10.627  1.00  8.97           C  
ATOM    792  C   LEU A 100      21.153  23.413  12.027  1.00  8.73           C  
ATOM    793  O   LEU A 100      20.529  23.865  12.989  1.00 10.27           O  
ATOM    794  CB  LEU A 100      20.091  21.923  10.319  1.00  7.46           C  
ATOM    795  CG  LEU A 100      19.140  21.292  11.335  1.00  9.59           C  
ATOM    796  CD1 LEU A 100      17.874  22.132  11.475  1.00  9.20           C  
ATOM    797  CD2 LEU A 100      18.810  19.855  10.939  1.00  9.72           C  
ATOM    798  N   ALA A 101      22.394  22.960  12.162  1.00  9.51           N  
ATOM    799  CA  ALA A 101      23.121  22.931  13.413  1.00 10.42           C  
ATOM    800  C   ALA A 101      23.559  24.299  13.932  1.00 10.73           C  
ATOM    801  O   ALA A 101      23.685  24.500  15.141  1.00 10.83           O  
ATOM    802  CB  ALA A 101      24.395  22.080  13.197  1.00  9.89           C  
ATOM    803  N   ASP A 102      23.811  25.229  13.023  1.00 11.02           N  
ATOM    804  CA  ASP A 102      24.285  26.563  13.369  1.00 11.70           C  
ATOM    805  C   ASP A 102      23.293  27.327  14.220  1.00 11.64           C  
ATOM    806  O   ASP A 102      22.182  27.636  13.781  1.00 10.56           O  
ATOM    807  CB  ASP A 102      24.531  27.340  12.070  1.00 12.85           C  
ATOM    808  CG  ASP A 102      25.253  28.655  12.237  1.00 18.45           C  
ATOM    809  OD1 ASP A 102      25.274  29.254  13.331  1.00 17.28           O  
ATOM    810  OD2 ASP A 102      25.817  29.122  11.215  1.00 24.69           O  
ATOM    811  N   PRO A 103      23.722  27.750  15.400  1.00 13.31           N  
ATOM    812  CA  PRO A 103      22.938  28.535  16.331  1.00 13.42           C  
ATOM    813  C   PRO A 103      22.362  29.789  15.698  1.00 13.08           C  
ATOM    814  O   PRO A 103      21.242  30.223  16.014  1.00 14.18           O  
ATOM    815  CB  PRO A 103      23.858  28.911  17.509  1.00 14.34           C  
ATOM    816  CG  PRO A 103      25.038  28.014  17.322  1.00 15.37           C  
ATOM    817  CD  PRO A 103      25.059  27.451  15.923  1.00 13.73           C  
ATOM    818  N   ASN A 104      23.069  30.401  14.752  1.00 12.06           N  
ATOM    819  CA  ASN A 104      22.596  31.585  14.056  1.00 13.63           C  
ATOM    820  C   ASN A 104      21.383  31.335  13.187  1.00 13.64           C  
ATOM    821  O   ASN A 104      20.600  32.268  12.913  1.00 12.40           O  
ATOM    822  CB  ASN A 104      23.773  32.193  13.266  1.00 23.21           C  
ATOM    823  CG  ASN A 104      24.806  32.683  14.294  1.00 35.40           C  
ATOM    824  OD1 ASN A 104      24.651  33.771  14.845  1.00 38.67           O  
ATOM    825  ND2 ASN A 104      25.796  31.848  14.576  1.00 40.67           N  
ATOM    826  N   THR A 105      21.137  30.085  12.776  1.00 11.14           N  
ATOM    827  CA  THR A 105      19.930  29.769  11.999  1.00  9.97           C  
ATOM    828  C   THR A 105      18.715  29.728  12.923  1.00  9.60           C  
ATOM    829  O   THR A 105      17.567  29.878  12.507  1.00  9.95           O  
ATOM    830  CB  THR A 105      20.079  28.420  11.280  1.00 10.24           C  
ATOM    831  OG1 THR A 105      21.331  28.429  10.576  1.00 10.46           O  
ATOM    832  CG2 THR A 105      18.938  28.183  10.308  1.00  7.85           C  
ATOM    833  N   ALA A 106      18.961  29.471  14.210  1.00  8.63           N  
ATOM    834  CA  ALA A 106      17.931  29.420  15.224  1.00 11.31           C  
ATOM    835  C   ALA A 106      16.785  28.499  14.829  1.00 11.93           C  
ATOM    836  O   ALA A 106      15.606  28.830  15.012  1.00 11.26           O  
ATOM    837  CB  ALA A 106      17.410  30.835  15.492  1.00 15.11           C  
ATOM    838  N   SER A 107      17.126  27.319  14.296  1.00 10.52           N  
ATOM    839  CA  SER A 107      16.080  26.384  13.904  1.00  8.59           C  
ATOM    840  C   SER A 107      15.439  25.758  15.128  1.00  8.10           C  
ATOM    841  O   SER A 107      16.101  25.304  16.069  1.00  7.49           O  
ATOM    842  CB  SER A 107      16.696  25.248  13.059  1.00  9.22           C  
ATOM    843  OG  SER A 107      15.681  24.255  12.811  1.00  7.18           O  
ATOM    844  N   PRO A 108      14.120  25.600  15.078  1.00  7.89           N  
ATOM    845  CA  PRO A 108      13.361  24.905  16.104  1.00  8.26           C  
ATOM    846  C   PRO A 108      13.711  23.413  16.096  1.00  7.59           C  
ATOM    847  O   PRO A 108      13.455  22.686  17.056  1.00  7.82           O  
ATOM    848  CB  PRO A 108      11.869  25.091  15.764  1.00  8.07           C  
ATOM    849  CG  PRO A 108      11.932  25.393  14.283  1.00  7.48           C  
ATOM    850  CD  PRO A 108      13.269  26.056  13.980  1.00  7.54           C  
ATOM    851  N   TYR A 109      14.296  22.937  14.984  1.00  7.19           N  
ATOM    852  CA  TYR A 109      14.716  21.561  14.852  1.00  7.68           C  
ATOM    853  C   TYR A 109      16.225  21.373  14.870  1.00  7.47           C  
ATOM    854  O   TYR A 109      16.736  20.336  14.436  1.00  7.85           O  
ATOM    855  CB  TYR A 109      14.120  20.921  13.598  1.00  7.09           C  
ATOM    856  CG  TYR A 109      12.898  20.083  13.902  1.00  7.88           C  
ATOM    857  CD1 TYR A 109      13.029  18.770  14.340  1.00  8.56           C  
ATOM    858  CD2 TYR A 109      11.622  20.603  13.738  1.00  7.37           C  
ATOM    859  CE1 TYR A 109      11.909  17.998  14.617  1.00  8.79           C  
ATOM    860  CE2 TYR A 109      10.498  19.830  13.997  1.00  8.24           C  
ATOM    861  CZ  TYR A 109      10.653  18.528  14.441  1.00  7.40           C  
ATOM    862  OH  TYR A 109       9.528  17.766  14.670  1.00  6.62           O  
ATOM    863  N   ALA A 110      16.952  22.338  15.452  1.00  7.75           N  
ATOM    864  CA  ALA A 110      18.403  22.187  15.596  1.00  9.10           C  
ATOM    865  C   ALA A 110      18.726  20.898  16.338  1.00  8.16           C  
ATOM    866  O   ALA A 110      19.658  20.159  15.987  1.00  9.73           O  
ATOM    867  CB  ALA A 110      18.970  23.375  16.384  1.00  8.16           C  
ATOM    868  N   SER A 111      17.939  20.567  17.367  1.00  8.59           N  
ATOM    869  CA  SER A 111      18.128  19.365  18.155  1.00  8.20           C  
ATOM    870  C   SER A 111      17.879  18.067  17.418  1.00  7.45           C  
ATOM    871  O   SER A 111      18.231  16.993  17.947  1.00  8.43           O  
ATOM    872  CB  SER A 111      17.247  19.407  19.423  1.00  9.97           C  
ATOM    873  OG  SER A 111      17.729  20.411  20.307  1.00  9.19           O  
ATOM    874  N   TYR A 112      17.346  18.078  16.207  1.00  7.25           N  
ATOM    875  CA  TYR A 112      17.142  16.863  15.423  1.00  7.72           C  
ATOM    876  C   TYR A 112      18.495  16.175  15.198  1.00  9.09           C  
ATOM    877  O   TYR A 112      18.567  14.943  15.163  1.00  8.05           O  
ATOM    878  CB  TYR A 112      16.458  17.155  14.095  1.00  7.14           C  
ATOM    879  CG  TYR A 112      15.688  15.974  13.537  1.00  7.86           C  
ATOM    880  CD1 TYR A 112      14.573  15.491  14.224  1.00  7.60           C  
ATOM    881  CD2 TYR A 112      16.049  15.354  12.353  1.00  6.05           C  
ATOM    882  CE1 TYR A 112      13.847  14.420  13.737  1.00  7.52           C  
ATOM    883  CE2 TYR A 112      15.327  14.270  11.857  1.00  6.34           C  
ATOM    884  CZ  TYR A 112      14.224  13.814  12.555  1.00  6.02           C  
ATOM    885  OH  TYR A 112      13.468  12.758  12.083  1.00  5.90           O  
ATOM    886  N   LEU A 113      19.574  16.960  15.093  1.00  9.15           N  
ATOM    887  CA  LEU A 113      20.922  16.424  14.924  1.00  8.55           C  
ATOM    888  C   LEU A 113      21.441  15.824  16.222  1.00  8.70           C  
ATOM    889  O   LEU A 113      22.303  14.933  16.186  1.00 10.58           O  
ATOM    890  CB  LEU A 113      21.839  17.495  14.332  1.00 10.28           C  
ATOM    891  CG  LEU A 113      21.436  18.010  12.944  1.00  9.88           C  
ATOM    892  CD1 LEU A 113      22.263  19.231  12.552  1.00  9.77           C  
ATOM    893  CD2 LEU A 113      21.566  16.928  11.879  1.00 13.47           C  
ATOM    894  N   GLN A 114      20.913  16.229  17.377  1.00  8.23           N  
ATOM    895  CA  GLN A 114      21.245  15.640  18.660  1.00  9.21           C  
ATOM    896  C   GLN A 114      20.495  14.301  18.806  1.00  9.86           C  
ATOM    897  O   GLN A 114      21.021  13.328  19.344  1.00 11.75           O  
ATOM    898  CB  GLN A 114      20.882  16.522  19.850  1.00  9.62           C  
ATOM    899  CG  GLN A 114      21.593  17.853  19.931  1.00 16.56           C  
ATOM    900  CD  GLN A 114      21.163  18.720  21.098  1.00 20.56           C  
ATOM    901  OE1 GLN A 114      19.998  19.122  21.233  1.00 15.27           O  
ATOM    902  NE2 GLN A 114      22.124  19.053  21.966  1.00 16.93           N  
ATOM    903  N   TYR A 115      19.265  14.242  18.287  1.00  9.45           N  
ATOM    904  CA  TYR A 115      18.446  13.032  18.334  1.00  9.42           C  
ATOM    905  C   TYR A 115      19.108  11.896  17.548  1.00 10.91           C  
ATOM    906  O   TYR A 115      19.016  10.725  17.930  1.00 10.37           O  
ATOM    907  CB  TYR A 115      17.020  13.243  17.819  1.00  9.66           C  
ATOM    908  CG  TYR A 115      16.233  14.383  18.425  1.00  9.12           C  
ATOM    909  CD1 TYR A 115      16.609  14.983  19.616  1.00  9.40           C  
ATOM    910  CD2 TYR A 115      15.065  14.846  17.815  1.00  9.16           C  
ATOM    911  CE1 TYR A 115      15.898  16.030  20.161  1.00  9.99           C  
ATOM    912  CE2 TYR A 115      14.332  15.881  18.361  1.00  8.91           C  
ATOM    913  CZ  TYR A 115      14.752  16.478  19.530  1.00  9.21           C  
ATOM    914  OH  TYR A 115      14.040  17.516  20.096  1.00  8.54           O  
ATOM    915  N   GLY A 116      19.778  12.261  16.449  1.00 10.08           N  
ATOM    916  CA  GLY A 116      20.494  11.299  15.625  1.00 10.28           C  
ATOM    917  C   GLY A 116      21.922  11.114  16.135  1.00 11.41           C  
ATOM    918  O   GLY A 116      22.625  10.188  15.706  1.00 12.21           O  
ATOM    919  N   HIS A 117      22.361  11.980  17.038  1.00 10.15           N  
ATOM    920  CA  HIS A 117      23.676  11.945  17.627  1.00 11.07           C  
ATOM    921  C   HIS A 117      24.799  12.179  16.640  1.00 10.91           C  
ATOM    922  O   HIS A 117      25.846  11.513  16.724  1.00 13.24           O  
ATOM    923  CB  HIS A 117      23.933  10.609  18.386  1.00 11.76           C  
ATOM    924  CG  HIS A 117      23.029  10.581  19.587  1.00 16.18           C  
ATOM    925  ND1 HIS A 117      21.806   9.953  19.567  1.00 20.68           N  
ATOM    926  CD2 HIS A 117      23.141  11.190  20.787  1.00 16.89           C  
ATOM    927  CE1 HIS A 117      21.215  10.151  20.737  1.00 18.34           C  
ATOM    928  NE2 HIS A 117      22.006  10.887  21.496  1.00 18.41           N  
ATOM    929  N   ILE A 118      24.609  13.110  15.714  1.00 11.10           N  
ATOM    930  CA  ILE A 118      25.686  13.417  14.757  1.00 10.42           C  
ATOM    931  C   ILE A 118      26.853  13.969  15.586  1.00 10.71           C  
ATOM    932  O   ILE A 118      26.660  14.728  16.544  1.00 11.49           O  
ATOM    933  CB  ILE A 118      25.254  14.373  13.656  1.00 10.79           C  
ATOM    934  CG1 ILE A 118      24.264  13.693  12.690  1.00 12.06           C  
ATOM    935  CG2 ILE A 118      26.444  14.870  12.834  1.00 11.23           C  
ATOM    936  CD1 ILE A 118      22.854  13.597  13.216  1.00 17.68           C  
ATOM    937  N   ALA A 119      28.061  13.529  15.255  1.00 10.85           N  
ATOM    938  CA  ALA A 119      29.245  13.948  15.991  1.00 11.56           C  
ATOM    939  C   ALA A 119      29.356  15.462  16.086  1.00 11.49           C  
ATOM    940  O   ALA A 119      29.116  16.209  15.134  1.00 10.98           O  
ATOM    941  CB  ALA A 119      30.482  13.360  15.301  1.00 13.33           C  
ATOM    942  N   ASN A 120      29.725  15.942  17.272  1.00 12.62           N  
ATOM    943  CA  ASN A 120      29.960  17.317  17.616  1.00 13.67           C  
ATOM    944  C   ASN A 120      28.758  18.240  17.684  1.00 14.15           C  
ATOM    945  O   ASN A 120      28.952  19.467  17.854  1.00 15.57           O  
ATOM    946  CB  ASN A 120      30.973  17.957  16.627  1.00 15.94           C  
ATOM    947  CG  ASN A 120      32.359  17.350  16.794  1.00 19.41           C  
ATOM    948  OD1 ASN A 120      32.764  17.050  17.917  1.00 20.87           O  
ATOM    949  ND2 ASN A 120      33.043  17.163  15.674  1.00 19.84           N  
ATOM    950  N   ILE A 121      27.540  17.727  17.603  1.00 13.66           N  
ATOM    951  CA  ILE A 121      26.354  18.574  17.618  1.00 13.85           C  
ATOM    952  C   ILE A 121      26.164  19.392  18.875  1.00 14.12           C  
ATOM    953  O   ILE A 121      25.798  20.582  18.764  1.00 13.21           O  
ATOM    954  CB  ILE A 121      25.092  17.745  17.274  1.00 13.22           C  
ATOM    955  CG1 ILE A 121      23.883  18.664  17.101  1.00 10.21           C  
ATOM    956  CG2 ILE A 121      24.834  16.667  18.312  1.00  8.71           C  
ATOM    957  CD1 ILE A 121      24.028  19.696  16.003  1.00 10.47           C  
ATOM    958  N   ASP A 122      26.410  18.842  20.059  1.00 15.28           N  
ATOM    959  CA  ASP A 122      26.230  19.591  21.307  1.00 17.40           C  
ATOM    960  C   ASP A 122      27.109  20.833  21.362  1.00 18.13           C  
ATOM    961  O   ASP A 122      26.632  21.925  21.682  1.00 18.50           O  
ATOM    962  CB  ASP A 122      26.491  18.718  22.533  1.00 19.53           C  
ATOM    963  CG  ASP A 122      25.531  17.561  22.687  1.00 25.85           C  
ATOM    964  OD1 ASP A 122      24.619  17.409  21.842  1.00 27.33           O  
ATOM    965  OD2 ASP A 122      25.678  16.781  23.656  1.00 25.89           O  
ATOM    966  N   ASP A 123      28.389  20.693  21.034  1.00 19.01           N  
ATOM    967  CA  ASP A 123      29.317  21.817  21.031  1.00 19.88           C  
ATOM    968  C   ASP A 123      28.936  22.882  20.015  1.00 18.74           C  
ATOM    969  O   ASP A 123      29.063  24.077  20.293  1.00 18.70           O  
ATOM    970  CB  ASP A 123      30.743  21.327  20.762  1.00 27.09           C  
ATOM    971  CG  ASP A 123      31.428  20.849  22.031  1.00 34.17           C  
ATOM    972  OD1 ASP A 123      30.770  20.794  23.093  1.00 35.34           O  
ATOM    973  OD2 ASP A 123      32.639  20.537  21.956  1.00 39.82           O  
ATOM    974  N   ILE A 124      28.470  22.465  18.838  1.00 17.94           N  
ATOM    975  CA  ILE A 124      28.053  23.409  17.804  1.00 18.18           C  
ATOM    976  C   ILE A 124      26.817  24.181  18.261  1.00 18.97           C  
ATOM    977  O   ILE A 124      26.767  25.411  18.152  1.00 18.45           O  
ATOM    978  CB  ILE A 124      27.766  22.707  16.467  1.00 17.94           C  
ATOM    979  CG1 ILE A 124      29.056  22.068  15.927  1.00 14.29           C  
ATOM    980  CG2 ILE A 124      27.175  23.680  15.452  1.00 14.47           C  
ATOM    981  CD1 ILE A 124      28.797  20.981  14.906  1.00 14.31           C  
ATOM    982  N   ILE A 125      25.834  23.467  18.813  1.00 19.14           N  
ATOM    983  CA  ILE A 125      24.619  24.115  19.310  1.00 20.18           C  
ATOM    984  C   ILE A 125      24.948  25.117  20.411  1.00 23.02           C  
ATOM    985  O   ILE A 125      24.377  26.215  20.462  1.00 23.57           O  
ATOM    986  CB  ILE A 125      23.581  23.078  19.776  1.00 17.33           C  
ATOM    987  CG1 ILE A 125      23.001  22.337  18.559  1.00 16.76           C  
ATOM    988  CG2 ILE A 125      22.463  23.745  20.567  1.00 19.23           C  
ATOM    989  CD1 ILE A 125      21.995  21.260  18.872  1.00 13.31           C  
ATOM    990  N   ALA A 126      25.895  24.794  21.282  1.00 23.56           N  
ATOM    991  CA  ALA A 126      26.321  25.646  22.374  1.00 25.70           C  
ATOM    992  C   ALA A 126      27.265  26.767  21.976  1.00 27.37           C  
ATOM    993  O   ALA A 126      27.692  27.564  22.833  1.00 29.86           O  
ATOM    994  CB  ALA A 126      26.976  24.760  23.445  1.00 23.90           C  
ATOM    995  N   GLY A 127      27.654  26.881  20.716  1.00 27.13           N  
ATOM    996  CA  GLY A 127      28.536  27.907  20.217  1.00 28.37           C  
ATOM    997  C   GLY A 127      30.002  27.667  20.537  1.00 30.22           C  
ATOM    998  O   GLY A 127      30.841  28.567  20.387  1.00 30.37           O  
ATOM    999  N   LYS A 128      30.333  26.453  20.961  1.00 30.71           N  
ATOM   1000  CA  LYS A 128      31.695  26.088  21.328  1.00 30.88           C  
ATOM   1001  C   LYS A 128      32.506  25.643  20.127  1.00 30.42           C  
ATOM   1002  O   LYS A 128      33.729  25.823  20.082  1.00 31.51           O  
ATOM   1003  CB  LYS A 128      31.655  25.012  22.423  1.00 33.83           C  
ATOM   1004  CG  LYS A 128      31.045  25.542  23.721  1.00 38.49           C  
ATOM   1005  CD  LYS A 128      30.446  24.421  24.548  1.00 48.68           C  
ATOM   1006  CE  LYS A 128      29.635  24.956  25.720  1.00 54.20           C  
ATOM   1007  NZ  LYS A 128      28.779  23.893  26.329  1.00 59.62           N  
ATOM   1008  N   LYS A 129      31.839  25.057  19.136  1.00 27.77           N  
ATOM   1009  CA  LYS A 129      32.479  24.617  17.904  1.00 24.88           C  
ATOM   1010  C   LYS A 129      31.692  25.200  16.723  1.00 22.73           C  
ATOM   1011  O   LYS A 129      30.479  25.386  16.807  1.00 22.16           O  
ATOM   1012  CB  LYS A 129      32.521  23.101  17.758  1.00 25.93           C  
ATOM   1013  CG  LYS A 129      33.460  22.380  18.698  1.00 26.81           C  
ATOM   1014  CD  LYS A 129      34.011  21.120  18.057  1.00 35.95           C  
ATOM   1015  CE  LYS A 129      34.543  20.156  19.109  1.00 38.45           C  
ATOM   1016  NZ  LYS A 129      33.422  19.429  19.779  1.00 41.04           N  
ATOM   1017  N   PRO A 130      32.393  25.498  15.657  1.00 20.68           N  
ATOM   1018  CA  PRO A 130      31.798  26.026  14.438  1.00 19.78           C  
ATOM   1019  C   PRO A 130      30.933  24.946  13.799  1.00 18.69           C  
ATOM   1020  O   PRO A 130      31.224  23.748  13.968  1.00 17.39           O  
ATOM   1021  CB  PRO A 130      32.955  26.433  13.516  1.00 20.41           C  
ATOM   1022  CG  PRO A 130      34.098  25.617  14.071  1.00 21.57           C  
ATOM   1023  CD  PRO A 130      33.831  25.280  15.522  1.00 20.35           C  
ATOM   1024  N   ALA A 131      29.927  25.334  13.028  1.00 17.11           N  
ATOM   1025  CA  ALA A 131      29.024  24.396  12.363  1.00 15.91           C  
ATOM   1026  C   ALA A 131      29.735  23.476  11.395  1.00 16.38           C  
ATOM   1027  O   ALA A 131      29.336  22.325  11.164  1.00 14.20           O  
ATOM   1028  CB  ALA A 131      27.905  25.164  11.657  1.00 15.57           C  
ATOM   1029  N   THR A 132      30.869  23.899  10.842  1.00 16.42           N  
ATOM   1030  CA  THR A 132      31.696  23.116   9.945  1.00 16.25           C  
ATOM   1031  C   THR A 132      32.375  21.948  10.638  1.00 15.22           C  
ATOM   1032  O   THR A 132      32.986  21.090   9.985  1.00 16.95           O  
ATOM   1033  CB  THR A 132      32.749  24.012   9.248  1.00 19.04           C  
ATOM   1034  OG1 THR A 132      33.414  24.815  10.229  1.00 20.20           O  
ATOM   1035  CG2 THR A 132      32.055  24.927   8.242  1.00 17.40           C  
ATOM   1036  N   ASP A 133      32.271  21.829  11.955  1.00 14.58           N  
ATOM   1037  CA  ASP A 133      32.790  20.721  12.718  1.00 14.25           C  
ATOM   1038  C   ASP A 133      31.801  19.554  12.801  1.00 14.31           C  
ATOM   1039  O   ASP A 133      32.135  18.483  13.311  1.00 15.20           O  
ATOM   1040  CB  ASP A 133      33.116  21.175  14.152  1.00 15.83           C  
ATOM   1041  CG  ASP A 133      34.602  21.489  14.257  1.00 17.64           C  
ATOM   1042  OD1 ASP A 133      35.147  22.018  13.271  1.00 15.77           O  
ATOM   1043  OD2 ASP A 133      35.151  21.151  15.317  1.00 25.04           O  
ATOM   1044  N   LEU A 134      30.577  19.754  12.316  1.00 13.45           N  
ATOM   1045  CA  LEU A 134      29.563  18.700  12.372  1.00 13.09           C  
ATOM   1046  C   LEU A 134      30.048  17.420  11.717  1.00 11.91           C  
ATOM   1047  O   LEU A 134      30.689  17.465  10.650  1.00 11.43           O  
ATOM   1048  CB  LEU A 134      28.281  19.196  11.683  1.00 11.48           C  
ATOM   1049  CG  LEU A 134      27.068  18.263  11.848  1.00 14.18           C  
ATOM   1050  CD1 LEU A 134      26.523  18.333  13.263  1.00 10.92           C  
ATOM   1051  CD2 LEU A 134      26.021  18.595  10.793  1.00 13.15           C  
ATOM   1052  N   GLY A 135      29.721  16.262  12.282  1.00 11.47           N  
ATOM   1053  CA  GLY A 135      30.135  14.978  11.765  1.00 10.45           C  
ATOM   1054  C   GLY A 135      29.520  14.533  10.467  1.00 10.60           C  
ATOM   1055  O   GLY A 135      28.942  13.428  10.388  1.00 11.90           O  
ATOM   1056  N   VAL A 136      29.590  15.323   9.408  1.00  9.63           N  
ATOM   1057  CA  VAL A 136      29.068  15.010   8.103  1.00 10.35           C  
ATOM   1058  C   VAL A 136      30.114  15.393   7.045  1.00 10.57           C  
ATOM   1059  O   VAL A 136      30.835  16.380   7.230  1.00 10.19           O  
ATOM   1060  CB  VAL A 136      27.742  15.709   7.740  1.00 14.00           C  
ATOM   1061  CG1 VAL A 136      26.595  15.235   8.628  1.00 12.16           C  
ATOM   1062  CG2 VAL A 136      27.867  17.226   7.797  1.00 12.38           C  
ATOM   1063  N   LYS A 137      30.160  14.626   5.963  1.00  9.93           N  
ATOM   1064  CA  LYS A 137      31.099  14.969   4.900  1.00 11.51           C  
ATOM   1065  C   LYS A 137      30.675  14.371   3.565  1.00 10.68           C  
ATOM   1066  O   LYS A 137      30.010  13.337   3.507  1.00 11.36           O  
ATOM   1067  CB  LYS A 137      32.514  14.518   5.250  1.00 15.44           C  
ATOM   1068  CG  LYS A 137      32.761  13.029   5.178  1.00 16.05           C  
ATOM   1069  CD  LYS A 137      34.205  12.684   5.521  1.00 19.44           C  
ATOM   1070  CE  LYS A 137      34.505  12.954   6.982  1.00 21.19           C  
ATOM   1071  NZ  LYS A 137      35.946  12.799   7.304  1.00 29.73           N  
ATOM   1072  N   ALA A 138      31.056  15.069   2.504  1.00  9.85           N  
ATOM   1073  CA  ALA A 138      30.816  14.599   1.150  1.00  9.16           C  
ATOM   1074  C   ALA A 138      32.102  13.852   0.738  1.00 11.41           C  
ATOM   1075  O   ALA A 138      33.159  14.488   0.642  1.00 11.55           O  
ATOM   1076  CB  ALA A 138      30.526  15.724   0.194  1.00  8.39           C  
ATOM   1077  N   LEU A 139      32.000  12.543   0.545  1.00  9.90           N  
ATOM   1078  CA  LEU A 139      33.192  11.772   0.118  1.00 11.15           C  
ATOM   1079  C   LEU A 139      33.450  12.041  -1.362  1.00 12.94           C  
ATOM   1080  O   LEU A 139      34.579  11.974  -1.874  1.00 13.64           O  
ATOM   1081  CB  LEU A 139      33.024  10.301   0.440  1.00 10.79           C  
ATOM   1082  CG  LEU A 139      32.761   9.942   1.909  1.00 12.68           C  
ATOM   1083  CD1 LEU A 139      32.623   8.438   2.083  1.00 12.76           C  
ATOM   1084  CD2 LEU A 139      33.861  10.480   2.817  1.00 13.23           C  
ATOM   1085  N   ASP A 140      32.395  12.372  -2.078  1.00 11.42           N  
ATOM   1086  CA  ASP A 140      32.411  12.777  -3.474  1.00 11.59           C  
ATOM   1087  C   ASP A 140      31.068  13.468  -3.741  1.00 12.34           C  
ATOM   1088  O   ASP A 140      30.261  13.588  -2.795  1.00 11.60           O  
ATOM   1089  CB  ASP A 140      32.760  11.676  -4.432  1.00 12.65           C  
ATOM   1090  CG  ASP A 140      31.822  10.505  -4.522  1.00 20.70           C  
ATOM   1091  OD1 ASP A 140      30.596  10.701  -4.398  1.00 15.83           O  
ATOM   1092  OD2 ASP A 140      32.289   9.359  -4.743  1.00 22.88           O  
ATOM   1093  N   ASP A 141      30.794  13.897  -4.958  1.00 11.30           N  
ATOM   1094  CA  ASP A 141      29.528  14.572  -5.245  1.00 11.84           C  
ATOM   1095  C   ASP A 141      28.303  13.706  -4.977  1.00 13.02           C  
ATOM   1096  O   ASP A 141      27.207  14.249  -4.749  1.00 12.11           O  
ATOM   1097  CB  ASP A 141      29.483  15.063  -6.691  1.00 14.73           C  
ATOM   1098  CG  ASP A 141      30.228  16.338  -6.987  1.00 16.21           C  
ATOM   1099  OD1 ASP A 141      30.765  16.987  -6.071  1.00 16.56           O  
ATOM   1100  OD2 ASP A 141      30.308  16.724  -8.189  1.00 22.62           O  
ATOM   1101  N   HIS A 142      28.413  12.383  -5.053  1.00 11.53           N  
ATOM   1102  CA  HIS A 142      27.278  11.501  -4.850  1.00 12.35           C  
ATOM   1103  C   HIS A 142      27.356  10.624  -3.625  1.00 11.79           C  
ATOM   1104  O   HIS A 142      26.656   9.600  -3.545  1.00 12.63           O  
ATOM   1105  CB  HIS A 142      27.132  10.579  -6.095  1.00 16.24           C  
ATOM   1106  CG  HIS A 142      27.035  11.415  -7.338  1.00 25.36           C  
ATOM   1107  ND1 HIS A 142      26.043  12.369  -7.482  1.00 28.54           N  
ATOM   1108  CD2 HIS A 142      27.812  11.488  -8.436  1.00 26.39           C  
ATOM   1109  CE1 HIS A 142      26.204  12.983  -8.640  1.00 29.52           C  
ATOM   1110  NE2 HIS A 142      27.265  12.463  -9.241  1.00 30.05           N  
ATOM   1111  N   THR A 143      28.216  10.945  -2.661  1.00 10.41           N  
ATOM   1112  CA  THR A 143      28.350  10.111  -1.468  1.00 10.59           C  
ATOM   1113  C   THR A 143      28.398  10.963  -0.209  1.00 12.52           C  
ATOM   1114  O   THR A 143      29.301  11.792  -0.019  1.00 11.46           O  
ATOM   1115  CB  THR A 143      29.588   9.199  -1.538  1.00 10.05           C  
ATOM   1116  OG1 THR A 143      29.635   8.572  -2.835  1.00 12.74           O  
ATOM   1117  CG2 THR A 143      29.518   8.128  -0.453  1.00 11.95           C  
ATOM   1118  N   PHE A 144      27.375  10.800   0.627  1.00  9.79           N  
ATOM   1119  CA  PHE A 144      27.260  11.561   1.874  1.00 10.17           C  
ATOM   1120  C   PHE A 144      27.493  10.631   3.059  1.00 10.97           C  
ATOM   1121  O   PHE A 144      26.803   9.624   3.227  1.00 11.65           O  
ATOM   1122  CB  PHE A 144      25.889  12.231   1.934  1.00  9.58           C  
ATOM   1123  CG  PHE A 144      25.626  13.128   3.103  1.00  8.95           C  
ATOM   1124  CD1 PHE A 144      26.341  14.298   3.290  1.00  9.26           C  
ATOM   1125  CD2 PHE A 144      24.634  12.803   4.017  1.00  7.34           C  
ATOM   1126  CE1 PHE A 144      26.090  15.121   4.372  1.00  9.41           C  
ATOM   1127  CE2 PHE A 144      24.367  13.623   5.094  1.00  9.14           C  
ATOM   1128  CZ  PHE A 144      25.097  14.788   5.280  1.00  9.98           C  
ATOM   1129  N   GLU A 145      28.491  10.960   3.879  1.00 10.14           N  
ATOM   1130  CA  GLU A 145      28.840  10.141   5.025  1.00 10.76           C  
ATOM   1131  C   GLU A 145      28.547  10.850   6.339  1.00 10.52           C  
ATOM   1132  O   GLU A 145      28.973  11.988   6.562  1.00 11.62           O  
ATOM   1133  CB  GLU A 145      30.332   9.762   4.988  1.00 10.63           C  
ATOM   1134  CG  GLU A 145      30.702   8.746   6.065  1.00 12.96           C  
ATOM   1135  CD  GLU A 145      32.208   8.688   6.271  1.00 17.05           C  
ATOM   1136  OE1 GLU A 145      32.767   9.652   6.838  1.00 14.95           O  
ATOM   1137  OE2 GLU A 145      32.813   7.683   5.851  1.00 15.10           O  
ATOM   1138  N   VAL A 146      27.819  10.158   7.207  1.00 10.15           N  
ATOM   1139  CA  VAL A 146      27.434  10.680   8.505  1.00  9.83           C  
ATOM   1140  C   VAL A 146      28.079   9.875   9.629  1.00 10.34           C  
ATOM   1141  O   VAL A 146      27.982   8.648   9.675  1.00 11.18           O  
ATOM   1142  CB  VAL A 146      25.901  10.651   8.715  1.00 10.02           C  
ATOM   1143  CG1 VAL A 146      25.550  11.279  10.064  1.00  8.58           C  
ATOM   1144  CG2 VAL A 146      25.180  11.367   7.586  1.00  9.75           C  
ATOM   1145  N   THR A 147      28.730  10.598  10.539  1.00 10.54           N  
ATOM   1146  CA  THR A 147      29.398   9.950  11.663  1.00 10.78           C  
ATOM   1147  C   THR A 147      28.692  10.310  12.964  1.00 11.02           C  
ATOM   1148  O   THR A 147      28.570  11.487  13.304  1.00 11.59           O  
ATOM   1149  CB  THR A 147      30.891  10.319  11.727  1.00 12.58           C  
ATOM   1150  OG1 THR A 147      31.520   9.839  10.524  1.00 12.87           O  
ATOM   1151  CG2 THR A 147      31.578   9.689  12.926  1.00 11.82           C  
ATOM   1152  N   LEU A 148      28.219   9.293  13.662  1.00 11.12           N  
ATOM   1153  CA  LEU A 148      27.523   9.477  14.925  1.00 11.80           C  
ATOM   1154  C   LEU A 148      28.465   9.234  16.103  1.00 13.66           C  
ATOM   1155  O   LEU A 148      29.462   8.520  15.984  1.00 14.12           O  
ATOM   1156  CB  LEU A 148      26.332   8.525  15.013  1.00 12.46           C  
ATOM   1157  CG  LEU A 148      25.429   8.437  13.780  1.00 11.20           C  
ATOM   1158  CD1 LEU A 148      24.244   7.517  14.081  1.00 10.77           C  
ATOM   1159  CD2 LEU A 148      24.949   9.811  13.341  1.00  9.78           C  
ATOM   1160  N   SER A 149      28.111   9.788  17.255  1.00 13.83           N  
ATOM   1161  CA  SER A 149      28.914   9.640  18.463  1.00 16.41           C  
ATOM   1162  C   SER A 149      28.642   8.328  19.184  1.00 18.07           C  
ATOM   1163  O   SER A 149      29.385   7.949  20.100  1.00 20.42           O  
ATOM   1164  CB  SER A 149      28.690  10.842  19.390  1.00 18.38           C  
ATOM   1165  OG  SER A 149      27.307  11.012  19.674  1.00 17.58           O  
ATOM   1166  N   GLU A 150      27.591   7.620  18.802  1.00 17.44           N  
ATOM   1167  CA  GLU A 150      27.234   6.326  19.367  1.00 16.98           C  
ATOM   1168  C   GLU A 150      26.318   5.593  18.381  1.00 16.09           C  
ATOM   1169  O   GLU A 150      25.778   6.198  17.457  1.00 13.79           O  
ATOM   1170  CB  GLU A 150      26.580   6.464  20.727  1.00 18.94           C  
ATOM   1171  CG  GLU A 150      25.253   7.188  20.740  1.00 28.88           C  
ATOM   1172  CD  GLU A 150      24.812   7.569  22.141  1.00 36.52           C  
ATOM   1173  OE1 GLU A 150      25.359   7.008  23.116  1.00 39.43           O  
ATOM   1174  OE2 GLU A 150      23.915   8.434  22.253  1.00 38.81           O  
ATOM   1175  N   PRO A 151      26.222   4.288  18.541  1.00 15.25           N  
ATOM   1176  CA  PRO A 151      25.412   3.427  17.701  1.00 14.54           C  
ATOM   1177  C   PRO A 151      23.939   3.799  17.803  1.00 13.43           C  
ATOM   1178  O   PRO A 151      23.372   3.878  18.895  1.00 13.28           O  
ATOM   1179  CB  PRO A 151      25.616   1.976  18.164  1.00 14.41           C  
ATOM   1180  CG  PRO A 151      26.808   2.101  19.089  1.00 15.42           C  
ATOM   1181  CD  PRO A 151      26.875   3.528  19.606  1.00 16.01           C  
ATOM   1182  N   VAL A 152      23.343   4.098  16.660  1.00 11.84           N  
ATOM   1183  CA  VAL A 152      21.922   4.452  16.574  1.00 11.80           C  
ATOM   1184  C   VAL A 152      21.321   3.573  15.472  1.00  9.70           C  
ATOM   1185  O   VAL A 152      21.316   3.913  14.292  1.00 11.03           O  
ATOM   1186  CB  VAL A 152      21.683   5.932  16.267  1.00 12.22           C  
ATOM   1187  CG1 VAL A 152      20.190   6.268  16.414  1.00 12.77           C  
ATOM   1188  CG2 VAL A 152      22.478   6.894  17.140  1.00 12.68           C  
ATOM   1189  N   PRO A 153      20.816   2.406  15.845  1.00 11.61           N  
ATOM   1190  CA  PRO A 153      20.260   1.429  14.930  1.00 11.27           C  
ATOM   1191  C   PRO A 153      19.118   1.943  14.081  1.00 12.37           C  
ATOM   1192  O   PRO A 153      18.964   1.552  12.912  1.00 12.17           O  
ATOM   1193  CB  PRO A 153      19.843   0.201  15.759  1.00 12.70           C  
ATOM   1194  CG  PRO A 153      20.514   0.448  17.080  1.00 13.51           C  
ATOM   1195  CD  PRO A 153      20.811   1.925  17.227  1.00 10.82           C  
ATOM   1196  N   TYR A 154      18.303   2.852  14.624  1.00 11.31           N  
ATOM   1197  CA  TYR A 154      17.182   3.431  13.900  1.00 10.79           C  
ATOM   1198  C   TYR A 154      17.506   4.748  13.211  1.00  9.84           C  
ATOM   1199  O   TYR A 154      16.603   5.414  12.677  1.00  8.84           O  
ATOM   1200  CB  TYR A 154      16.014   3.633  14.887  1.00  9.02           C  
ATOM   1201  CG  TYR A 154      16.386   4.446  16.107  1.00  8.17           C  
ATOM   1202  CD1 TYR A 154      16.372   5.838  16.078  1.00  8.61           C  
ATOM   1203  CD2 TYR A 154      16.745   3.821  17.293  1.00  9.81           C  
ATOM   1204  CE1 TYR A 154      16.712   6.576  17.191  1.00  8.53           C  
ATOM   1205  CE2 TYR A 154      17.077   4.553  18.419  1.00  9.88           C  
ATOM   1206  CZ  TYR A 154      17.066   5.930  18.360  1.00  9.79           C  
ATOM   1207  OH  TYR A 154      17.400   6.667  19.479  1.00 11.09           O  
ATOM   1208  N   PHE A 155      18.772   5.157  13.153  1.00  8.47           N  
ATOM   1209  CA  PHE A 155      19.185   6.406  12.559  1.00  7.68           C  
ATOM   1210  C   PHE A 155      18.540   6.735  11.226  1.00  8.63           C  
ATOM   1211  O   PHE A 155      18.027   7.854  11.049  1.00  8.17           O  
ATOM   1212  CB  PHE A 155      20.726   6.476  12.390  1.00  9.19           C  
ATOM   1213  CG  PHE A 155      21.179   7.780  11.771  1.00  8.60           C  
ATOM   1214  CD1 PHE A 155      21.017   8.977  12.454  1.00 11.07           C  
ATOM   1215  CD2 PHE A 155      21.761   7.805  10.517  1.00  8.45           C  
ATOM   1216  CE1 PHE A 155      21.416  10.176  11.900  1.00 11.01           C  
ATOM   1217  CE2 PHE A 155      22.171   9.001   9.956  1.00 10.20           C  
ATOM   1218  CZ  PHE A 155      21.993  10.193  10.644  1.00 11.21           C  
ATOM   1219  N   TYR A 156      18.558   5.815  10.258  1.00  8.90           N  
ATOM   1220  CA  TYR A 156      17.997   6.065   8.936  1.00  8.01           C  
ATOM   1221  C   TYR A 156      16.536   6.475   8.964  1.00  7.57           C  
ATOM   1222  O   TYR A 156      16.082   7.253   8.107  1.00  7.73           O  
ATOM   1223  CB  TYR A 156      18.223   4.845   8.012  1.00  9.52           C  
ATOM   1224  CG  TYR A 156      17.342   3.670   8.375  1.00  9.20           C  
ATOM   1225  CD1 TYR A 156      17.715   2.757   9.357  1.00 10.29           C  
ATOM   1226  CD2 TYR A 156      16.107   3.506   7.755  1.00 10.15           C  
ATOM   1227  CE1 TYR A 156      16.872   1.715   9.710  1.00 11.09           C  
ATOM   1228  CE2 TYR A 156      15.269   2.465   8.096  1.00 10.01           C  
ATOM   1229  CZ  TYR A 156      15.654   1.573   9.067  1.00 12.46           C  
ATOM   1230  OH  TYR A 156      14.816   0.531   9.412  1.00 14.03           O  
ATOM   1231  N   LYS A 157      15.764   6.011   9.941  1.00  7.64           N  
ATOM   1232  CA  LYS A 157      14.354   6.360  10.069  1.00  7.43           C  
ATOM   1233  C   LYS A 157      14.155   7.854  10.256  1.00  9.17           C  
ATOM   1234  O   LYS A 157      13.140   8.424   9.801  1.00  9.03           O  
ATOM   1235  CB  LYS A 157      13.714   5.555  11.212  1.00  7.68           C  
ATOM   1236  CG  LYS A 157      13.685   4.051  10.940  1.00  9.27           C  
ATOM   1237  CD  LYS A 157      13.317   3.206  12.148  1.00 12.91           C  
ATOM   1238  CE  LYS A 157      11.944   3.530  12.700  1.00 11.29           C  
ATOM   1239  NZ  LYS A 157      11.390   2.462  13.573  1.00  9.53           N  
ATOM   1240  N   LEU A 158      15.105   8.560  10.870  1.00  6.95           N  
ATOM   1241  CA  LEU A 158      15.007   9.983  11.068  1.00  6.51           C  
ATOM   1242  C   LEU A 158      15.070  10.796   9.783  1.00  8.63           C  
ATOM   1243  O   LEU A 158      14.548  11.916   9.731  1.00  8.36           O  
ATOM   1244  CB  LEU A 158      16.210  10.498  11.904  1.00  7.27           C  
ATOM   1245  CG  LEU A 158      16.061  10.471  13.415  1.00  7.67           C  
ATOM   1246  CD1 LEU A 158      15.971   9.044  13.935  1.00  8.33           C  
ATOM   1247  CD2 LEU A 158      17.219  11.225  14.057  1.00  9.87           C  
ATOM   1248  N   LEU A 159      15.728  10.284   8.748  1.00  8.12           N  
ATOM   1249  CA  LEU A 159      16.031  11.003   7.541  1.00  8.05           C  
ATOM   1250  C   LEU A 159      14.953  11.414   6.594  1.00  8.03           C  
ATOM   1251  O   LEU A 159      15.262  12.115   5.604  1.00  9.34           O  
ATOM   1252  CB  LEU A 159      17.180  10.255   6.807  1.00  7.20           C  
ATOM   1253  CG  LEU A 159      18.334   9.921   7.782  1.00  9.18           C  
ATOM   1254  CD1 LEU A 159      19.439   9.215   7.024  1.00 10.03           C  
ATOM   1255  CD2 LEU A 159      18.860  11.158   8.488  1.00  8.93           C  
ATOM   1256  N   VAL A 160      13.694  11.102   6.859  1.00  7.62           N  
ATOM   1257  CA  VAL A 160      12.577  11.525   6.024  1.00  7.48           C  
ATOM   1258  C   VAL A 160      12.039  12.887   6.456  1.00  8.51           C  
ATOM   1259  O   VAL A 160      11.208  13.505   5.764  1.00 10.17           O  
ATOM   1260  CB  VAL A 160      11.452  10.466   6.089  1.00  8.28           C  
ATOM   1261  CG1 VAL A 160      11.986   9.083   5.710  1.00  7.95           C  
ATOM   1262  CG2 VAL A 160      10.823  10.410   7.470  1.00  8.65           C  
ATOM   1263  N   HIS A 161      12.484  13.401   7.596  1.00  7.38           N  
ATOM   1264  CA  HIS A 161      11.999  14.672   8.144  1.00  6.67           C  
ATOM   1265  C   HIS A 161      12.506  15.883   7.408  1.00  6.96           C  
ATOM   1266  O   HIS A 161      13.669  15.933   6.980  1.00  7.27           O  
ATOM   1267  CB  HIS A 161      12.476  14.721   9.618  1.00  7.98           C  
ATOM   1268  CG  HIS A 161      11.813  15.817  10.389  1.00  9.09           C  
ATOM   1269  ND1 HIS A 161      12.387  17.065  10.558  1.00 10.20           N  
ATOM   1270  CD2 HIS A 161      10.592  15.858  10.977  1.00  7.05           C  
ATOM   1271  CE1 HIS A 161      11.558  17.830  11.242  1.00 10.06           C  
ATOM   1272  NE2 HIS A 161      10.462  17.122  11.520  1.00 10.31           N  
ATOM   1273  N   PRO A 162      11.697  16.929   7.263  1.00  8.14           N  
ATOM   1274  CA  PRO A 162      12.042  18.144   6.559  1.00  7.31           C  
ATOM   1275  C   PRO A 162      13.295  18.847   7.026  1.00  7.61           C  
ATOM   1276  O   PRO A 162      14.028  19.404   6.176  1.00  7.96           O  
ATOM   1277  CB  PRO A 162      10.831  19.105   6.703  1.00  8.27           C  
ATOM   1278  CG  PRO A 162       9.707  18.119   6.928  1.00  8.54           C  
ATOM   1279  CD  PRO A 162      10.297  16.945   7.718  1.00  8.36           C  
ATOM   1280  N   SER A 163      13.605  18.841   8.316  1.00  6.30           N  
ATOM   1281  CA  SER A 163      14.782  19.517   8.840  1.00  7.67           C  
ATOM   1282  C   SER A 163      16.082  19.015   8.229  1.00  8.54           C  
ATOM   1283  O   SER A 163      17.065  19.768   8.177  1.00  7.94           O  
ATOM   1284  CB  SER A 163      14.844  19.410  10.368  1.00  8.40           C  
ATOM   1285  OG  SER A 163      15.086  18.094  10.806  1.00  9.49           O  
ATOM   1286  N   VAL A 164      16.123  17.761   7.780  1.00  7.35           N  
ATOM   1287  CA  VAL A 164      17.318  17.194   7.174  1.00  7.12           C  
ATOM   1288  C   VAL A 164      17.237  17.116   5.657  1.00  7.32           C  
ATOM   1289  O   VAL A 164      18.001  16.396   5.004  1.00  6.74           O  
ATOM   1290  CB  VAL A 164      17.733  15.875   7.824  1.00  7.05           C  
ATOM   1291  CG1 VAL A 164      18.340  16.182   9.199  1.00  7.19           C  
ATOM   1292  CG2 VAL A 164      16.572  14.902   7.988  1.00  9.23           C  
ATOM   1293  N   SER A 165      16.352  17.922   5.066  1.00  7.26           N  
ATOM   1294  CA  SER A 165      16.259  18.053   3.614  1.00  7.50           C  
ATOM   1295  C   SER A 165      17.302  19.113   3.208  1.00  6.55           C  
ATOM   1296  O   SER A 165      17.694  19.948   4.025  1.00  7.05           O  
ATOM   1297  CB  SER A 165      14.886  18.543   3.176  1.00  7.73           C  
ATOM   1298  OG  SER A 165      13.899  17.532   3.326  1.00  8.73           O  
ATOM   1299  N   PRO A 166      17.726  19.079   1.975  1.00  7.12           N  
ATOM   1300  CA  PRO A 166      18.696  20.022   1.449  1.00  7.96           C  
ATOM   1301  C   PRO A 166      18.077  21.361   1.098  1.00  9.40           C  
ATOM   1302  O   PRO A 166      16.919  21.435   0.675  1.00  9.01           O  
ATOM   1303  CB  PRO A 166      19.240  19.367   0.146  1.00  8.44           C  
ATOM   1304  CG  PRO A 166      18.011  18.588  -0.301  1.00  7.97           C  
ATOM   1305  CD  PRO A 166      17.290  18.120   0.963  1.00  8.47           C  
ATOM   1306  N   VAL A 167      18.844  22.433   1.277  1.00  8.94           N  
ATOM   1307  CA  VAL A 167      18.429  23.782   0.892  1.00  9.81           C  
ATOM   1308  C   VAL A 167      19.522  24.294  -0.075  1.00 11.05           C  
ATOM   1309  O   VAL A 167      20.684  23.892   0.059  1.00 11.21           O  
ATOM   1310  CB  VAL A 167      18.258  24.765   2.042  1.00 10.73           C  
ATOM   1311  CG1 VAL A 167      17.193  24.285   3.028  1.00 12.17           C  
ATOM   1312  CG2 VAL A 167      19.558  25.007   2.799  1.00 12.30           C  
ATOM   1313  N   PRO A 168      19.144  25.109  -1.022  1.00 11.15           N  
ATOM   1314  CA  PRO A 168      20.041  25.658  -2.028  1.00 12.03           C  
ATOM   1315  C   PRO A 168      20.863  26.815  -1.499  1.00 12.68           C  
ATOM   1316  O   PRO A 168      20.367  27.940  -1.362  1.00 12.72           O  
ATOM   1317  CB  PRO A 168      19.135  26.125  -3.191  1.00 13.27           C  
ATOM   1318  CG  PRO A 168      17.839  26.406  -2.473  1.00 12.33           C  
ATOM   1319  CD  PRO A 168      17.768  25.561  -1.216  1.00 10.67           C  
ATOM   1320  N   LYS A 169      22.132  26.577  -1.196  1.00 14.89           N  
ATOM   1321  CA  LYS A 169      23.034  27.595  -0.658  1.00 17.23           C  
ATOM   1322  C   LYS A 169      23.043  28.893  -1.452  1.00 18.22           C  
ATOM   1323  O   LYS A 169      22.936  29.987  -0.880  1.00 17.21           O  
ATOM   1324  CB  LYS A 169      24.446  27.010  -0.578  1.00 20.74           C  
ATOM   1325  CG  LYS A 169      25.490  27.944   0.020  1.00 26.81           C  
ATOM   1326  CD  LYS A 169      26.864  27.287  -0.038  1.00 31.04           C  
ATOM   1327  CE  LYS A 169      27.912  28.108   0.699  1.00 34.06           C  
ATOM   1328  NZ  LYS A 169      29.243  27.429   0.676  1.00 40.53           N  
ATOM   1329  N   SER A 170      23.159  28.807  -2.771  1.00 17.78           N  
ATOM   1330  CA  SER A 170      23.184  29.962  -3.648  1.00 19.51           C  
ATOM   1331  C   SER A 170      22.009  30.905  -3.415  1.00 19.17           C  
ATOM   1332  O   SER A 170      22.206  32.119  -3.270  1.00 18.43           O  
ATOM   1333  CB  SER A 170      23.176  29.514  -5.123  1.00 18.85           C  
ATOM   1334  OG  SER A 170      21.854  29.099  -5.490  1.00 33.77           O  
ATOM   1335  N   ALA A 171      20.789  30.369  -3.398  1.00 17.48           N  
ATOM   1336  CA  ALA A 171      19.596  31.183  -3.185  1.00 16.11           C  
ATOM   1337  C   ALA A 171      19.561  31.737  -1.769  1.00 14.79           C  
ATOM   1338  O   ALA A 171      19.252  32.915  -1.560  1.00 13.95           O  
ATOM   1339  CB  ALA A 171      18.336  30.369  -3.474  1.00 16.08           C  
ATOM   1340  N   VAL A 172      19.882  30.904  -0.781  1.00 13.34           N  
ATOM   1341  CA  VAL A 172      19.887  31.342   0.612  1.00 15.09           C  
ATOM   1342  C   VAL A 172      20.805  32.553   0.779  1.00 17.50           C  
ATOM   1343  O   VAL A 172      20.420  33.604   1.285  1.00 18.24           O  
ATOM   1344  CB  VAL A 172      20.346  30.219   1.555  1.00 14.53           C  
ATOM   1345  CG1 VAL A 172      20.602  30.732   2.963  1.00 14.87           C  
ATOM   1346  CG2 VAL A 172      19.318  29.084   1.589  1.00 13.36           C  
ATOM   1347  N   GLU A 173      22.048  32.394   0.331  1.00 20.44           N  
ATOM   1348  CA  GLU A 173      23.045  33.447   0.437  1.00 23.60           C  
ATOM   1349  C   GLU A 173      22.732  34.689  -0.369  1.00 24.15           C  
ATOM   1350  O   GLU A 173      22.977  35.811   0.115  1.00 26.32           O  
ATOM   1351  CB  GLU A 173      24.422  32.887   0.032  1.00 28.12           C  
ATOM   1352  CG  GLU A 173      24.984  31.983   1.122  1.00 34.57           C  
ATOM   1353  CD  GLU A 173      26.361  31.448   0.793  1.00 41.16           C  
ATOM   1354  OE1 GLU A 173      26.789  31.539  -0.379  1.00 42.91           O  
ATOM   1355  OE2 GLU A 173      27.009  30.933   1.737  1.00 43.73           O  
ATOM   1356  N   LYS A 174      22.212  34.547  -1.578  1.00 23.24           N  
ATOM   1357  CA  LYS A 174      21.912  35.705  -2.412  1.00 22.47           C  
ATOM   1358  C   LYS A 174      20.676  36.466  -1.977  1.00 22.21           C  
ATOM   1359  O   LYS A 174      20.654  37.705  -1.999  1.00 22.68           O  
ATOM   1360  CB  LYS A 174      21.771  35.250  -3.873  1.00 23.44           C  
ATOM   1361  CG  LYS A 174      21.508  36.398  -4.845  1.00 29.82           C  
ATOM   1362  CD  LYS A 174      21.580  35.896  -6.278  1.00 35.99           C  
ATOM   1363  CE  LYS A 174      21.210  36.978  -7.280  1.00 40.06           C  
ATOM   1364  NZ  LYS A 174      20.954  36.394  -8.636  1.00 44.57           N  
ATOM   1365  N   PHE A 175      19.617  35.747  -1.594  1.00 19.58           N  
ATOM   1366  CA  PHE A 175      18.358  36.373  -1.222  1.00 17.09           C  
ATOM   1367  C   PHE A 175      18.036  36.397   0.252  1.00 15.51           C  
ATOM   1368  O   PHE A 175      17.057  37.064   0.642  1.00 15.04           O  
ATOM   1369  CB  PHE A 175      17.216  35.669  -1.998  1.00 16.32           C  
ATOM   1370  CG  PHE A 175      17.488  35.671  -3.479  1.00 18.17           C  
ATOM   1371  CD1 PHE A 175      17.301  36.819  -4.225  1.00 20.24           C  
ATOM   1372  CD2 PHE A 175      17.981  34.538  -4.101  1.00 18.28           C  
ATOM   1373  CE1 PHE A 175      17.562  36.827  -5.584  1.00 20.74           C  
ATOM   1374  CE2 PHE A 175      18.240  34.538  -5.459  1.00 18.64           C  
ATOM   1375  CZ  PHE A 175      18.031  35.686  -6.203  1.00 20.42           C  
ATOM   1376  N   GLY A 176      18.808  35.726   1.088  1.00 15.79           N  
ATOM   1377  CA  GLY A 176      18.547  35.726   2.529  1.00 18.39           C  
ATOM   1378  C   GLY A 176      17.135  35.248   2.825  1.00 19.92           C  
ATOM   1379  O   GLY A 176      16.625  34.314   2.189  1.00 19.16           O  
ATOM   1380  N   ASP A 177      16.430  35.919   3.723  1.00 21.57           N  
ATOM   1381  CA  ASP A 177      15.067  35.584   4.102  1.00 24.23           C  
ATOM   1382  C   ASP A 177      14.065  35.528   2.967  1.00 23.28           C  
ATOM   1383  O   ASP A 177      12.993  34.906   3.125  1.00 24.66           O  
ATOM   1384  CB  ASP A 177      14.573  36.571   5.184  1.00 39.26           C  
ATOM   1385  CG  ASP A 177      15.096  37.978   4.957  1.00 51.88           C  
ATOM   1386  OD1 ASP A 177      16.197  38.288   5.475  1.00 58.85           O  
ATOM   1387  OD2 ASP A 177      14.435  38.774   4.250  1.00 56.19           O  
ATOM   1388  N   LYS A 178      14.321  36.109   1.806  1.00 19.79           N  
ATOM   1389  CA  LYS A 178      13.424  36.077   0.669  1.00 18.45           C  
ATOM   1390  C   LYS A 178      13.755  34.979  -0.326  1.00 14.34           C  
ATOM   1391  O   LYS A 178      13.187  34.924  -1.426  1.00 13.69           O  
ATOM   1392  CB  LYS A 178      13.490  37.450  -0.042  1.00 26.57           C  
ATOM   1393  CG  LYS A 178      13.155  38.611   0.884  1.00 35.84           C  
ATOM   1394  CD  LYS A 178      13.964  39.853   0.571  1.00 45.27           C  
ATOM   1395  CE  LYS A 178      15.396  39.792   1.075  1.00 49.34           C  
ATOM   1396  NZ  LYS A 178      16.385  39.601  -0.030  1.00 48.62           N  
ATOM   1397  N   TRP A 179      14.645  34.052   0.041  1.00 14.58           N  
ATOM   1398  CA  TRP A 179      15.036  32.963  -0.855  1.00 12.66           C  
ATOM   1399  C   TRP A 179      13.877  32.037  -1.198  1.00 11.76           C  
ATOM   1400  O   TRP A 179      13.883  31.408  -2.261  1.00 10.60           O  
ATOM   1401  CB  TRP A 179      16.213  32.185  -0.292  1.00 10.97           C  
ATOM   1402  CG  TRP A 179      15.950  31.140   0.733  1.00  9.90           C  
ATOM   1403  CD1 TRP A 179      15.992  31.297   2.092  1.00 10.38           C  
ATOM   1404  CD2 TRP A 179      15.641  29.747   0.512  1.00 10.37           C  
ATOM   1405  NE1 TRP A 179      15.729  30.105   2.723  1.00 11.06           N  
ATOM   1406  CE2 TRP A 179      15.506  29.143   1.773  1.00  9.71           C  
ATOM   1407  CE3 TRP A 179      15.451  28.970  -0.636  1.00  8.69           C  
ATOM   1408  CZ2 TRP A 179      15.200  27.787   1.927  1.00  8.74           C  
ATOM   1409  CZ3 TRP A 179      15.145  27.631  -0.484  1.00  9.63           C  
ATOM   1410  CH2 TRP A 179      15.011  27.050   0.788  1.00  9.00           C  
ATOM   1411  N   THR A 180      12.873  31.940  -0.330  1.00 11.07           N  
ATOM   1412  CA  THR A 180      11.720  31.094  -0.548  1.00 10.73           C  
ATOM   1413  C   THR A 180      10.627  31.745  -1.379  1.00 11.36           C  
ATOM   1414  O   THR A 180       9.589  31.115  -1.639  1.00 11.52           O  
ATOM   1415  CB  THR A 180      11.131  30.587   0.788  1.00 10.74           C  
ATOM   1416  OG1 THR A 180      10.815  31.700   1.637  1.00 11.72           O  
ATOM   1417  CG2 THR A 180      12.138  29.684   1.486  1.00 10.25           C  
ATOM   1418  N   GLN A 181      10.821  32.989  -1.824  1.00 11.36           N  
ATOM   1419  CA  GLN A 181       9.817  33.625  -2.690  1.00 12.22           C  
ATOM   1420  C   GLN A 181       9.834  32.897  -4.023  1.00 10.64           C  
ATOM   1421  O   GLN A 181      10.898  32.450  -4.478  1.00 11.20           O  
ATOM   1422  CB  GLN A 181      10.142  35.108  -2.883  1.00 14.91           C  
ATOM   1423  CG  GLN A 181       9.736  35.990  -1.707  1.00 17.80           C  
ATOM   1424  CD  GLN A 181       8.252  35.886  -1.390  1.00 22.83           C  
ATOM   1425  OE1 GLN A 181       7.870  35.318  -0.358  1.00 27.90           O  
ATOM   1426  NE2 GLN A 181       7.415  36.406  -2.274  1.00 21.50           N  
ATOM   1427  N   PRO A 182       8.707  32.773  -4.677  1.00 12.62           N  
ATOM   1428  CA  PRO A 182       8.574  32.099  -5.957  1.00 13.65           C  
ATOM   1429  C   PRO A 182       9.648  32.471  -6.952  1.00 14.75           C  
ATOM   1430  O   PRO A 182      10.232  31.581  -7.596  1.00 15.80           O  
ATOM   1431  CB  PRO A 182       7.164  32.430  -6.499  1.00 12.87           C  
ATOM   1432  CG  PRO A 182       6.430  32.738  -5.216  1.00 12.61           C  
ATOM   1433  CD  PRO A 182       7.419  33.277  -4.192  1.00 12.72           C  
ATOM   1434  N   ALA A 183       9.985  33.755  -7.103  1.00 14.99           N  
ATOM   1435  CA  ALA A 183      11.012  34.169  -8.049  1.00 15.66           C  
ATOM   1436  C   ALA A 183      12.421  33.757  -7.658  1.00 15.83           C  
ATOM   1437  O   ALA A 183      13.316  33.740  -8.527  1.00 16.24           O  
ATOM   1438  CB  ALA A 183      10.950  35.687  -8.241  1.00 16.94           C  
ATOM   1439  N   ASN A 184      12.685  33.438  -6.399  1.00 13.07           N  
ATOM   1440  CA  ASN A 184      14.001  33.097  -5.918  1.00 13.02           C  
ATOM   1441  C   ASN A 184      14.246  31.642  -5.554  1.00 13.98           C  
ATOM   1442  O   ASN A 184      15.386  31.157  -5.611  1.00 14.24           O  
ATOM   1443  CB  ASN A 184      14.284  33.909  -4.621  1.00 14.23           C  
ATOM   1444  CG  ASN A 184      14.119  35.397  -4.816  1.00 15.96           C  
ATOM   1445  OD1 ASN A 184      14.331  35.921  -5.917  1.00 19.86           O  
ATOM   1446  ND2 ASN A 184      13.756  36.102  -3.756  1.00 15.34           N  
ATOM   1447  N   ILE A 185      13.206  30.956  -5.102  1.00 13.59           N  
ATOM   1448  CA  ILE A 185      13.307  29.585  -4.632  1.00 11.25           C  
ATOM   1449  C   ILE A 185      13.774  28.575  -5.650  1.00  9.74           C  
ATOM   1450  O   ILE A 185      13.530  28.668  -6.856  1.00 10.87           O  
ATOM   1451  CB  ILE A 185      11.928  29.168  -4.031  1.00  8.88           C  
ATOM   1452  CG1 ILE A 185      12.109  28.022  -3.029  1.00  9.19           C  
ATOM   1453  CG2 ILE A 185      10.924  28.818  -5.105  1.00 11.01           C  
ATOM   1454  CD1 ILE A 185      10.842  27.699  -2.243  1.00  9.03           C  
ATOM   1455  N   VAL A 186      14.511  27.566  -5.180  1.00  9.70           N  
ATOM   1456  CA  VAL A 186      14.988  26.444  -5.985  1.00  9.70           C  
ATOM   1457  C   VAL A 186      14.664  25.178  -5.169  1.00  7.88           C  
ATOM   1458  O   VAL A 186      14.966  25.155  -3.973  1.00  9.76           O  
ATOM   1459  CB  VAL A 186      16.466  26.487  -6.352  1.00 13.38           C  
ATOM   1460  CG1 VAL A 186      16.863  25.220  -7.106  1.00 11.94           C  
ATOM   1461  CG2 VAL A 186      16.803  27.700  -7.225  1.00 14.15           C  
ATOM   1462  N   THR A 187      13.983  24.212  -5.768  1.00  8.64           N  
ATOM   1463  CA  THR A 187      13.548  23.014  -5.036  1.00 10.00           C  
ATOM   1464  C   THR A 187      13.964  21.701  -5.681  1.00 10.10           C  
ATOM   1465  O   THR A 187      14.223  21.637  -6.885  1.00 10.37           O  
ATOM   1466  CB  THR A 187      11.999  23.024  -4.919  1.00  7.97           C  
ATOM   1467  OG1 THR A 187      11.433  23.079  -6.229  1.00  9.49           O  
ATOM   1468  CG2 THR A 187      11.510  24.212  -4.098  1.00 10.24           C  
ATOM   1469  N   ASN A 188      14.047  20.620  -4.876  1.00  9.36           N  
ATOM   1470  CA  ASN A 188      14.461  19.329  -5.432  1.00  8.72           C  
ATOM   1471  C   ASN A 188      13.430  18.222  -5.252  1.00  9.43           C  
ATOM   1472  O   ASN A 188      13.714  17.058  -5.591  1.00  8.40           O  
ATOM   1473  CB  ASN A 188      15.814  18.901  -4.856  1.00  7.54           C  
ATOM   1474  CG  ASN A 188      15.703  18.328  -3.450  1.00  8.08           C  
ATOM   1475  OD1 ASN A 188      15.015  18.905  -2.597  1.00  7.76           O  
ATOM   1476  ND2 ASN A 188      16.356  17.197  -3.215  1.00  7.48           N  
ATOM   1477  N   GLY A 189      12.243  18.550  -4.740  1.00  8.54           N  
ATOM   1478  CA  GLY A 189      11.182  17.541  -4.579  1.00  7.76           C  
ATOM   1479  C   GLY A 189      10.421  17.416  -5.893  1.00  8.37           C  
ATOM   1480  O   GLY A 189      10.814  17.986  -6.934  1.00  7.79           O  
ATOM   1481  N   ALA A 190       9.285  16.709  -5.873  1.00  7.31           N  
ATOM   1482  CA  ALA A 190       8.511  16.513  -7.096  1.00  6.46           C  
ATOM   1483  C   ALA A 190       7.859  17.777  -7.611  1.00  6.88           C  
ATOM   1484  O   ALA A 190       7.358  17.824  -8.752  1.00  7.33           O  
ATOM   1485  CB  ALA A 190       7.457  15.427  -6.857  1.00  7.18           C  
ATOM   1486  N   TYR A 191       7.737  18.814  -6.784  1.00  6.46           N  
ATOM   1487  CA  TYR A 191       7.093  20.061  -7.111  1.00  6.75           C  
ATOM   1488  C   TYR A 191       7.978  21.288  -6.931  1.00  8.47           C  
ATOM   1489  O   TYR A 191       9.034  21.258  -6.293  1.00  8.86           O  
ATOM   1490  CB  TYR A 191       5.801  20.226  -6.220  1.00  6.90           C  
ATOM   1491  CG  TYR A 191       4.822  19.123  -6.614  1.00  7.92           C  
ATOM   1492  CD1 TYR A 191       3.967  19.300  -7.692  1.00  8.78           C  
ATOM   1493  CD2 TYR A 191       4.847  17.885  -5.981  1.00  6.95           C  
ATOM   1494  CE1 TYR A 191       3.124  18.286  -8.110  1.00  8.25           C  
ATOM   1495  CE2 TYR A 191       4.034  16.854  -6.412  1.00  6.91           C  
ATOM   1496  CZ  TYR A 191       3.176  17.064  -7.473  1.00  8.59           C  
ATOM   1497  OH  TYR A 191       2.361  16.037  -7.902  1.00  8.62           O  
ATOM   1498  N   LYS A 192       7.539  22.393  -7.530  1.00  7.99           N  
ATOM   1499  CA  LYS A 192       8.185  23.682  -7.453  1.00  8.82           C  
ATOM   1500  C   LYS A 192       7.121  24.703  -6.984  1.00  8.35           C  
ATOM   1501  O   LYS A 192       5.926  24.478  -7.219  1.00  8.77           O  
ATOM   1502  CB  LYS A 192       8.696  24.201  -8.790  1.00 14.39           C  
ATOM   1503  CG  LYS A 192       9.440  23.239  -9.667  1.00 19.35           C  
ATOM   1504  CD  LYS A 192      10.002  23.912 -10.899  1.00 20.99           C  
ATOM   1505  CE  LYS A 192       8.929  24.291 -11.901  1.00 24.18           C  
ATOM   1506  NZ  LYS A 192       9.557  24.830 -13.155  1.00 25.99           N  
ATOM   1507  N   LEU A 193       7.592  25.779  -6.373  1.00  8.30           N  
ATOM   1508  CA  LEU A 193       6.656  26.799  -5.902  1.00  9.13           C  
ATOM   1509  C   LEU A 193       6.233  27.723  -7.035  1.00 11.00           C  
ATOM   1510  O   LEU A 193       7.081  28.374  -7.649  1.00 12.54           O  
ATOM   1511  CB  LEU A 193       7.298  27.608  -4.768  1.00 10.09           C  
ATOM   1512  CG  LEU A 193       6.463  28.768  -4.211  1.00 10.66           C  
ATOM   1513  CD1 LEU A 193       5.218  28.245  -3.498  1.00  9.69           C  
ATOM   1514  CD2 LEU A 193       7.309  29.629  -3.274  1.00 10.27           C  
ATOM   1515  N   LYS A 194       4.937  27.812  -7.300  1.00 10.20           N  
ATOM   1516  CA  LYS A 194       4.433  28.703  -8.332  1.00 11.25           C  
ATOM   1517  C   LYS A 194       3.938  30.017  -7.743  1.00 12.05           C  
ATOM   1518  O   LYS A 194       4.296  31.102  -8.203  1.00 12.64           O  
ATOM   1519  CB  LYS A 194       3.288  28.035  -9.107  1.00 12.05           C  
ATOM   1520  CG  LYS A 194       2.734  28.967 -10.184  1.00 17.80           C  
ATOM   1521  CD  LYS A 194       1.646  28.286 -10.993  1.00 22.08           C  
ATOM   1522  CE  LYS A 194       1.133  29.238 -12.073  1.00 28.82           C  
ATOM   1523  NZ  LYS A 194       0.662  28.494 -13.274  1.00 35.45           N  
ATOM   1524  N   ASN A 195       3.053  29.943  -6.751  1.00 12.35           N  
ATOM   1525  CA  ASN A 195       2.460  31.096  -6.109  1.00 14.13           C  
ATOM   1526  C   ASN A 195       2.420  30.946  -4.583  1.00 13.24           C  
ATOM   1527  O   ASN A 195       2.231  29.840  -4.079  1.00 12.67           O  
ATOM   1528  CB  ASN A 195       0.986  31.290  -6.522  1.00 18.52           C  
ATOM   1529  CG  ASN A 195       0.756  31.458  -7.998  1.00 27.77           C  
ATOM   1530  OD1 ASN A 195       0.949  32.543  -8.558  1.00 33.99           O  
ATOM   1531  ND2 ASN A 195       0.368  30.372  -8.664  1.00 29.53           N  
ATOM   1532  N   TRP A 196       2.555  32.062  -3.882  1.00 13.02           N  
ATOM   1533  CA  TRP A 196       2.458  32.067  -2.431  1.00 13.72           C  
ATOM   1534  C   TRP A 196       1.789  33.379  -1.974  1.00 16.68           C  
ATOM   1535  O   TRP A 196       2.444  34.410  -1.844  1.00 18.27           O  
ATOM   1536  CB  TRP A 196       3.770  31.865  -1.710  1.00 12.54           C  
ATOM   1537  CG  TRP A 196       3.677  31.812  -0.210  1.00 13.39           C  
ATOM   1538  CD1 TRP A 196       2.553  31.739   0.569  1.00 12.40           C  
ATOM   1539  CD2 TRP A 196       4.786  31.759   0.701  1.00 13.50           C  
ATOM   1540  NE1 TRP A 196       2.890  31.681   1.891  1.00 12.62           N  
ATOM   1541  CE2 TRP A 196       4.257  31.689   2.005  1.00 13.31           C  
ATOM   1542  CE3 TRP A 196       6.180  31.784   0.534  1.00 12.68           C  
ATOM   1543  CZ2 TRP A 196       5.064  31.644   3.141  1.00 13.10           C  
ATOM   1544  CZ3 TRP A 196       6.978  31.745   1.665  1.00 14.38           C  
ATOM   1545  CH2 TRP A 196       6.424  31.671   2.953  1.00 15.17           C  
ATOM   1546  N   VAL A 197       0.483  33.280  -1.758  1.00 14.13           N  
ATOM   1547  CA  VAL A 197      -0.302  34.422  -1.284  1.00 14.78           C  
ATOM   1548  C   VAL A 197      -0.568  34.166   0.206  1.00 12.06           C  
ATOM   1549  O   VAL A 197      -1.335  33.255   0.531  1.00 11.63           O  
ATOM   1550  CB  VAL A 197      -1.631  34.579  -2.025  1.00 16.24           C  
ATOM   1551  CG1 VAL A 197      -2.322  35.888  -1.639  1.00 18.44           C  
ATOM   1552  CG2 VAL A 197      -1.444  34.537  -3.540  1.00 19.91           C  
ATOM   1553  N   VAL A 198       0.100  34.926   1.064  1.00 13.33           N  
ATOM   1554  CA  VAL A 198      -0.065  34.722   2.510  1.00 12.34           C  
ATOM   1555  C   VAL A 198      -1.524  34.836   2.908  1.00 12.77           C  
ATOM   1556  O   VAL A 198      -2.261  35.749   2.523  1.00 13.79           O  
ATOM   1557  CB  VAL A 198       0.846  35.651   3.309  1.00 14.38           C  
ATOM   1558  CG1 VAL A 198       0.560  35.601   4.801  1.00 14.89           C  
ATOM   1559  CG2 VAL A 198       2.309  35.267   3.057  1.00 15.01           C  
ATOM   1560  N   ASN A 199      -1.996  33.835   3.652  1.00 10.95           N  
ATOM   1561  CA  ASN A 199      -3.351  33.719   4.134  1.00 10.87           C  
ATOM   1562  C   ASN A 199      -4.374  33.519   3.028  1.00 12.67           C  
ATOM   1563  O   ASN A 199      -5.571  33.762   3.204  1.00 12.26           O  
ATOM   1564  CB  ASN A 199      -3.726  34.924   5.021  1.00 12.32           C  
ATOM   1565  CG  ASN A 199      -3.151  34.780   6.421  1.00 14.91           C  
ATOM   1566  OD1 ASN A 199      -2.720  35.743   7.055  1.00 16.30           O  
ATOM   1567  ND2 ASN A 199      -3.133  33.546   6.926  1.00 13.48           N  
ATOM   1568  N   GLU A 200      -3.922  33.018   1.883  1.00 12.30           N  
ATOM   1569  CA  GLU A 200      -4.818  32.775   0.755  1.00 13.77           C  
ATOM   1570  C   GLU A 200      -4.517  31.393   0.184  1.00 11.21           C  
ATOM   1571  O   GLU A 200      -5.365  30.499   0.249  1.00 11.38           O  
ATOM   1572  CB  GLU A 200      -4.640  33.872  -0.279  1.00 26.04           C  
ATOM   1573  CG  GLU A 200      -5.870  34.317  -1.032  1.00 42.36           C  
ATOM   1574  CD  GLU A 200      -5.786  34.080  -2.527  1.00 51.39           C  
ATOM   1575  OE1 GLU A 200      -4.684  34.198  -3.109  1.00 54.75           O  
ATOM   1576  OE2 GLU A 200      -6.836  33.780  -3.143  1.00 57.10           O  
ATOM   1577  N   ARG A 201      -3.302  31.220  -0.346  1.00 10.25           N  
ATOM   1578  CA  ARG A 201      -2.965  29.917  -0.910  1.00  9.55           C  
ATOM   1579  C   ARG A 201      -1.492  29.793  -1.271  1.00  9.22           C  
ATOM   1580  O   ARG A 201      -0.768  30.764  -1.463  1.00 10.08           O  
ATOM   1581  CB  ARG A 201      -3.786  29.694  -2.204  1.00 10.14           C  
ATOM   1582  CG  ARG A 201      -3.346  30.617  -3.340  1.00 13.64           C  
ATOM   1583  CD  ARG A 201      -4.289  30.529  -4.537  1.00 17.72           C  
ATOM   1584  NE  ARG A 201      -5.646  30.901  -4.172  1.00 22.36           N  
ATOM   1585  CZ  ARG A 201      -6.724  30.133  -4.130  1.00 27.66           C  
ATOM   1586  NH1 ARG A 201      -6.701  28.855  -4.493  1.00 21.60           N  
ATOM   1587  NH2 ARG A 201      -7.890  30.661  -3.735  1.00 26.25           N  
ATOM   1588  N   ILE A 202      -1.084  28.531  -1.363  1.00  8.01           N  
ATOM   1589  CA  ILE A 202       0.246  28.143  -1.811  1.00  7.91           C  
ATOM   1590  C   ILE A 202      -0.001  27.233  -3.028  1.00  8.17           C  
ATOM   1591  O   ILE A 202      -0.742  26.246  -2.899  1.00  8.85           O  
ATOM   1592  CB  ILE A 202       1.084  27.425  -0.765  1.00  8.46           C  
ATOM   1593  CG1 ILE A 202       1.607  28.419   0.288  1.00  7.87           C  
ATOM   1594  CG2 ILE A 202       2.272  26.692  -1.401  1.00  9.25           C  
ATOM   1595  CD1 ILE A 202       2.201  27.761   1.510  1.00  9.43           C  
ATOM   1596  N   VAL A 203       0.526  27.605  -4.183  1.00  7.96           N  
ATOM   1597  CA  VAL A 203       0.303  26.791  -5.378  1.00  8.31           C  
ATOM   1598  C   VAL A 203       1.622  26.181  -5.850  1.00  9.31           C  
ATOM   1599  O   VAL A 203       2.588  26.910  -6.106  1.00  8.64           O  
ATOM   1600  CB  VAL A 203      -0.307  27.609  -6.532  1.00 10.86           C  
ATOM   1601  CG1 VAL A 203      -0.589  26.713  -7.736  1.00  9.84           C  
ATOM   1602  CG2 VAL A 203      -1.576  28.337  -6.100  1.00  9.67           C  
ATOM   1603  N   LEU A 204       1.658  24.859  -5.933  1.00  7.99           N  
ATOM   1604  CA  LEU A 204       2.827  24.133  -6.388  1.00  7.65           C  
ATOM   1605  C   LEU A 204       2.551  23.509  -7.762  1.00  8.50           C  
ATOM   1606  O   LEU A 204       1.444  23.047  -8.042  1.00  9.06           O  
ATOM   1607  CB  LEU A 204       3.240  23.001  -5.439  1.00  7.17           C  
ATOM   1608  CG  LEU A 204       3.265  23.316  -3.948  1.00  8.06           C  
ATOM   1609  CD1 LEU A 204       3.808  22.120  -3.171  1.00  9.28           C  
ATOM   1610  CD2 LEU A 204       4.099  24.559  -3.645  1.00  8.37           C  
ATOM   1611  N   GLU A 205       3.595  23.512  -8.585  1.00  9.60           N  
ATOM   1612  CA  GLU A 205       3.473  22.918  -9.922  1.00 10.24           C  
ATOM   1613  C   GLU A 205       4.579  21.873 -10.073  1.00  9.86           C  
ATOM   1614  O   GLU A 205       5.634  21.965  -9.435  1.00  9.38           O  
ATOM   1615  CB  GLU A 205       3.530  23.955 -11.018  1.00 11.50           C  
ATOM   1616  CG  GLU A 205       4.871  24.663 -11.166  1.00 18.12           C  
ATOM   1617  CD  GLU A 205       4.786  25.903 -12.041  1.00 26.74           C  
ATOM   1618  OE1 GLU A 205       3.740  26.130 -12.693  1.00 32.08           O  
ATOM   1619  OE2 GLU A 205       5.769  26.675 -12.071  1.00 27.26           O  
ATOM   1620  N   ARG A 206       4.288  20.844 -10.855  1.00 10.02           N  
ATOM   1621  CA  ARG A 206       5.252  19.764 -11.057  1.00 10.79           C  
ATOM   1622  C   ARG A 206       6.638  20.280 -11.427  1.00 10.54           C  
ATOM   1623  O   ARG A 206       6.816  21.227 -12.198  1.00 11.80           O  
ATOM   1624  CB  ARG A 206       4.710  18.840 -12.150  1.00 15.31           C  
ATOM   1625  CG  ARG A 206       5.618  17.665 -12.484  1.00 19.86           C  
ATOM   1626  CD  ARG A 206       5.450  17.334 -13.968  1.00 27.04           C  
ATOM   1627  NE  ARG A 206       4.188  16.635 -14.209  1.00 18.29           N  
ATOM   1628  CZ  ARG A 206       4.062  15.310 -14.128  1.00 18.38           C  
ATOM   1629  NH1 ARG A 206       5.099  14.551 -13.818  1.00 16.38           N  
ATOM   1630  NH2 ARG A 206       2.878  14.772 -14.375  1.00 16.01           N  
ATOM   1631  N   ASN A 207       7.645  19.641 -10.842  1.00  9.19           N  
ATOM   1632  CA  ASN A 207       9.050  19.982 -11.120  1.00  9.37           C  
ATOM   1633  C   ASN A 207       9.553  18.944 -12.118  1.00 10.68           C  
ATOM   1634  O   ASN A 207       9.769  17.783 -11.770  1.00 11.79           O  
ATOM   1635  CB  ASN A 207       9.841  19.922  -9.830  1.00 10.31           C  
ATOM   1636  CG  ASN A 207      11.335  20.064  -9.956  1.00  8.75           C  
ATOM   1637  OD1 ASN A 207      11.839  20.567 -10.961  1.00 11.59           O  
ATOM   1638  ND2 ASN A 207      12.070  19.629  -8.937  1.00 10.20           N  
ATOM   1639  N   PRO A 208       9.766  19.345 -13.359  1.00 12.22           N  
ATOM   1640  CA  PRO A 208      10.222  18.474 -14.427  1.00 13.53           C  
ATOM   1641  C   PRO A 208      11.629  17.938 -14.238  1.00 14.23           C  
ATOM   1642  O   PRO A 208      12.012  16.927 -14.853  1.00 14.51           O  
ATOM   1643  CB  PRO A 208      10.114  19.267 -15.747  1.00 14.38           C  
ATOM   1644  CG  PRO A 208       9.888  20.674 -15.286  1.00 15.55           C  
ATOM   1645  CD  PRO A 208       9.529  20.708 -13.818  1.00 13.12           C  
ATOM   1646  N   GLN A 209      12.428  18.574 -13.384  1.00 11.67           N  
ATOM   1647  CA  GLN A 209      13.783  18.149 -13.091  1.00 11.61           C  
ATOM   1648  C   GLN A 209      13.831  17.071 -12.013  1.00 12.32           C  
ATOM   1649  O   GLN A 209      14.904  16.493 -11.787  1.00 12.82           O  
ATOM   1650  CB  GLN A 209      14.652  19.334 -12.640  1.00 12.36           C  
ATOM   1651  CG  GLN A 209      14.762  20.458 -13.660  1.00 14.31           C  
ATOM   1652  CD  GLN A 209      15.312  19.964 -14.990  1.00 17.53           C  
ATOM   1653  OE1 GLN A 209      14.752  20.246 -16.053  1.00 24.59           O  
ATOM   1654  NE2 GLN A 209      16.389  19.200 -14.931  1.00 13.99           N  
ATOM   1655  N   TYR A 210      12.703  16.818 -11.339  1.00 10.70           N  
ATOM   1656  CA  TYR A 210      12.683  15.792 -10.294  1.00  9.57           C  
ATOM   1657  C   TYR A 210      13.083  14.458 -10.904  1.00 10.53           C  
ATOM   1658  O   TYR A 210      12.534  14.050 -11.935  1.00 11.24           O  
ATOM   1659  CB  TYR A 210      11.309  15.717  -9.629  1.00  9.43           C  
ATOM   1660  CG  TYR A 210      11.203  14.673  -8.541  1.00  8.35           C  
ATOM   1661  CD1 TYR A 210      12.105  14.637  -7.482  1.00  7.15           C  
ATOM   1662  CD2 TYR A 210      10.185  13.720  -8.559  1.00  8.64           C  
ATOM   1663  CE1 TYR A 210      12.008  13.684  -6.491  1.00  7.86           C  
ATOM   1664  CE2 TYR A 210      10.089  12.753  -7.577  1.00  6.62           C  
ATOM   1665  CZ  TYR A 210      11.001  12.732  -6.544  1.00  8.12           C  
ATOM   1666  OH  TYR A 210      10.919  11.776  -5.557  1.00  8.63           O  
ATOM   1667  N   TRP A 211      14.012  13.747 -10.266  1.00 10.50           N  
ATOM   1668  CA  TRP A 211      14.493  12.476 -10.790  1.00 12.41           C  
ATOM   1669  C   TRP A 211      13.399  11.466 -11.077  1.00 12.00           C  
ATOM   1670  O   TRP A 211      13.516  10.705 -12.055  1.00 12.69           O  
ATOM   1671  CB  TRP A 211      15.546  11.869  -9.855  1.00 10.26           C  
ATOM   1672  CG  TRP A 211      15.029  11.374  -8.549  1.00  9.16           C  
ATOM   1673  CD1 TRP A 211      14.968  12.075  -7.373  1.00  7.24           C  
ATOM   1674  CD2 TRP A 211      14.533  10.058  -8.255  1.00 10.48           C  
ATOM   1675  NE1 TRP A 211      14.465  11.279  -6.371  1.00  8.38           N  
ATOM   1676  CE2 TRP A 211      14.193  10.036  -6.884  1.00 10.34           C  
ATOM   1677  CE3 TRP A 211      14.361   8.898  -9.017  1.00 11.36           C  
ATOM   1678  CZ2 TRP A 211      13.660   8.904  -6.270  1.00 10.94           C  
ATOM   1679  CZ3 TRP A 211      13.832   7.772  -8.401  1.00 10.32           C  
ATOM   1680  CH2 TRP A 211      13.489   7.784  -7.041  1.00  9.78           C  
ATOM   1681  N   ASP A 212      12.347  11.423 -10.268  1.00 10.78           N  
ATOM   1682  CA  ASP A 212      11.254  10.483 -10.470  1.00  9.73           C  
ATOM   1683  C   ASP A 212      10.041  11.143 -11.110  1.00 10.20           C  
ATOM   1684  O   ASP A 212       8.925  10.631 -10.993  1.00 11.28           O  
ATOM   1685  CB  ASP A 212      10.870   9.851  -9.130  1.00 11.24           C  
ATOM   1686  CG  ASP A 212      10.384   8.431  -9.242  1.00 15.36           C  
ATOM   1687  OD1 ASP A 212      10.571   7.791 -10.302  1.00 14.79           O  
ATOM   1688  OD2 ASP A 212       9.805   7.920  -8.252  1.00 16.58           O  
ATOM   1689  N   ASN A 213      10.225  12.242 -11.823  1.00 10.55           N  
ATOM   1690  CA  ASN A 213       9.165  12.980 -12.475  1.00 11.54           C  
ATOM   1691  C   ASN A 213       8.268  12.170 -13.387  1.00 13.08           C  
ATOM   1692  O   ASN A 213       7.053  12.443 -13.480  1.00 12.57           O  
ATOM   1693  CB  ASN A 213       9.751  14.169 -13.272  1.00 10.26           C  
ATOM   1694  CG  ASN A 213       8.628  15.023 -13.845  1.00 14.72           C  
ATOM   1695  OD1 ASN A 213       7.793  15.531 -13.091  1.00 12.88           O  
ATOM   1696  ND2 ASN A 213       8.583  15.164 -15.168  1.00 12.86           N  
ATOM   1697  N   ALA A 214       8.784  11.156 -14.077  1.00 13.79           N  
ATOM   1698  CA  ALA A 214       7.967  10.324 -14.955  1.00 13.92           C  
ATOM   1699  C   ALA A 214       6.829   9.635 -14.211  1.00 13.99           C  
ATOM   1700  O   ALA A 214       5.784   9.352 -14.820  1.00 14.25           O  
ATOM   1701  CB  ALA A 214       8.843   9.294 -15.666  1.00 13.28           C  
ATOM   1702  N   LYS A 215       6.977   9.349 -12.924  1.00 13.12           N  
ATOM   1703  CA  LYS A 215       5.952   8.716 -12.120  1.00 12.28           C  
ATOM   1704  C   LYS A 215       5.027   9.717 -11.431  1.00 12.27           C  
ATOM   1705  O   LYS A 215       4.009   9.301 -10.849  1.00 13.30           O  
ATOM   1706  CB  LYS A 215       6.580   7.791 -11.069  1.00 16.40           C  
ATOM   1707  CG  LYS A 215       7.461   6.702 -11.697  1.00 20.22           C  
ATOM   1708  CD  LYS A 215       7.577   5.526 -10.743  1.00 32.55           C  
ATOM   1709  CE  LYS A 215       8.499   4.448 -11.283  1.00 42.24           C  
ATOM   1710  NZ  LYS A 215       9.941   4.775 -11.079  1.00 49.88           N  
ATOM   1711  N   THR A 216       5.336  11.007 -11.475  1.00 10.77           N  
ATOM   1712  CA  THR A 216       4.457  12.017 -10.876  1.00  9.80           C  
ATOM   1713  C   THR A 216       3.219  12.193 -11.762  1.00  9.59           C  
ATOM   1714  O   THR A 216       3.355  12.336 -12.984  1.00 12.26           O  
ATOM   1715  CB  THR A 216       5.160  13.372 -10.725  1.00  9.24           C  
ATOM   1716  OG1 THR A 216       6.288  13.230  -9.842  1.00 10.04           O  
ATOM   1717  CG2 THR A 216       4.215  14.433 -10.175  1.00 11.12           C  
ATOM   1718  N   VAL A 217       2.037  12.197 -11.165  1.00  9.15           N  
ATOM   1719  CA  VAL A 217       0.798  12.342 -11.922  1.00  9.89           C  
ATOM   1720  C   VAL A 217       0.156  13.709 -11.730  1.00 10.42           C  
ATOM   1721  O   VAL A 217      -0.218  14.356 -12.726  1.00 10.82           O  
ATOM   1722  CB  VAL A 217      -0.202  11.220 -11.582  1.00  9.91           C  
ATOM   1723  CG1 VAL A 217      -1.517  11.400 -12.325  1.00 10.35           C  
ATOM   1724  CG2 VAL A 217       0.382   9.850 -11.930  1.00 11.91           C  
ATOM   1725  N   ILE A 218       0.017  14.167 -10.490  1.00  9.90           N  
ATOM   1726  CA  ILE A 218      -0.593  15.478 -10.226  1.00 10.10           C  
ATOM   1727  C   ILE A 218       0.303  16.589 -10.767  1.00 10.48           C  
ATOM   1728  O   ILE A 218       1.490  16.659 -10.417  1.00  9.37           O  
ATOM   1729  CB  ILE A 218      -0.811  15.684  -8.714  1.00 11.86           C  
ATOM   1730  CG1 ILE A 218      -1.694  14.588  -8.117  1.00 13.88           C  
ATOM   1731  CG2 ILE A 218      -1.358  17.073  -8.409  1.00  9.16           C  
ATOM   1732  CD1 ILE A 218      -3.122  14.562  -8.570  1.00 17.99           C  
ATOM   1733  N   ASN A 219      -0.259  17.469 -11.596  1.00  9.03           N  
ATOM   1734  CA  ASN A 219       0.516  18.553 -12.187  1.00 10.24           C  
ATOM   1735  C   ASN A 219       0.571  19.805 -11.333  1.00  9.93           C  
ATOM   1736  O   ASN A 219       1.522  20.596 -11.411  1.00 11.98           O  
ATOM   1737  CB  ASN A 219      -0.062  18.896 -13.577  1.00 10.12           C  
ATOM   1738  CG  ASN A 219       0.182  17.745 -14.545  1.00 15.10           C  
ATOM   1739  OD1 ASN A 219       1.278  17.168 -14.564  1.00 14.36           O  
ATOM   1740  ND2 ASN A 219      -0.829  17.407 -15.328  1.00 12.13           N  
ATOM   1741  N   GLN A 220      -0.455  20.024 -10.519  1.00  9.79           N  
ATOM   1742  CA  GLN A 220      -0.509  21.187  -9.656  1.00  7.84           C  
ATOM   1743  C   GLN A 220      -1.294  20.849  -8.387  1.00  8.55           C  
ATOM   1744  O   GLN A 220      -2.323  20.191  -8.469  1.00  9.00           O  
ATOM   1745  CB  GLN A 220      -1.209  22.363 -10.351  1.00 11.08           C  
ATOM   1746  CG  GLN A 220      -1.560  23.502  -9.403  1.00 14.38           C  
ATOM   1747  CD  GLN A 220      -2.294  24.622 -10.119  1.00 17.11           C  
ATOM   1748  OE1 GLN A 220      -1.691  25.293 -10.951  1.00 16.99           O  
ATOM   1749  NE2 GLN A 220      -3.564  24.812  -9.808  1.00 14.79           N  
ATOM   1750  N   VAL A 221      -0.774  21.319  -7.264  1.00  8.85           N  
ATOM   1751  CA  VAL A 221      -1.470  21.126  -5.993  1.00  7.13           C  
ATOM   1752  C   VAL A 221      -1.527  22.478  -5.275  1.00  8.01           C  
ATOM   1753  O   VAL A 221      -0.547  23.224  -5.243  1.00  8.08           O  
ATOM   1754  CB  VAL A 221      -0.850  20.052  -5.098  1.00  9.34           C  
ATOM   1755  CG1 VAL A 221       0.636  20.287  -4.852  1.00  7.49           C  
ATOM   1756  CG2 VAL A 221      -1.596  19.944  -3.767  1.00  7.59           C  
ATOM   1757  N   THR A 222      -2.703  22.787  -4.750  1.00  7.52           N  
ATOM   1758  CA  THR A 222      -2.874  24.028  -3.993  1.00  7.94           C  
ATOM   1759  C   THR A 222      -3.056  23.668  -2.517  1.00  7.52           C  
ATOM   1760  O   THR A 222      -3.814  22.744  -2.220  1.00  8.39           O  
ATOM   1761  CB  THR A 222      -4.108  24.809  -4.477  1.00  9.52           C  
ATOM   1762  OG1 THR A 222      -3.892  25.213  -5.837  1.00 10.01           O  
ATOM   1763  CG2 THR A 222      -4.371  26.032  -3.610  1.00  8.48           C  
ATOM   1764  N   TYR A 223      -2.362  24.376  -1.645  1.00  6.78           N  
ATOM   1765  CA  TYR A 223      -2.475  24.184  -0.203  1.00  6.64           C  
ATOM   1766  C   TYR A 223      -3.132  25.453   0.371  1.00  7.04           C  
ATOM   1767  O   TYR A 223      -2.623  26.560   0.149  1.00  7.51           O  
ATOM   1768  CB  TYR A 223      -1.118  23.975   0.470  1.00  6.17           C  
ATOM   1769  CG  TYR A 223      -0.554  22.581   0.311  1.00  6.15           C  
ATOM   1770  CD1 TYR A 223      -0.884  21.569   1.202  1.00  6.99           C  
ATOM   1771  CD2 TYR A 223       0.300  22.278  -0.751  1.00  6.20           C  
ATOM   1772  CE1 TYR A 223      -0.390  20.285   1.055  1.00  6.64           C  
ATOM   1773  CE2 TYR A 223       0.803  20.998  -0.904  1.00  5.98           C  
ATOM   1774  CZ  TYR A 223       0.460  20.013   0.006  1.00  6.61           C  
ATOM   1775  OH  TYR A 223       0.954  18.736  -0.150  1.00  7.58           O  
ATOM   1776  N   LEU A 224      -4.252  25.273   1.047  1.00  6.17           N  
ATOM   1777  CA  LEU A 224      -4.986  26.387   1.646  1.00  5.73           C  
ATOM   1778  C   LEU A 224      -4.695  26.464   3.134  1.00  6.42           C  
ATOM   1779  O   LEU A 224      -4.363  25.467   3.781  1.00  7.08           O  
ATOM   1780  CB  LEU A 224      -6.494  26.207   1.412  1.00  7.28           C  
ATOM   1781  CG  LEU A 224      -6.906  26.037  -0.060  1.00  8.40           C  
ATOM   1782  CD1 LEU A 224      -8.388  25.700  -0.146  1.00  8.29           C  
ATOM   1783  CD2 LEU A 224      -6.586  27.285  -0.867  1.00  6.34           C  
ATOM   1784  N   PRO A 225      -4.834  27.640   3.704  1.00  5.71           N  
ATOM   1785  CA  PRO A 225      -4.535  27.923   5.094  1.00  6.57           C  
ATOM   1786  C   PRO A 225      -5.741  28.081   5.985  1.00  7.92           C  
ATOM   1787  O   PRO A 225      -5.728  28.941   6.881  1.00  8.91           O  
ATOM   1788  CB  PRO A 225      -3.792  29.300   4.990  1.00  7.43           C  
ATOM   1789  CG  PRO A 225      -4.616  29.960   3.897  1.00  8.88           C  
ATOM   1790  CD  PRO A 225      -5.159  28.875   2.975  1.00  7.85           C  
ATOM   1791  N   ILE A 226      -6.791  27.301   5.778  1.00  7.56           N  
ATOM   1792  CA  ILE A 226      -8.025  27.445   6.554  1.00  7.19           C  
ATOM   1793  C   ILE A 226      -7.944  26.788   7.917  1.00  6.49           C  
ATOM   1794  O   ILE A 226      -7.808  25.559   8.012  1.00  7.93           O  
ATOM   1795  CB  ILE A 226      -9.216  26.865   5.759  1.00  8.78           C  
ATOM   1796  CG1 ILE A 226      -9.243  27.464   4.345  1.00 11.67           C  
ATOM   1797  CG2 ILE A 226     -10.532  27.143   6.474  1.00  9.74           C  
ATOM   1798  CD1 ILE A 226     -10.034  26.616   3.360  1.00 10.88           C  
ATOM   1799  N   SER A 227      -8.028  27.577   8.988  1.00  6.45           N  
ATOM   1800  CA  SER A 227      -7.923  27.039  10.336  1.00  7.47           C  
ATOM   1801  C   SER A 227      -9.262  26.581  10.898  1.00 10.23           C  
ATOM   1802  O   SER A 227      -9.304  25.829  11.880  1.00 11.04           O  
ATOM   1803  CB  SER A 227      -7.257  28.045  11.284  1.00 10.71           C  
ATOM   1804  OG  SER A 227      -7.890  29.308  11.207  1.00 14.68           O  
ATOM   1805  N   SER A 228     -10.347  27.040  10.277  1.00  9.03           N  
ATOM   1806  CA  SER A 228     -11.692  26.635  10.684  1.00 10.09           C  
ATOM   1807  C   SER A 228     -11.993  25.268  10.069  1.00  9.24           C  
ATOM   1808  O   SER A 228     -12.102  25.160   8.845  1.00  8.79           O  
ATOM   1809  CB  SER A 228     -12.713  27.659  10.207  1.00 10.33           C  
ATOM   1810  OG  SER A 228     -14.034  27.156  10.211  1.00 12.05           O  
ATOM   1811  N   GLU A 229     -12.130  24.236  10.890  1.00  9.53           N  
ATOM   1812  CA  GLU A 229     -12.423  22.893  10.393  1.00  9.75           C  
ATOM   1813  C   GLU A 229     -13.814  22.839   9.763  1.00 10.95           C  
ATOM   1814  O   GLU A 229     -14.038  22.090   8.803  1.00 10.62           O  
ATOM   1815  CB  GLU A 229     -12.269  21.861  11.502  1.00 11.27           C  
ATOM   1816  CG  GLU A 229     -10.863  21.783  12.077  1.00 11.04           C  
ATOM   1817  CD  GLU A 229     -10.559  22.760  13.177  1.00 15.41           C  
ATOM   1818  OE1 GLU A 229     -11.442  23.563  13.553  1.00 14.18           O  
ATOM   1819  OE2 GLU A 229      -9.401  22.746  13.682  1.00 15.10           O  
ATOM   1820  N   VAL A 230     -14.744  23.647  10.275  1.00 11.35           N  
ATOM   1821  CA  VAL A 230     -16.087  23.723   9.693  1.00 11.19           C  
ATOM   1822  C   VAL A 230     -15.983  24.269   8.272  1.00 10.75           C  
ATOM   1823  O   VAL A 230     -16.532  23.684   7.328  1.00 10.99           O  
ATOM   1824  CB  VAL A 230     -17.028  24.603  10.531  1.00 13.82           C  
ATOM   1825  CG1 VAL A 230     -18.343  24.866   9.815  1.00 15.01           C  
ATOM   1826  CG2 VAL A 230     -17.297  23.944  11.884  1.00 13.37           C  
ATOM   1827  N   THR A 231     -15.246  25.363   8.097  1.00  9.23           N  
ATOM   1828  CA  THR A 231     -15.049  25.966   6.780  1.00  9.89           C  
ATOM   1829  C   THR A 231     -14.340  25.008   5.837  1.00  9.09           C  
ATOM   1830  O   THR A 231     -14.713  24.899   4.655  1.00  9.24           O  
ATOM   1831  CB  THR A 231     -14.261  27.283   6.886  1.00 10.97           C  
ATOM   1832  OG1 THR A 231     -14.949  28.142   7.821  1.00 12.52           O  
ATOM   1833  CG2 THR A 231     -14.146  27.972   5.541  1.00 12.10           C  
ATOM   1834  N   ASP A 232     -13.337  24.291   6.342  1.00  7.13           N  
ATOM   1835  CA  ASP A 232     -12.620  23.299   5.529  1.00  7.83           C  
ATOM   1836  C   ASP A 232     -13.601  22.266   4.985  1.00  7.89           C  
ATOM   1837  O   ASP A 232     -13.671  22.009   3.779  1.00  7.81           O  
ATOM   1838  CB  ASP A 232     -11.533  22.672   6.391  1.00  7.63           C  
ATOM   1839  CG  ASP A 232     -10.591  21.728   5.708  1.00  9.51           C  
ATOM   1840  OD1 ASP A 232     -10.702  21.507   4.480  1.00  8.18           O  
ATOM   1841  OD2 ASP A 232      -9.694  21.177   6.412  1.00  8.43           O  
ATOM   1842  N   VAL A 233     -14.425  21.685   5.863  1.00  8.92           N  
ATOM   1843  CA  VAL A 233     -15.444  20.724   5.422  1.00  9.80           C  
ATOM   1844  C   VAL A 233     -16.409  21.368   4.432  1.00  8.76           C  
ATOM   1845  O   VAL A 233     -16.764  20.755   3.415  1.00  8.12           O  
ATOM   1846  CB  VAL A 233     -16.199  20.137   6.629  1.00 13.05           C  
ATOM   1847  CG1 VAL A 233     -17.394  19.295   6.193  1.00 10.93           C  
ATOM   1848  CG2 VAL A 233     -15.249  19.294   7.479  1.00 11.20           C  
ATOM   1849  N   ASN A 234     -16.849  22.606   4.687  1.00  9.09           N  
ATOM   1850  CA  ASN A 234     -17.779  23.271   3.776  1.00  8.84           C  
ATOM   1851  C   ASN A 234     -17.212  23.419   2.374  1.00  9.26           C  
ATOM   1852  O   ASN A 234     -17.889  23.115   1.389  1.00  9.94           O  
ATOM   1853  CB  ASN A 234     -18.199  24.657   4.280  1.00  9.56           C  
ATOM   1854  CG  ASN A 234     -19.068  24.605   5.519  1.00 10.64           C  
ATOM   1855  OD1 ASN A 234     -19.716  23.594   5.815  1.00 12.64           O  
ATOM   1856  ND2 ASN A 234     -19.067  25.706   6.263  1.00 10.91           N  
ATOM   1857  N   ARG A 235     -15.951  23.862   2.267  1.00  8.79           N  
ATOM   1858  CA  ARG A 235     -15.331  24.043   0.951  1.00  8.99           C  
ATOM   1859  C   ARG A 235     -14.969  22.724   0.306  1.00  8.52           C  
ATOM   1860  O   ARG A 235     -14.825  22.637  -0.920  1.00  8.34           O  
ATOM   1861  CB  ARG A 235     -14.157  25.021   1.080  1.00 10.24           C  
ATOM   1862  CG  ARG A 235     -14.697  26.387   1.500  1.00  9.48           C  
ATOM   1863  CD  ARG A 235     -13.623  27.426   1.705  1.00 10.95           C  
ATOM   1864  NE  ARG A 235     -14.219  28.644   2.253  1.00 16.78           N  
ATOM   1865  CZ  ARG A 235     -13.542  29.716   2.645  1.00 24.26           C  
ATOM   1866  NH1 ARG A 235     -12.218  29.745   2.560  1.00 23.64           N  
ATOM   1867  NH2 ARG A 235     -14.200  30.763   3.129  1.00 22.95           N  
ATOM   1868  N   TYR A 236     -14.845  21.672   1.113  1.00  7.75           N  
ATOM   1869  CA  TYR A 236     -14.617  20.333   0.576  1.00  7.54           C  
ATOM   1870  C   TYR A 236     -15.946  19.889  -0.052  1.00  9.17           C  
ATOM   1871  O   TYR A 236     -16.011  19.520  -1.216  1.00  9.08           O  
ATOM   1872  CB  TYR A 236     -14.173  19.393   1.687  1.00  7.44           C  
ATOM   1873  CG  TYR A 236     -14.210  17.924   1.357  1.00  8.11           C  
ATOM   1874  CD1 TYR A 236     -15.391  17.200   1.475  1.00  7.68           C  
ATOM   1875  CD2 TYR A 236     -13.069  17.247   0.940  1.00  8.21           C  
ATOM   1876  CE1 TYR A 236     -15.449  15.859   1.173  1.00  8.40           C  
ATOM   1877  CE2 TYR A 236     -13.113  15.902   0.625  1.00  8.13           C  
ATOM   1878  CZ  TYR A 236     -14.303  15.216   0.752  1.00 10.58           C  
ATOM   1879  OH  TYR A 236     -14.361  13.879   0.439  1.00 11.23           O  
ATOM   1880  N   ARG A 237     -17.034  19.987   0.729  1.00  8.13           N  
ATOM   1881  CA  ARG A 237     -18.338  19.551   0.230  1.00  9.51           C  
ATOM   1882  C   ARG A 237     -18.875  20.419  -0.884  1.00  9.72           C  
ATOM   1883  O   ARG A 237     -19.683  19.911  -1.677  1.00  9.77           O  
ATOM   1884  CB  ARG A 237     -19.369  19.431   1.355  1.00  9.72           C  
ATOM   1885  CG  ARG A 237     -18.940  18.411   2.407  1.00  9.15           C  
ATOM   1886  CD  ARG A 237     -20.094  18.086   3.336  1.00 11.00           C  
ATOM   1887  NE  ARG A 237     -21.032  17.160   2.696  1.00 12.78           N  
ATOM   1888  CZ  ARG A 237     -22.084  16.635   3.325  1.00 15.89           C  
ATOM   1889  NH1 ARG A 237     -22.341  16.950   4.588  1.00 15.46           N  
ATOM   1890  NH2 ARG A 237     -22.885  15.794   2.681  1.00 15.62           N  
ATOM   1891  N   SER A 238     -18.431  21.662  -1.002  1.00  8.58           N  
ATOM   1892  CA  SER A 238     -18.858  22.540  -2.080  1.00 10.24           C  
ATOM   1893  C   SER A 238     -18.149  22.185  -3.385  1.00 12.10           C  
ATOM   1894  O   SER A 238     -18.565  22.622  -4.458  1.00 12.94           O  
ATOM   1895  CB  SER A 238     -18.624  24.012  -1.739  1.00 13.57           C  
ATOM   1896  OG  SER A 238     -17.252  24.362  -1.875  1.00 17.12           O  
ATOM   1897  N   GLY A 239     -17.060  21.412  -3.301  1.00 11.34           N  
ATOM   1898  CA  GLY A 239     -16.303  20.978  -4.445  1.00 12.33           C  
ATOM   1899  C   GLY A 239     -14.931  21.615  -4.593  1.00 11.92           C  
ATOM   1900  O   GLY A 239     -14.118  21.126  -5.392  1.00 12.97           O  
ATOM   1901  N   GLU A 240     -14.644  22.686  -3.858  1.00  9.92           N  
ATOM   1902  CA  GLU A 240     -13.363  23.371  -3.960  1.00 11.65           C  
ATOM   1903  C   GLU A 240     -12.175  22.559  -3.451  1.00  9.67           C  
ATOM   1904  O   GLU A 240     -11.094  22.592  -4.052  1.00 11.17           O  
ATOM   1905  CB  GLU A 240     -13.434  24.689  -3.166  1.00 12.78           C  
ATOM   1906  CG  GLU A 240     -12.148  25.492  -3.209  1.00 17.19           C  
ATOM   1907  CD  GLU A 240     -12.164  26.727  -2.337  1.00 22.52           C  
ATOM   1908  OE1 GLU A 240     -13.210  27.082  -1.744  1.00 21.67           O  
ATOM   1909  OE2 GLU A 240     -11.085  27.370  -2.254  1.00 24.16           O  
ATOM   1910  N   ILE A 241     -12.351  21.881  -2.330  1.00  8.56           N  
ATOM   1911  CA  ILE A 241     -11.275  21.112  -1.707  1.00  7.30           C  
ATOM   1912  C   ILE A 241     -11.418  19.621  -1.928  1.00  9.02           C  
ATOM   1913  O   ILE A 241     -12.488  19.039  -1.732  1.00  8.78           O  
ATOM   1914  CB  ILE A 241     -11.215  21.462  -0.199  1.00  7.94           C  
ATOM   1915  CG1 ILE A 241     -10.932  22.955  -0.019  1.00  6.12           C  
ATOM   1916  CG2 ILE A 241     -10.161  20.619   0.501  1.00  7.99           C  
ATOM   1917  CD1 ILE A 241     -11.007  23.486   1.389  1.00  7.36           C  
ATOM   1918  N   ASP A 242     -10.322  18.968  -2.333  1.00  7.89           N  
ATOM   1919  CA  ASP A 242     -10.307  17.533  -2.567  1.00  8.61           C  
ATOM   1920  C   ASP A 242      -9.948  16.725  -1.326  1.00  7.85           C  
ATOM   1921  O   ASP A 242     -10.333  15.560  -1.180  1.00  8.08           O  
ATOM   1922  CB  ASP A 242      -9.285  17.172  -3.655  1.00  8.64           C  
ATOM   1923  CG  ASP A 242      -9.612  17.835  -4.977  1.00 11.64           C  
ATOM   1924  OD1 ASP A 242     -10.676  17.517  -5.550  1.00 12.46           O  
ATOM   1925  OD2 ASP A 242      -8.787  18.663  -5.417  1.00 11.63           O  
ATOM   1926  N   MET A 243      -9.116  17.301  -0.464  1.00  7.01           N  
ATOM   1927  CA  MET A 243      -8.686  16.662   0.767  1.00  6.95           C  
ATOM   1928  C   MET A 243      -8.689  17.700   1.891  1.00  7.20           C  
ATOM   1929  O   MET A 243      -8.040  18.746   1.760  1.00  7.41           O  
ATOM   1930  CB  MET A 243      -7.268  16.080   0.666  1.00  8.07           C  
ATOM   1931  CG  MET A 243      -7.069  15.004  -0.371  1.00  7.81           C  
ATOM   1932  SD  MET A 243      -5.332  14.549  -0.602  1.00 10.75           S  
ATOM   1933  CE  MET A 243      -5.028  13.667   0.929  1.00 13.57           C  
ATOM   1934  N   THR A 244      -9.429  17.440   2.959  1.00  6.96           N  
ATOM   1935  CA  THR A 244      -9.426  18.390   4.064  1.00  7.26           C  
ATOM   1936  C   THR A 244      -8.128  18.215   4.872  1.00  7.52           C  
ATOM   1937  O   THR A 244      -7.383  17.255   4.681  1.00  7.67           O  
ATOM   1938  CB  THR A 244     -10.593  18.140   5.051  1.00  8.88           C  
ATOM   1939  OG1 THR A 244     -10.434  16.841   5.646  1.00  8.03           O  
ATOM   1940  CG2 THR A 244     -11.936  18.223   4.351  1.00  6.74           C  
ATOM   1941  N   TYR A 245      -7.921  19.154   5.783  1.00  7.15           N  
ATOM   1942  CA  TYR A 245      -6.796  19.005   6.716  1.00  8.37           C  
ATOM   1943  C   TYR A 245      -7.283  17.922   7.687  1.00  9.93           C  
ATOM   1944  O   TYR A 245      -8.488  17.596   7.648  1.00 10.42           O  
ATOM   1945  CB  TYR A 245      -6.515  20.315   7.407  1.00  9.16           C  
ATOM   1946  CG  TYR A 245      -5.333  20.265   8.352  1.00  8.57           C  
ATOM   1947  CD1 TYR A 245      -4.064  19.966   7.873  1.00  7.63           C  
ATOM   1948  CD2 TYR A 245      -5.495  20.515   9.709  1.00  9.97           C  
ATOM   1949  CE1 TYR A 245      -2.974  19.928   8.724  1.00 10.37           C  
ATOM   1950  CE2 TYR A 245      -4.409  20.476  10.567  1.00 11.08           C  
ATOM   1951  CZ  TYR A 245      -3.157  20.180  10.065  1.00 11.81           C  
ATOM   1952  OH  TYR A 245      -2.072  20.144  10.920  1.00 14.09           O  
ATOM   1953  N   ASN A 246      -6.432  17.351   8.514  1.00 10.66           N  
ATOM   1954  CA  ASN A 246      -6.859  16.286   9.413  1.00 11.81           C  
ATOM   1955  C   ASN A 246      -7.042  16.750  10.850  1.00 15.61           C  
ATOM   1956  O   ASN A 246      -6.411  16.307  11.801  1.00 17.92           O  
ATOM   1957  CB  ASN A 246      -5.962  15.062   9.318  1.00 11.69           C  
ATOM   1958  CG  ASN A 246      -4.492  15.348   9.498  1.00 14.97           C  
ATOM   1959  OD1 ASN A 246      -4.032  16.495   9.491  1.00 13.87           O  
ATOM   1960  ND2 ASN A 246      -3.725  14.276   9.674  1.00 17.61           N  
ATOM   1961  N   ASN A 247      -7.963  17.666  10.998  1.00 17.51           N  
ATOM   1962  CA  ASN A 247      -8.513  18.255  12.201  1.00 19.58           C  
ATOM   1963  C   ASN A 247     -10.033  18.310  11.855  1.00 19.63           C  
ATOM   1964  O   ASN A 247     -10.357  19.017  10.880  1.00 20.14           O  
ATOM   1965  CB  ASN A 247      -8.044  19.642  12.524  1.00 22.03           C  
ATOM   1966  CG  ASN A 247      -6.906  19.855  13.472  1.00 24.20           C  
ATOM   1967  OD1 ASN A 247      -6.369  18.956  14.120  1.00 19.93           O  
ATOM   1968  ND2 ASN A 247      -6.486  21.132  13.588  1.00 25.68           N  
ATOM   1969  N   MET A 248     -10.866  17.554  12.538  1.00 19.47           N  
ATOM   1970  CA  MET A 248     -12.292  17.552  12.177  1.00 19.65           C  
ATOM   1971  C   MET A 248     -13.160  18.384  13.108  1.00 20.04           C  
ATOM   1972  O   MET A 248     -12.965  18.439  14.319  1.00 18.20           O  
ATOM   1973  CB  MET A 248     -12.791  16.106  12.108  1.00 19.14           C  
ATOM   1974  CG  MET A 248     -12.206  15.292  10.963  1.00 18.89           C  
ATOM   1975  SD  MET A 248     -13.011  15.634   9.380  1.00 21.87           S  
ATOM   1976  CE  MET A 248     -11.993  16.991   8.775  1.00 22.79           C  
ATOM   1977  N   PRO A 249     -14.145  19.058  12.520  1.00 20.61           N  
ATOM   1978  CA  PRO A 249     -15.094  19.903  13.202  1.00 23.40           C  
ATOM   1979  C   PRO A 249     -16.024  19.137  14.134  1.00 25.04           C  
ATOM   1980  O   PRO A 249     -16.701  18.191  13.693  1.00 25.38           O  
ATOM   1981  CB  PRO A 249     -15.972  20.584  12.112  1.00 22.22           C  
ATOM   1982  CG  PRO A 249     -15.710  19.730  10.911  1.00 22.08           C  
ATOM   1983  CD  PRO A 249     -14.396  19.002  11.075  1.00 20.91           C  
ATOM   1984  N   ILE A 250     -16.111  19.570  15.395  1.00 24.43           N  
ATOM   1985  CA  ILE A 250     -17.012  18.911  16.353  1.00 25.40           C  
ATOM   1986  C   ILE A 250     -18.459  19.113  15.915  1.00 26.20           C  
ATOM   1987  O   ILE A 250     -19.310  18.229  16.059  1.00 25.22           O  
ATOM   1988  CB  ILE A 250     -16.772  19.396  17.793  1.00 26.35           C  
ATOM   1989  CG1 ILE A 250     -15.456  18.819  18.337  1.00 24.51           C  
ATOM   1990  CG2 ILE A 250     -17.926  19.020  18.715  1.00 28.33           C  
ATOM   1991  CD1 ILE A 250     -15.026  19.330  19.688  1.00 24.68           C  
ATOM   1992  N   GLU A 251     -18.758  20.275  15.337  1.00 27.35           N  
ATOM   1993  CA  GLU A 251     -20.058  20.634  14.842  1.00 28.70           C  
ATOM   1994  C   GLU A 251     -20.618  19.633  13.825  1.00 28.86           C  
ATOM   1995  O   GLU A 251     -21.796  19.282  13.878  1.00 30.01           O  
ATOM   1996  CB  GLU A 251     -20.024  21.992  14.107  1.00 31.45           C  
ATOM   1997  CG  GLU A 251     -19.790  23.218  14.946  1.00 34.22           C  
ATOM   1998  CD  GLU A 251     -18.345  23.411  15.353  1.00 37.96           C  
ATOM   1999  OE1 GLU A 251     -17.457  22.701  14.829  1.00 38.94           O  
ATOM   2000  OE2 GLU A 251     -18.085  24.275  16.216  1.00 42.44           O  
ATOM   2001  N   LEU A 252     -19.782  19.231  12.871  1.00 27.47           N  
ATOM   2002  CA  LEU A 252     -20.187  18.376  11.784  1.00 26.92           C  
ATOM   2003  C   LEU A 252     -19.734  16.938  11.731  1.00 26.08           C  
ATOM   2004  O   LEU A 252     -20.328  16.170  10.933  1.00 24.99           O  
ATOM   2005  CB  LEU A 252     -19.657  19.052  10.472  1.00 23.67           C  
ATOM   2006  CG  LEU A 252     -19.841  20.559  10.344  1.00 24.94           C  
ATOM   2007  CD1 LEU A 252     -19.190  21.076   9.064  1.00 22.85           C  
ATOM   2008  CD2 LEU A 252     -21.315  20.948  10.368  1.00 26.50           C  
ATOM   2009  N   PHE A 253     -18.725  16.497  12.463  1.00 24.77           N  
ATOM   2010  CA  PHE A 253     -18.210  15.152  12.350  1.00 24.22           C  
ATOM   2011  C   PHE A 253     -19.194  14.008  12.425  1.00 27.20           C  
ATOM   2012  O   PHE A 253     -19.121  13.081  11.586  1.00 27.04           O  
ATOM   2013  CB  PHE A 253     -17.087  14.900  13.383  1.00 21.32           C  
ATOM   2014  CG  PHE A 253     -16.360  13.618  13.033  1.00 25.00           C  
ATOM   2015  CD1 PHE A 253     -15.546  13.559  11.916  1.00 25.44           C  
ATOM   2016  CD2 PHE A 253     -16.515  12.487  13.811  1.00 26.67           C  
ATOM   2017  CE1 PHE A 253     -14.872  12.399  11.596  1.00 25.90           C  
ATOM   2018  CE2 PHE A 253     -15.846  11.317  13.492  1.00 28.57           C  
ATOM   2019  CZ  PHE A 253     -15.022  11.271  12.382  1.00 26.15           C  
ATOM   2020  N   GLN A 254     -20.084  13.983  13.415  1.00 27.65           N  
ATOM   2021  CA  GLN A 254     -21.030  12.859  13.505  1.00 28.77           C  
ATOM   2022  C   GLN A 254     -21.849  12.753  12.229  1.00 27.90           C  
ATOM   2023  O   GLN A 254     -21.949  11.674  11.642  1.00 29.32           O  
ATOM   2024  CB  GLN A 254     -21.899  12.973  14.746  1.00 32.76           C  
ATOM   2025  CG  GLN A 254     -21.155  13.109  16.062  1.00 37.08           C  
ATOM   2026  CD  GLN A 254     -19.952  12.194  16.191  1.00 42.66           C  
ATOM   2027  OE1 GLN A 254     -20.053  10.974  16.028  1.00 40.09           O  
ATOM   2028  NE2 GLN A 254     -18.793  12.798  16.460  1.00 42.32           N  
ATOM   2029  N   LYS A 255     -22.407  13.869  11.764  1.00 27.60           N  
ATOM   2030  CA  LYS A 255     -23.191  13.891  10.543  1.00 27.57           C  
ATOM   2031  C   LYS A 255     -22.411  13.406   9.331  1.00 25.43           C  
ATOM   2032  O   LYS A 255     -22.954  12.642   8.523  1.00 25.10           O  
ATOM   2033  CB  LYS A 255     -23.759  15.286  10.266  1.00 35.42           C  
ATOM   2034  CG  LYS A 255     -25.275  15.377  10.317  1.00 45.58           C  
ATOM   2035  CD  LYS A 255     -25.941  14.384   9.374  1.00 50.48           C  
ATOM   2036  CE  LYS A 255     -27.275  14.900   8.858  1.00 52.90           C  
ATOM   2037  NZ  LYS A 255     -27.079  16.055   7.928  1.00 53.65           N  
ATOM   2038  N   LEU A 256     -21.154  13.814   9.182  1.00 23.94           N  
ATOM   2039  CA  LEU A 256     -20.329  13.403   8.055  1.00 21.48           C  
ATOM   2040  C   LEU A 256     -20.150  11.903   7.942  1.00 21.20           C  
ATOM   2041  O   LEU A 256     -20.212  11.326   6.844  1.00 18.80           O  
ATOM   2042  CB  LEU A 256     -18.936  14.052   8.149  1.00 19.53           C  
ATOM   2043  CG  LEU A 256     -18.925  15.572   7.990  1.00 18.02           C  
ATOM   2044  CD1 LEU A 256     -17.541  16.129   8.309  1.00 15.38           C  
ATOM   2045  CD2 LEU A 256     -19.371  15.959   6.586  1.00 17.44           C  
ATOM   2046  N   LYS A 257     -19.942  11.235   9.078  1.00 23.28           N  
ATOM   2047  CA  LYS A 257     -19.775   9.783   9.064  1.00 28.16           C  
ATOM   2048  C   LYS A 257     -21.003   9.082   8.496  1.00 29.89           C  
ATOM   2049  O   LYS A 257     -20.895   8.059   7.809  1.00 29.38           O  
ATOM   2050  CB  LYS A 257     -19.441   9.263  10.464  1.00 34.65           C  
ATOM   2051  CG  LYS A 257     -18.993   7.805  10.460  1.00 45.07           C  
ATOM   2052  CD  LYS A 257     -17.773   7.593   9.571  1.00 48.06           C  
ATOM   2053  CE  LYS A 257     -17.877   6.283   8.803  1.00 49.79           C  
ATOM   2054  NZ  LYS A 257     -16.731   6.092   7.869  1.00 50.73           N  
ATOM   2055  N   LYS A 258     -22.187   9.626   8.770  1.00 31.26           N  
ATOM   2056  CA  LYS A 258     -23.436   9.077   8.265  1.00 32.76           C  
ATOM   2057  C   LYS A 258     -23.789   9.616   6.885  1.00 32.46           C  
ATOM   2058  O   LYS A 258     -24.456   8.925   6.098  1.00 33.76           O  
ATOM   2059  CB  LYS A 258     -24.572   9.361   9.260  1.00 38.20           C  
ATOM   2060  CG  LYS A 258     -24.287   8.889  10.680  1.00 44.19           C  
ATOM   2061  CD  LYS A 258     -24.272   7.372  10.782  1.00 49.69           C  
ATOM   2062  CE  LYS A 258     -23.913   6.895  12.178  1.00 51.69           C  
ATOM   2063  NZ  LYS A 258     -22.441   6.858  12.407  1.00 53.97           N  
ATOM   2064  N   GLU A 259     -23.354  10.828   6.546  1.00 30.78           N  
ATOM   2065  CA  GLU A 259     -23.661  11.408   5.241  1.00 28.52           C  
ATOM   2066  C   GLU A 259     -22.747  10.906   4.142  1.00 26.35           C  
ATOM   2067  O   GLU A 259     -23.213  10.517   3.064  1.00 25.02           O  
ATOM   2068  CB  GLU A 259     -23.616  12.939   5.293  1.00 33.66           C  
ATOM   2069  CG  GLU A 259     -24.716  13.581   6.120  1.00 42.47           C  
ATOM   2070  CD  GLU A 259     -24.844  15.071   5.860  1.00 48.43           C  
ATOM   2071  OE1 GLU A 259     -25.291  15.436   4.748  1.00 51.23           O  
ATOM   2072  OE2 GLU A 259     -24.505  15.873   6.758  1.00 52.13           O  
ATOM   2073  N   ILE A 260     -21.431  10.877   4.373  1.00 23.45           N  
ATOM   2074  CA  ILE A 260     -20.456  10.426   3.382  1.00 21.68           C  
ATOM   2075  C   ILE A 260     -19.424   9.500   4.010  1.00 22.30           C  
ATOM   2076  O   ILE A 260     -18.235   9.813   4.128  1.00 18.79           O  
ATOM   2077  CB  ILE A 260     -19.712  11.632   2.753  1.00 20.62           C  
ATOM   2078  CG1 ILE A 260     -19.315  12.650   3.828  1.00 18.49           C  
ATOM   2079  CG2 ILE A 260     -20.547  12.291   1.667  1.00 20.25           C  
ATOM   2080  CD1 ILE A 260     -18.394  13.753   3.348  1.00 16.00           C  
ATOM   2081  N   PRO A 261     -19.850   8.314   4.410  1.00 22.69           N  
ATOM   2082  CA  PRO A 261     -19.048   7.320   5.080  1.00 23.88           C  
ATOM   2083  C   PRO A 261     -17.782   6.925   4.358  1.00 23.55           C  
ATOM   2084  O   PRO A 261     -16.724   6.796   4.984  1.00 24.50           O  
ATOM   2085  CB  PRO A 261     -19.925   6.062   5.312  1.00 23.43           C  
ATOM   2086  CG  PRO A 261     -21.131   6.358   4.476  1.00 22.69           C  
ATOM   2087  CD  PRO A 261     -21.236   7.855   4.274  1.00 23.09           C  
ATOM   2088  N   ASN A 262     -17.859   6.747   3.049  1.00 24.23           N  
ATOM   2089  CA  ASN A 262     -16.724   6.360   2.233  1.00 26.73           C  
ATOM   2090  C   ASN A 262     -15.675   7.450   2.085  1.00 26.13           C  
ATOM   2091  O   ASN A 262     -14.517   7.140   1.754  1.00 27.95           O  
ATOM   2092  CB  ASN A 262     -17.219   5.915   0.844  1.00 36.64           C  
ATOM   2093  CG  ASN A 262     -18.140   4.708   0.953  1.00 44.00           C  
ATOM   2094  OD1 ASN A 262     -17.825   3.731   1.637  1.00 47.24           O  
ATOM   2095  ND2 ASN A 262     -19.283   4.783   0.281  1.00 47.64           N  
ATOM   2096  N   GLU A 263     -16.034   8.706   2.324  1.00 22.18           N  
ATOM   2097  CA  GLU A 263     -15.080   9.805   2.211  1.00 19.20           C  
ATOM   2098  C   GLU A 263     -14.428  10.129   3.541  1.00 19.09           C  
ATOM   2099  O   GLU A 263     -13.434  10.868   3.596  1.00 17.34           O  
ATOM   2100  CB  GLU A 263     -15.798  11.033   1.627  1.00 15.35           C  
ATOM   2101  CG  GLU A 263     -16.274  10.781   0.201  1.00 19.68           C  
ATOM   2102  CD  GLU A 263     -17.129  11.897  -0.355  1.00 23.36           C  
ATOM   2103  OE1 GLU A 263     -16.774  13.083  -0.194  1.00 19.21           O  
ATOM   2104  OE2 GLU A 263     -18.171  11.594  -0.982  1.00 24.55           O  
ATOM   2105  N   VAL A 264     -14.984   9.593   4.627  1.00 17.81           N  
ATOM   2106  CA  VAL A 264     -14.428   9.845   5.957  1.00 18.30           C  
ATOM   2107  C   VAL A 264     -13.323   8.836   6.257  1.00 20.35           C  
ATOM   2108  O   VAL A 264     -13.608   7.672   6.555  1.00 21.90           O  
ATOM   2109  CB  VAL A 264     -15.507   9.796   7.046  1.00 19.30           C  
ATOM   2110  CG1 VAL A 264     -14.907  10.133   8.406  1.00 18.11           C  
ATOM   2111  CG2 VAL A 264     -16.655  10.747   6.720  1.00 16.34           C  
ATOM   2112  N   ARG A 265     -12.067   9.276   6.146  1.00 17.92           N  
ATOM   2113  CA  ARG A 265     -10.923   8.403   6.405  1.00 16.28           C  
ATOM   2114  C   ARG A 265     -10.480   8.511   7.859  1.00 14.67           C  
ATOM   2115  O   ARG A 265     -10.214   9.611   8.347  1.00 13.83           O  
ATOM   2116  CB  ARG A 265      -9.738   8.755   5.496  1.00 14.98           C  
ATOM   2117  CG  ARG A 265     -10.070   8.901   4.032  1.00 14.41           C  
ATOM   2118  CD  ARG A 265     -10.622   7.613   3.428  1.00 18.34           C  
ATOM   2119  NE  ARG A 265     -10.327   7.558   1.998  1.00 23.56           N  
ATOM   2120  CZ  ARG A 265      -9.186   7.124   1.472  1.00 26.29           C  
ATOM   2121  NH1 ARG A 265      -8.212   6.664   2.245  1.00 25.29           N  
ATOM   2122  NH2 ARG A 265      -9.026   7.152   0.151  1.00 24.62           N  
ATOM   2123  N   VAL A 266     -10.453   7.387   8.567  1.00 15.15           N  
ATOM   2124  CA  VAL A 266     -10.036   7.367   9.977  1.00 14.33           C  
ATOM   2125  C   VAL A 266      -8.988   6.268  10.137  1.00 14.99           C  
ATOM   2126  O   VAL A 266      -9.262   5.078   9.938  1.00 14.73           O  
ATOM   2127  CB  VAL A 266     -11.190   7.169  10.961  1.00 16.32           C  
ATOM   2128  CG1 VAL A 266     -10.675   7.026  12.398  1.00 16.04           C  
ATOM   2129  CG2 VAL A 266     -12.177   8.337  10.928  1.00 16.65           C  
ATOM   2130  N   ASP A 267      -7.733   6.658  10.379  1.00 13.11           N  
ATOM   2131  CA  ASP A 267      -6.632   5.698  10.487  1.00 13.16           C  
ATOM   2132  C   ASP A 267      -5.746   6.002  11.684  1.00 12.32           C  
ATOM   2133  O   ASP A 267      -5.745   7.115  12.216  1.00 12.10           O  
ATOM   2134  CB  ASP A 267      -5.769   5.768   9.214  1.00 16.00           C  
ATOM   2135  CG  ASP A 267      -6.518   5.391   7.952  1.00 19.15           C  
ATOM   2136  OD1 ASP A 267      -6.851   4.194   7.809  1.00 22.29           O  
ATOM   2137  OD2 ASP A 267      -6.823   6.289   7.138  1.00 19.09           O  
ATOM   2138  N   PRO A 268      -4.975   5.018  12.108  1.00 11.83           N  
ATOM   2139  CA  PRO A 268      -4.055   5.156  13.235  1.00 11.09           C  
ATOM   2140  C   PRO A 268      -3.125   6.337  12.985  1.00  8.86           C  
ATOM   2141  O   PRO A 268      -2.736   6.600  11.837  1.00 10.43           O  
ATOM   2142  CB  PRO A 268      -3.297   3.834  13.377  1.00 11.42           C  
ATOM   2143  CG  PRO A 268      -4.194   2.881  12.620  1.00 10.97           C  
ATOM   2144  CD  PRO A 268      -4.929   3.673  11.538  1.00 11.72           C  
ATOM   2145  N   TYR A 269      -2.803   7.049  14.050  1.00  8.22           N  
ATOM   2146  CA  TYR A 269      -1.953   8.252  13.914  1.00  8.83           C  
ATOM   2147  C   TYR A 269      -1.069   8.355  15.140  1.00  7.12           C  
ATOM   2148  O   TYR A 269      -1.573   8.323  16.274  1.00  7.65           O  
ATOM   2149  CB  TYR A 269      -2.868   9.453  13.777  1.00  7.30           C  
ATOM   2150  CG  TYR A 269      -2.359  10.736  13.207  1.00  9.18           C  
ATOM   2151  CD1 TYR A 269      -1.213  10.835  12.429  1.00  8.88           C  
ATOM   2152  CD2 TYR A 269      -3.113  11.907  13.400  1.00 10.58           C  
ATOM   2153  CE1 TYR A 269      -0.806  12.048  11.895  1.00  9.15           C  
ATOM   2154  CE2 TYR A 269      -2.715  13.123  12.873  1.00 10.11           C  
ATOM   2155  CZ  TYR A 269      -1.561  13.184  12.120  1.00  9.83           C  
ATOM   2156  OH  TYR A 269      -1.154  14.388  11.581  1.00  9.64           O  
ATOM   2157  N   LEU A 270       0.243   8.475  14.938  1.00  7.03           N  
ATOM   2158  CA  LEU A 270       1.155   8.563  16.083  1.00  6.83           C  
ATOM   2159  C   LEU A 270       1.315   9.992  16.571  1.00  7.07           C  
ATOM   2160  O   LEU A 270       2.377  10.624  16.415  1.00  6.72           O  
ATOM   2161  CB  LEU A 270       2.506   7.936  15.712  1.00  9.60           C  
ATOM   2162  CG  LEU A 270       2.495   6.398  15.655  1.00 12.69           C  
ATOM   2163  CD1 LEU A 270       3.768   5.881  15.009  1.00 11.10           C  
ATOM   2164  CD2 LEU A 270       2.310   5.826  17.051  1.00 10.76           C  
ATOM   2165  N   CYS A 271       0.241  10.519  17.171  1.00  5.96           N  
ATOM   2166  CA  CYS A 271       0.206  11.871  17.694  1.00  6.58           C  
ATOM   2167  C   CYS A 271      -0.514  11.878  19.043  1.00  6.34           C  
ATOM   2168  O   CYS A 271      -1.445  11.092  19.235  1.00  6.78           O  
ATOM   2169  CB ACYS A 271      -0.505  12.887  16.800  0.85  7.66           C  
ATOM   2170  CB BCYS A 271      -0.552  12.723  16.674  0.15  1.70           C  
ATOM   2171  SG ACYS A 271      -0.037  12.887  15.086  0.85  7.45           S  
ATOM   2172  SG BCYS A 271      -0.409  14.442  16.637  0.15  1.70           S  
ATOM   2173  N   THR A 272      -0.106  12.778  19.912  1.00  5.21           N  
ATOM   2174  CA  THR A 272      -0.721  12.926  21.217  1.00  7.43           C  
ATOM   2175  C   THR A 272      -1.192  14.368  21.423  1.00  7.17           C  
ATOM   2176  O   THR A 272      -0.455  15.313  21.142  1.00  6.65           O  
ATOM   2177  CB  THR A 272       0.237  12.556  22.359  1.00  6.90           C  
ATOM   2178  OG1 THR A 272       0.643  11.193  22.171  1.00  8.09           O  
ATOM   2179  CG2 THR A 272      -0.443  12.681  23.719  1.00  7.99           C  
ATOM   2180  N   TYR A 273      -2.451  14.488  21.829  1.00  7.41           N  
ATOM   2181  CA  TYR A 273      -3.047  15.790  22.139  1.00  8.00           C  
ATOM   2182  C   TYR A 273      -2.834  15.985  23.649  1.00  7.43           C  
ATOM   2183  O   TYR A 273      -3.164  15.063  24.417  1.00  7.70           O  
ATOM   2184  CB  TYR A 273      -4.532  15.825  21.835  1.00  7.77           C  
ATOM   2185  CG  TYR A 273      -5.177  17.192  21.772  1.00  8.42           C  
ATOM   2186  CD1 TYR A 273      -5.376  17.978  22.901  1.00  8.03           C  
ATOM   2187  CD2 TYR A 273      -5.602  17.688  20.542  1.00  9.23           C  
ATOM   2188  CE1 TYR A 273      -5.984  19.224  22.808  1.00  9.43           C  
ATOM   2189  CE2 TYR A 273      -6.210  18.923  20.440  1.00 11.10           C  
ATOM   2190  CZ  TYR A 273      -6.398  19.686  21.577  1.00 11.78           C  
ATOM   2191  OH  TYR A 273      -7.005  20.917  21.447  1.00 10.75           O  
ATOM   2192  N   TYR A 274      -2.283  17.123  24.043  1.00  7.47           N  
ATOM   2193  CA  TYR A 274      -2.039  17.360  25.463  1.00  7.57           C  
ATOM   2194  C   TYR A 274      -2.103  18.847  25.782  1.00  8.32           C  
ATOM   2195  O   TYR A 274      -2.116  19.675  24.860  1.00  8.14           O  
ATOM   2196  CB  TYR A 274      -0.662  16.815  25.864  1.00  7.86           C  
ATOM   2197  CG  TYR A 274       0.545  17.366  25.148  1.00  7.34           C  
ATOM   2198  CD1 TYR A 274       0.821  17.025  23.831  1.00  7.40           C  
ATOM   2199  CD2 TYR A 274       1.441  18.223  25.786  1.00  7.27           C  
ATOM   2200  CE1 TYR A 274       1.928  17.522  23.171  1.00  7.72           C  
ATOM   2201  CE2 TYR A 274       2.555  18.724  25.137  1.00  8.24           C  
ATOM   2202  CZ  TYR A 274       2.794  18.373  23.831  1.00  8.89           C  
ATOM   2203  OH  TYR A 274       3.900  18.852  23.153  1.00 10.67           O  
ATOM   2204  N   TYR A 275      -2.145  19.153  27.087  1.00  8.62           N  
ATOM   2205  CA  TYR A 275      -2.072  20.566  27.475  1.00  8.30           C  
ATOM   2206  C   TYR A 275      -0.641  20.749  27.992  1.00  8.55           C  
ATOM   2207  O   TYR A 275      -0.216  20.093  28.945  1.00 10.07           O  
ATOM   2208  CB  TYR A 275      -3.117  21.046  28.474  1.00  8.09           C  
ATOM   2209  CG  TYR A 275      -4.439  21.220  27.735  1.00  7.83           C  
ATOM   2210  CD1 TYR A 275      -4.669  22.320  26.925  1.00  8.42           C  
ATOM   2211  CD2 TYR A 275      -5.387  20.211  27.778  1.00  9.07           C  
ATOM   2212  CE1 TYR A 275      -5.848  22.434  26.206  1.00  9.22           C  
ATOM   2213  CE2 TYR A 275      -6.568  20.321  27.065  1.00 10.30           C  
ATOM   2214  CZ  TYR A 275      -6.794  21.434  26.282  1.00  9.78           C  
ATOM   2215  OH  TYR A 275      -7.966  21.526  25.576  1.00 11.26           O  
ATOM   2216  N   GLU A 276       0.090  21.584  27.274  1.00  7.49           N  
ATOM   2217  CA  GLU A 276       1.475  21.870  27.621  1.00  7.61           C  
ATOM   2218  C   GLU A 276       1.537  22.881  28.756  1.00  9.02           C  
ATOM   2219  O   GLU A 276       0.998  23.988  28.646  1.00  9.57           O  
ATOM   2220  CB  GLU A 276       2.169  22.419  26.376  1.00  8.57           C  
ATOM   2221  CG  GLU A 276       3.625  22.823  26.585  1.00  7.75           C  
ATOM   2222  CD  GLU A 276       4.152  23.374  25.265  1.00 11.81           C  
ATOM   2223  OE1 GLU A 276       3.901  24.556  24.976  1.00 11.62           O  
ATOM   2224  OE2 GLU A 276       4.790  22.584  24.540  1.00 12.51           O  
ATOM   2225  N   ILE A 277       2.176  22.503  29.852  1.00  8.93           N  
ATOM   2226  CA  ILE A 277       2.324  23.416  30.990  1.00 10.43           C  
ATOM   2227  C   ILE A 277       3.681  24.101  30.889  1.00 11.00           C  
ATOM   2228  O   ILE A 277       4.685  23.442  30.566  1.00 10.44           O  
ATOM   2229  CB  ILE A 277       2.214  22.661  32.331  1.00 11.97           C  
ATOM   2230  CG1 ILE A 277       0.829  22.031  32.486  1.00 11.77           C  
ATOM   2231  CG2 ILE A 277       2.524  23.595  33.500  1.00 13.23           C  
ATOM   2232  CD1 ILE A 277       0.732  21.013  33.609  1.00 10.93           C  
ATOM   2233  N   ASN A 278       3.734  25.418  31.116  1.00 11.20           N  
ATOM   2234  CA  ASN A 278       5.046  26.096  31.087  1.00 11.05           C  
ATOM   2235  C   ASN A 278       5.669  25.774  32.456  1.00 13.04           C  
ATOM   2236  O   ASN A 278       5.320  26.390  33.461  1.00 13.05           O  
ATOM   2237  CB  ASN A 278       4.925  27.585  30.871  1.00 13.23           C  
ATOM   2238  CG  ASN A 278       6.261  28.309  30.885  1.00 13.52           C  
ATOM   2239  OD1 ASN A 278       7.312  27.727  31.153  1.00 13.43           O  
ATOM   2240  ND2 ASN A 278       6.226  29.604  30.586  1.00 13.28           N  
ATOM   2241  N   ASN A 279       6.567  24.792  32.473  1.00 12.24           N  
ATOM   2242  CA  ASN A 279       7.172  24.313  33.701  1.00 13.92           C  
ATOM   2243  C   ASN A 279       8.077  25.280  34.429  1.00 15.28           C  
ATOM   2244  O   ASN A 279       8.380  25.031  35.609  1.00 14.71           O  
ATOM   2245  CB  ASN A 279       7.947  23.003  33.417  1.00 12.69           C  
ATOM   2246  CG  ASN A 279       7.022  21.814  33.292  1.00 13.98           C  
ATOM   2247  OD1 ASN A 279       6.178  21.725  32.389  1.00 14.93           O  
ATOM   2248  ND2 ASN A 279       7.158  20.868  34.212  1.00 11.74           N  
ATOM   2249  N   GLN A 280       8.525  26.351  33.799  1.00 15.56           N  
ATOM   2250  CA  GLN A 280       9.410  27.314  34.429  1.00 18.07           C  
ATOM   2251  C   GLN A 280       8.691  28.544  34.961  1.00 19.45           C  
ATOM   2252  O   GLN A 280       9.361  29.469  35.439  1.00 22.38           O  
ATOM   2253  CB  GLN A 280      10.456  27.790  33.404  1.00 23.68           C  
ATOM   2254  CG  GLN A 280      11.305  26.666  32.851  1.00 35.19           C  
ATOM   2255  CD  GLN A 280      12.287  27.154  31.797  1.00 44.42           C  
ATOM   2256  OE1 GLN A 280      12.073  28.201  31.178  1.00 44.25           O  
ATOM   2257  NE2 GLN A 280      13.347  26.376  31.603  1.00 47.12           N  
ATOM   2258  N   LYS A 281       7.374  28.586  34.869  1.00 19.27           N  
ATOM   2259  CA  LYS A 281       6.630  29.754  35.326  1.00 18.85           C  
ATOM   2260  C   LYS A 281       5.729  29.456  36.507  1.00 17.33           C  
ATOM   2261  O   LYS A 281       4.815  28.637  36.420  1.00 15.91           O  
ATOM   2262  CB  LYS A 281       5.798  30.301  34.151  1.00 23.87           C  
ATOM   2263  CG  LYS A 281       5.277  31.714  34.407  1.00 29.25           C  
ATOM   2264  CD  LYS A 281       4.146  32.048  33.452  1.00 33.36           C  
ATOM   2265  CE  LYS A 281       3.623  33.460  33.672  1.00 33.45           C  
ATOM   2266  NZ  LYS A 281       2.687  33.855  32.579  1.00 35.34           N  
ATOM   2267  N   ALA A 282       5.984  30.151  37.628  1.00 17.93           N  
ATOM   2268  CA  ALA A 282       5.128  29.941  38.812  1.00 17.76           C  
ATOM   2269  C   ALA A 282       3.726  30.425  38.455  1.00 17.62           C  
ATOM   2270  O   ALA A 282       3.567  31.365  37.666  1.00 18.12           O  
ATOM   2271  CB  ALA A 282       5.696  30.686  40.001  1.00 20.06           C  
ATOM   2272  N   PRO A 283       2.726  29.758  38.980  1.00 17.84           N  
ATOM   2273  CA  PRO A 283       2.829  28.655  39.904  1.00 18.14           C  
ATOM   2274  C   PRO A 283       2.881  27.269  39.292  1.00 18.66           C  
ATOM   2275  O   PRO A 283       2.634  26.256  39.971  1.00 19.92           O  
ATOM   2276  CB  PRO A 283       1.514  28.732  40.753  1.00 17.77           C  
ATOM   2277  CG  PRO A 283       0.554  29.249  39.705  1.00 18.09           C  
ATOM   2278  CD  PRO A 283       1.318  30.114  38.723  1.00 17.44           C  
ATOM   2279  N   PHE A 284       3.219  27.176  38.009  1.00 17.90           N  
ATOM   2280  CA  PHE A 284       3.286  25.912  37.293  1.00 17.50           C  
ATOM   2281  C   PHE A 284       4.614  25.206  37.469  1.00 18.28           C  
ATOM   2282  O   PHE A 284       4.831  24.114  36.942  1.00 17.96           O  
ATOM   2283  CB  PHE A 284       2.976  26.129  35.796  1.00 15.73           C  
ATOM   2284  CG  PHE A 284       1.694  26.914  35.644  1.00 15.48           C  
ATOM   2285  CD1 PHE A 284       0.473  26.301  35.829  1.00 14.27           C  
ATOM   2286  CD2 PHE A 284       1.742  28.272  35.371  1.00 17.66           C  
ATOM   2287  CE1 PHE A 284      -0.700  27.027  35.719  1.00 18.27           C  
ATOM   2288  CE2 PHE A 284       0.576  29.005  35.262  1.00 18.33           C  
ATOM   2289  CZ  PHE A 284      -0.642  28.381  35.440  1.00 14.26           C  
ATOM   2290  N   ASN A 285       5.502  25.791  38.270  1.00 18.33           N  
ATOM   2291  CA  ASN A 285       6.788  25.197  38.603  1.00 20.53           C  
ATOM   2292  C   ASN A 285       6.643  24.349  39.879  1.00 21.32           C  
ATOM   2293  O   ASN A 285       7.593  23.770  40.402  1.00 22.52           O  
ATOM   2294  CB  ASN A 285       7.888  26.230  38.721  1.00 21.60           C  
ATOM   2295  CG  ASN A 285       7.672  27.319  39.745  1.00 21.30           C  
ATOM   2296  OD1 ASN A 285       6.562  27.558  40.219  1.00 18.11           O  
ATOM   2297  ND2 ASN A 285       8.760  28.006  40.095  1.00 21.22           N  
ATOM   2298  N   ASP A 286       5.415  24.248  40.360  1.00 20.64           N  
ATOM   2299  CA  ASP A 286       5.017  23.454  41.504  1.00 20.95           C  
ATOM   2300  C   ASP A 286       4.302  22.200  40.986  1.00 19.84           C  
ATOM   2301  O   ASP A 286       3.204  22.306  40.429  1.00 18.17           O  
ATOM   2302  CB  ASP A 286       4.078  24.253  42.402  1.00 25.11           C  
ATOM   2303  CG  ASP A 286       3.613  23.584  43.666  1.00 27.95           C  
ATOM   2304  OD1 ASP A 286       3.640  22.341  43.790  1.00 27.03           O  
ATOM   2305  OD2 ASP A 286       3.173  24.313  44.596  1.00 28.56           O  
ATOM   2306  N   VAL A 287       4.884  21.027  41.206  1.00 18.76           N  
ATOM   2307  CA  VAL A 287       4.305  19.764  40.759  1.00 18.24           C  
ATOM   2308  C   VAL A 287       2.893  19.504  41.228  1.00 18.69           C  
ATOM   2309  O   VAL A 287       2.107  18.844  40.517  1.00 19.27           O  
ATOM   2310  CB  VAL A 287       5.210  18.570  41.150  1.00 19.93           C  
ATOM   2311  CG1 VAL A 287       5.289  18.410  42.657  1.00 16.96           C  
ATOM   2312  CG2 VAL A 287       4.720  17.285  40.492  1.00 19.27           C  
ATOM   2313  N   ARG A 288       2.504  19.986  42.409  1.00 17.73           N  
ATOM   2314  CA  ARG A 288       1.153  19.792  42.915  1.00 17.29           C  
ATOM   2315  C   ARG A 288       0.140  20.504  42.028  1.00 16.56           C  
ATOM   2316  O   ARG A 288      -0.951  19.983  41.787  1.00 18.34           O  
ATOM   2317  CB  ARG A 288       1.038  20.298  44.358  1.00 21.63           C  
ATOM   2318  CG  ARG A 288       1.918  19.485  45.313  1.00 26.08           C  
ATOM   2319  CD  ARG A 288       1.967  20.163  46.677  1.00 31.39           C  
ATOM   2320  NE  ARG A 288       2.415  21.547  46.558  1.00 33.49           N  
ATOM   2321  CZ  ARG A 288       2.820  22.313  47.557  1.00 38.46           C  
ATOM   2322  NH1 ARG A 288       2.864  21.847  48.800  1.00 38.94           N  
ATOM   2323  NH2 ARG A 288       3.196  23.565  47.315  1.00 39.33           N  
ATOM   2324  N   VAL A 289       0.507  21.688  41.550  1.00 15.57           N  
ATOM   2325  CA  VAL A 289      -0.367  22.443  40.649  1.00 15.03           C  
ATOM   2326  C   VAL A 289      -0.512  21.675  39.336  1.00 14.16           C  
ATOM   2327  O   VAL A 289      -1.616  21.437  38.842  1.00 14.50           O  
ATOM   2328  CB  VAL A 289       0.209  23.837  40.377  1.00 15.41           C  
ATOM   2329  CG1 VAL A 289      -0.633  24.599  39.363  1.00 13.59           C  
ATOM   2330  CG2 VAL A 289       0.309  24.613  41.689  1.00 17.56           C  
ATOM   2331  N   ARG A 290       0.632  21.251  38.794  1.00 14.09           N  
ATOM   2332  CA  ARG A 290       0.626  20.488  37.543  1.00 13.66           C  
ATOM   2333  C   ARG A 290      -0.130  19.177  37.675  1.00 13.91           C  
ATOM   2334  O   ARG A 290      -0.949  18.821  36.813  1.00 13.29           O  
ATOM   2335  CB  ARG A 290       2.062  20.260  37.073  1.00 15.21           C  
ATOM   2336  CG  ARG A 290       2.852  21.540  36.829  1.00 14.61           C  
ATOM   2337  CD  ARG A 290       4.066  21.241  35.953  1.00 11.49           C  
ATOM   2338  NE  ARG A 290       4.944  20.256  36.588  1.00 14.88           N  
ATOM   2339  CZ  ARG A 290       5.935  20.552  37.422  1.00 16.31           C  
ATOM   2340  NH1 ARG A 290       6.208  21.811  37.741  1.00 17.07           N  
ATOM   2341  NH2 ARG A 290       6.680  19.583  37.945  1.00 18.14           N  
ATOM   2342  N   THR A 291       0.085  18.435  38.763  1.00 14.52           N  
ATOM   2343  CA  THR A 291      -0.616  17.162  38.974  1.00 15.36           C  
ATOM   2344  C   THR A 291      -2.115  17.341  39.096  1.00 15.20           C  
ATOM   2345  O   THR A 291      -2.899  16.537  38.554  1.00 15.36           O  
ATOM   2346  CB  THR A 291      -0.036  16.439  40.208  1.00 15.63           C  
ATOM   2347  OG1 THR A 291       1.373  16.246  39.990  1.00 17.46           O  
ATOM   2348  CG2 THR A 291      -0.709  15.096  40.433  1.00 16.36           C  
ATOM   2349  N   ALA A 292      -2.563  18.400  39.779  1.00 14.64           N  
ATOM   2350  CA  ALA A 292      -3.988  18.681  39.937  1.00 15.00           C  
ATOM   2351  C   ALA A 292      -4.674  18.898  38.595  1.00 12.99           C  
ATOM   2352  O   ALA A 292      -5.750  18.362  38.318  1.00 14.71           O  
ATOM   2353  CB  ALA A 292      -4.168  19.913  40.822  1.00 16.09           C  
ATOM   2354  N   LEU A 293      -4.042  19.693  37.723  1.00 14.64           N  
ATOM   2355  CA  LEU A 293      -4.575  19.945  36.386  1.00 13.69           C  
ATOM   2356  C   LEU A 293      -4.655  18.646  35.584  1.00 12.95           C  
ATOM   2357  O   LEU A 293      -5.656  18.355  34.930  1.00 13.01           O  
ATOM   2358  CB  LEU A 293      -3.706  20.964  35.643  1.00 17.26           C  
ATOM   2359  CG  LEU A 293      -3.736  22.394  36.191  1.00 16.69           C  
ATOM   2360  CD1 LEU A 293      -2.768  23.275  35.417  1.00 19.41           C  
ATOM   2361  CD2 LEU A 293      -5.150  22.957  36.133  1.00 15.39           C  
ATOM   2362  N   LYS A 294      -3.593  17.844  35.663  1.00 12.50           N  
ATOM   2363  CA  LYS A 294      -3.535  16.569  34.971  1.00 14.11           C  
ATOM   2364  C   LYS A 294      -4.645  15.634  35.441  1.00 14.64           C  
ATOM   2365  O   LYS A 294      -5.356  15.043  34.619  1.00 14.36           O  
ATOM   2366  CB  LYS A 294      -2.166  15.911  35.191  1.00 13.95           C  
ATOM   2367  CG  LYS A 294      -2.015  14.594  34.437  1.00 13.39           C  
ATOM   2368  CD  LYS A 294      -0.685  13.926  34.754  1.00 13.16           C  
ATOM   2369  CE  LYS A 294      -0.719  13.302  36.144  1.00 12.60           C  
ATOM   2370  NZ  LYS A 294       0.626  12.804  36.542  1.00 13.21           N  
ATOM   2371  N   LEU A 295      -4.802  15.499  36.762  1.00 15.07           N  
ATOM   2372  CA  LEU A 295      -5.820  14.627  37.322  1.00 14.60           C  
ATOM   2373  C   LEU A 295      -7.238  15.146  37.210  1.00 14.71           C  
ATOM   2374  O   LEU A 295      -8.151  14.348  36.930  1.00 15.11           O  
ATOM   2375  CB  LEU A 295      -5.513  14.350  38.808  1.00 17.27           C  
ATOM   2376  CG  LEU A 295      -4.179  13.691  39.142  1.00 19.16           C  
ATOM   2377  CD1 LEU A 295      -4.042  13.538  40.657  1.00 18.26           C  
ATOM   2378  CD2 LEU A 295      -4.023  12.345  38.463  1.00 18.40           C  
ATOM   2379  N   ALA A 296      -7.480  16.446  37.396  1.00 15.06           N  
ATOM   2380  CA  ALA A 296      -8.839  16.996  37.347  1.00 15.75           C  
ATOM   2381  C   ALA A 296      -9.465  17.031  35.967  1.00 15.16           C  
ATOM   2382  O   ALA A 296     -10.694  17.177  35.827  1.00 16.07           O  
ATOM   2383  CB  ALA A 296      -8.883  18.387  37.983  1.00 16.38           C  
ATOM   2384  N   LEU A 297      -8.651  16.910  34.919  1.00 16.55           N  
ATOM   2385  CA  LEU A 297      -9.169  16.881  33.552  1.00 16.83           C  
ATOM   2386  C   LEU A 297      -9.865  15.535  33.327  1.00 17.84           C  
ATOM   2387  O   LEU A 297      -9.246  14.488  33.562  1.00 19.20           O  
ATOM   2388  CB  LEU A 297      -8.032  17.073  32.559  1.00 19.96           C  
ATOM   2389  CG  LEU A 297      -8.395  17.181  31.079  1.00 21.59           C  
ATOM   2390  CD1 LEU A 297      -7.504  18.218  30.396  1.00 21.86           C  
ATOM   2391  CD2 LEU A 297      -8.253  15.829  30.395  1.00 21.20           C  
ATOM   2392  N   ASP A 298     -11.121  15.569  32.910  1.00 17.35           N  
ATOM   2393  CA  ASP A 298     -11.873  14.337  32.667  1.00 18.06           C  
ATOM   2394  C   ASP A 298     -11.734  13.921  31.206  1.00 19.26           C  
ATOM   2395  O   ASP A 298     -12.412  14.441  30.318  1.00 17.81           O  
ATOM   2396  CB  ASP A 298     -13.336  14.543  33.055  1.00 20.79           C  
ATOM   2397  CG  ASP A 298     -14.125  13.256  33.131  1.00 26.87           C  
ATOM   2398  OD1 ASP A 298     -13.757  12.269  32.452  1.00 26.27           O  
ATOM   2399  OD2 ASP A 298     -15.134  13.216  33.877  1.00 26.47           O  
ATOM   2400  N   ARG A 299     -10.850  12.949  30.960  1.00 18.94           N  
ATOM   2401  CA  ARG A 299     -10.580  12.460  29.619  1.00 19.77           C  
ATOM   2402  C   ARG A 299     -11.747  11.740  28.975  1.00 22.68           C  
ATOM   2403  O   ARG A 299     -11.913  11.798  27.749  1.00 20.14           O  
ATOM   2404  CB  ARG A 299      -9.360  11.519  29.633  1.00 16.04           C  
ATOM   2405  CG  ARG A 299      -8.071  12.286  29.852  1.00 16.82           C  
ATOM   2406  CD  ARG A 299      -6.992  11.398  30.479  1.00 12.65           C  
ATOM   2407  NE  ARG A 299      -5.885  12.269  30.874  1.00 15.07           N  
ATOM   2408  CZ  ARG A 299      -5.780  12.965  31.994  1.00 15.59           C  
ATOM   2409  NH1 ARG A 299      -6.712  12.887  32.942  1.00 17.78           N  
ATOM   2410  NH2 ARG A 299      -4.719  13.749  32.183  1.00 15.37           N  
ATOM   2411  N   ASP A 300     -12.553  11.053  29.787  1.00 23.53           N  
ATOM   2412  CA  ASP A 300     -13.720  10.352  29.229  1.00 27.24           C  
ATOM   2413  C   ASP A 300     -14.685  11.389  28.656  1.00 25.75           C  
ATOM   2414  O   ASP A 300     -15.194  11.205  27.550  1.00 25.99           O  
ATOM   2415  CB  ASP A 300     -14.378   9.469  30.270  1.00 42.36           C  
ATOM   2416  CG  ASP A 300     -15.411   8.501  29.746  1.00 55.99           C  
ATOM   2417  OD1 ASP A 300     -15.787   8.554  28.554  1.00 62.26           O  
ATOM   2418  OD2 ASP A 300     -15.886   7.647  30.540  1.00 65.95           O  
ATOM   2419  N   ILE A 301     -14.916  12.482  29.389  1.00 25.45           N  
ATOM   2420  CA  ILE A 301     -15.813  13.526  28.884  1.00 26.80           C  
ATOM   2421  C   ILE A 301     -15.275  14.113  27.581  1.00 25.71           C  
ATOM   2422  O   ILE A 301     -15.943  14.085  26.545  1.00 24.06           O  
ATOM   2423  CB  ILE A 301     -16.046  14.638  29.919  1.00 28.22           C  
ATOM   2424  CG1 ILE A 301     -17.011  14.132  31.007  1.00 27.88           C  
ATOM   2425  CG2 ILE A 301     -16.606  15.903  29.282  1.00 27.85           C  
ATOM   2426  CD1 ILE A 301     -17.078  15.030  32.223  1.00 31.82           C  
ATOM   2427  N   ILE A 302     -14.062  14.648  27.632  1.00 25.12           N  
ATOM   2428  CA  ILE A 302     -13.469  15.252  26.435  1.00 26.40           C  
ATOM   2429  C   ILE A 302     -13.431  14.299  25.261  1.00 27.28           C  
ATOM   2430  O   ILE A 302     -14.000  14.572  24.190  1.00 25.62           O  
ATOM   2431  CB  ILE A 302     -12.075  15.805  26.786  1.00 29.60           C  
ATOM   2432  CG1 ILE A 302     -12.276  17.053  27.664  1.00 28.56           C  
ATOM   2433  CG2 ILE A 302     -11.261  16.136  25.548  1.00 30.91           C  
ATOM   2434  CD1 ILE A 302     -11.236  17.223  28.740  1.00 35.96           C  
ATOM   2435  N   VAL A 303     -12.774  13.159  25.420  1.00 28.12           N  
ATOM   2436  CA  VAL A 303     -12.635  12.184  24.352  1.00 30.19           C  
ATOM   2437  C   VAL A 303     -13.920  11.540  23.880  1.00 31.48           C  
ATOM   2438  O   VAL A 303     -14.137  11.460  22.651  1.00 29.61           O  
ATOM   2439  CB  VAL A 303     -11.616  11.092  24.780  1.00 31.16           C  
ATOM   2440  CG1 VAL A 303     -11.499  10.006  23.736  1.00 32.20           C  
ATOM   2441  CG2 VAL A 303     -10.263  11.732  25.065  1.00 26.64           C  
ATOM   2442  N   ASN A 304     -14.774  11.042  24.772  1.00 32.64           N  
ATOM   2443  CA  ASN A 304     -15.983  10.350  24.353  1.00 35.72           C  
ATOM   2444  C   ASN A 304     -17.257  11.163  24.346  1.00 36.92           C  
ATOM   2445  O   ASN A 304     -18.228  10.734  23.697  1.00 37.81           O  
ATOM   2446  CB  ASN A 304     -16.216   9.112  25.249  1.00 41.24           C  
ATOM   2447  CG  ASN A 304     -15.046   8.154  25.202  1.00 46.62           C  
ATOM   2448  OD1 ASN A 304     -14.436   7.951  24.148  1.00 51.94           O  
ATOM   2449  ND2 ASN A 304     -14.720   7.559  26.346  1.00 48.39           N  
ATOM   2450  N   LYS A 305     -17.315  12.278  25.059  1.00 38.12           N  
ATOM   2451  CA  LYS A 305     -18.544  13.068  25.085  1.00 39.22           C  
ATOM   2452  C   LYS A 305     -18.443  14.314  24.213  1.00 39.22           C  
ATOM   2453  O   LYS A 305     -19.319  14.532  23.365  1.00 40.77           O  
ATOM   2454  CB  LYS A 305     -18.930  13.456  26.510  1.00 43.39           C  
ATOM   2455  CG  LYS A 305     -18.837  12.376  27.560  1.00 48.43           C  
ATOM   2456  CD  LYS A 305     -19.941  11.346  27.477  1.00 53.03           C  
ATOM   2457  CE  LYS A 305     -19.420   9.941  27.235  1.00 55.58           C  
ATOM   2458  NZ  LYS A 305     -18.820   9.341  28.464  1.00 55.29           N  
ATOM   2459  N   VAL A 306     -17.400  15.123  24.405  1.00 38.19           N  
ATOM   2460  CA  VAL A 306     -17.281  16.360  23.632  1.00 37.77           C  
ATOM   2461  C   VAL A 306     -16.685  16.175  22.250  1.00 36.95           C  
ATOM   2462  O   VAL A 306     -17.197  16.763  21.280  1.00 37.03           O  
ATOM   2463  CB  VAL A 306     -16.585  17.491  24.409  1.00 38.69           C  
ATOM   2464  CG1 VAL A 306     -16.875  17.381  25.910  1.00 36.06           C  
ATOM   2465  CG2 VAL A 306     -15.093  17.577  24.178  1.00 41.04           C  
ATOM   2466  N   LYS A 307     -15.633  15.388  22.108  1.00 35.60           N  
ATOM   2467  CA  LYS A 307     -14.980  15.183  20.809  1.00 33.76           C  
ATOM   2468  C   LYS A 307     -15.588  13.996  20.078  1.00 33.54           C  
ATOM   2469  O   LYS A 307     -16.108  14.115  18.964  1.00 32.91           O  
ATOM   2470  CB  LYS A 307     -13.487  15.000  21.049  1.00 31.30           C  
ATOM   2471  CG  LYS A 307     -12.645  14.531  19.894  1.00 33.30           C  
ATOM   2472  CD  LYS A 307     -12.177  15.671  19.020  1.00 27.70           C  
ATOM   2473  CE  LYS A 307     -10.751  15.479  18.548  1.00 27.21           C  
ATOM   2474  NZ  LYS A 307     -10.593  14.448  17.500  1.00 24.66           N  
ATOM   2475  N   ASN A 308     -15.510  12.830  20.702  1.00 33.04           N  
ATOM   2476  CA  ASN A 308     -16.042  11.587  20.175  1.00 34.43           C  
ATOM   2477  C   ASN A 308     -15.750  11.329  18.709  1.00 33.58           C  
ATOM   2478  O   ASN A 308     -16.653  11.129  17.885  1.00 32.81           O  
ATOM   2479  CB  ASN A 308     -17.559  11.558  20.447  1.00 41.49           C  
ATOM   2480  CG  ASN A 308     -18.129  10.155  20.398  1.00 46.18           C  
ATOM   2481  OD1 ASN A 308     -19.268   9.965  19.956  1.00 51.43           O  
ATOM   2482  ND2 ASN A 308     -17.357   9.171  20.844  1.00 46.68           N  
ATOM   2483  N   GLN A 309     -14.466  11.304  18.330  1.00 31.79           N  
ATOM   2484  CA  GLN A 309     -14.081  11.061  16.944  1.00 30.53           C  
ATOM   2485  C   GLN A 309     -13.217   9.811  16.816  1.00 30.92           C  
ATOM   2486  O   GLN A 309     -12.610   9.560  15.770  1.00 31.27           O  
ATOM   2487  CB  GLN A 309     -13.376  12.280  16.346  1.00 27.96           C  
ATOM   2488  CG  GLN A 309     -14.288  13.490  16.194  1.00 23.49           C  
ATOM   2489  CD  GLN A 309     -13.594  14.695  15.606  1.00 26.31           C  
ATOM   2490  OE1 GLN A 309     -12.392  14.665  15.318  1.00 28.23           O  
ATOM   2491  NE2 GLN A 309     -14.349  15.778  15.422  1.00 21.23           N  
ATOM   2492  N   GLY A 310     -13.191   9.010  17.883  1.00 30.15           N  
ATOM   2493  CA  GLY A 310     -12.435   7.773  17.908  1.00 27.81           C  
ATOM   2494  C   GLY A 310     -11.123   7.877  18.668  1.00 26.58           C  
ATOM   2495  O   GLY A 310     -10.363   6.899  18.722  1.00 25.76           O  
ATOM   2496  N   ASP A 311     -10.834   9.040  19.249  1.00 24.45           N  
ATOM   2497  CA  ASP A 311      -9.584   9.210  19.990  1.00 23.54           C  
ATOM   2498  C   ASP A 311      -9.582   8.338  21.241  1.00 22.66           C  
ATOM   2499  O   ASP A 311     -10.630   7.897  21.722  1.00 23.76           O  
ATOM   2500  CB  ASP A 311      -9.370  10.675  20.358  1.00 23.07           C  
ATOM   2501  CG  ASP A 311      -9.508  11.578  19.142  1.00 25.38           C  
ATOM   2502  OD1 ASP A 311      -8.625  11.510  18.262  1.00 22.76           O  
ATOM   2503  OD2 ASP A 311     -10.501  12.331  19.084  1.00 25.40           O  
ATOM   2504  N   LEU A 312      -8.390   8.079  21.760  1.00 20.54           N  
ATOM   2505  CA  LEU A 312      -8.219   7.252  22.950  1.00 18.17           C  
ATOM   2506  C   LEU A 312      -7.648   8.103  24.077  1.00 15.91           C  
ATOM   2507  O   LEU A 312      -6.660   8.803  23.866  1.00 13.18           O  
ATOM   2508  CB  LEU A 312      -7.219   6.130  22.665  1.00 27.38           C  
ATOM   2509  CG  LEU A 312      -7.548   5.040  21.666  1.00 37.44           C  
ATOM   2510  CD1 LEU A 312      -7.479   5.530  20.221  1.00 40.95           C  
ATOM   2511  CD2 LEU A 312      -6.589   3.853  21.841  1.00 39.29           C  
ATOM   2512  N   PRO A 313      -8.233   8.035  25.250  1.00 14.93           N  
ATOM   2513  CA  PRO A 313      -7.774   8.774  26.420  1.00 13.57           C  
ATOM   2514  C   PRO A 313      -6.302   8.472  26.672  1.00 12.56           C  
ATOM   2515  O   PRO A 313      -5.891   7.306  26.678  1.00 11.65           O  
ATOM   2516  CB  PRO A 313      -8.650   8.368  27.606  1.00 13.74           C  
ATOM   2517  CG  PRO A 313      -9.820   7.714  26.919  1.00 16.40           C  
ATOM   2518  CD  PRO A 313      -9.400   7.211  25.545  1.00 16.37           C  
ATOM   2519  N   ALA A 314      -5.507   9.517  26.871  1.00 11.48           N  
ATOM   2520  CA  ALA A 314      -4.075   9.377  27.049  1.00  9.78           C  
ATOM   2521  C   ALA A 314      -3.588   9.504  28.481  1.00 11.49           C  
ATOM   2522  O   ALA A 314      -4.127  10.263  29.289  1.00 12.60           O  
ATOM   2523  CB  ALA A 314      -3.354  10.429  26.181  1.00  8.07           C  
ATOM   2524  N   TYR A 315      -2.524   8.769  28.788  1.00 10.80           N  
ATOM   2525  CA  TYR A 315      -1.906   8.767  30.103  1.00 11.25           C  
ATOM   2526  C   TYR A 315      -0.392   8.965  29.978  1.00 11.38           C  
ATOM   2527  O   TYR A 315       0.342   8.931  30.965  1.00 12.76           O  
ATOM   2528  CB  TYR A 315      -2.162   7.431  30.831  1.00 10.89           C  
ATOM   2529  CG  TYR A 315      -1.758   6.223  30.005  1.00 11.33           C  
ATOM   2530  CD1 TYR A 315      -0.447   5.762  29.986  1.00 11.72           C  
ATOM   2531  CD2 TYR A 315      -2.699   5.560  29.225  1.00 12.13           C  
ATOM   2532  CE1 TYR A 315      -0.080   4.670  29.221  1.00 11.54           C  
ATOM   2533  CE2 TYR A 315      -2.343   4.465  28.453  1.00 13.18           C  
ATOM   2534  CZ  TYR A 315      -1.030   4.027  28.463  1.00 13.11           C  
ATOM   2535  OH  TYR A 315      -0.683   2.940  27.689  1.00 14.55           O  
ATOM   2536  N   SER A 316       0.057   9.131  28.732  1.00 10.22           N  
ATOM   2537  CA  SER A 316       1.463   9.317  28.439  1.00  9.37           C  
ATOM   2538  C   SER A 316       1.645  10.332  27.302  1.00  9.34           C  
ATOM   2539  O   SER A 316       0.692  10.791  26.678  1.00 10.13           O  
ATOM   2540  CB  SER A 316       2.092   7.980  27.999  1.00  8.76           C  
ATOM   2541  OG  SER A 316       1.458   7.537  26.795  1.00 11.09           O  
ATOM   2542  N   TYR A 317       2.909  10.644  27.055  1.00 10.36           N  
ATOM   2543  CA  TYR A 317       3.277  11.562  25.956  1.00  9.19           C  
ATOM   2544  C   TYR A 317       3.442  10.716  24.696  1.00  8.23           C  
ATOM   2545  O   TYR A 317       2.731  10.857  23.704  1.00  8.64           O  
ATOM   2546  CB  TYR A 317       4.527  12.313  26.337  1.00  9.25           C  
ATOM   2547  CG  TYR A 317       5.049  13.351  25.381  1.00  9.50           C  
ATOM   2548  CD1 TYR A 317       4.194  14.231  24.721  1.00  8.61           C  
ATOM   2549  CD2 TYR A 317       6.416  13.476  25.165  1.00  7.76           C  
ATOM   2550  CE1 TYR A 317       4.690  15.200  23.864  1.00  7.38           C  
ATOM   2551  CE2 TYR A 317       6.916  14.436  24.299  1.00  7.23           C  
ATOM   2552  CZ  TYR A 317       6.054  15.293  23.660  1.00  6.65           C  
ATOM   2553  OH  TYR A 317       6.540  16.259  22.813  1.00  8.26           O  
ATOM   2554  N   THR A 318       4.371   9.754  24.742  1.00  8.33           N  
ATOM   2555  CA  THR A 318       4.558   8.834  23.619  1.00  9.08           C  
ATOM   2556  C   THR A 318       3.297   7.968  23.489  1.00  8.87           C  
ATOM   2557  O   THR A 318       2.850   7.366  24.481  1.00  9.16           O  
ATOM   2558  CB  THR A 318       5.721   7.847  23.911  1.00 10.01           C  
ATOM   2559  OG1 THR A 318       6.938   8.541  24.178  1.00  9.32           O  
ATOM   2560  CG2 THR A 318       5.916   6.896  22.736  1.00 10.92           C  
ATOM   2561  N   PRO A 319       2.727   7.889  22.315  1.00  7.79           N  
ATOM   2562  CA  PRO A 319       1.565   7.023  22.078  1.00  8.09           C  
ATOM   2563  C   PRO A 319       2.008   5.591  22.343  1.00 10.63           C  
ATOM   2564  O   PRO A 319       3.070   5.132  21.876  1.00  9.86           O  
ATOM   2565  CB  PRO A 319       1.165   7.215  20.614  1.00  8.04           C  
ATOM   2566  CG  PRO A 319       1.901   8.491  20.246  1.00  8.42           C  
ATOM   2567  CD  PRO A 319       3.176   8.549  21.097  1.00  7.96           C  
ATOM   2568  N   PRO A 320       1.216   4.810  23.063  1.00 11.24           N  
ATOM   2569  CA  PRO A 320       1.508   3.442  23.422  1.00 11.76           C  
ATOM   2570  C   PRO A 320       1.693   2.479  22.267  1.00 12.59           C  
ATOM   2571  O   PRO A 320       2.287   1.398  22.451  1.00 13.31           O  
ATOM   2572  CB  PRO A 320       0.372   2.942  24.352  1.00 12.13           C  
ATOM   2573  CG  PRO A 320      -0.619   4.064  24.319  1.00 13.55           C  
ATOM   2574  CD  PRO A 320      -0.035   5.286  23.646  1.00 11.89           C  
ATOM   2575  N   TYR A 321       1.236   2.811  21.079  1.00 11.46           N  
ATOM   2576  CA  TYR A 321       1.324   2.004  19.881  1.00 12.67           C  
ATOM   2577  C   TYR A 321       2.524   2.371  19.009  1.00 11.48           C  
ATOM   2578  O   TYR A 321       2.712   1.832  17.908  1.00  9.60           O  
ATOM   2579  CB  TYR A 321       0.026   2.064  19.086  1.00 15.94           C  
ATOM   2580  CG  TYR A 321      -0.602   3.424  18.930  1.00 19.56           C  
ATOM   2581  CD1 TYR A 321      -1.273   4.037  19.992  1.00 21.01           C  
ATOM   2582  CD2 TYR A 321      -0.553   4.098  17.713  1.00 20.13           C  
ATOM   2583  CE1 TYR A 321      -1.847   5.283  19.852  1.00 20.86           C  
ATOM   2584  CE2 TYR A 321      -1.143   5.341  17.562  1.00 19.75           C  
ATOM   2585  CZ  TYR A 321      -1.793   5.924  18.627  1.00 19.58           C  
ATOM   2586  OH  TYR A 321      -2.378   7.158  18.483  1.00 17.83           O  
ATOM   2587  N   THR A 322       3.345   3.297  19.515  1.00  9.48           N  
ATOM   2588  CA  THR A 322       4.581   3.659  18.813  1.00  8.39           C  
ATOM   2589  C   THR A 322       5.444   2.387  18.760  1.00  8.00           C  
ATOM   2590  O   THR A 322       5.453   1.611  19.726  1.00  9.56           O  
ATOM   2591  CB  THR A 322       5.349   4.740  19.578  1.00  7.86           C  
ATOM   2592  OG1 THR A 322       4.491   5.893  19.738  1.00  8.84           O  
ATOM   2593  CG2 THR A 322       6.618   5.148  18.859  1.00  7.21           C  
ATOM   2594  N   ASP A 323       6.126   2.196  17.660  1.00  7.05           N  
ATOM   2595  CA  ASP A 323       7.011   1.029  17.524  1.00  9.65           C  
ATOM   2596  C   ASP A 323       8.081   1.101  18.614  1.00  9.70           C  
ATOM   2597  O   ASP A 323       8.899   2.021  18.588  1.00  9.94           O  
ATOM   2598  CB  ASP A 323       7.646   1.061  16.143  1.00 10.49           C  
ATOM   2599  CG  ASP A 323       8.492  -0.153  15.819  1.00  9.52           C  
ATOM   2600  OD1 ASP A 323       8.877  -0.892  16.744  1.00 11.75           O  
ATOM   2601  OD2 ASP A 323       8.765  -0.310  14.616  1.00 12.58           O  
ATOM   2602  N   GLY A 324       8.067   0.154  19.544  1.00  8.34           N  
ATOM   2603  CA  GLY A 324       9.027   0.118  20.628  1.00  8.87           C  
ATOM   2604  C   GLY A 324       8.450   0.591  21.948  1.00 10.56           C  
ATOM   2605  O   GLY A 324       9.132   0.579  22.992  1.00 10.41           O  
ATOM   2606  N   ALA A 325       7.182   1.016  21.937  1.00  9.54           N  
ATOM   2607  CA  ALA A 325       6.587   1.483  23.200  1.00  9.74           C  
ATOM   2608  C   ALA A 325       5.949   0.296  23.927  1.00 10.41           C  
ATOM   2609  O   ALA A 325       5.131  -0.428  23.361  1.00 11.44           O  
ATOM   2610  CB  ALA A 325       5.582   2.581  22.944  1.00  9.86           C  
ATOM   2611  N   LYS A 326       6.340   0.110  25.162  1.00  9.89           N  
ATOM   2612  CA  LYS A 326       5.844  -0.915  26.072  1.00 10.73           C  
ATOM   2613  C   LYS A 326       5.624  -0.177  27.405  1.00 11.60           C  
ATOM   2614  O   LYS A 326       6.322  -0.345  28.399  1.00 12.46           O  
ATOM   2615  CB ALYS A 326       6.819  -2.055  26.235  0.50  9.71           C  
ATOM   2616  CB BLYS A 326       6.824  -2.060  26.229  0.50  9.96           C  
ATOM   2617  CG ALYS A 326       6.815  -3.122  25.150  0.50  7.73           C  
ATOM   2618  CG BLYS A 326       6.434  -3.172  27.174  0.50  6.34           C  
ATOM   2619  CD ALYS A 326       7.604  -4.323  25.674  0.50 13.37           C  
ATOM   2620  CD BLYS A 326       6.141  -4.481  26.501  0.50 12.84           C  
ATOM   2621  CE ALYS A 326       7.283  -5.624  24.980  0.50 12.20           C  
ATOM   2622  CE BLYS A 326       6.001  -5.673  27.466  0.50  1.70           C  
ATOM   2623  NZ ALYS A 326       8.129  -5.849  23.783  0.50 19.86           N  
ATOM   2624  NZ BLYS A 326       5.889  -6.910  26.644  0.50  9.81           N  
ATOM   2625  N   LEU A 327       4.650   0.741  27.357  1.00 11.29           N  
ATOM   2626  CA  LEU A 327       4.368   1.628  28.461  1.00 11.40           C  
ATOM   2627  C   LEU A 327       3.548   1.058  29.601  1.00 11.01           C  
ATOM   2628  O   LEU A 327       2.682   0.205  29.448  1.00 11.18           O  
ATOM   2629  CB  LEU A 327       3.695   2.911  27.915  1.00 13.20           C  
ATOM   2630  CG  LEU A 327       4.410   3.602  26.754  1.00 12.33           C  
ATOM   2631  CD1 LEU A 327       3.790   4.979  26.510  1.00 15.32           C  
ATOM   2632  CD2 LEU A 327       5.907   3.742  26.981  1.00 13.18           C  
ATOM   2633  N   VAL A 328       3.855   1.574  30.793  1.00 11.32           N  
ATOM   2634  CA  VAL A 328       3.152   1.156  32.005  1.00 12.65           C  
ATOM   2635  C   VAL A 328       2.047   2.176  32.284  1.00 14.79           C  
ATOM   2636  O   VAL A 328       2.337   3.350  32.528  1.00 17.02           O  
ATOM   2637  CB  VAL A 328       4.094   1.054  33.212  1.00 12.11           C  
ATOM   2638  CG1 VAL A 328       3.326   0.710  34.481  1.00 13.29           C  
ATOM   2639  CG2 VAL A 328       5.190   0.025  32.963  1.00 11.24           C  
ATOM   2640  N   GLU A 329       0.804   1.733  32.193  1.00 15.44           N  
ATOM   2641  CA  GLU A 329      -0.331   2.645  32.463  1.00 16.31           C  
ATOM   2642  C   GLU A 329      -0.327   2.952  33.953  1.00 18.11           C  
ATOM   2643  O   GLU A 329      -0.326   2.047  34.800  1.00 18.28           O  
ATOM   2644  CB  GLU A 329      -1.598   1.972  31.991  1.00 20.57           C  
ATOM   2645  CG  GLU A 329      -2.911   2.444  32.577  1.00 28.69           C  
ATOM   2646  CD  GLU A 329      -4.031   1.503  32.143  1.00 34.64           C  
ATOM   2647  OE1 GLU A 329      -4.047   0.354  32.618  1.00 38.24           O  
ATOM   2648  OE2 GLU A 329      -4.851   1.922  31.308  1.00 42.45           O  
ATOM   2649  N   PRO A 330      -0.272   4.221  34.300  1.00 18.15           N  
ATOM   2650  CA  PRO A 330      -0.225   4.684  35.673  1.00 18.32           C  
ATOM   2651  C   PRO A 330      -1.499   4.363  36.431  1.00 17.91           C  
ATOM   2652  O   PRO A 330      -2.579   4.238  35.853  1.00 16.42           O  
ATOM   2653  CB  PRO A 330       0.035   6.202  35.643  1.00 18.03           C  
ATOM   2654  CG  PRO A 330      -0.319   6.559  34.222  1.00 19.33           C  
ATOM   2655  CD  PRO A 330      -0.258   5.329  33.344  1.00 17.92           C  
ATOM   2656  N   GLU A 331      -1.379   4.254  37.758  1.00 19.57           N  
ATOM   2657  CA  GLU A 331      -2.531   3.942  38.597  1.00 21.22           C  
ATOM   2658  C   GLU A 331      -3.601   5.006  38.603  1.00 19.02           C  
ATOM   2659  O   GLU A 331      -4.789   4.648  38.602  1.00 20.13           O  
ATOM   2660  CB  GLU A 331      -2.082   3.575  40.018  1.00 29.79           C  
ATOM   2661  CG  GLU A 331      -1.555   2.140  40.101  1.00 40.41           C  
ATOM   2662  CD  GLU A 331      -2.455   1.134  39.400  1.00 47.18           C  
ATOM   2663  OE1 GLU A 331      -3.631   1.004  39.812  1.00 50.23           O  
ATOM   2664  OE2 GLU A 331      -2.005   0.492  38.424  1.00 46.82           O  
ATOM   2665  N   TRP A 332      -3.261   6.290  38.520  1.00 18.77           N  
ATOM   2666  CA  TRP A 332      -4.250   7.362  38.490  1.00 18.44           C  
ATOM   2667  C   TRP A 332      -5.197   7.273  37.302  1.00 17.83           C  
ATOM   2668  O   TRP A 332      -6.345   7.727  37.363  1.00 17.70           O  
ATOM   2669  CB  TRP A 332      -3.600   8.748  38.512  1.00 21.81           C  
ATOM   2670  CG  TRP A 332      -2.797   9.139  37.315  1.00 25.83           C  
ATOM   2671  CD1 TRP A 332      -1.431   9.097  37.207  1.00 23.25           C  
ATOM   2672  CD2 TRP A 332      -3.275   9.660  36.065  1.00 25.06           C  
ATOM   2673  NE1 TRP A 332      -1.037   9.547  35.972  1.00 24.05           N  
ATOM   2674  CE2 TRP A 332      -2.150   9.892  35.248  1.00 25.19           C  
ATOM   2675  CE3 TRP A 332      -4.547   9.939  35.556  1.00 24.46           C  
ATOM   2676  CZ2 TRP A 332      -2.254  10.394  33.950  1.00 24.11           C  
ATOM   2677  CZ3 TRP A 332      -4.653  10.436  34.268  1.00 23.49           C  
ATOM   2678  CH2 TRP A 332      -3.515  10.660  33.481  1.00 26.90           C  
ATOM   2679  N   PHE A 333      -4.729   6.710  36.193  1.00 18.46           N  
ATOM   2680  CA  PHE A 333      -5.526   6.554  34.988  1.00 20.37           C  
ATOM   2681  C   PHE A 333      -6.635   5.522  35.170  1.00 21.10           C  
ATOM   2682  O   PHE A 333      -7.712   5.632  34.582  1.00 19.84           O  
ATOM   2683  CB  PHE A 333      -4.602   6.168  33.820  1.00 19.73           C  
ATOM   2684  CG  PHE A 333      -5.286   6.216  32.483  1.00 19.49           C  
ATOM   2685  CD1 PHE A 333      -5.644   7.430  31.917  1.00 21.29           C  
ATOM   2686  CD2 PHE A 333      -5.562   5.049  31.792  1.00 19.47           C  
ATOM   2687  CE1 PHE A 333      -6.268   7.481  30.683  1.00 19.36           C  
ATOM   2688  CE2 PHE A 333      -6.188   5.092  30.559  1.00 19.45           C  
ATOM   2689  CZ  PHE A 333      -6.543   6.307  30.004  1.00 18.03           C  
ATOM   2690  N   LYS A 334      -6.389   4.518  36.011  1.00 22.42           N  
ATOM   2691  CA  LYS A 334      -7.344   3.463  36.297  1.00 24.75           C  
ATOM   2692  C   LYS A 334      -8.384   3.891  37.327  1.00 25.75           C  
ATOM   2693  O   LYS A 334      -9.461   3.278  37.415  1.00 27.37           O  
ATOM   2694  CB  LYS A 334      -6.609   2.212  36.806  1.00 25.95           C  
ATOM   2695  CG  LYS A 334      -5.593   1.639  35.821  1.00 28.84           C  
ATOM   2696  CD  LYS A 334      -4.550   0.814  36.562  1.00 32.54           C  
ATOM   2697  CE  LYS A 334      -3.607   0.111  35.599  1.00 34.60           C  
ATOM   2698  NZ  LYS A 334      -2.812  -0.948  36.288  1.00 33.56           N  
ATOM   2699  N   TRP A 335      -8.092   4.923  38.115  1.00 25.06           N  
ATOM   2700  CA  TRP A 335      -9.013   5.413  39.113  1.00 24.55           C  
ATOM   2701  C   TRP A 335     -10.309   5.950  38.475  1.00 25.12           C  
ATOM   2702  O   TRP A 335     -10.469   6.059  37.267  1.00 24.35           O  
ATOM   2703  CB  TRP A 335      -8.463   6.580  39.929  1.00 18.81           C  
ATOM   2704  CG  TRP A 335      -7.219   6.381  40.705  1.00 20.98           C  
ATOM   2705  CD1 TRP A 335      -6.610   5.201  41.038  1.00 20.90           C  
ATOM   2706  CD2 TRP A 335      -6.426   7.417  41.317  1.00 21.85           C  
ATOM   2707  NE1 TRP A 335      -5.478   5.438  41.777  1.00 20.74           N  
ATOM   2708  CE2 TRP A 335      -5.342   6.789  41.971  1.00 21.11           C  
ATOM   2709  CE3 TRP A 335      -6.516   8.811  41.356  1.00 21.85           C  
ATOM   2710  CZ2 TRP A 335      -4.363   7.511  42.650  1.00 20.34           C  
ATOM   2711  CZ3 TRP A 335      -5.547   9.524  42.032  1.00 18.24           C  
ATOM   2712  CH2 TRP A 335      -4.481   8.876  42.673  1.00 21.06           C  
ATOM   2713  N   SER A 336     -11.208   6.316  39.393  1.00 24.91           N  
ATOM   2714  CA  SER A 336     -12.462   6.946  38.986  1.00 23.23           C  
ATOM   2715  C   SER A 336     -12.122   8.443  38.870  1.00 22.16           C  
ATOM   2716  O   SER A 336     -11.134   8.874  39.482  1.00 21.11           O  
ATOM   2717  CB  SER A 336     -13.542   6.749  40.043  1.00 23.01           C  
ATOM   2718  OG  SER A 336     -13.228   7.533  41.193  1.00 22.78           O  
ATOM   2719  N   GLN A 337     -12.921   9.196  38.136  1.00 22.14           N  
ATOM   2720  CA  GLN A 337     -12.659  10.630  38.004  1.00 22.49           C  
ATOM   2721  C   GLN A 337     -12.840  11.337  39.337  1.00 23.83           C  
ATOM   2722  O   GLN A 337     -12.051  12.212  39.704  1.00 24.82           O  
ATOM   2723  CB  GLN A 337     -13.552  11.248  36.927  1.00 20.02           C  
ATOM   2724  CG  GLN A 337     -13.198  12.689  36.587  1.00 21.21           C  
ATOM   2725  CD  GLN A 337     -11.741  12.865  36.190  1.00 17.08           C  
ATOM   2726  OE1 GLN A 337     -11.235  12.095  35.369  1.00 20.23           O  
ATOM   2727  NE2 GLN A 337     -11.081  13.855  36.780  1.00 15.05           N  
ATOM   2728  N   GLN A 338     -13.854  10.928  40.107  1.00 24.94           N  
ATOM   2729  CA  GLN A 338     -14.097  11.536  41.427  1.00 24.72           C  
ATOM   2730  C   GLN A 338     -12.882  11.354  42.318  1.00 21.24           C  
ATOM   2731  O   GLN A 338     -12.446  12.289  42.999  1.00 19.33           O  
ATOM   2732  CB  GLN A 338     -15.386  11.004  42.015  1.00 36.41           C  
ATOM   2733  CG  GLN A 338     -15.305   9.853  42.986  1.00 49.91           C  
ATOM   2734  CD  GLN A 338     -15.662  10.270  44.406  1.00 57.55           C  
ATOM   2735  OE1 GLN A 338     -14.902  10.968  45.075  1.00 60.60           O  
ATOM   2736  NE2 GLN A 338     -16.837   9.836  44.855  1.00 59.74           N  
ATOM   2737  N   LYS A 339     -12.262  10.168  42.281  1.00 20.72           N  
ATOM   2738  CA  LYS A 339     -11.044   9.936  43.061  1.00 20.38           C  
ATOM   2739  C   LYS A 339      -9.923  10.837  42.543  1.00 19.41           C  
ATOM   2740  O   LYS A 339      -9.169  11.426  43.317  1.00 17.83           O  
ATOM   2741  CB  LYS A 339     -10.639   8.473  43.007  1.00 24.57           C  
ATOM   2742  CG  LYS A 339      -9.324   8.161  43.716  1.00 24.50           C  
ATOM   2743  CD  LYS A 339      -9.094   6.657  43.707  1.00 30.45           C  
ATOM   2744  CE  LYS A 339      -7.854   6.281  44.508  1.00 32.72           C  
ATOM   2745  NZ  LYS A 339      -7.622   4.801  44.449  1.00 37.32           N  
ATOM   2746  N   ARG A 340      -9.843  10.973  41.209  1.00 19.60           N  
ATOM   2747  CA  ARG A 340      -8.851  11.864  40.612  1.00 19.06           C  
ATOM   2748  C   ARG A 340      -9.110  13.309  41.051  1.00 18.54           C  
ATOM   2749  O   ARG A 340      -8.176  14.031  41.413  1.00 18.89           O  
ATOM   2750  CB  ARG A 340      -8.850  11.757  39.095  1.00 17.81           C  
ATOM   2751  CG  ARG A 340      -8.054  10.591  38.521  1.00 15.83           C  
ATOM   2752  CD  ARG A 340      -7.909  10.756  37.003  1.00 12.88           C  
ATOM   2753  NE  ARG A 340      -9.178  10.464  36.324  1.00 14.44           N  
ATOM   2754  CZ  ARG A 340      -9.593   9.237  36.025  1.00 14.78           C  
ATOM   2755  NH1 ARG A 340      -8.820   8.191  36.324  1.00 18.83           N  
ATOM   2756  NH2 ARG A 340     -10.750   9.039  35.412  1.00 15.48           N  
ATOM   2757  N   ASN A 341     -10.374  13.729  41.048  1.00 18.63           N  
ATOM   2758  CA  ASN A 341     -10.739  15.077  41.459  1.00 20.25           C  
ATOM   2759  C   ASN A 341     -10.390  15.371  42.911  1.00 21.62           C  
ATOM   2760  O   ASN A 341      -9.869  16.449  43.207  1.00 20.60           O  
ATOM   2761  CB  ASN A 341     -12.237  15.330  41.250  1.00 20.75           C  
ATOM   2762  CG  ASN A 341     -12.635  15.296  39.791  1.00 22.73           C  
ATOM   2763  OD1 ASN A 341     -11.798  15.495  38.909  1.00 19.92           O  
ATOM   2764  ND2 ASN A 341     -13.913  15.036  39.533  1.00 19.43           N  
ATOM   2765  N   GLU A 342     -10.671  14.438  43.823  1.00 23.01           N  
ATOM   2766  CA  GLU A 342     -10.364  14.636  45.240  1.00 24.92           C  
ATOM   2767  C   GLU A 342      -8.870  14.893  45.430  1.00 23.38           C  
ATOM   2768  O   GLU A 342      -8.453  15.826  46.106  1.00 23.02           O  
ATOM   2769  CB  GLU A 342     -10.752  13.425  46.083  1.00 34.32           C  
ATOM   2770  CG  GLU A 342     -12.171  12.947  45.973  1.00 45.56           C  
ATOM   2771  CD  GLU A 342     -13.046  13.238  47.163  1.00 55.05           C  
ATOM   2772  OE1 GLU A 342     -12.613  13.942  48.099  1.00 58.69           O  
ATOM   2773  OE2 GLU A 342     -14.206  12.750  47.179  1.00 62.69           O  
ATOM   2774  N   GLU A 343      -8.068  14.036  44.798  1.00 21.81           N  
ATOM   2775  CA  GLU A 343      -6.615  14.148  44.847  1.00 21.57           C  
ATOM   2776  C   GLU A 343      -6.156  15.495  44.291  1.00 20.53           C  
ATOM   2777  O   GLU A 343      -5.274  16.141  44.863  1.00 19.54           O  
ATOM   2778  CB  GLU A 343      -5.999  12.990  44.058  1.00 23.84           C  
ATOM   2779  CG  GLU A 343      -4.487  12.909  44.122  1.00 32.70           C  
ATOM   2780  CD  GLU A 343      -3.968  12.601  45.513  1.00 41.09           C  
ATOM   2781  OE1 GLU A 343      -4.688  11.916  46.279  1.00 44.01           O  
ATOM   2782  OE2 GLU A 343      -2.845  13.051  45.838  1.00 42.93           O  
ATOM   2783  N   ALA A 344      -6.756  15.920  43.179  1.00 20.00           N  
ATOM   2784  CA  ALA A 344      -6.450  17.197  42.556  1.00 19.44           C  
ATOM   2785  C   ALA A 344      -6.779  18.364  43.481  1.00 19.23           C  
ATOM   2786  O   ALA A 344      -5.958  19.267  43.683  1.00 18.62           O  
ATOM   2787  CB  ALA A 344      -7.231  17.348  41.251  1.00 18.66           C  
ATOM   2788  N   LYS A 345      -7.983  18.355  44.054  1.00 20.42           N  
ATOM   2789  CA  LYS A 345      -8.411  19.404  44.974  1.00 23.38           C  
ATOM   2790  C   LYS A 345      -7.469  19.480  46.178  1.00 23.53           C  
ATOM   2791  O   LYS A 345      -7.085  20.554  46.632  1.00 23.71           O  
ATOM   2792  CB  LYS A 345      -9.831  19.175  45.487  1.00 24.55           C  
ATOM   2793  CG  LYS A 345     -10.945  19.336  44.484  1.00 30.12           C  
ATOM   2794  CD  LYS A 345     -12.297  18.938  45.068  1.00 35.75           C  
ATOM   2795  CE  LYS A 345     -12.356  17.455  45.397  1.00 38.49           C  
ATOM   2796  NZ  LYS A 345     -13.741  16.974  45.655  1.00 40.72           N  
ATOM   2797  N   LYS A 346      -7.118  18.308  46.699  1.00 24.36           N  
ATOM   2798  CA  LYS A 346      -6.213  18.204  47.839  1.00 24.96           C  
ATOM   2799  C   LYS A 346      -4.849  18.792  47.529  1.00 25.11           C  
ATOM   2800  O   LYS A 346      -4.288  19.533  48.345  1.00 24.76           O  
ATOM   2801  CB  LYS A 346      -6.118  16.739  48.266  1.00 29.12           C  
ATOM   2802  CG  LYS A 346      -5.056  16.417  49.292  1.00 33.03           C  
ATOM   2803  CD  LYS A 346      -4.901  14.908  49.456  1.00 39.67           C  
ATOM   2804  CE  LYS A 346      -3.504  14.551  49.934  1.00 48.57           C  
ATOM   2805  NZ  LYS A 346      -3.145  15.210  51.227  1.00 51.24           N  
ATOM   2806  N   LEU A 347      -4.286  18.508  46.359  1.00 24.92           N  
ATOM   2807  CA  LEU A 347      -2.977  19.027  45.978  1.00 25.00           C  
ATOM   2808  C   LEU A 347      -2.986  20.535  45.759  1.00 25.18           C  
ATOM   2809  O   LEU A 347      -2.036  21.245  46.111  1.00 23.46           O  
ATOM   2810  CB  LEU A 347      -2.492  18.336  44.698  1.00 25.75           C  
ATOM   2811  CG  LEU A 347      -1.908  16.933  44.848  1.00 24.89           C  
ATOM   2812  CD1 LEU A 347      -1.941  16.207  43.505  1.00 26.61           C  
ATOM   2813  CD2 LEU A 347      -0.488  16.986  45.390  1.00 26.18           C  
ATOM   2814  N   LEU A 348      -4.072  21.025  45.159  1.00 26.17           N  
ATOM   2815  CA  LEU A 348      -4.204  22.468  44.901  1.00 28.44           C  
ATOM   2816  C   LEU A 348      -4.336  23.204  46.229  1.00 29.59           C  
ATOM   2817  O   LEU A 348      -3.680  24.217  46.474  1.00 29.53           O  
ATOM   2818  CB  LEU A 348      -5.370  22.723  43.969  1.00 28.98           C  
ATOM   2819  CG  LEU A 348      -5.181  23.543  42.706  1.00 32.04           C  
ATOM   2820  CD1 LEU A 348      -5.926  24.871  42.807  1.00 32.02           C  
ATOM   2821  CD2 LEU A 348      -3.711  23.786  42.367  1.00 26.42           C  
ATOM   2822  N   ALA A 349      -5.140  22.635  47.133  1.00 30.55           N  
ATOM   2823  CA  ALA A 349      -5.312  23.189  48.475  1.00 32.82           C  
ATOM   2824  C   ALA A 349      -3.958  23.206  49.188  1.00 33.78           C  
ATOM   2825  O   ALA A 349      -3.601  24.171  49.859  1.00 34.05           O  
ATOM   2826  CB  ALA A 349      -6.322  22.378  49.269  1.00 33.97           C  
ATOM   2827  N   GLU A 350      -3.179  22.141  49.001  1.00 35.37           N  
ATOM   2828  CA  GLU A 350      -1.841  22.019  49.544  1.00 38.12           C  
ATOM   2829  C   GLU A 350      -0.910  23.088  48.970  1.00 38.75           C  
ATOM   2830  O   GLU A 350      -0.055  23.633  49.676  1.00 38.59           O  
ATOM   2831  CB  GLU A 350      -1.243  20.637  49.239  1.00 43.11           C  
ATOM   2832  CG  GLU A 350      -1.743  19.502  50.108  1.00 49.04           C  
ATOM   2833  CD  GLU A 350      -1.233  18.141  49.681  1.00 53.89           C  
ATOM   2834  OE1 GLU A 350      -1.876  17.497  48.824  1.00 57.20           O  
ATOM   2835  OE2 GLU A 350      -0.189  17.690  50.204  1.00 59.69           O  
ATOM   2836  N   ALA A 351      -1.086  23.419  47.690  1.00 38.85           N  
ATOM   2837  CA  ALA A 351      -0.284  24.414  47.002  1.00 39.20           C  
ATOM   2838  C   ALA A 351      -0.628  25.854  47.355  1.00 39.57           C  
ATOM   2839  O   ALA A 351       0.053  26.784  46.889  1.00 39.46           O  
ATOM   2840  CB  ALA A 351      -0.383  24.205  45.489  1.00 38.40           C  
ATOM   2841  N   GLY A 352      -1.654  26.094  48.161  1.00 39.19           N  
ATOM   2842  CA  GLY A 352      -2.035  27.405  48.602  1.00 39.81           C  
ATOM   2843  C   GLY A 352      -3.148  28.075  47.839  1.00 40.31           C  
ATOM   2844  O   GLY A 352      -3.138  29.311  47.700  1.00 41.59           O  
ATOM   2845  N   PHE A 353      -4.106  27.309  47.321  1.00 39.50           N  
ATOM   2846  CA  PHE A 353      -5.221  27.895  46.579  1.00 39.99           C  
ATOM   2847  C   PHE A 353      -6.532  27.733  47.326  1.00 42.61           C  
ATOM   2848  O   PHE A 353      -6.906  26.655  47.781  1.00 43.52           O  
ATOM   2849  CB  PHE A 353      -5.296  27.333  45.154  1.00 33.22           C  
ATOM   2850  CG  PHE A 353      -4.082  27.800  44.379  1.00 28.36           C  
ATOM   2851  CD1 PHE A 353      -4.021  29.098  43.908  1.00 27.97           C  
ATOM   2852  CD2 PHE A 353      -2.993  26.969  44.222  1.00 26.57           C  
ATOM   2853  CE1 PHE A 353      -2.902  29.547  43.234  1.00 28.47           C  
ATOM   2854  CE2 PHE A 353      -1.868  27.408  43.554  1.00 28.07           C  
ATOM   2855  CZ  PHE A 353      -1.819  28.699  43.056  1.00 30.10           C  
ATOM   2856  N   THR A 354      -7.222  28.859  47.494  1.00 44.80           N  
ATOM   2857  CA  THR A 354      -8.484  28.934  48.211  1.00 46.46           C  
ATOM   2858  C   THR A 354      -9.611  29.410  47.302  1.00 46.67           C  
ATOM   2859  O   THR A 354      -9.427  29.527  46.091  1.00 46.97           O  
ATOM   2860  CB  THR A 354      -8.368  29.942  49.384  1.00 49.35           C  
ATOM   2861  OG1 THR A 354      -7.990  31.233  48.868  1.00 50.97           O  
ATOM   2862  CG2 THR A 354      -7.340  29.491  50.404  1.00 48.19           C  
ATOM   2863  N   ALA A 355     -10.765  29.723  47.888  1.00 46.82           N  
ATOM   2864  CA  ALA A 355     -11.886  30.247  47.102  1.00 47.61           C  
ATOM   2865  C   ALA A 355     -11.691  31.760  46.947  1.00 48.85           C  
ATOM   2866  O   ALA A 355     -12.128  32.380  45.986  1.00 48.90           O  
ATOM   2867  CB  ALA A 355     -13.209  29.932  47.761  1.00 48.68           C  
ATOM   2868  N   ASP A 356     -10.996  32.335  47.923  1.00 50.32           N  
ATOM   2869  CA  ASP A 356     -10.671  33.754  47.965  1.00 51.56           C  
ATOM   2870  C   ASP A 356      -9.572  34.067  46.953  1.00 48.99           C  
ATOM   2871  O   ASP A 356      -9.605  35.059  46.233  1.00 49.22           O  
ATOM   2872  CB  ASP A 356     -10.205  34.143  49.369  1.00 64.34           C  
ATOM   2873  CG  ASP A 356      -9.888  35.614  49.528  1.00 70.90           C  
ATOM   2874  OD1 ASP A 356     -10.551  36.454  48.880  1.00 75.07           O  
ATOM   2875  OD2 ASP A 356      -8.966  35.939  50.316  1.00 74.64           O  
ATOM   2876  N   LYS A 357      -8.604  33.158  46.886  1.00 45.96           N  
ATOM   2877  CA  LYS A 357      -7.489  33.259  45.950  1.00 43.44           C  
ATOM   2878  C   LYS A 357      -7.355  31.942  45.189  1.00 38.74           C  
ATOM   2879  O   LYS A 357      -6.550  31.069  45.518  1.00 37.50           O  
ATOM   2880  CB  LYS A 357      -6.202  33.579  46.707  1.00 51.78           C  
ATOM   2881  CG  LYS A 357      -5.592  34.928  46.393  1.00 59.70           C  
ATOM   2882  CD  LYS A 357      -6.352  36.081  47.019  1.00 63.08           C  
ATOM   2883  CE  LYS A 357      -5.893  37.416  46.446  1.00 66.21           C  
ATOM   2884  NZ  LYS A 357      -6.259  37.556  45.008  1.00 66.71           N  
ATOM   2885  N   PRO A 358      -8.216  31.754  44.206  1.00 34.20           N  
ATOM   2886  CA  PRO A 358      -8.251  30.559  43.386  1.00 30.60           C  
ATOM   2887  C   PRO A 358      -7.120  30.609  42.366  1.00 27.96           C  
ATOM   2888  O   PRO A 358      -6.454  31.638  42.242  1.00 26.18           O  
ATOM   2889  CB  PRO A 358      -9.602  30.543  42.648  1.00 29.89           C  
ATOM   2890  CG  PRO A 358     -10.000  31.990  42.696  1.00 31.71           C  
ATOM   2891  CD  PRO A 358      -9.202  32.726  43.749  1.00 33.08           C  
ATOM   2892  N   LEU A 359      -6.928  29.497  41.676  1.00 25.52           N  
ATOM   2893  CA  LEU A 359      -5.896  29.459  40.639  1.00 23.32           C  
ATOM   2894  C   LEU A 359      -6.542  29.969  39.339  1.00 21.48           C  
ATOM   2895  O   LEU A 359      -7.563  29.445  38.892  1.00 19.45           O  
ATOM   2896  CB  LEU A 359      -5.310  28.072  40.469  1.00 23.02           C  
ATOM   2897  CG  LEU A 359      -4.423  27.835  39.243  1.00 22.55           C  
ATOM   2898  CD1 LEU A 359      -3.283  28.836  39.185  1.00 21.45           C  
ATOM   2899  CD2 LEU A 359      -3.889  26.407  39.247  1.00 25.09           C  
ATOM   2900  N   THR A 360      -5.944  31.020  38.806  1.00 19.96           N  
ATOM   2901  CA  THR A 360      -6.385  31.660  37.578  1.00 18.82           C  
ATOM   2902  C   THR A 360      -5.209  31.785  36.604  1.00 16.62           C  
ATOM   2903  O   THR A 360      -4.152  32.308  36.979  1.00 17.91           O  
ATOM   2904  CB  THR A 360      -6.930  33.079  37.854  1.00 21.94           C  
ATOM   2905  OG1 THR A 360      -8.026  32.996  38.778  1.00 25.80           O  
ATOM   2906  CG2 THR A 360      -7.384  33.744  36.563  1.00 23.83           C  
ATOM   2907  N   PHE A 361      -5.401  31.309  35.374  1.00 13.35           N  
ATOM   2908  CA  PHE A 361      -4.313  31.398  34.398  1.00 12.01           C  
ATOM   2909  C   PHE A 361      -4.842  31.393  32.975  1.00 11.13           C  
ATOM   2910  O   PHE A 361      -6.033  31.232  32.733  1.00 11.48           O  
ATOM   2911  CB  PHE A 361      -3.313  30.251  34.606  1.00 14.57           C  
ATOM   2912  CG  PHE A 361      -3.947  28.890  34.490  1.00 17.27           C  
ATOM   2913  CD1 PHE A 361      -4.507  28.272  35.598  1.00 16.11           C  
ATOM   2914  CD2 PHE A 361      -3.996  28.238  33.269  1.00 15.85           C  
ATOM   2915  CE1 PHE A 361      -5.105  27.027  35.486  1.00 16.32           C  
ATOM   2916  CE2 PHE A 361      -4.595  26.997  33.147  1.00 16.29           C  
ATOM   2917  CZ  PHE A 361      -5.147  26.385  34.258  1.00 17.71           C  
ATOM   2918  N   ASP A 362      -3.935  31.574  32.014  1.00 10.46           N  
ATOM   2919  CA  ASP A 362      -4.312  31.595  30.617  1.00 11.18           C  
ATOM   2920  C   ASP A 362      -4.206  30.230  29.947  1.00 11.40           C  
ATOM   2921  O   ASP A 362      -3.296  29.449  30.235  1.00 12.01           O  
ATOM   2922  CB  ASP A 362      -3.370  32.533  29.828  1.00 12.17           C  
ATOM   2923  CG  ASP A 362      -3.306  33.888  30.514  1.00 15.05           C  
ATOM   2924  OD1 ASP A 362      -4.404  34.406  30.802  1.00 17.72           O  
ATOM   2925  OD2 ASP A 362      -2.178  34.351  30.749  1.00 11.51           O  
ATOM   2926  N   LEU A 363      -5.128  29.997  29.029  1.00 10.55           N  
ATOM   2927  CA  LEU A 363      -5.116  28.755  28.243  1.00 10.42           C  
ATOM   2928  C   LEU A 363      -5.001  29.210  26.776  1.00 10.48           C  
ATOM   2929  O   LEU A 363      -5.947  29.727  26.187  1.00 11.23           O  
ATOM   2930  CB  LEU A 363      -6.294  27.861  28.490  1.00 13.07           C  
ATOM   2931  CG  LEU A 363      -6.487  26.580  27.694  1.00 16.99           C  
ATOM   2932  CD1 LEU A 363      -5.231  25.723  27.680  1.00 22.79           C  
ATOM   2933  CD2 LEU A 363      -7.664  25.773  28.246  1.00 15.52           C  
ATOM   2934  N   LEU A 364      -3.787  29.064  26.266  1.00  8.68           N  
ATOM   2935  CA  LEU A 364      -3.474  29.475  24.905  1.00 10.07           C  
ATOM   2936  C   LEU A 364      -3.731  28.373  23.893  1.00 10.61           C  
ATOM   2937  O   LEU A 364      -3.380  27.207  24.116  1.00 11.26           O  
ATOM   2938  CB  LEU A 364      -1.995  29.893  24.859  1.00 10.36           C  
ATOM   2939  CG  LEU A 364      -1.433  30.215  23.469  1.00  9.73           C  
ATOM   2940  CD1 LEU A 364      -2.054  31.499  22.932  1.00 10.72           C  
ATOM   2941  CD2 LEU A 364       0.083  30.314  23.529  1.00 10.18           C  
ATOM   2942  N   TYR A 365      -4.323  28.731  22.759  1.00  8.56           N  
ATOM   2943  CA  TYR A 365      -4.564  27.736  21.709  1.00  8.41           C  
ATOM   2944  C   TYR A 365      -4.436  28.406  20.350  1.00  8.90           C  
ATOM   2945  O   TYR A 365      -4.557  29.633  20.223  1.00  8.04           O  
ATOM   2946  CB  TYR A 365      -5.904  27.043  21.912  1.00  8.16           C  
ATOM   2947  CG  TYR A 365      -7.109  27.913  21.662  1.00  9.54           C  
ATOM   2948  CD1 TYR A 365      -7.656  28.716  22.659  1.00  9.68           C  
ATOM   2949  CD2 TYR A 365      -7.694  27.937  20.399  1.00  9.51           C  
ATOM   2950  CE1 TYR A 365      -8.756  29.525  22.402  1.00  9.72           C  
ATOM   2951  CE2 TYR A 365      -8.788  28.733  20.133  1.00  9.10           C  
ATOM   2952  CZ  TYR A 365      -9.318  29.519  21.142  1.00 10.69           C  
ATOM   2953  OH  TYR A 365     -10.410  30.314  20.854  1.00 11.18           O  
ATOM   2954  N   ASN A 366      -4.129  27.614  19.327  1.00  7.63           N  
ATOM   2955  CA  ASN A 366      -4.024  28.171  17.977  1.00  7.30           C  
ATOM   2956  C   ASN A 366      -5.444  28.207  17.399  1.00  8.02           C  
ATOM   2957  O   ASN A 366      -6.218  27.255  17.545  1.00  7.60           O  
ATOM   2958  CB  ASN A 366      -3.081  27.368  17.106  1.00  7.07           C  
ATOM   2959  CG  ASN A 366      -3.403  25.880  17.054  1.00  6.21           C  
ATOM   2960  OD1 ASN A 366      -3.335  25.197  18.072  1.00  6.22           O  
ATOM   2961  ND2 ASN A 366      -3.734  25.393  15.857  1.00  7.27           N  
ATOM   2962  N   THR A 367      -5.783  29.323  16.767  1.00  9.45           N  
ATOM   2963  CA  THR A 367      -7.099  29.507  16.165  1.00  9.27           C  
ATOM   2964  C   THR A 367      -7.608  28.251  15.488  1.00 10.02           C  
ATOM   2965  O   THR A 367      -6.980  27.692  14.575  1.00  8.70           O  
ATOM   2966  CB  THR A 367      -7.010  30.681  15.160  1.00 10.91           C  
ATOM   2967  OG1 THR A 367      -6.469  31.802  15.887  1.00 13.85           O  
ATOM   2968  CG2 THR A 367      -8.369  31.018  14.588  1.00 13.18           C  
ATOM   2969  N   SER A 368      -8.775  27.768  15.932  1.00  9.55           N  
ATOM   2970  CA  SER A 368      -9.364  26.542  15.422  1.00 10.39           C  
ATOM   2971  C   SER A 368     -10.713  26.255  16.078  1.00 12.69           C  
ATOM   2972  O   SER A 368     -10.856  26.480  17.289  1.00 13.07           O  
ATOM   2973  CB  SER A 368      -8.412  25.366  15.752  1.00  9.49           C  
ATOM   2974  OG  SER A 368      -9.111  24.132  15.824  1.00 11.18           O  
ATOM   2975  N   ASP A 369     -11.672  25.731  15.310  1.00 14.05           N  
ATOM   2976  CA  ASP A 369     -12.980  25.427  15.923  1.00 15.65           C  
ATOM   2977  C   ASP A 369     -12.806  24.294  16.942  1.00 13.42           C  
ATOM   2978  O   ASP A 369     -13.340  24.349  18.044  1.00 14.30           O  
ATOM   2979  CB  ASP A 369     -14.021  25.001  14.919  1.00 24.42           C  
ATOM   2980  CG  ASP A 369     -14.448  26.002  13.888  1.00 29.44           C  
ATOM   2981  OD1 ASP A 369     -14.730  27.162  14.256  1.00 38.78           O  
ATOM   2982  OD2 ASP A 369     -14.529  25.638  12.687  1.00 31.17           O  
ATOM   2983  N   LEU A 370     -12.070  23.271  16.522  1.00 11.55           N  
ATOM   2984  CA  LEU A 370     -11.791  22.120  17.365  1.00 10.70           C  
ATOM   2985  C   LEU A 370     -11.090  22.522  18.653  1.00  9.86           C  
ATOM   2986  O   LEU A 370     -11.563  22.192  19.754  1.00  9.42           O  
ATOM   2987  CB  LEU A 370     -10.949  21.102  16.586  1.00 10.66           C  
ATOM   2988  CG  LEU A 370     -10.315  19.961  17.370  1.00 14.55           C  
ATOM   2989  CD1 LEU A 370     -11.365  19.138  18.105  1.00 18.49           C  
ATOM   2990  CD2 LEU A 370      -9.496  19.069  16.440  1.00 15.35           C  
ATOM   2991  N   HIS A 371      -9.973  23.256  18.558  1.00  8.65           N  
ATOM   2992  CA  HIS A 371      -9.245  23.626  19.777  1.00  7.07           C  
ATOM   2993  C   HIS A 371     -10.033  24.569  20.669  1.00  7.96           C  
ATOM   2994  O   HIS A 371      -9.954  24.428  21.902  1.00  8.55           O  
ATOM   2995  CB  HIS A 371      -7.845  24.181  19.494  1.00  7.39           C  
ATOM   2996  CG  HIS A 371      -7.033  23.248  18.638  1.00  6.93           C  
ATOM   2997  ND1 HIS A 371      -6.983  21.892  18.856  1.00  7.86           N  
ATOM   2998  CD2 HIS A 371      -6.241  23.509  17.562  1.00  7.60           C  
ATOM   2999  CE1 HIS A 371      -6.201  21.346  17.930  1.00  8.28           C  
ATOM   3000  NE2 HIS A 371      -5.740  22.305  17.143  1.00  7.21           N  
ATOM   3001  N   LYS A 372     -10.782  25.503  20.085  1.00  7.89           N  
ATOM   3002  CA  LYS A 372     -11.595  26.411  20.902  1.00  8.10           C  
ATOM   3003  C   LYS A 372     -12.644  25.612  21.694  1.00  9.23           C  
ATOM   3004  O   LYS A 372     -12.759  25.786  22.904  1.00  9.21           O  
ATOM   3005  CB  LYS A 372     -12.300  27.441  20.027  1.00 10.08           C  
ATOM   3006  CG  LYS A 372     -13.211  28.381  20.822  1.00 12.97           C  
ATOM   3007  CD  LYS A 372     -14.330  28.889  19.937  1.00 23.26           C  
ATOM   3008  CE  LYS A 372     -14.558  30.379  20.113  1.00 28.88           C  
ATOM   3009  NZ  LYS A 372     -14.124  31.133  18.897  1.00 36.38           N  
ATOM   3010  N   LYS A 373     -13.369  24.732  20.993  1.00  8.99           N  
ATOM   3011  CA  LYS A 373     -14.393  23.914  21.649  1.00 11.18           C  
ATOM   3012  C   LYS A 373     -13.803  23.008  22.709  1.00 11.52           C  
ATOM   3013  O   LYS A 373     -14.400  22.872  23.793  1.00 13.24           O  
ATOM   3014  CB  LYS A 373     -15.203  23.118  20.622  1.00 12.53           C  
ATOM   3015  CG  LYS A 373     -16.004  24.048  19.708  1.00 23.57           C  
ATOM   3016  CD  LYS A 373     -16.952  23.278  18.819  1.00 32.15           C  
ATOM   3017  CE  LYS A 373     -18.397  23.438  19.270  1.00 37.25           C  
ATOM   3018  NZ  LYS A 373     -19.270  22.370  18.691  1.00 42.87           N  
ATOM   3019  N   LEU A 374     -12.634  22.412  22.460  1.00 11.30           N  
ATOM   3020  CA  LEU A 374     -11.999  21.580  23.480  1.00 11.56           C  
ATOM   3021  C   LEU A 374     -11.528  22.444  24.648  1.00 11.89           C  
ATOM   3022  O   LEU A 374     -11.662  22.029  25.812  1.00 12.75           O  
ATOM   3023  CB  LEU A 374     -10.849  20.754  22.927  1.00 14.93           C  
ATOM   3024  CG  LEU A 374     -11.166  19.667  21.902  1.00 18.78           C  
ATOM   3025  CD1 LEU A 374      -9.879  19.108  21.300  1.00 20.29           C  
ATOM   3026  CD2 LEU A 374     -11.996  18.551  22.515  1.00 21.12           C  
ATOM   3027  N   ALA A 375     -11.005  23.644  24.382  1.00 10.61           N  
ATOM   3028  CA  ALA A 375     -10.535  24.526  25.445  1.00 10.94           C  
ATOM   3029  C   ALA A 375     -11.679  25.036  26.329  1.00 11.62           C  
ATOM   3030  O   ALA A 375     -11.525  25.165  27.551  1.00 12.20           O  
ATOM   3031  CB  ALA A 375      -9.764  25.702  24.871  1.00 10.40           C  
ATOM   3032  N   ILE A 376     -12.824  25.334  25.718  1.00 11.95           N  
ATOM   3033  CA  ILE A 376     -13.994  25.787  26.486  1.00 12.44           C  
ATOM   3034  C   ILE A 376     -14.453  24.658  27.404  1.00 14.32           C  
ATOM   3035  O   ILE A 376     -14.761  24.880  28.582  1.00 13.89           O  
ATOM   3036  CB  ILE A 376     -15.114  26.235  25.536  1.00 11.73           C  
ATOM   3037  CG1 ILE A 376     -14.731  27.542  24.827  1.00  9.03           C  
ATOM   3038  CG2 ILE A 376     -16.431  26.406  26.285  1.00 13.69           C  
ATOM   3039  CD1 ILE A 376     -15.601  27.892  23.637  1.00  9.64           C  
ATOM   3040  N   ALA A 377     -14.481  23.424  26.889  1.00 14.90           N  
ATOM   3041  CA  ALA A 377     -14.858  22.244  27.663  1.00 14.78           C  
ATOM   3042  C   ALA A 377     -13.882  21.964  28.800  1.00 15.44           C  
ATOM   3043  O   ALA A 377     -14.281  21.671  29.931  1.00 15.89           O  
ATOM   3044  CB  ALA A 377     -14.942  21.017  26.755  1.00 12.75           C  
ATOM   3045  N   VAL A 378     -12.583  22.064  28.523  1.00 15.71           N  
ATOM   3046  CA  VAL A 378     -11.554  21.859  29.547  1.00 16.05           C  
ATOM   3047  C   VAL A 378     -11.625  22.959  30.596  1.00 16.15           C  
ATOM   3048  O   VAL A 378     -11.481  22.698  31.799  1.00 17.08           O  
ATOM   3049  CB  VAL A 378     -10.159  21.776  28.912  1.00 14.78           C  
ATOM   3050  CG1 VAL A 378      -9.045  21.937  29.926  1.00 14.46           C  
ATOM   3051  CG2 VAL A 378     -10.023  20.438  28.171  1.00 17.27           C  
ATOM   3052  N   ALA A 379     -11.871  24.204  30.175  1.00 14.99           N  
ATOM   3053  CA  ALA A 379     -12.021  25.311  31.120  1.00 15.34           C  
ATOM   3054  C   ALA A 379     -13.175  24.991  32.085  1.00 16.00           C  
ATOM   3055  O   ALA A 379     -13.055  25.128  33.301  1.00 15.40           O  
ATOM   3056  CB  ALA A 379     -12.299  26.602  30.371  1.00 15.58           C  
ATOM   3057  N   SER A 380     -14.294  24.541  31.523  1.00 16.47           N  
ATOM   3058  CA  SER A 380     -15.471  24.173  32.292  1.00 18.18           C  
ATOM   3059  C   SER A 380     -15.214  22.984  33.212  1.00 19.22           C  
ATOM   3060  O   SER A 380     -15.618  22.995  34.384  1.00 17.98           O  
ATOM   3061  CB  SER A 380     -16.629  23.846  31.336  1.00 19.66           C  
ATOM   3062  OG  SER A 380     -17.776  23.461  32.076  1.00 29.59           O  
ATOM   3063  N   ILE A 381     -14.535  21.959  32.704  1.00 18.63           N  
ATOM   3064  CA  ILE A 381     -14.206  20.767  33.496  1.00 19.68           C  
ATOM   3065  C   ILE A 381     -13.309  21.131  34.671  1.00 20.01           C  
ATOM   3066  O   ILE A 381     -13.548  20.705  35.810  1.00 20.30           O  
ATOM   3067  CB  ILE A 381     -13.559  19.675  32.622  1.00 17.41           C  
ATOM   3068  CG1 ILE A 381     -14.624  19.029  31.726  1.00 19.24           C  
ATOM   3069  CG2 ILE A 381     -12.859  18.610  33.456  1.00 20.17           C  
ATOM   3070  CD1 ILE A 381     -14.058  18.310  30.519  1.00 20.24           C  
ATOM   3071  N   TRP A 382     -12.279  21.938  34.426  1.00 19.24           N  
ATOM   3072  CA  TRP A 382     -11.369  22.378  35.467  1.00 18.12           C  
ATOM   3073  C   TRP A 382     -12.048  23.303  36.476  1.00 19.48           C  
ATOM   3074  O   TRP A 382     -11.709  23.266  37.661  1.00 18.50           O  
ATOM   3075  CB  TRP A 382     -10.150  23.072  34.871  1.00 16.21           C  
ATOM   3076  CG  TRP A 382      -9.064  22.130  34.463  1.00 18.04           C  
ATOM   3077  CD1 TRP A 382      -8.846  20.860  34.914  1.00 15.15           C  
ATOM   3078  CD2 TRP A 382      -7.997  22.423  33.545  1.00 17.22           C  
ATOM   3079  NE1 TRP A 382      -7.729  20.333  34.307  1.00 18.40           N  
ATOM   3080  CE2 TRP A 382      -7.188  21.271  33.466  1.00 16.19           C  
ATOM   3081  CE3 TRP A 382      -7.656  23.542  32.777  1.00 19.78           C  
ATOM   3082  CZ2 TRP A 382      -6.056  21.211  32.655  1.00 16.19           C  
ATOM   3083  CZ3 TRP A 382      -6.533  23.478  31.969  1.00 17.82           C  
ATOM   3084  CH2 TRP A 382      -5.746  22.321  31.913  1.00 17.48           C  
ATOM   3085  N   LYS A 383     -12.992  24.118  36.013  1.00 18.20           N  
ATOM   3086  CA  LYS A 383     -13.727  25.007  36.914  1.00 19.49           C  
ATOM   3087  C   LYS A 383     -14.622  24.165  37.830  1.00 22.09           C  
ATOM   3088  O   LYS A 383     -14.606  24.352  39.047  1.00 23.93           O  
ATOM   3089  CB  LYS A 383     -14.543  26.022  36.135  1.00 17.36           C  
ATOM   3090  CG  LYS A 383     -15.433  26.922  36.980  1.00 19.02           C  
ATOM   3091  CD  LYS A 383     -14.603  27.841  37.861  1.00 22.31           C  
ATOM   3092  CE  LYS A 383     -15.483  28.607  38.839  1.00 27.69           C  
ATOM   3093  NZ  LYS A 383     -14.704  29.585  39.653  1.00 27.48           N  
ATOM   3094  N   LYS A 384     -15.366  23.222  37.267  1.00 24.03           N  
ATOM   3095  CA  LYS A 384     -16.249  22.355  38.021  1.00 26.42           C  
ATOM   3096  C   LYS A 384     -15.522  21.370  38.935  1.00 27.98           C  
ATOM   3097  O   LYS A 384     -15.886  21.221  40.106  1.00 28.91           O  
ATOM   3098  CB  LYS A 384     -17.136  21.515  37.090  1.00 30.09           C  
ATOM   3099  CG  LYS A 384     -18.406  22.171  36.602  1.00 40.21           C  
ATOM   3100  CD  LYS A 384     -19.182  21.256  35.660  1.00 45.15           C  
ATOM   3101  CE  LYS A 384     -18.515  21.154  34.297  1.00 48.88           C  
ATOM   3102  NZ  LYS A 384     -18.907  19.929  33.548  1.00 49.14           N  
ATOM   3103  N   ASN A 385     -14.533  20.665  38.400  1.00 26.55           N  
ATOM   3104  CA  ASN A 385     -13.803  19.653  39.128  1.00 25.73           C  
ATOM   3105  C   ASN A 385     -12.697  20.151  40.037  1.00 26.69           C  
ATOM   3106  O   ASN A 385     -12.330  19.446  41.001  1.00 27.18           O  
ATOM   3107  CB  ASN A 385     -13.147  18.675  38.120  1.00 20.98           C  
ATOM   3108  CG  ASN A 385     -14.168  17.853  37.370  1.00 23.83           C  
ATOM   3109  OD1 ASN A 385     -15.375  17.975  37.577  1.00 22.00           O  
ATOM   3110  ND2 ASN A 385     -13.681  16.990  36.479  1.00 24.43           N  
ATOM   3111  N   LEU A 386     -12.141  21.321  39.740  1.00 25.11           N  
ATOM   3112  CA  LEU A 386     -11.008  21.806  40.537  1.00 24.06           C  
ATOM   3113  C   LEU A 386     -11.130  23.215  41.051  1.00 24.53           C  
ATOM   3114  O   LEU A 386     -10.332  23.640  41.909  1.00 24.57           O  
ATOM   3115  CB  LEU A 386      -9.769  21.647  39.627  1.00 24.60           C  
ATOM   3116  CG  LEU A 386      -8.401  21.829  40.257  1.00 23.78           C  
ATOM   3117  CD1 LEU A 386      -8.244  20.921  41.464  1.00 23.07           C  
ATOM   3118  CD2 LEU A 386      -7.309  21.567  39.228  1.00 21.04           C  
ATOM   3119  N   GLY A 387     -12.094  23.997  40.563  1.00 24.07           N  
ATOM   3120  CA  GLY A 387     -12.277  25.373  41.008  1.00 23.54           C  
ATOM   3121  C   GLY A 387     -11.258  26.337  40.418  1.00 23.46           C  
ATOM   3122  O   GLY A 387     -10.978  27.396  40.997  1.00 22.06           O  
ATOM   3123  N   VAL A 388     -10.685  25.984  39.261  1.00 21.92           N  
ATOM   3124  CA  VAL A 388      -9.699  26.871  38.642  1.00 21.39           C  
ATOM   3125  C   VAL A 388     -10.380  27.720  37.568  1.00 18.08           C  
ATOM   3126  O   VAL A 388     -11.347  27.296  36.948  1.00 17.55           O  
ATOM   3127  CB  VAL A 388      -8.485  26.150  38.049  1.00 23.82           C  
ATOM   3128  CG1 VAL A 388      -7.859  25.223  39.091  1.00 24.03           C  
ATOM   3129  CG2 VAL A 388      -8.843  25.383  36.796  1.00 20.97           C  
ATOM   3130  N   ASN A 389      -9.863  28.934  37.424  1.00 17.88           N  
ATOM   3131  CA  ASN A 389     -10.394  29.867  36.428  1.00 19.15           C  
ATOM   3132  C   ASN A 389      -9.389  29.979  35.284  1.00 18.29           C  
ATOM   3133  O   ASN A 389      -8.188  30.179  35.500  1.00 18.58           O  
ATOM   3134  CB  ASN A 389     -10.696  31.226  37.050  1.00 20.66           C  
ATOM   3135  CG  ASN A 389     -11.702  31.073  38.193  1.00 23.37           C  
ATOM   3136  OD1 ASN A 389     -12.832  30.646  37.950  1.00 23.18           O  
ATOM   3137  ND2 ASN A 389     -11.247  31.361  39.401  1.00 26.92           N  
ATOM   3138  N   VAL A 390      -9.895  29.784  34.073  1.00 17.63           N  
ATOM   3139  CA  VAL A 390      -9.049  29.806  32.879  1.00 17.95           C  
ATOM   3140  C   VAL A 390      -9.438  30.920  31.918  1.00 17.93           C  
ATOM   3141  O   VAL A 390     -10.614  31.099  31.588  1.00 19.04           O  
ATOM   3142  CB  VAL A 390      -9.169  28.430  32.177  1.00 21.17           C  
ATOM   3143  CG1 VAL A 390      -8.618  28.448  30.774  1.00 23.34           C  
ATOM   3144  CG2 VAL A 390      -8.473  27.345  32.997  1.00 23.00           C  
ATOM   3145  N   ASN A 391      -8.448  31.664  31.435  1.00 15.98           N  
ATOM   3146  CA  ASN A 391      -8.655  32.728  30.462  1.00 14.77           C  
ATOM   3147  C   ASN A 391      -8.188  32.210  29.087  1.00 12.01           C  
ATOM   3148  O   ASN A 391      -6.991  32.027  28.873  1.00 12.11           O  
ATOM   3149  CB  ASN A 391      -7.886  33.989  30.835  1.00 17.04           C  
ATOM   3150  CG  ASN A 391      -8.463  34.710  32.043  1.00 25.60           C  
ATOM   3151  OD1 ASN A 391      -7.827  34.823  33.091  1.00 27.68           O  
ATOM   3152  ND2 ASN A 391      -9.687  35.215  31.906  1.00 27.05           N  
ATOM   3153  N   LEU A 392      -9.148  31.952  28.205  1.00 10.79           N  
ATOM   3154  CA  LEU A 392      -8.829  31.446  26.874  1.00 10.02           C  
ATOM   3155  C   LEU A 392      -8.255  32.535  25.991  1.00 10.08           C  
ATOM   3156  O   LEU A 392      -8.669  33.699  26.027  1.00 10.01           O  
ATOM   3157  CB  LEU A 392     -10.061  30.832  26.215  1.00 12.68           C  
ATOM   3158  CG  LEU A 392     -10.210  29.313  26.257  1.00 17.46           C  
ATOM   3159  CD1 LEU A 392     -10.201  28.773  27.675  1.00 15.93           C  
ATOM   3160  CD2 LEU A 392     -11.488  28.890  25.523  1.00 15.47           C  
ATOM   3161  N   GLU A 393      -7.213  32.190  25.225  1.00  8.98           N  
ATOM   3162  CA  GLU A 393      -6.558  33.133  24.327  1.00  9.81           C  
ATOM   3163  C   GLU A 393      -6.203  32.426  23.017  1.00 10.25           C  
ATOM   3164  O   GLU A 393      -5.491  31.411  23.082  1.00  9.99           O  
ATOM   3165  CB  GLU A 393      -5.268  33.692  24.942  1.00 12.94           C  
ATOM   3166  CG  GLU A 393      -5.403  34.362  26.287  1.00 22.99           C  
ATOM   3167  CD  GLU A 393      -4.134  34.810  26.954  1.00 28.15           C  
ATOM   3168  OE1 GLU A 393      -3.034  34.540  26.435  1.00 31.57           O  
ATOM   3169  OE2 GLU A 393      -4.237  35.461  28.026  1.00 34.34           O  
ATOM   3170  N   ASN A 394      -6.676  32.906  21.872  1.00  8.79           N  
ATOM   3171  CA  ASN A 394      -6.320  32.265  20.610  1.00  8.38           C  
ATOM   3172  C   ASN A 394      -5.226  33.079  19.920  1.00  8.82           C  
ATOM   3173  O   ASN A 394      -5.157  34.305  20.065  1.00  9.08           O  
ATOM   3174  CB  ASN A 394      -7.508  32.119  19.654  1.00 10.30           C  
ATOM   3175  CG  ASN A 394      -7.981  33.489  19.180  1.00 12.06           C  
ATOM   3176  OD1 ASN A 394      -8.419  34.277  20.020  1.00 10.17           O  
ATOM   3177  ND2 ASN A 394      -7.837  33.778  17.896  1.00 13.46           N  
ATOM   3178  N   GLN A 395      -4.371  32.392  19.175  1.00  9.01           N  
ATOM   3179  CA  GLN A 395      -3.311  33.014  18.401  1.00  8.85           C  
ATOM   3180  C   GLN A 395      -3.167  32.266  17.074  1.00  8.84           C  
ATOM   3181  O   GLN A 395      -3.435  31.054  17.051  1.00  8.73           O  
ATOM   3182  CB  GLN A 395      -1.971  32.987  19.129  1.00  7.95           C  
ATOM   3183  CG  GLN A 395      -1.834  34.065  20.177  1.00  9.60           C  
ATOM   3184  CD  GLN A 395      -0.534  34.072  20.926  1.00 13.67           C  
ATOM   3185  OE1 GLN A 395      -0.404  34.775  21.941  1.00 23.14           O  
ATOM   3186  NE2 GLN A 395       0.452  33.312  20.486  1.00  8.67           N  
ATOM   3187  N   GLU A 396      -2.770  32.963  16.013  1.00  7.46           N  
ATOM   3188  CA  GLU A 396      -2.577  32.241  14.747  1.00  9.41           C  
ATOM   3189  C   GLU A 396      -1.411  31.255  14.939  1.00  8.70           C  
ATOM   3190  O   GLU A 396      -0.529  31.499  15.773  1.00  7.88           O  
ATOM   3191  CB  GLU A 396      -2.273  33.181  13.592  1.00 15.37           C  
ATOM   3192  CG  GLU A 396      -3.128  34.419  13.523  1.00 33.77           C  
ATOM   3193  CD  GLU A 396      -3.435  34.925  12.141  1.00 45.41           C  
ATOM   3194  OE1 GLU A 396      -2.518  35.369  11.409  1.00 49.70           O  
ATOM   3195  OE2 GLU A 396      -4.634  34.907  11.755  1.00 53.23           O  
ATOM   3196  N   TRP A 397      -1.397  30.182  14.168  1.00  7.85           N  
ATOM   3197  CA  TRP A 397      -0.371  29.148  14.246  1.00  8.04           C  
ATOM   3198  C   TRP A 397       1.056  29.627  14.394  1.00  8.51           C  
ATOM   3199  O   TRP A 397       1.734  29.248  15.368  1.00  6.74           O  
ATOM   3200  CB  TRP A 397      -0.494  28.255  13.004  1.00  7.93           C  
ATOM   3201  CG  TRP A 397       0.384  27.052  12.925  1.00  6.86           C  
ATOM   3202  CD1 TRP A 397       1.335  26.816  11.960  1.00  7.45           C  
ATOM   3203  CD2 TRP A 397       0.378  25.895  13.773  1.00  6.26           C  
ATOM   3204  NE1 TRP A 397       1.918  25.589  12.174  1.00  6.53           N  
ATOM   3205  CE2 TRP A 397       1.352  25.001  13.275  1.00  5.20           C  
ATOM   3206  CE3 TRP A 397      -0.348  25.539  14.911  1.00  7.47           C  
ATOM   3207  CZ2 TRP A 397       1.611  23.770  13.867  1.00  6.07           C  
ATOM   3208  CZ3 TRP A 397      -0.081  24.312  15.504  1.00  8.03           C  
ATOM   3209  CH2 TRP A 397       0.883  23.437  14.983  1.00  7.32           C  
ATOM   3210  N   LYS A 398       1.584  30.423  13.449  1.00  8.48           N  
ATOM   3211  CA  LYS A 398       2.972  30.854  13.548  1.00 10.39           C  
ATOM   3212  C   LYS A 398       3.249  31.598  14.870  1.00  9.51           C  
ATOM   3213  O   LYS A 398       4.294  31.378  15.486  1.00  9.04           O  
ATOM   3214  CB  LYS A 398       3.470  31.744  12.436  1.00 17.86           C  
ATOM   3215  CG  LYS A 398       2.648  32.112  11.271  1.00 34.44           C  
ATOM   3216  CD  LYS A 398       1.657  33.245  11.531  1.00 42.98           C  
ATOM   3217  CE  LYS A 398       0.986  33.648  10.215  1.00 43.17           C  
ATOM   3218  NZ  LYS A 398      -0.403  34.133  10.418  1.00 47.20           N  
ATOM   3219  N   THR A 399       2.340  32.493  15.233  1.00  8.48           N  
ATOM   3220  CA  THR A 399       2.485  33.282  16.461  1.00 10.10           C  
ATOM   3221  C   THR A 399       2.428  32.394  17.696  1.00  7.95           C  
ATOM   3222  O   THR A 399       3.234  32.503  18.624  1.00  9.60           O  
ATOM   3223  CB  THR A 399       1.364  34.344  16.518  1.00 11.95           C  
ATOM   3224  OG1 THR A 399       1.418  35.101  15.290  1.00 20.18           O  
ATOM   3225  CG2 THR A 399       1.511  35.267  17.705  1.00 12.63           C  
ATOM   3226  N   PHE A 400       1.467  31.477  17.698  1.00  7.76           N  
ATOM   3227  CA  PHE A 400       1.268  30.505  18.769  1.00  7.14           C  
ATOM   3228  C   PHE A 400       2.532  29.704  19.031  1.00  7.07           C  
ATOM   3229  O   PHE A 400       2.974  29.566  20.181  1.00  7.17           O  
ATOM   3230  CB  PHE A 400       0.089  29.631  18.369  1.00  6.49           C  
ATOM   3231  CG  PHE A 400      -0.112  28.336  19.074  1.00  8.29           C  
ATOM   3232  CD1 PHE A 400      -0.661  28.303  20.347  1.00 11.10           C  
ATOM   3233  CD2 PHE A 400       0.218  27.131  18.455  1.00  8.69           C  
ATOM   3234  CE1 PHE A 400      -0.878  27.098  21.001  1.00  9.51           C  
ATOM   3235  CE2 PHE A 400       0.007  25.924  19.104  1.00  7.94           C  
ATOM   3236  CZ  PHE A 400      -0.537  25.916  20.379  1.00  8.87           C  
ATOM   3237  N   LEU A 401       3.167  29.190  17.961  1.00  7.97           N  
ATOM   3238  CA  LEU A 401       4.406  28.425  18.130  1.00  7.74           C  
ATOM   3239  C   LEU A 401       5.509  29.298  18.708  1.00  8.92           C  
ATOM   3240  O   LEU A 401       6.243  28.881  19.612  1.00  8.39           O  
ATOM   3241  CB  LEU A 401       4.836  27.797  16.802  1.00  7.19           C  
ATOM   3242  CG  LEU A 401       3.904  26.703  16.248  1.00  9.20           C  
ATOM   3243  CD1 LEU A 401       4.280  26.337  14.825  1.00  7.78           C  
ATOM   3244  CD2 LEU A 401       3.927  25.471  17.152  1.00  9.60           C  
ATOM   3245  N   ASP A 402       5.614  30.538  18.219  1.00  8.76           N  
ATOM   3246  CA  ASP A 402       6.627  31.456  18.730  1.00 10.84           C  
ATOM   3247  C   ASP A 402       6.403  31.760  20.209  1.00 11.30           C  
ATOM   3248  O   ASP A 402       7.357  31.762  21.001  1.00 11.46           O  
ATOM   3249  CB  ASP A 402       6.650  32.738  17.896  1.00 18.65           C  
ATOM   3250  CG  ASP A 402       7.735  33.680  18.414  1.00 30.68           C  
ATOM   3251  OD1 ASP A 402       8.921  33.299  18.344  1.00 36.38           O  
ATOM   3252  OD2 ASP A 402       7.366  34.759  18.920  1.00 37.58           O  
ATOM   3253  N   THR A 403       5.159  31.992  20.605  1.00  9.42           N  
ATOM   3254  CA  THR A 403       4.824  32.247  22.006  1.00  9.02           C  
ATOM   3255  C   THR A 403       5.249  31.102  22.912  1.00  9.11           C  
ATOM   3256  O   THR A 403       5.778  31.313  24.005  1.00  9.34           O  
ATOM   3257  CB  THR A 403       3.307  32.466  22.146  1.00 10.06           C  
ATOM   3258  OG1 THR A 403       2.985  33.668  21.423  1.00 10.45           O  
ATOM   3259  CG2 THR A 403       2.875  32.593  23.596  1.00 10.42           C  
ATOM   3260  N   ARG A 404       5.014  29.862  22.471  1.00  9.26           N  
ATOM   3261  CA  ARG A 404       5.404  28.700  23.282  1.00  9.33           C  
ATOM   3262  C   ARG A 404       6.911  28.609  23.384  1.00  9.49           C  
ATOM   3263  O   ARG A 404       7.427  28.313  24.465  1.00 10.88           O  
ATOM   3264  CB  ARG A 404       4.786  27.432  22.701  1.00  7.69           C  
ATOM   3265  CG  ARG A 404       3.264  27.442  22.869  1.00  8.20           C  
ATOM   3266  CD  ARG A 404       2.622  26.360  22.027  1.00  8.18           C  
ATOM   3267  NE  ARG A 404       3.153  25.041  22.364  1.00  7.68           N  
ATOM   3268  CZ  ARG A 404       3.061  23.977  21.577  1.00  8.66           C  
ATOM   3269  NH1 ARG A 404       2.468  24.070  20.392  1.00 10.62           N  
ATOM   3270  NH2 ARG A 404       3.571  22.814  21.974  1.00  8.53           N  
ATOM   3271  N   HIS A 405       7.629  28.891  22.296  1.00 10.14           N  
ATOM   3272  CA  HIS A 405       9.086  28.898  22.339  1.00 11.03           C  
ATOM   3273  C   HIS A 405       9.597  30.004  23.256  1.00 13.63           C  
ATOM   3274  O   HIS A 405      10.545  29.786  24.027  1.00 14.75           O  
ATOM   3275  CB  HIS A 405       9.683  29.094  20.939  1.00 11.04           C  
ATOM   3276  CG  HIS A 405       9.718  27.781  20.210  1.00  9.48           C  
ATOM   3277  ND1 HIS A 405      10.566  26.760  20.588  1.00 10.58           N  
ATOM   3278  CD2 HIS A 405       8.986  27.328  19.173  1.00  9.79           C  
ATOM   3279  CE1 HIS A 405      10.365  25.714  19.799  1.00 11.20           C  
ATOM   3280  NE2 HIS A 405       9.417  26.037  18.933  1.00 12.84           N  
ATOM   3281  N   GLN A 406       8.953  31.165  23.224  1.00 12.70           N  
ATOM   3282  CA  GLN A 406       9.340  32.284  24.067  1.00 15.47           C  
ATOM   3283  C   GLN A 406       9.091  32.051  25.551  1.00 15.86           C  
ATOM   3284  O   GLN A 406       9.775  32.661  26.387  1.00 16.25           O  
ATOM   3285  CB  GLN A 406       8.576  33.552  23.652  1.00 17.66           C  
ATOM   3286  CG  GLN A 406       9.071  34.129  22.334  1.00 25.70           C  
ATOM   3287  CD  GLN A 406       8.644  35.575  22.171  1.00 35.81           C  
ATOM   3288  OE1 GLN A 406       8.364  36.260  23.159  1.00 42.39           O  
ATOM   3289  NE2 GLN A 406       8.600  36.034  20.928  1.00 40.59           N  
ATOM   3290  N   GLY A 407       8.109  31.228  25.900  1.00 14.90           N  
ATOM   3291  CA  GLY A 407       7.796  30.980  27.308  1.00 18.03           C  
ATOM   3292  C   GLY A 407       6.838  32.064  27.815  1.00 21.03           C  
ATOM   3293  O   GLY A 407       6.668  32.245  29.020  1.00 19.78           O  
ATOM   3294  N   THR A 408       6.174  32.762  26.881  1.00 21.26           N  
ATOM   3295  CA  THR A 408       5.230  33.813  27.261  1.00 23.81           C  
ATOM   3296  C   THR A 408       3.808  33.269  27.365  1.00 24.55           C  
ATOM   3297  O   THR A 408       2.867  33.769  26.733  1.00 23.84           O  
ATOM   3298  CB  THR A 408       5.290  35.001  26.284  1.00 27.93           C  
ATOM   3299  OG1 THR A 408       5.341  34.542  24.929  1.00 27.56           O  
ATOM   3300  CG2 THR A 408       6.536  35.841  26.560  1.00 31.30           C  
ATOM   3301  N   PHE A 409       3.647  32.233  28.201  1.00 20.76           N  
ATOM   3302  CA  PHE A 409       2.376  31.574  28.397  1.00 17.44           C  
ATOM   3303  C   PHE A 409       2.310  30.820  29.722  1.00 14.91           C  
ATOM   3304  O   PHE A 409       3.308  30.640  30.416  1.00 16.58           O  
ATOM   3305  CB  PHE A 409       2.126  30.597  27.242  1.00 14.95           C  
ATOM   3306  CG  PHE A 409       2.931  29.332  27.234  1.00 11.67           C  
ATOM   3307  CD1 PHE A 409       4.249  29.298  26.817  1.00  9.80           C  
ATOM   3308  CD2 PHE A 409       2.329  28.135  27.610  1.00 10.92           C  
ATOM   3309  CE1 PHE A 409       4.959  28.110  26.788  1.00  9.36           C  
ATOM   3310  CE2 PHE A 409       3.031  26.942  27.586  1.00  8.79           C  
ATOM   3311  CZ  PHE A 409       4.346  26.927  27.178  1.00  8.67           C  
ATOM   3312  N   ASP A 410       1.099  30.384  30.058  1.00 12.35           N  
ATOM   3313  CA  ASP A 410       0.866  29.606  31.268  1.00 11.01           C  
ATOM   3314  C   ASP A 410       0.669  28.144  30.866  1.00 10.76           C  
ATOM   3315  O   ASP A 410       1.506  27.279  31.119  1.00  9.93           O  
ATOM   3316  CB  ASP A 410      -0.395  30.080  32.004  1.00 11.69           C  
ATOM   3317  CG  ASP A 410      -0.209  31.481  32.562  1.00 11.93           C  
ATOM   3318  OD1 ASP A 410       0.940  31.872  32.810  1.00 13.36           O  
ATOM   3319  OD2 ASP A 410      -1.248  32.146  32.726  1.00 14.13           O  
ATOM   3320  N   VAL A 411      -0.475  27.890  30.247  1.00 10.29           N  
ATOM   3321  CA  VAL A 411      -0.820  26.551  29.755  1.00 10.33           C  
ATOM   3322  C   VAL A 411      -1.183  26.727  28.274  1.00 10.66           C  
ATOM   3323  O   VAL A 411      -1.804  27.748  27.921  1.00 10.40           O  
ATOM   3324  CB  VAL A 411      -1.960  25.882  30.528  1.00 11.39           C  
ATOM   3325  CG1 VAL A 411      -2.400  24.568  29.882  1.00  9.14           C  
ATOM   3326  CG2 VAL A 411      -1.587  25.599  31.987  1.00 10.55           C  
ATOM   3327  N   ALA A 412      -0.785  25.784  27.430  1.00  7.77           N  
ATOM   3328  CA  ALA A 412      -1.078  25.859  26.023  1.00  8.17           C  
ATOM   3329  C   ALA A 412      -1.572  24.514  25.494  1.00  9.36           C  
ATOM   3330  O   ALA A 412      -1.082  23.460  25.881  1.00  8.68           O  
ATOM   3331  CB  ALA A 412       0.163  26.267  25.222  1.00  8.33           C  
ATOM   3332  N   ARG A 413      -2.549  24.596  24.615  1.00  7.36           N  
ATOM   3333  CA  ARG A 413      -3.060  23.388  23.927  1.00  9.38           C  
ATOM   3334  C   ARG A 413      -1.882  22.917  23.077  1.00  9.31           C  
ATOM   3335  O   ARG A 413      -1.101  23.781  22.620  1.00 10.89           O  
ATOM   3336  CB  ARG A 413      -4.269  23.865  23.166  1.00 15.75           C  
ATOM   3337  CG  ARG A 413      -4.907  23.040  22.116  1.00 17.41           C  
ATOM   3338  CD  ARG A 413      -4.179  23.221  20.776  1.00 17.95           C  
ATOM   3339  NE  ARG A 413      -3.885  21.894  20.273  1.00 11.81           N  
ATOM   3340  CZ  ARG A 413      -3.100  21.586  19.258  1.00 11.34           C  
ATOM   3341  NH1 ARG A 413      -2.503  22.524  18.548  1.00  9.35           N  
ATOM   3342  NH2 ARG A 413      -2.956  20.297  18.952  1.00 11.48           N  
ATOM   3343  N   ALA A 414      -1.675  21.624  22.893  1.00  8.04           N  
ATOM   3344  CA  ALA A 414      -0.525  21.170  22.108  1.00  7.55           C  
ATOM   3345  C   ALA A 414      -0.774  19.806  21.489  1.00  7.05           C  
ATOM   3346  O   ALA A 414      -1.670  19.069  21.892  1.00  7.58           O  
ATOM   3347  CB  ALA A 414       0.723  21.102  22.984  1.00  7.14           C  
ATOM   3348  N   GLY A 415       0.026  19.503  20.481  1.00  6.96           N  
ATOM   3349  CA  GLY A 415      -0.073  18.222  19.781  1.00  7.16           C  
ATOM   3350  C   GLY A 415       1.325  17.897  19.250  1.00  6.53           C  
ATOM   3351  O   GLY A 415       1.995  18.790  18.707  1.00  6.86           O  
ATOM   3352  N   TRP A 416       1.771  16.669  19.456  1.00  5.65           N  
ATOM   3353  CA  TRP A 416       3.077  16.277  18.934  1.00  6.32           C  
ATOM   3354  C   TRP A 416       2.867  15.009  18.097  1.00  6.23           C  
ATOM   3355  O   TRP A 416       2.218  14.076  18.590  1.00  5.89           O  
ATOM   3356  CB  TRP A 416       4.135  16.017  19.996  1.00  5.85           C  
ATOM   3357  CG  TRP A 416       5.507  15.801  19.400  1.00  7.24           C  
ATOM   3358  CD1 TRP A 416       6.195  14.630  19.301  1.00  6.85           C  
ATOM   3359  CD2 TRP A 416       6.348  16.816  18.833  1.00  5.25           C  
ATOM   3360  NE1 TRP A 416       7.419  14.846  18.703  1.00  5.27           N  
ATOM   3361  CE2 TRP A 416       7.532  16.183  18.408  1.00  6.18           C  
ATOM   3362  CE3 TRP A 416       6.220  18.201  18.664  1.00  8.22           C  
ATOM   3363  CZ2 TRP A 416       8.585  16.888  17.816  1.00  6.64           C  
ATOM   3364  CZ3 TRP A 416       7.264  18.899  18.072  1.00  7.38           C  
ATOM   3365  CH2 TRP A 416       8.434  18.239  17.658  1.00  6.71           C  
ATOM   3366  N   CYS A 417       3.356  15.031  16.877  1.00  5.48           N  
ATOM   3367  CA  CYS A 417       3.266  13.878  15.991  1.00  5.65           C  
ATOM   3368  C   CYS A 417       4.671  13.328  15.760  1.00  6.82           C  
ATOM   3369  O   CYS A 417       5.612  14.123  15.618  1.00  5.99           O  
ATOM   3370  CB ACYS A 417       2.650  14.231  14.638  0.85  7.78           C  
ATOM   3371  CB BCYS A 417       2.639  14.302  14.666  0.15  1.70           C  
ATOM   3372  SG ACYS A 417       0.905  14.677  14.757  0.85  6.44           S  
ATOM   3373  SG BCYS A 417       2.379  13.058  13.434  0.15  1.70           S  
ATOM   3374  N   ALA A 418       4.807  12.011  15.710  1.00  6.24           N  
ATOM   3375  CA  ALA A 418       6.111  11.399  15.489  1.00  6.46           C  
ATOM   3376  C   ALA A 418       6.754  11.863  14.184  1.00  5.55           C  
ATOM   3377  O   ALA A 418       6.099  12.074  13.161  1.00  6.35           O  
ATOM   3378  CB  ALA A 418       5.959   9.869  15.459  1.00  7.23           C  
ATOM   3379  N   ASP A 419       8.078  12.003  14.242  1.00  5.90           N  
ATOM   3380  CA  ASP A 419       8.877  12.363  13.079  1.00  5.89           C  
ATOM   3381  C   ASP A 419       9.450  11.070  12.482  1.00  5.84           C  
ATOM   3382  O   ASP A 419       9.690  10.956  11.288  1.00  6.73           O  
ATOM   3383  CB  ASP A 419       9.994  13.325  13.475  1.00  6.07           C  
ATOM   3384  CG  ASP A 419       9.447  14.674  13.933  1.00  5.23           C  
ATOM   3385  OD1 ASP A 419       8.448  15.134  13.320  1.00  6.07           O  
ATOM   3386  OD2 ASP A 419      10.000  15.249  14.886  1.00  6.33           O  
ATOM   3387  N   TYR A 420       9.634  10.100  13.364  1.00  5.04           N  
ATOM   3388  CA  TYR A 420      10.104   8.757  13.014  1.00  6.29           C  
ATOM   3389  C   TYR A 420       9.405   7.811  13.999  1.00  5.66           C  
ATOM   3390  O   TYR A 420       9.108   8.223  15.129  1.00  5.26           O  
ATOM   3391  CB  TYR A 420      11.606   8.637  13.023  1.00  7.39           C  
ATOM   3392  CG  TYR A 420      12.317   9.045  14.285  1.00  6.78           C  
ATOM   3393  CD1 TYR A 420      12.606  10.382  14.536  1.00  7.10           C  
ATOM   3394  CD2 TYR A 420      12.734   8.100  15.214  1.00  7.42           C  
ATOM   3395  CE1 TYR A 420      13.262  10.770  15.685  1.00  6.60           C  
ATOM   3396  CE2 TYR A 420      13.392   8.474  16.375  1.00  7.14           C  
ATOM   3397  CZ  TYR A 420      13.661   9.804  16.600  1.00  6.91           C  
ATOM   3398  OH  TYR A 420      14.320  10.205  17.740  1.00  8.15           O  
ATOM   3399  N   ASN A 421       9.103   6.587  13.566  1.00  6.54           N  
ATOM   3400  CA  ASN A 421       8.371   5.681  14.457  1.00  7.22           C  
ATOM   3401  C   ASN A 421       9.252   4.952  15.459  1.00  7.72           C  
ATOM   3402  O   ASN A 421       9.620   3.789  15.272  1.00  8.63           O  
ATOM   3403  CB  ASN A 421       7.545   4.685  13.630  1.00  7.72           C  
ATOM   3404  CG  ASN A 421       6.477   3.995  14.462  1.00  5.98           C  
ATOM   3405  OD1 ASN A 421       6.449   4.076  15.689  1.00  6.92           O  
ATOM   3406  ND2 ASN A 421       5.570   3.298  13.775  1.00 10.08           N  
ATOM   3407  N   GLU A 422       9.537   5.619  16.560  1.00  7.26           N  
ATOM   3408  CA  GLU A 422      10.384   5.106  17.657  1.00  6.20           C  
ATOM   3409  C   GLU A 422      10.138   6.048  18.820  1.00  6.79           C  
ATOM   3410  O   GLU A 422       9.970   7.265  18.586  1.00  7.42           O  
ATOM   3411  CB  GLU A 422      11.837   5.146  17.196  1.00  7.54           C  
ATOM   3412  CG  GLU A 422      12.762   4.107  17.786  1.00  9.46           C  
ATOM   3413  CD  GLU A 422      13.340   4.466  19.132  1.00 10.51           C  
ATOM   3414  OE1 GLU A 422      13.279   5.644  19.550  1.00  8.61           O  
ATOM   3415  OE2 GLU A 422      13.869   3.542  19.804  1.00 11.82           O  
ATOM   3416  N   PRO A 423      10.038   5.586  20.036  1.00  7.24           N  
ATOM   3417  CA  PRO A 423       9.725   6.392  21.196  1.00  7.76           C  
ATOM   3418  C   PRO A 423      10.540   7.643  21.395  1.00  8.44           C  
ATOM   3419  O   PRO A 423       9.981   8.669  21.858  1.00  6.90           O  
ATOM   3420  CB  PRO A 423       9.813   5.454  22.429  1.00  9.02           C  
ATOM   3421  CG  PRO A 423       9.493   4.116  21.760  1.00  8.60           C  
ATOM   3422  CD  PRO A 423      10.156   4.160  20.384  1.00  8.35           C  
ATOM   3423  N   THR A 424      11.825   7.675  21.046  1.00  6.60           N  
ATOM   3424  CA  THR A 424      12.634   8.882  21.209  1.00  6.80           C  
ATOM   3425  C   THR A 424      12.154  10.030  20.342  1.00  6.10           C  
ATOM   3426  O   THR A 424      12.438  11.194  20.680  1.00  6.67           O  
ATOM   3427  CB  THR A 424      14.137   8.665  20.949  1.00  8.71           C  
ATOM   3428  OG1 THR A 424      14.325   8.189  19.620  1.00  7.83           O  
ATOM   3429  CG2 THR A 424      14.723   7.678  21.951  1.00  9.92           C  
ATOM   3430  N   SER A 425      11.389   9.800  19.281  1.00  5.52           N  
ATOM   3431  CA  SER A 425      10.840  10.888  18.471  1.00  7.20           C  
ATOM   3432  C   SER A 425       9.974  11.800  19.343  1.00  6.77           C  
ATOM   3433  O   SER A 425       9.856  13.007  19.092  1.00  6.92           O  
ATOM   3434  CB  SER A 425      10.047  10.333  17.291  1.00  6.27           C  
ATOM   3435  OG  SER A 425       9.704  11.383  16.400  1.00  8.18           O  
ATOM   3436  N   PHE A 426       9.348  11.228  20.365  1.00  6.21           N  
ATOM   3437  CA  PHE A 426       8.602  11.943  21.362  1.00  6.61           C  
ATOM   3438  C   PHE A 426       9.501  12.332  22.538  1.00  8.10           C  
ATOM   3439  O   PHE A 426       9.699  13.515  22.857  1.00  8.32           O  
ATOM   3440  CB  PHE A 426       7.449  11.076  21.922  1.00  8.11           C  
ATOM   3441  CG  PHE A 426       6.208  11.210  21.073  1.00  7.03           C  
ATOM   3442  CD1 PHE A 426       6.100  10.537  19.872  1.00  7.82           C  
ATOM   3443  CD2 PHE A 426       5.181  12.034  21.500  1.00  7.42           C  
ATOM   3444  CE1 PHE A 426       4.960  10.687  19.090  1.00  8.07           C  
ATOM   3445  CE2 PHE A 426       4.041  12.183  20.729  1.00  9.96           C  
ATOM   3446  CZ  PHE A 426       3.935  11.516  19.522  1.00  8.30           C  
ATOM   3447  N   LEU A 427      10.084  11.323  23.196  1.00  7.98           N  
ATOM   3448  CA  LEU A 427      10.885  11.542  24.386  1.00  8.01           C  
ATOM   3449  C   LEU A 427      12.024  12.525  24.254  1.00  7.22           C  
ATOM   3450  O   LEU A 427      12.281  13.270  25.234  1.00  7.40           O  
ATOM   3451  CB  LEU A 427      11.392  10.195  24.941  1.00  7.32           C  
ATOM   3452  CG  LEU A 427      10.256   9.324  25.517  1.00  9.29           C  
ATOM   3453  CD1 LEU A 427      10.717   7.883  25.686  1.00 12.37           C  
ATOM   3454  CD2 LEU A 427       9.745   9.904  26.819  1.00  9.74           C  
ATOM   3455  N   ASN A 428      12.679  12.615  23.108  1.00  6.93           N  
ATOM   3456  CA  ASN A 428      13.777  13.559  22.922  1.00  7.52           C  
ATOM   3457  C   ASN A 428      13.352  15.017  23.016  1.00  7.96           C  
ATOM   3458  O   ASN A 428      14.178  15.883  23.366  1.00  7.94           O  
ATOM   3459  CB  ASN A 428      14.468  13.333  21.582  1.00  8.57           C  
ATOM   3460  CG  ASN A 428      15.334  12.090  21.523  1.00  8.96           C  
ATOM   3461  OD1 ASN A 428      15.723  11.552  22.561  1.00 10.02           O  
ATOM   3462  ND2 ASN A 428      15.630  11.637  20.313  1.00  8.16           N  
ATOM   3463  N   THR A 429      12.082  15.336  22.758  1.00  6.93           N  
ATOM   3464  CA  THR A 429      11.599  16.712  22.839  1.00  7.74           C  
ATOM   3465  C   THR A 429      11.445  17.231  24.263  1.00  8.23           C  
ATOM   3466  O   THR A 429      11.206  18.436  24.469  1.00  8.59           O  
ATOM   3467  CB  THR A 429      10.250  16.888  22.100  1.00  7.90           C  
ATOM   3468  OG1 THR A 429       9.231  16.163  22.804  1.00  8.60           O  
ATOM   3469  CG2 THR A 429      10.360  16.379  20.675  1.00  7.16           C  
ATOM   3470  N   MET A 430      11.568  16.364  25.261  1.00  6.99           N  
ATOM   3471  CA  MET A 430      11.465  16.730  26.660  1.00  7.98           C  
ATOM   3472  C   MET A 430      12.841  16.805  27.319  1.00  8.34           C  
ATOM   3473  O   MET A 430      12.920  17.088  28.521  1.00 10.65           O  
ATOM   3474  CB  MET A 430      10.569  15.750  27.417  1.00  8.23           C  
ATOM   3475  CG  MET A 430       9.103  15.876  27.004  1.00  8.62           C  
ATOM   3476  SD  MET A 430       8.402  17.493  27.446  1.00 11.24           S  
ATOM   3477  CE  MET A 430       6.722  17.254  26.807  1.00 12.03           C  
ATOM   3478  N   LEU A 431      13.893  16.568  26.550  1.00  8.67           N  
ATOM   3479  CA  LEU A 431      15.258  16.686  27.098  1.00  9.26           C  
ATOM   3480  C   LEU A 431      15.478  18.135  27.489  1.00 10.82           C  
ATOM   3481  O   LEU A 431      15.029  19.042  26.770  1.00 10.58           O  
ATOM   3482  CB  LEU A 431      16.285  16.220  26.064  1.00 10.30           C  
ATOM   3483  CG  LEU A 431      16.224  14.715  25.739  1.00  9.61           C  
ATOM   3484  CD1 LEU A 431      17.061  14.379  24.522  1.00 10.35           C  
ATOM   3485  CD2 LEU A 431      16.664  13.897  26.952  1.00 11.56           C  
ATOM   3486  N   SER A 432      16.149  18.397  28.607  1.00 11.20           N  
ATOM   3487  CA  SER A 432      16.361  19.764  29.082  1.00 10.69           C  
ATOM   3488  C   SER A 432      16.836  20.750  28.031  1.00 12.29           C  
ATOM   3489  O   SER A 432      16.396  21.914  28.021  1.00 13.17           O  
ATOM   3490  CB ASER A 432      17.477  19.698  30.161  0.50  4.61           C  
ATOM   3491  CB BSER A 432      17.246  19.769  30.328  0.50  8.90           C  
ATOM   3492  OG ASER A 432      17.091  18.925  31.251  0.50  1.70           O  
ATOM   3493  OG BSER A 432      18.499  19.195  30.083  0.50 12.31           O  
ATOM   3494  N   ASP A 433      17.734  20.357  27.143  1.00 12.07           N  
ATOM   3495  CA  ASP A 433      18.301  21.186  26.110  1.00 14.15           C  
ATOM   3496  C   ASP A 433      17.664  21.078  24.735  1.00 13.49           C  
ATOM   3497  O   ASP A 433      18.197  21.651  23.768  1.00 13.55           O  
ATOM   3498  CB  ASP A 433      19.798  20.800  25.956  1.00 25.32           C  
ATOM   3499  CG  ASP A 433      19.989  19.403  25.392  1.00 33.70           C  
ATOM   3500  OD1 ASP A 433      19.118  18.515  25.556  1.00 28.55           O  
ATOM   3501  OD2 ASP A 433      21.059  19.189  24.760  1.00 39.87           O  
ATOM   3502  N   SER A 434      16.562  20.346  24.601  1.00 10.90           N  
ATOM   3503  CA  SER A 434      15.949  20.198  23.286  1.00  9.10           C  
ATOM   3504  C   SER A 434      15.374  21.493  22.740  1.00  8.80           C  
ATOM   3505  O   SER A 434      14.612  22.199  23.407  1.00  8.69           O  
ATOM   3506  CB  SER A 434      14.834  19.140  23.344  1.00  8.99           C  
ATOM   3507  OG  SER A 434      14.108  19.184  22.120  1.00  8.19           O  
ATOM   3508  N   SER A 435      15.641  21.757  21.458  1.00  8.92           N  
ATOM   3509  CA  SER A 435      15.112  22.918  20.753  1.00  7.72           C  
ATOM   3510  C   SER A 435      13.596  22.828  20.598  1.00  7.74           C  
ATOM   3511  O   SER A 435      12.924  23.830  20.352  1.00  8.58           O  
ATOM   3512  CB  SER A 435      15.771  23.060  19.380  1.00 10.12           C  
ATOM   3513  OG  SER A 435      15.527  21.918  18.558  1.00 10.23           O  
ATOM   3514  N   ASN A 436      13.024  21.638  20.727  1.00  7.81           N  
ATOM   3515  CA  ASN A 436      11.611  21.374  20.665  1.00  7.75           C  
ATOM   3516  C   ASN A 436      10.951  21.378  22.040  1.00  8.52           C  
ATOM   3517  O   ASN A 436       9.736  21.127  22.133  1.00  9.15           O  
ATOM   3518  CB  ASN A 436      11.358  19.978  20.045  1.00  7.24           C  
ATOM   3519  CG  ASN A 436      11.846  19.862  18.617  1.00  7.65           C  
ATOM   3520  OD1 ASN A 436      12.806  19.130  18.338  1.00  7.55           O  
ATOM   3521  ND2 ASN A 436      11.196  20.582  17.702  1.00  7.17           N  
ATOM   3522  N   ASN A 437      11.689  21.644  23.114  1.00  8.82           N  
ATOM   3523  CA  ASN A 437      11.106  21.634  24.463  1.00  8.79           C  
ATOM   3524  C   ASN A 437      10.386  22.937  24.798  1.00  9.63           C  
ATOM   3525  O   ASN A 437      10.905  23.844  25.459  1.00 11.70           O  
ATOM   3526  CB  ASN A 437      12.181  21.303  25.495  1.00  7.82           C  
ATOM   3527  CG  ASN A 437      11.683  20.957  26.872  1.00 10.84           C  
ATOM   3528  OD1 ASN A 437      10.599  21.325  27.327  1.00  9.60           O  
ATOM   3529  ND2 ASN A 437      12.500  20.201  27.617  1.00 11.23           N  
ATOM   3530  N   THR A 438       9.118  23.017  24.385  1.00  9.02           N  
ATOM   3531  CA  THR A 438       8.271  24.180  24.631  1.00  9.89           C  
ATOM   3532  C   THR A 438       7.573  24.068  25.975  1.00 11.11           C  
ATOM   3533  O   THR A 438       6.931  25.001  26.463  1.00 12.83           O  
ATOM   3534  CB  THR A 438       7.266  24.410  23.491  1.00 10.29           C  
ATOM   3535  OG1 THR A 438       6.749  23.161  23.014  1.00 10.76           O  
ATOM   3536  CG2 THR A 438       7.934  25.121  22.314  1.00 13.19           C  
ATOM   3537  N   ALA A 439       7.716  22.916  26.643  1.00 10.37           N  
ATOM   3538  CA  ALA A 439       7.156  22.719  27.976  1.00 10.66           C  
ATOM   3539  C   ALA A 439       8.089  23.376  28.998  1.00 10.49           C  
ATOM   3540  O   ALA A 439       7.767  23.595  30.162  1.00 11.17           O  
ATOM   3541  CB  ALA A 439       7.022  21.234  28.295  1.00  9.76           C  
ATOM   3542  N   HIS A 440       9.317  23.639  28.553  1.00 10.07           N  
ATOM   3543  CA  HIS A 440      10.366  24.234  29.369  1.00 11.14           C  
ATOM   3544  C   HIS A 440      10.621  23.351  30.586  1.00 11.99           C  
ATOM   3545  O   HIS A 440      10.801  23.822  31.699  1.00 12.57           O  
ATOM   3546  CB  HIS A 440       9.983  25.666  29.763  1.00 13.61           C  
ATOM   3547  CG  HIS A 440       9.938  26.520  28.522  1.00 14.84           C  
ATOM   3548  ND1 HIS A 440       8.774  26.699  27.802  1.00 16.83           N  
ATOM   3549  CD2 HIS A 440      10.917  27.164  27.851  1.00 15.20           C  
ATOM   3550  CE1 HIS A 440       9.042  27.451  26.750  1.00 11.54           C  
ATOM   3551  NE2 HIS A 440      10.327  27.749  26.754  1.00 19.26           N  
ATOM   3552  N   TYR A 441      10.614  22.049  30.318  1.00 11.86           N  
ATOM   3553  CA  TYR A 441      10.809  20.998  31.299  1.00 12.30           C  
ATOM   3554  C   TYR A 441      12.284  20.607  31.338  1.00 13.51           C  
ATOM   3555  O   TYR A 441      12.902  20.345  30.303  1.00 13.21           O  
ATOM   3556  CB  TYR A 441       9.945  19.791  30.947  1.00 14.02           C  
ATOM   3557  CG  TYR A 441      10.127  18.536  31.764  1.00 13.33           C  
ATOM   3558  CD1 TYR A 441       9.613  18.441  33.054  1.00 13.28           C  
ATOM   3559  CD2 TYR A 441      10.772  17.422  31.230  1.00 12.52           C  
ATOM   3560  CE1 TYR A 441       9.760  17.283  33.801  1.00 13.69           C  
ATOM   3561  CE2 TYR A 441      10.923  16.264  31.969  1.00 14.04           C  
ATOM   3562  CZ  TYR A 441      10.409  16.199  33.251  1.00 14.63           C  
ATOM   3563  OH  TYR A 441      10.562  15.042  33.990  1.00 13.36           O  
ATOM   3564  N   LYS A 442      12.857  20.641  32.544  1.00 13.73           N  
ATOM   3565  CA  LYS A 442      14.271  20.296  32.712  1.00 14.64           C  
ATOM   3566  C   LYS A 442      14.419  19.299  33.861  1.00 15.50           C  
ATOM   3567  O   LYS A 442      14.324  19.673  35.034  1.00 15.37           O  
ATOM   3568  CB  LYS A 442      15.133  21.524  32.979  1.00 18.09           C  
ATOM   3569  CG  LYS A 442      15.300  22.484  31.815  1.00 22.65           C  
ATOM   3570  CD  LYS A 442      16.330  23.561  32.124  1.00 27.00           C  
ATOM   3571  CE  LYS A 442      16.073  24.806  31.293  1.00 32.99           C  
ATOM   3572  NZ  LYS A 442      15.893  24.505  29.849  1.00 34.24           N  
ATOM   3573  N   SER A 443      14.620  18.038  33.507  1.00 16.09           N  
ATOM   3574  CA  SER A 443      14.790  16.970  34.482  1.00 15.64           C  
ATOM   3575  C   SER A 443      16.039  16.157  34.177  1.00 16.63           C  
ATOM   3576  O   SER A 443      16.136  15.417  33.200  1.00 15.31           O  
ATOM   3577  CB  SER A 443      13.565  16.047  34.483  1.00 14.92           C  
ATOM   3578  OG  SER A 443      13.845  14.829  35.157  1.00 16.82           O  
ATOM   3579  N   PRO A 444      17.027  16.255  35.051  1.00 18.52           N  
ATOM   3580  CA  PRO A 444      18.284  15.528  34.945  1.00 16.97           C  
ATOM   3581  C   PRO A 444      18.027  14.026  34.942  1.00 15.41           C  
ATOM   3582  O   PRO A 444      18.628  13.295  34.151  1.00 14.89           O  
ATOM   3583  CB  PRO A 444      19.164  15.952  36.131  1.00 18.50           C  
ATOM   3584  CG  PRO A 444      18.466  17.206  36.608  1.00 18.42           C  
ATOM   3585  CD  PRO A 444      16.988  17.107  36.244  1.00 18.41           C  
ATOM   3586  N   ALA A 445      17.102  13.576  35.788  1.00 14.78           N  
ATOM   3587  CA  ALA A 445      16.720  12.168  35.864  1.00 16.49           C  
ATOM   3588  C   ALA A 445      16.122  11.697  34.537  1.00 15.35           C  
ATOM   3589  O   ALA A 445      16.474  10.639  34.016  1.00 15.35           O  
ATOM   3590  CB  ALA A 445      15.717  11.953  36.987  1.00 15.68           C  
ATOM   3591  N   PHE A 446      15.207  12.510  33.984  1.00 14.70           N  
ATOM   3592  CA  PHE A 446      14.618  12.182  32.686  1.00 13.60           C  
ATOM   3593  C   PHE A 446      15.726  12.142  31.639  1.00 13.70           C  
ATOM   3594  O   PHE A 446      15.830  11.183  30.868  1.00 14.16           O  
ATOM   3595  CB  PHE A 446      13.561  13.216  32.285  1.00 12.32           C  
ATOM   3596  CG  PHE A 446      12.945  12.923  30.939  1.00  9.59           C  
ATOM   3597  CD1 PHE A 446      11.820  12.120  30.854  1.00 12.31           C  
ATOM   3598  CD2 PHE A 446      13.477  13.458  29.785  1.00  8.64           C  
ATOM   3599  CE1 PHE A 446      11.240  11.841  29.626  1.00 11.07           C  
ATOM   3600  CE2 PHE A 446      12.912  13.181  28.545  1.00  8.55           C  
ATOM   3601  CZ  PHE A 446      11.796  12.369  28.474  1.00 11.39           C  
ATOM   3602  N   ASP A 447      16.585  13.168  31.618  1.00 12.89           N  
ATOM   3603  CA  ASP A 447      17.682  13.230  30.664  1.00 13.80           C  
ATOM   3604  C   ASP A 447      18.568  11.987  30.736  1.00 15.43           C  
ATOM   3605  O   ASP A 447      18.976  11.449  29.706  1.00 14.30           O  
ATOM   3606  CB  ASP A 447      18.542  14.472  30.883  1.00 16.22           C  
ATOM   3607  CG  ASP A 447      17.863  15.781  30.554  1.00 17.88           C  
ATOM   3608  OD1 ASP A 447      16.731  15.796  30.037  1.00 13.67           O  
ATOM   3609  OD2 ASP A 447      18.480  16.844  30.812  1.00 18.13           O  
ATOM   3610  N   LYS A 448      18.871  11.540  31.953  1.00 16.66           N  
ATOM   3611  CA  LYS A 448      19.707  10.361  32.139  1.00 18.06           C  
ATOM   3612  C   LYS A 448      19.086   9.095  31.565  1.00 16.50           C  
ATOM   3613  O   LYS A 448      19.781   8.336  30.869  1.00 16.28           O  
ATOM   3614  CB  LYS A 448      20.028  10.170  33.624  1.00 23.12           C  
ATOM   3615  CG  LYS A 448      20.830   8.926  33.954  1.00 30.23           C  
ATOM   3616  CD  LYS A 448      22.123   8.834  33.158  1.00 35.28           C  
ATOM   3617  CE  LYS A 448      23.141   7.942  33.851  1.00 40.43           C  
ATOM   3618  NZ  LYS A 448      22.568   6.618  34.233  1.00 42.38           N  
ATOM   3619  N   LEU A 449      17.806   8.851  31.820  1.00 15.66           N  
ATOM   3620  CA  LEU A 449      17.118   7.665  31.313  1.00 14.75           C  
ATOM   3621  C   LEU A 449      17.212   7.550  29.799  1.00 16.25           C  
ATOM   3622  O   LEU A 449      17.482   6.474  29.253  1.00 16.35           O  
ATOM   3623  CB  LEU A 449      15.649   7.678  31.761  1.00 13.09           C  
ATOM   3624  CG  LEU A 449      15.425   7.451  33.258  1.00 14.49           C  
ATOM   3625  CD1 LEU A 449      14.054   7.931  33.693  1.00 14.08           C  
ATOM   3626  CD2 LEU A 449      15.615   5.975  33.599  1.00 15.20           C  
ATOM   3627  N   ILE A 450      17.001   8.667  29.095  1.00 14.80           N  
ATOM   3628  CA  ILE A 450      17.087   8.687  27.636  1.00 14.38           C  
ATOM   3629  C   ILE A 450      18.519   8.514  27.163  1.00 14.60           C  
ATOM   3630  O   ILE A 450      18.799   7.782  26.209  1.00 14.12           O  
ATOM   3631  CB  ILE A 450      16.450   9.983  27.083  1.00 13.21           C  
ATOM   3632  CG1 ILE A 450      14.976  10.066  27.489  1.00 11.73           C  
ATOM   3633  CG2 ILE A 450      16.614  10.075  25.572  1.00 11.89           C  
ATOM   3634  CD1 ILE A 450      14.126   8.873  27.084  1.00 12.13           C  
ATOM   3635  N   ALA A 451      19.488   9.120  27.856  1.00 15.41           N  
ATOM   3636  CA  ALA A 451      20.903   8.968  27.505  1.00 16.94           C  
ATOM   3637  C   ALA A 451      21.315   7.497  27.576  1.00 17.06           C  
ATOM   3638  O   ALA A 451      22.066   6.993  26.740  1.00 17.80           O  
ATOM   3639  CB  ALA A 451      21.757   9.819  28.437  1.00 13.86           C  
ATOM   3640  N   ASP A 452      20.787   6.770  28.558  1.00 18.65           N  
ATOM   3641  CA  ASP A 452      21.035   5.366  28.765  1.00 19.54           C  
ATOM   3642  C   ASP A 452      20.485   4.447  27.691  1.00 20.92           C  
ATOM   3643  O   ASP A 452      21.043   3.348  27.493  1.00 22.34           O  
ATOM   3644  CB  ASP A 452      20.458   4.926  30.128  1.00 20.99           C  
ATOM   3645  CG  ASP A 452      21.243   5.491  31.297  1.00 27.83           C  
ATOM   3646  OD1 ASP A 452      22.320   6.088  31.084  1.00 29.99           O  
ATOM   3647  OD2 ASP A 452      20.776   5.341  32.450  1.00 30.52           O  
ATOM   3648  N   THR A 453      19.443   4.818  26.959  1.00 19.30           N  
ATOM   3649  CA  THR A 453      18.860   3.988  25.927  1.00 20.04           C  
ATOM   3650  C   THR A 453      19.790   3.653  24.771  1.00 22.07           C  
ATOM   3651  O   THR A 453      19.569   2.627  24.109  1.00 23.24           O  
ATOM   3652  CB  THR A 453      17.567   4.596  25.327  1.00 18.07           C  
ATOM   3653  OG1 THR A 453      17.888   5.784  24.588  1.00 14.72           O  
ATOM   3654  CG2 THR A 453      16.560   4.883  26.421  1.00 13.87           C  
ATOM   3655  N   LEU A 454      20.791   4.479  24.480  1.00 23.77           N  
ATOM   3656  CA  LEU A 454      21.725   4.209  23.395  1.00 25.52           C  
ATOM   3657  C   LEU A 454      23.041   3.656  23.949  1.00 28.35           C  
ATOM   3658  O   LEU A 454      24.007   3.431  23.223  1.00 27.70           O  
ATOM   3659  CB  LEU A 454      21.979   5.432  22.530  1.00 24.92           C  
ATOM   3660  CG  LEU A 454      20.937   5.813  21.480  1.00 23.19           C  
ATOM   3661  CD1 LEU A 454      21.524   6.810  20.491  1.00 22.36           C  
ATOM   3662  CD2 LEU A 454      20.407   4.591  20.732  1.00 23.90           C  
ATOM   3663  N   LYS A 455      23.051   3.434  25.262  1.00 29.45           N  
ATOM   3664  CA  LYS A 455      24.218   2.870  25.939  1.00 32.53           C  
ATOM   3665  C   LYS A 455      24.035   1.367  26.101  1.00 34.35           C  
ATOM   3666  O   LYS A 455      24.971   0.623  26.393  1.00 36.19           O  
ATOM   3667  CB  LYS A 455      24.485   3.620  27.238  1.00 35.30           C  
ATOM   3668  CG  LYS A 455      25.255   4.919  26.957  1.00 38.70           C  
ATOM   3669  CD  LYS A 455      24.806   6.044  27.869  1.00 45.06           C  
ATOM   3670  CE  LYS A 455      25.149   7.403  27.258  1.00 47.82           C  
ATOM   3671  NZ  LYS A 455      24.530   7.574  25.912  1.00 43.62           N  
ATOM   3672  N   VAL A 456      22.811   0.905  25.852  1.00 32.77           N  
ATOM   3673  CA  VAL A 456      22.457  -0.504  25.854  1.00 31.55           C  
ATOM   3674  C   VAL A 456      22.354  -0.936  24.379  1.00 32.11           C  
ATOM   3675  O   VAL A 456      22.043  -0.090  23.530  1.00 31.78           O  
ATOM   3676  CB  VAL A 456      21.142  -0.811  26.574  1.00 29.00           C  
ATOM   3677  CG1 VAL A 456      21.191  -0.357  28.032  1.00 27.98           C  
ATOM   3678  CG2 VAL A 456      19.939  -0.179  25.879  1.00 26.19           C  
ATOM   3679  N   ALA A 457      22.632  -2.191  24.071  1.00 32.16           N  
ATOM   3680  CA  ALA A 457      22.540  -2.661  22.679  1.00 31.52           C  
ATOM   3681  C   ALA A 457      21.430  -3.714  22.589  1.00 32.44           C  
ATOM   3682  O   ALA A 457      21.500  -4.710  21.879  1.00 31.41           O  
ATOM   3683  CB  ALA A 457      23.864  -3.201  22.196  1.00 29.35           C  
ATOM   3684  N   ASP A 458      20.365  -3.445  23.339  1.00 33.47           N  
ATOM   3685  CA  ASP A 458      19.221  -4.344  23.420  1.00 35.78           C  
ATOM   3686  C   ASP A 458      17.905  -3.580  23.395  1.00 36.14           C  
ATOM   3687  O   ASP A 458      17.716  -2.617  24.140  1.00 35.15           O  
ATOM   3688  CB  ASP A 458      19.360  -5.143  24.718  1.00 41.82           C  
ATOM   3689  CG  ASP A 458      18.180  -5.997  25.086  1.00 46.30           C  
ATOM   3690  OD1 ASP A 458      17.357  -6.339  24.210  1.00 53.66           O  
ATOM   3691  OD2 ASP A 458      18.074  -6.352  26.285  1.00 48.57           O  
ATOM   3692  N   ASP A 459      16.978  -4.050  22.559  1.00 35.71           N  
ATOM   3693  CA  ASP A 459      15.667  -3.441  22.432  1.00 34.62           C  
ATOM   3694  C   ASP A 459      14.798  -3.617  23.662  1.00 32.68           C  
ATOM   3695  O   ASP A 459      13.990  -2.720  23.962  1.00 32.76           O  
ATOM   3696  CB  ASP A 459      14.950  -3.957  21.175  1.00 40.90           C  
ATOM   3697  CG  ASP A 459      15.239  -3.065  19.979  1.00 46.88           C  
ATOM   3698  OD1 ASP A 459      14.994  -1.840  20.066  1.00 50.73           O  
ATOM   3699  OD2 ASP A 459      15.710  -3.579  18.947  1.00 49.36           O  
ATOM   3700  N   THR A 460      14.932  -4.705  24.412  1.00 30.27           N  
ATOM   3701  CA  THR A 460      14.130  -4.892  25.621  1.00 29.32           C  
ATOM   3702  C   THR A 460      14.555  -3.921  26.718  1.00 27.70           C  
ATOM   3703  O   THR A 460      13.713  -3.382  27.440  1.00 27.00           O  
ATOM   3704  CB  THR A 460      14.212  -6.327  26.168  1.00 31.88           C  
ATOM   3705  OG1 THR A 460      14.043  -7.236  25.071  1.00 38.47           O  
ATOM   3706  CG2 THR A 460      13.128  -6.574  27.205  1.00 29.60           C  
ATOM   3707  N   GLN A 461      15.863  -3.687  26.837  1.00 26.40           N  
ATOM   3708  CA  GLN A 461      16.360  -2.747  27.847  1.00 26.18           C  
ATOM   3709  C   GLN A 461      15.968  -1.322  27.452  1.00 23.39           C  
ATOM   3710  O   GLN A 461      15.563  -0.506  28.272  1.00 21.17           O  
ATOM   3711  CB  GLN A 461      17.873  -2.870  28.007  1.00 31.66           C  
ATOM   3712  CG  GLN A 461      18.298  -4.170  28.674  1.00 39.77           C  
ATOM   3713  CD  GLN A 461      19.797  -4.320  28.808  1.00 44.03           C  
ATOM   3714  OE1 GLN A 461      20.542  -3.341  28.807  1.00 46.13           O  
ATOM   3715  NE2 GLN A 461      20.256  -5.564  28.934  1.00 47.12           N  
ATOM   3716  N   ARG A 462      16.084  -1.051  26.156  1.00 20.60           N  
ATOM   3717  CA  ARG A 462      15.716   0.248  25.595  1.00 19.76           C  
ATOM   3718  C   ARG A 462      14.255   0.566  25.891  1.00 17.58           C  
ATOM   3719  O   ARG A 462      13.918   1.641  26.401  1.00 14.65           O  
ATOM   3720  CB  ARG A 462      15.969   0.191  24.094  1.00 23.40           C  
ATOM   3721  CG  ARG A 462      16.403   1.477  23.430  1.00 28.09           C  
ATOM   3722  CD  ARG A 462      16.845   1.170  21.994  1.00 31.49           C  
ATOM   3723  NE  ARG A 462      18.266   0.883  21.923  1.00 34.00           N  
ATOM   3724  CZ  ARG A 462      18.845  -0.052  21.180  1.00 34.70           C  
ATOM   3725  NH1 ARG A 462      18.128  -0.858  20.415  1.00 31.22           N  
ATOM   3726  NH2 ARG A 462      20.169  -0.175  21.217  1.00 34.31           N  
ATOM   3727  N   SER A 463      13.361  -0.382  25.603  1.00 16.18           N  
ATOM   3728  CA  SER A 463      11.935  -0.217  25.835  1.00 16.31           C  
ATOM   3729  C   SER A 463      11.589   0.010  27.295  1.00 17.23           C  
ATOM   3730  O   SER A 463      10.696   0.801  27.631  1.00 16.02           O  
ATOM   3731  CB  SER A 463      11.160  -1.438  25.310  1.00 18.44           C  
ATOM   3732  OG  SER A 463      11.121  -1.401  23.890  1.00 22.28           O  
ATOM   3733  N   GLU A 464      12.301  -0.686  28.187  1.00 17.14           N  
ATOM   3734  CA  GLU A 464      12.082  -0.525  29.627  1.00 16.69           C  
ATOM   3735  C   GLU A 464      12.531   0.858  30.075  1.00 14.89           C  
ATOM   3736  O   GLU A 464      11.887   1.487  30.927  1.00 14.93           O  
ATOM   3737  CB  GLU A 464      12.791  -1.662  30.367  1.00 23.49           C  
ATOM   3738  CG  GLU A 464      12.121  -3.005  30.057  1.00 32.03           C  
ATOM   3739  CD  GLU A 464      12.757  -4.169  30.785  1.00 40.69           C  
ATOM   3740  OE1 GLU A 464      14.001  -4.189  30.903  1.00 40.80           O  
ATOM   3741  OE2 GLU A 464      11.996  -5.063  31.232  1.00 43.22           O  
ATOM   3742  N   LEU A 465      13.595   1.375  29.466  1.00 14.13           N  
ATOM   3743  CA  LEU A 465      14.084   2.716  29.761  1.00 13.16           C  
ATOM   3744  C   LEU A 465      13.088   3.756  29.247  1.00 13.37           C  
ATOM   3745  O   LEU A 465      12.832   4.757  29.925  1.00 12.10           O  
ATOM   3746  CB  LEU A 465      15.468   2.950  29.163  1.00 15.12           C  
ATOM   3747  CG  LEU A 465      16.637   2.294  29.921  1.00 15.13           C  
ATOM   3748  CD1 LEU A 465      17.881   2.269  29.055  1.00 15.29           C  
ATOM   3749  CD2 LEU A 465      16.886   3.024  31.230  1.00 15.99           C  
ATOM   3750  N   TYR A 466      12.486   3.496  28.078  1.00 13.14           N  
ATOM   3751  CA  TYR A 466      11.476   4.424  27.560  1.00 12.44           C  
ATOM   3752  C   TYR A 466      10.260   4.455  28.487  1.00 13.14           C  
ATOM   3753  O   TYR A 466       9.673   5.515  28.729  1.00 11.99           O  
ATOM   3754  CB  TYR A 466      11.034   4.070  26.158  1.00 11.11           C  
ATOM   3755  CG  TYR A 466      12.083   4.114  25.084  1.00  9.08           C  
ATOM   3756  CD1 TYR A 466      13.128   5.027  25.102  1.00  9.09           C  
ATOM   3757  CD2 TYR A 466      12.014   3.218  24.022  1.00  8.99           C  
ATOM   3758  CE1 TYR A 466      14.073   5.044  24.091  1.00  8.87           C  
ATOM   3759  CE2 TYR A 466      12.940   3.245  22.998  1.00  9.59           C  
ATOM   3760  CZ  TYR A 466      13.977   4.156  23.045  1.00  9.12           C  
ATOM   3761  OH  TYR A 466      14.901   4.160  22.033  1.00  9.61           O  
ATOM   3762  N   ALA A 467       9.874   3.282  29.012  1.00 11.92           N  
ATOM   3763  CA  ALA A 467       8.752   3.209  29.944  1.00 12.42           C  
ATOM   3764  C   ALA A 467       9.082   3.984  31.222  1.00 11.84           C  
ATOM   3765  O   ALA A 467       8.232   4.714  31.747  1.00 12.30           O  
ATOM   3766  CB  ALA A 467       8.394   1.766  30.253  1.00 14.32           C  
ATOM   3767  N   LYS A 468      10.317   3.843  31.711  1.00 12.28           N  
ATOM   3768  CA  LYS A 468      10.756   4.559  32.906  1.00 12.65           C  
ATOM   3769  C   LYS A 468      10.780   6.072  32.661  1.00 12.62           C  
ATOM   3770  O   LYS A 468      10.385   6.847  33.541  1.00 13.92           O  
ATOM   3771  CB  LYS A 468      12.124   4.080  33.370  1.00 17.35           C  
ATOM   3772  CG  LYS A 468      12.286   2.626  33.710  1.00 32.92           C  
ATOM   3773  CD  LYS A 468      11.369   2.121  34.799  1.00 42.04           C  
ATOM   3774  CE  LYS A 468      10.206   1.301  34.262  1.00 47.37           C  
ATOM   3775  NZ  LYS A 468      10.652   0.026  33.628  1.00 50.73           N  
ATOM   3776  N   ALA A 469      11.212   6.504  31.481  1.00 11.52           N  
ATOM   3777  CA  ALA A 469      11.246   7.918  31.110  1.00 11.83           C  
ATOM   3778  C   ALA A 469       9.844   8.522  31.116  1.00 11.92           C  
ATOM   3779  O   ALA A 469       9.631   9.645  31.594  1.00 11.86           O  
ATOM   3780  CB  ALA A 469      11.884   8.086  29.731  1.00 11.66           C  
ATOM   3781  N   GLU A 470       8.857   7.773  30.622  1.00 11.36           N  
ATOM   3782  CA  GLU A 470       7.466   8.218  30.630  1.00 11.42           C  
ATOM   3783  C   GLU A 470       6.947   8.322  32.061  1.00 12.80           C  
ATOM   3784  O   GLU A 470       6.215   9.245  32.428  1.00 12.80           O  
ATOM   3785  CB  GLU A 470       6.601   7.231  29.829  1.00 10.27           C  
ATOM   3786  CG  GLU A 470       6.711   7.427  28.326  1.00 11.14           C  
ATOM   3787  CD  GLU A 470       5.993   8.670  27.829  1.00 10.17           C  
ATOM   3788  OE1 GLU A 470       5.086   9.188  28.519  1.00 11.65           O  
ATOM   3789  OE2 GLU A 470       6.338   9.140  26.722  1.00 11.41           O  
ATOM   3790  N   GLN A 471       7.338   7.357  32.908  1.00 12.90           N  
ATOM   3791  CA  GLN A 471       6.921   7.394  34.313  1.00 12.55           C  
ATOM   3792  C   GLN A 471       7.519   8.621  34.995  1.00 12.97           C  
ATOM   3793  O   GLN A 471       6.856   9.261  35.818  1.00 13.42           O  
ATOM   3794  CB  GLN A 471       7.337   6.105  35.017  1.00 12.60           C  
ATOM   3795  CG  GLN A 471       6.475   4.908  34.630  1.00 14.09           C  
ATOM   3796  CD  GLN A 471       6.973   3.621  35.269  1.00 20.45           C  
ATOM   3797  OE1 GLN A 471       8.180   3.385  35.373  1.00 21.46           O  
ATOM   3798  NE2 GLN A 471       6.036   2.786  35.704  1.00 18.51           N  
ATOM   3799  N   GLN A 472       8.759   8.966  34.654  1.00 11.99           N  
ATOM   3800  CA  GLN A 472       9.416  10.149  35.211  1.00 13.87           C  
ATOM   3801  C   GLN A 472       8.669  11.421  34.804  1.00 14.10           C  
ATOM   3802  O   GLN A 472       8.361  12.298  35.605  1.00 13.92           O  
ATOM   3803  CB  GLN A 472      10.865  10.238  34.731  1.00 15.37           C  
ATOM   3804  CG  GLN A 472      11.630  11.440  35.284  1.00 16.73           C  
ATOM   3805  CD  GLN A 472      11.785  11.346  36.793  1.00 22.88           C  
ATOM   3806  OE1 GLN A 472      12.305  10.347  37.295  1.00 24.77           O  
ATOM   3807  NE2 GLN A 472      11.327  12.357  37.517  1.00 20.61           N  
ATOM   3808  N   LEU A 473       8.344  11.507  33.517  1.00 13.47           N  
ATOM   3809  CA  LEU A 473       7.593  12.657  32.987  1.00 12.83           C  
ATOM   3810  C   LEU A 473       6.248  12.766  33.690  1.00 13.30           C  
ATOM   3811  O   LEU A 473       5.783  13.845  34.077  1.00 14.23           O  
ATOM   3812  CB  LEU A 473       7.443  12.424  31.491  1.00 14.04           C  
ATOM   3813  CG  LEU A 473       7.169  13.587  30.559  1.00 20.21           C  
ATOM   3814  CD1 LEU A 473       8.310  14.596  30.554  1.00 15.61           C  
ATOM   3815  CD2 LEU A 473       6.933  13.054  29.144  1.00 17.88           C  
ATOM   3816  N   ASP A 474       5.590  11.626  33.886  1.00 13.75           N  
ATOM   3817  CA  ASP A 474       4.313  11.517  34.548  1.00 14.83           C  
ATOM   3818  C   ASP A 474       4.389  11.858  36.031  1.00 15.59           C  
ATOM   3819  O   ASP A 474       3.519  12.575  36.550  1.00 15.35           O  
ATOM   3820  CB  ASP A 474       3.743  10.095  34.375  1.00 15.96           C  
ATOM   3821  CG  ASP A 474       2.383   9.957  35.037  1.00 18.39           C  
ATOM   3822  OD1 ASP A 474       1.524  10.840  34.837  1.00 16.24           O  
ATOM   3823  OD2 ASP A 474       2.182   8.968  35.776  1.00 20.02           O  
ATOM   3824  N   LYS A 475       5.434  11.393  36.722  1.00 15.42           N  
ATOM   3825  CA  LYS A 475       5.548  11.700  38.154  1.00 17.12           C  
ATOM   3826  C   LYS A 475       5.749  13.196  38.355  1.00 16.16           C  
ATOM   3827  O   LYS A 475       5.229  13.769  39.319  1.00 16.42           O  
ATOM   3828  CB  LYS A 475       6.591  10.861  38.849  1.00 22.42           C  
ATOM   3829  CG  LYS A 475       8.033  11.260  38.767  1.00 35.32           C  
ATOM   3830  CD  LYS A 475       8.872  10.721  39.913  1.00 40.64           C  
ATOM   3831  CE  LYS A 475       8.941   9.209  39.953  1.00 47.60           C  
ATOM   3832  NZ  LYS A 475       9.673   8.615  38.799  1.00 47.77           N  
ATOM   3833  N   ASP A 476       6.431  13.856  37.426  1.00 14.66           N  
ATOM   3834  CA  ASP A 476       6.645  15.291  37.482  1.00 16.04           C  
ATOM   3835  C   ASP A 476       5.473  16.079  36.911  1.00 15.41           C  
ATOM   3836  O   ASP A 476       5.478  17.312  36.964  1.00 15.59           O  
ATOM   3837  CB  ASP A 476       7.895  15.684  36.667  1.00 13.99           C  
ATOM   3838  CG  ASP A 476       9.168  15.156  37.296  1.00 17.31           C  
ATOM   3839  OD1 ASP A 476       9.171  14.946  38.533  1.00 20.24           O  
ATOM   3840  OD2 ASP A 476      10.162  14.956  36.569  1.00 13.27           O  
ATOM   3841  N   SER A 477       4.513  15.390  36.303  1.00 15.20           N  
ATOM   3842  CA  SER A 477       3.372  16.034  35.663  1.00 14.37           C  
ATOM   3843  C   SER A 477       3.853  17.153  34.743  1.00 14.46           C  
ATOM   3844  O   SER A 477       3.390  18.299  34.795  1.00 14.22           O  
ATOM   3845  CB  SER A 477       2.359  16.534  36.687  1.00 14.18           C  
ATOM   3846  OG  SER A 477       1.598  15.444  37.204  1.00 17.31           O  
ATOM   3847  N   ALA A 478       4.782  16.809  33.842  1.00 13.43           N  
ATOM   3848  CA  ALA A 478       5.326  17.779  32.898  1.00 13.06           C  
ATOM   3849  C   ALA A 478       4.237  18.332  31.989  1.00 13.94           C  
ATOM   3850  O   ALA A 478       4.236  19.514  31.626  1.00 13.19           O  
ATOM   3851  CB  ALA A 478       6.419  17.126  32.055  1.00 14.15           C  
ATOM   3852  N   ILE A 479       3.320  17.468  31.560  1.00 12.99           N  
ATOM   3853  CA  ILE A 479       2.225  17.821  30.680  1.00 13.06           C  
ATOM   3854  C   ILE A 479       0.906  17.215  31.163  1.00 13.19           C  
ATOM   3855  O   ILE A 479       0.861  16.403  32.098  1.00 14.41           O  
ATOM   3856  CB  ILE A 479       2.431  17.285  29.234  1.00 13.32           C  
ATOM   3857  CG1 ILE A 479       2.515  15.751  29.246  1.00 13.56           C  
ATOM   3858  CG2 ILE A 479       3.650  17.883  28.560  1.00 12.96           C  
ATOM   3859  CD1 ILE A 479       2.428  15.113  27.877  1.00 15.43           C  
ATOM   3860  N   VAL A 480      -0.172  17.577  30.477  1.00 10.70           N  
ATOM   3861  CA  VAL A 480      -1.480  17.003  30.768  1.00 10.91           C  
ATOM   3862  C   VAL A 480      -1.901  16.237  29.509  1.00 11.06           C  
ATOM   3863  O   VAL A 480      -2.422  16.845  28.571  1.00  9.77           O  
ATOM   3864  CB  VAL A 480      -2.553  18.051  31.092  1.00  9.95           C  
ATOM   3865  CG1 VAL A 480      -3.874  17.359  31.413  1.00 11.80           C  
ATOM   3866  CG2 VAL A 480      -2.143  18.950  32.250  1.00 12.03           C  
ATOM   3867  N   PRO A 481      -1.634  14.949  29.469  1.00 10.77           N  
ATOM   3868  CA  PRO A 481      -2.011  14.106  28.334  1.00 10.36           C  
ATOM   3869  C   PRO A 481      -3.531  14.102  28.226  1.00 10.96           C  
ATOM   3870  O   PRO A 481      -4.217  14.013  29.254  1.00 10.89           O  
ATOM   3871  CB  PRO A 481      -1.465  12.697  28.600  1.00 11.19           C  
ATOM   3872  CG  PRO A 481      -0.553  12.916  29.785  1.00 12.18           C  
ATOM   3873  CD  PRO A 481      -1.014  14.167  30.530  1.00 12.17           C  
ATOM   3874  N   VAL A 482      -4.072  14.256  27.021  1.00  9.94           N  
ATOM   3875  CA  VAL A 482      -5.523  14.263  26.843  1.00 10.01           C  
ATOM   3876  C   VAL A 482      -5.958  13.036  26.045  1.00 10.23           C  
ATOM   3877  O   VAL A 482      -6.732  12.207  26.537  1.00 11.24           O  
ATOM   3878  CB  VAL A 482      -6.034  15.542  26.164  1.00 11.22           C  
ATOM   3879  CG1 VAL A 482      -7.560  15.540  26.043  1.00 12.79           C  
ATOM   3880  CG2 VAL A 482      -5.584  16.787  26.917  1.00 10.21           C  
ATOM   3881  N   TYR A 483      -5.445  12.888  24.821  1.00  9.68           N  
ATOM   3882  CA  TYR A 483      -5.818  11.728  24.013  1.00 10.38           C  
ATOM   3883  C   TYR A 483      -4.801  11.436  22.917  1.00 10.21           C  
ATOM   3884  O   TYR A 483      -3.997  12.295  22.544  1.00 10.10           O  
ATOM   3885  CB  TYR A 483      -7.206  11.917  23.411  1.00 11.94           C  
ATOM   3886  CG  TYR A 483      -7.391  13.012  22.392  1.00 14.86           C  
ATOM   3887  CD1 TYR A 483      -6.929  12.882  21.095  1.00 15.76           C  
ATOM   3888  CD2 TYR A 483      -8.065  14.188  22.716  1.00 16.18           C  
ATOM   3889  CE1 TYR A 483      -7.106  13.872  20.148  1.00 17.32           C  
ATOM   3890  CE2 TYR A 483      -8.252  15.189  21.781  1.00 16.85           C  
ATOM   3891  CZ  TYR A 483      -7.775  15.023  20.501  1.00 18.40           C  
ATOM   3892  OH  TYR A 483      -7.959  16.014  19.560  1.00 21.55           O  
ATOM   3893  N   TYR A 484      -4.854  10.203  22.412  1.00  9.94           N  
ATOM   3894  CA  TYR A 484      -3.989   9.810  21.290  1.00  9.06           C  
ATOM   3895  C   TYR A 484      -4.860  10.033  20.052  1.00 10.96           C  
ATOM   3896  O   TYR A 484      -5.994   9.536  19.994  1.00 11.95           O  
ATOM   3897  CB  TYR A 484      -3.500   8.374  21.370  1.00  9.33           C  
ATOM   3898  CG  TYR A 484      -2.858   8.077  22.715  1.00 10.17           C  
ATOM   3899  CD1 TYR A 484      -1.700   8.738  23.112  1.00  9.25           C  
ATOM   3900  CD2 TYR A 484      -3.457   7.189  23.603  1.00  9.76           C  
ATOM   3901  CE1 TYR A 484      -1.130   8.503  24.348  1.00 10.15           C  
ATOM   3902  CE2 TYR A 484      -2.885   6.945  24.839  1.00 10.27           C  
ATOM   3903  CZ  TYR A 484      -1.733   7.608  25.215  1.00 10.59           C  
ATOM   3904  OH  TYR A 484      -1.170   7.364  26.448  1.00 10.43           O  
ATOM   3905  N   TYR A 485      -4.380  10.862  19.131  1.00 10.10           N  
ATOM   3906  CA  TYR A 485      -5.144  11.182  17.952  1.00  9.61           C  
ATOM   3907  C   TYR A 485      -5.374   9.950  17.046  1.00 10.93           C  
ATOM   3908  O   TYR A 485      -4.643   8.986  17.043  1.00 10.86           O  
ATOM   3909  CB  TYR A 485      -4.415  12.146  17.036  1.00  9.44           C  
ATOM   3910  CG  TYR A 485      -4.177  13.577  17.342  1.00  8.90           C  
ATOM   3911  CD1 TYR A 485      -3.370  13.996  18.386  1.00  7.14           C  
ATOM   3912  CD2 TYR A 485      -4.700  14.570  16.503  1.00 10.18           C  
ATOM   3913  CE1 TYR A 485      -3.110  15.337  18.615  1.00  7.44           C  
ATOM   3914  CE2 TYR A 485      -4.456  15.912  16.731  1.00 10.45           C  
ATOM   3915  CZ  TYR A 485      -3.648  16.284  17.779  1.00  9.40           C  
ATOM   3916  OH  TYR A 485      -3.386  17.618  18.015  1.00 12.08           O  
ATOM   3917  N   VAL A 486      -6.389  10.129  16.213  1.00 13.08           N  
ATOM   3918  CA  VAL A 486      -6.692   9.245  15.111  1.00 12.49           C  
ATOM   3919  C   VAL A 486      -6.538  10.200  13.891  1.00 12.01           C  
ATOM   3920  O   VAL A 486      -6.743  11.411  14.082  1.00 12.30           O  
ATOM   3921  CB  VAL A 486      -8.055   8.581  15.029  1.00 18.00           C  
ATOM   3922  CG1 VAL A 486      -8.208   7.513  16.106  1.00 18.34           C  
ATOM   3923  CG2 VAL A 486      -9.196   9.588  15.116  1.00 16.06           C  
ATOM   3924  N   ASN A 487      -6.147   9.666  12.765  1.00 11.82           N  
ATOM   3925  CA  ASN A 487      -5.990  10.509  11.575  1.00 11.91           C  
ATOM   3926  C   ASN A 487      -7.323  10.514  10.819  1.00 13.86           C  
ATOM   3927  O   ASN A 487      -7.572   9.645   9.984  1.00 13.98           O  
ATOM   3928  CB  ASN A 487      -4.856   9.985  10.720  1.00 12.15           C  
ATOM   3929  CG  ASN A 487      -4.599  10.819   9.480  1.00 18.12           C  
ATOM   3930  OD1 ASN A 487      -5.223  11.860   9.258  1.00 16.20           O  
ATOM   3931  ND2 ASN A 487      -3.686  10.329   8.653  1.00 16.82           N  
ATOM   3932  N   ALA A 488      -8.164  11.485  11.167  1.00 12.32           N  
ATOM   3933  CA  ALA A 488      -9.476  11.621  10.541  1.00 12.87           C  
ATOM   3934  C   ALA A 488      -9.501  12.816   9.589  1.00 12.41           C  
ATOM   3935  O   ALA A 488      -9.139  13.944   9.936  1.00 12.76           O  
ATOM   3936  CB  ALA A 488     -10.553  11.758  11.608  1.00 12.76           C  
ATOM   3937  N   ARG A 489      -9.925  12.574   8.354  1.00 12.15           N  
ATOM   3938  CA  ARG A 489      -9.993  13.624   7.346  1.00 12.37           C  
ATOM   3939  C   ARG A 489     -10.919  13.193   6.218  1.00 12.75           C  
ATOM   3940  O   ARG A 489     -11.185  11.989   6.088  1.00 14.23           O  
ATOM   3941  CB  ARG A 489      -8.593  13.871   6.741  1.00 15.30           C  
ATOM   3942  CG  ARG A 489      -7.920  12.577   6.298  1.00 17.43           C  
ATOM   3943  CD  ARG A 489      -7.065  12.731   5.076  1.00 27.05           C  
ATOM   3944  NE  ARG A 489      -6.240  13.934   5.053  1.00 31.15           N  
ATOM   3945  CZ  ARG A 489      -5.008  14.035   5.539  1.00 32.83           C  
ATOM   3946  NH1 ARG A 489      -4.421  12.993   6.113  1.00 30.62           N  
ATOM   3947  NH2 ARG A 489      -4.350  15.188   5.454  1.00 33.64           N  
ATOM   3948  N   LEU A 490     -11.357  14.147   5.403  1.00  9.89           N  
ATOM   3949  CA  LEU A 490     -12.208  13.781   4.264  1.00 10.22           C  
ATOM   3950  C   LEU A 490     -11.355  13.753   2.999  1.00  9.96           C  
ATOM   3951  O   LEU A 490     -10.515  14.644   2.778  1.00  9.18           O  
ATOM   3952  CB  LEU A 490     -13.376  14.746   4.095  1.00  9.97           C  
ATOM   3953  CG  LEU A 490     -14.219  15.050   5.332  1.00 13.44           C  
ATOM   3954  CD1 LEU A 490     -15.270  16.108   5.008  1.00  9.50           C  
ATOM   3955  CD2 LEU A 490     -14.876  13.780   5.858  1.00 14.71           C  
ATOM   3956  N   VAL A 491     -11.523  12.731   2.181  1.00  9.57           N  
ATOM   3957  CA  VAL A 491     -10.785  12.564   0.934  1.00  9.57           C  
ATOM   3958  C   VAL A 491     -11.788  12.215  -0.170  1.00 10.83           C  
ATOM   3959  O   VAL A 491     -12.551  11.247  -0.028  1.00 11.21           O  
ATOM   3960  CB  VAL A 491      -9.715  11.465   1.018  1.00 10.15           C  
ATOM   3961  CG1 VAL A 491      -9.018  11.290  -0.332  1.00  9.70           C  
ATOM   3962  CG2 VAL A 491      -8.679  11.743   2.099  1.00 10.17           C  
ATOM   3963  N   LYS A 492     -11.849  13.028  -1.217  1.00 10.64           N  
ATOM   3964  CA  LYS A 492     -12.816  12.766  -2.300  1.00 10.42           C  
ATOM   3965  C   LYS A 492     -12.568  11.383  -2.867  1.00 11.26           C  
ATOM   3966  O   LYS A 492     -11.444  10.870  -2.925  1.00 11.37           O  
ATOM   3967  CB  LYS A 492     -12.729  13.849  -3.372  1.00  8.67           C  
ATOM   3968  CG  LYS A 492     -13.149  15.250  -2.951  1.00  8.51           C  
ATOM   3969  CD  LYS A 492     -14.660  15.333  -2.737  1.00 10.48           C  
ATOM   3970  CE  LYS A 492     -15.074  16.654  -2.122  1.00 10.52           C  
ATOM   3971  NZ  LYS A 492     -14.883  17.823  -3.007  1.00 13.26           N  
ATOM   3972  N   PRO A 493     -13.618  10.730  -3.346  1.00 13.27           N  
ATOM   3973  CA  PRO A 493     -13.561   9.401  -3.925  1.00 13.98           C  
ATOM   3974  C   PRO A 493     -12.610   9.283  -5.103  1.00 14.07           C  
ATOM   3975  O   PRO A 493     -12.037   8.212  -5.349  1.00 15.02           O  
ATOM   3976  CB  PRO A 493     -15.000   9.031  -4.354  1.00 15.23           C  
ATOM   3977  CG  PRO A 493     -15.829  10.027  -3.579  1.00 14.75           C  
ATOM   3978  CD  PRO A 493     -14.983  11.263  -3.307  1.00 13.24           C  
ATOM   3979  N   TRP A 494     -12.399  10.365  -5.852  1.00 13.58           N  
ATOM   3980  CA  TRP A 494     -11.530  10.413  -7.002  1.00 12.30           C  
ATOM   3981  C   TRP A 494     -10.054  10.606  -6.670  1.00 11.48           C  
ATOM   3982  O   TRP A 494      -9.224  10.570  -7.588  1.00 12.08           O  
ATOM   3983  CB  TRP A 494     -11.973  11.499  -7.982  1.00 13.61           C  
ATOM   3984  CG  TRP A 494     -12.200  12.863  -7.421  1.00 15.48           C  
ATOM   3985  CD1 TRP A 494     -11.265  13.835  -7.186  1.00 15.25           C  
ATOM   3986  CD2 TRP A 494     -13.470  13.445  -7.079  1.00 15.76           C  
ATOM   3987  NE1 TRP A 494     -11.870  14.972  -6.701  1.00 14.48           N  
ATOM   3988  CE2 TRP A 494     -13.225  14.760  -6.640  1.00 16.77           C  
ATOM   3989  CE3 TRP A 494     -14.787  12.970  -7.105  1.00 14.66           C  
ATOM   3990  CZ2 TRP A 494     -14.246  15.613  -6.220  1.00 17.42           C  
ATOM   3991  CZ3 TRP A 494     -15.801  13.819  -6.700  1.00 16.99           C  
ATOM   3992  CH2 TRP A 494     -15.527  15.122  -6.259  1.00 20.56           C  
ATOM   3993  N   VAL A 495      -9.717  10.814  -5.401  1.00 10.55           N  
ATOM   3994  CA  VAL A 495      -8.300  10.947  -5.036  1.00 10.95           C  
ATOM   3995  C   VAL A 495      -7.731   9.543  -4.789  1.00 10.26           C  
ATOM   3996  O   VAL A 495      -8.112   8.849  -3.846  1.00 12.23           O  
ATOM   3997  CB  VAL A 495      -8.054  11.830  -3.814  1.00 10.40           C  
ATOM   3998  CG1 VAL A 495      -6.549  11.962  -3.543  1.00 10.26           C  
ATOM   3999  CG2 VAL A 495      -8.660  13.218  -4.022  1.00 11.40           C  
ATOM   4000  N   GLY A 496      -6.840   9.127  -5.685  1.00  9.18           N  
ATOM   4001  CA  GLY A 496      -6.211   7.813  -5.550  1.00  9.98           C  
ATOM   4002  C   GLY A 496      -4.807   7.964  -4.949  1.00 10.47           C  
ATOM   4003  O   GLY A 496      -4.166   9.017  -5.064  1.00  9.65           O  
ATOM   4004  N   GLY A 497      -4.322   6.889  -4.333  1.00 12.00           N  
ATOM   4005  CA  GLY A 497      -2.994   6.863  -3.762  1.00 13.72           C  
ATOM   4006  C   GLY A 497      -2.900   7.105  -2.276  1.00 15.73           C  
ATOM   4007  O   GLY A 497      -1.800   6.961  -1.708  1.00 13.99           O  
ATOM   4008  N   TYR A 498      -3.989   7.513  -1.623  1.00 16.12           N  
ATOM   4009  CA  TYR A 498      -3.941   7.764  -0.178  1.00 17.52           C  
ATOM   4010  C   TYR A 498      -4.459   6.531   0.563  1.00 19.69           C  
ATOM   4011  O   TYR A 498      -5.664   6.329   0.683  1.00 19.94           O  
ATOM   4012  CB  TYR A 498      -4.725   9.012   0.184  1.00 16.99           C  
ATOM   4013  CG  TYR A 498      -4.772   9.322   1.663  1.00 18.51           C  
ATOM   4014  CD1 TYR A 498      -3.639   9.750   2.349  1.00 19.38           C  
ATOM   4015  CD2 TYR A 498      -5.952   9.161   2.378  1.00 19.79           C  
ATOM   4016  CE1 TYR A 498      -3.694  10.031   3.701  1.00 21.39           C  
ATOM   4017  CE2 TYR A 498      -6.012   9.435   3.732  1.00 21.68           C  
ATOM   4018  CZ  TYR A 498      -4.879   9.875   4.387  1.00 23.21           C  
ATOM   4019  OH  TYR A 498      -4.943  10.143   5.739  1.00 24.73           O  
ATOM   4020  N   THR A 499      -3.530   5.704   1.035  1.00 21.53           N  
ATOM   4021  CA  THR A 499      -3.864   4.469   1.732  1.00 23.26           C  
ATOM   4022  C   THR A 499      -4.320   4.727   3.159  1.00 24.07           C  
ATOM   4023  O   THR A 499      -5.301   4.150   3.641  1.00 26.80           O  
ATOM   4024  CB  THR A 499      -2.685   3.473   1.718  1.00 24.71           C  
ATOM   4025  OG1 THR A 499      -1.676   3.820   2.674  1.00 26.09           O  
ATOM   4026  CG2 THR A 499      -2.018   3.441   0.338  1.00 24.71           C  
ATOM   4027  N   GLY A 500      -3.597   5.585   3.875  1.00 23.67           N  
ATOM   4028  CA  GLY A 500      -3.899   5.884   5.277  1.00 21.47           C  
ATOM   4029  C   GLY A 500      -3.200   4.846   6.163  1.00 21.67           C  
ATOM   4030  O   GLY A 500      -3.458   4.736   7.357  1.00 21.87           O  
ATOM   4031  N   LYS A 501      -2.281   4.091   5.565  1.00 20.59           N  
ATOM   4032  CA  LYS A 501      -1.543   3.045   6.248  1.00 19.88           C  
ATOM   4033  C   LYS A 501      -0.345   3.593   7.015  1.00 18.12           C  
ATOM   4034  O   LYS A 501       0.194   2.918   7.892  1.00 18.48           O  
ATOM   4035  CB  LYS A 501      -1.043   1.997   5.241  1.00 27.44           C  
ATOM   4036  CG  LYS A 501      -2.059   0.932   4.871  1.00 36.39           C  
ATOM   4037  CD  LYS A 501      -1.917  -0.297   5.760  1.00 40.71           C  
ATOM   4038  CE  LYS A 501      -2.331  -1.563   5.020  1.00 44.61           C  
ATOM   4039  NZ  LYS A 501      -1.707  -2.781   5.608  1.00 41.63           N  
ATOM   4040  N   ASP A 502       0.084   4.797   6.640  1.00 14.48           N  
ATOM   4041  CA  ASP A 502       1.226   5.425   7.309  1.00 11.31           C  
ATOM   4042  C   ASP A 502       0.740   6.128   8.560  1.00 10.43           C  
ATOM   4043  O   ASP A 502       0.016   7.131   8.500  1.00  8.96           O  
ATOM   4044  CB  ASP A 502       1.865   6.419   6.340  1.00 11.61           C  
ATOM   4045  CG  ASP A 502       3.050   7.156   6.917  1.00 12.47           C  
ATOM   4046  OD1 ASP A 502       3.500   6.817   8.030  1.00 12.84           O  
ATOM   4047  OD2 ASP A 502       3.544   8.079   6.231  1.00 12.89           O  
ATOM   4048  N   PRO A 503       1.174   5.670   9.724  1.00 10.20           N  
ATOM   4049  CA  PRO A 503       0.807   6.228  11.009  1.00  9.68           C  
ATOM   4050  C   PRO A 503       1.402   7.599  11.270  1.00  9.45           C  
ATOM   4051  O   PRO A 503       1.031   8.263  12.245  1.00  8.86           O  
ATOM   4052  CB  PRO A 503       1.259   5.221  12.094  1.00 10.64           C  
ATOM   4053  CG  PRO A 503       2.350   4.475  11.361  1.00 11.92           C  
ATOM   4054  CD  PRO A 503       2.057   4.504   9.865  1.00 10.64           C  
ATOM   4055  N   LEU A 504       2.346   8.033  10.435  1.00  7.67           N  
ATOM   4056  CA  LEU A 504       2.957   9.344  10.549  1.00  8.47           C  
ATOM   4057  C   LEU A 504       2.306  10.304   9.543  1.00  9.39           C  
ATOM   4058  O   LEU A 504       2.580  11.508   9.571  1.00  9.64           O  
ATOM   4059  CB  LEU A 504       4.460   9.316  10.317  1.00 10.79           C  
ATOM   4060  CG  LEU A 504       5.355   8.388  11.113  1.00 17.72           C  
ATOM   4061  CD1 LEU A 504       6.771   8.966  11.181  1.00 19.50           C  
ATOM   4062  CD2 LEU A 504       4.865   8.094  12.514  1.00 17.64           C  
ATOM   4063  N   ASP A 505       1.476   9.767   8.649  1.00  8.49           N  
ATOM   4064  CA  ASP A 505       0.787  10.545   7.629  1.00  8.29           C  
ATOM   4065  C   ASP A 505       1.731  11.413   6.811  1.00  8.79           C  
ATOM   4066  O   ASP A 505       1.465  12.596   6.538  1.00  8.93           O  
ATOM   4067  CB  ASP A 505      -0.342  11.388   8.231  1.00  9.82           C  
ATOM   4068  CG  ASP A 505      -1.351  11.821   7.175  1.00 15.06           C  
ATOM   4069  OD1 ASP A 505      -1.700  10.978   6.318  1.00 16.52           O  
ATOM   4070  OD2 ASP A 505      -1.781  12.992   7.181  1.00 15.73           O  
ATOM   4071  N   ASN A 506       2.844  10.826   6.360  1.00  7.43           N  
ATOM   4072  CA  ASN A 506       3.817  11.566   5.550  1.00  8.29           C  
ATOM   4073  C   ASN A 506       3.444  11.462   4.076  1.00  7.61           C  
ATOM   4074  O   ASN A 506       4.044  10.706   3.318  1.00  8.43           O  
ATOM   4075  CB  ASN A 506       5.235  11.057   5.794  1.00  8.35           C  
ATOM   4076  CG  ASN A 506       5.808  11.658   7.069  1.00 13.55           C  
ATOM   4077  OD1 ASN A 506       5.610  12.847   7.340  1.00 15.68           O  
ATOM   4078  ND2 ASN A 506       6.491  10.841   7.855  1.00 15.03           N  
ATOM   4079  N   ILE A 507       2.429  12.239   3.700  1.00  7.40           N  
ATOM   4080  CA  ILE A 507       1.908  12.235   2.341  1.00  7.70           C  
ATOM   4081  C   ILE A 507       2.785  13.033   1.388  1.00  7.34           C  
ATOM   4082  O   ILE A 507       3.307  14.097   1.706  1.00  7.86           O  
ATOM   4083  CB AILE A 507       0.462  12.788   2.307  0.75  9.25           C  
ATOM   4084  CB BILE A 507       0.485  12.853   2.289  0.25  1.70           C  
ATOM   4085  CG1AILE A 507      -0.437  12.035   3.292  0.75 13.43           C  
ATOM   4086  CG1BILE A 507      -0.463  12.134   3.258  0.25  3.72           C  
ATOM   4087  CG2AILE A 507      -0.116  12.750   0.901  0.75 13.54           C  
ATOM   4088  CG2BILE A 507      -0.090  12.827   0.885  0.25  3.65           C  
ATOM   4089  CD1AILE A 507      -0.341  10.527   3.282  0.75 14.58           C  
ATOM   4090  CD1BILE A 507      -1.803  12.861   3.372  0.25  3.15           C  
ATOM   4091  N   TYR A 508       2.940  12.482   0.190  1.00  6.87           N  
ATOM   4092  CA  TYR A 508       3.651  13.097  -0.907  1.00  6.29           C  
ATOM   4093  C   TYR A 508       2.638  13.197  -2.060  1.00  7.14           C  
ATOM   4094  O   TYR A 508       2.121  12.153  -2.498  1.00  6.49           O  
ATOM   4095  CB  TYR A 508       4.864  12.299  -1.391  1.00  6.31           C  
ATOM   4096  CG  TYR A 508       5.954  12.148  -0.356  1.00  7.48           C  
ATOM   4097  CD1 TYR A 508       5.810  11.214   0.665  1.00  8.02           C  
ATOM   4098  CD2 TYR A 508       7.107  12.924  -0.381  1.00  6.86           C  
ATOM   4099  CE1 TYR A 508       6.762  11.070   1.648  1.00  7.55           C  
ATOM   4100  CE2 TYR A 508       8.078  12.773   0.589  1.00  7.21           C  
ATOM   4101  CZ  TYR A 508       7.900  11.853   1.602  1.00  8.47           C  
ATOM   4102  OH  TYR A 508       8.851  11.695   2.585  1.00  7.81           O  
ATOM   4103  N   VAL A 509       2.397  14.389  -2.570  1.00  6.56           N  
ATOM   4104  CA  VAL A 509       1.446  14.548  -3.692  1.00  7.17           C  
ATOM   4105  C   VAL A 509       1.889  13.818  -4.932  1.00  7.59           C  
ATOM   4106  O   VAL A 509       1.060  13.382  -5.757  1.00  7.18           O  
ATOM   4107  CB  VAL A 509       1.144  16.040  -3.904  1.00  7.65           C  
ATOM   4108  CG1 VAL A 509       0.319  16.302  -5.149  1.00  7.43           C  
ATOM   4109  CG2 VAL A 509       0.421  16.565  -2.654  1.00  8.11           C  
ATOM   4110  N   LYS A 510       3.185  13.524  -5.102  1.00  7.48           N  
ATOM   4111  CA  LYS A 510       3.711  12.759  -6.213  1.00  7.27           C  
ATOM   4112  C   LYS A 510       3.197  11.319  -6.248  1.00  7.81           C  
ATOM   4113  O   LYS A 510       3.323  10.636  -7.273  1.00  8.56           O  
ATOM   4114  CB  LYS A 510       5.257  12.725  -6.149  1.00  6.57           C  
ATOM   4115  CG  LYS A 510       5.782  11.777  -5.079  1.00  7.50           C  
ATOM   4116  CD  LYS A 510       7.294  11.818  -4.968  1.00  6.82           C  
ATOM   4117  CE  LYS A 510       7.779  10.839  -3.907  1.00  9.07           C  
ATOM   4118  NZ  LYS A 510       7.447   9.428  -4.260  1.00  9.26           N  
ATOM   4119  N   ASN A 511       2.632  10.817  -5.157  1.00  8.51           N  
ATOM   4120  CA  ASN A 511       2.105   9.476  -5.062  1.00  8.35           C  
ATOM   4121  C   ASN A 511       0.598   9.409  -5.321  1.00  8.41           C  
ATOM   4122  O   ASN A 511       0.030   8.314  -5.384  1.00  9.44           O  
ATOM   4123  CB  ASN A 511       2.352   8.917  -3.648  1.00  7.69           C  
ATOM   4124  CG  ASN A 511       3.827   8.720  -3.358  1.00  8.26           C  
ATOM   4125  OD1 ASN A 511       4.623   8.525  -4.280  1.00  9.39           O  
ATOM   4126  ND2 ASN A 511       4.187   8.769  -2.083  1.00  8.04           N  
ATOM   4127  N   LEU A 512      -0.031  10.571  -5.463  1.00  8.35           N  
ATOM   4128  CA  LEU A 512      -1.475  10.613  -5.667  1.00  8.05           C  
ATOM   4129  C   LEU A 512      -1.845  10.756  -7.135  1.00  8.20           C  
ATOM   4130  O   LEU A 512      -1.022  11.039  -8.002  1.00  8.14           O  
ATOM   4131  CB  LEU A 512      -2.079  11.773  -4.854  1.00  9.53           C  
ATOM   4132  CG  LEU A 512      -1.677  11.837  -3.376  1.00 10.05           C  
ATOM   4133  CD1 LEU A 512      -2.299  13.055  -2.705  1.00  8.88           C  
ATOM   4134  CD2 LEU A 512      -2.081  10.568  -2.645  1.00  8.07           C  
ATOM   4135  N   TYR A 513      -3.137  10.550  -7.408  1.00  9.10           N  
ATOM   4136  CA  TYR A 513      -3.629  10.670  -8.786  1.00  9.26           C  
ATOM   4137  C   TYR A 513      -5.132  10.933  -8.756  1.00  9.55           C  
ATOM   4138  O   TYR A 513      -5.810  10.556  -7.796  1.00  9.41           O  
ATOM   4139  CB  TYR A 513      -3.272   9.431  -9.597  1.00  9.65           C  
ATOM   4140  CG  TYR A 513      -3.737   8.118  -9.018  1.00 12.27           C  
ATOM   4141  CD1 TYR A 513      -5.018   7.638  -9.296  1.00 14.14           C  
ATOM   4142  CD2 TYR A 513      -2.910   7.340  -8.215  1.00 12.33           C  
ATOM   4143  CE1 TYR A 513      -5.463   6.435  -8.775  1.00 14.86           C  
ATOM   4144  CE2 TYR A 513      -3.339   6.134  -7.693  1.00 12.85           C  
ATOM   4145  CZ  TYR A 513      -4.614   5.691  -7.982  1.00 15.25           C  
ATOM   4146  OH  TYR A 513      -5.063   4.499  -7.454  1.00 16.49           O  
ATOM   4147  N   ILE A 514      -5.628  11.629  -9.779  1.00  9.66           N  
ATOM   4148  CA  ILE A 514      -7.055  11.927  -9.845  1.00 10.96           C  
ATOM   4149  C   ILE A 514      -7.740  10.945 -10.806  1.00 11.77           C  
ATOM   4150  O   ILE A 514      -7.390  10.846 -11.981  1.00 11.92           O  
ATOM   4151  CB  ILE A 514      -7.368  13.363 -10.282  1.00 10.61           C  
ATOM   4152  CG1 ILE A 514      -6.618  14.382  -9.419  1.00 10.28           C  
ATOM   4153  CG2 ILE A 514      -8.877  13.623 -10.231  1.00  9.47           C  
ATOM   4154  CD1 ILE A 514      -6.848  14.265  -7.928  1.00 10.74           C  
ATOM   4155  N   ILE A 515      -8.703  10.226 -10.253  1.00 11.93           N  
ATOM   4156  CA  ILE A 515      -9.468   9.256 -11.037  1.00 13.12           C  
ATOM   4157  C   ILE A 515     -10.560   9.990 -11.810  1.00 14.07           C  
ATOM   4158  O   ILE A 515     -11.172  10.913 -11.258  1.00 14.94           O  
ATOM   4159  CB  ILE A 515     -10.093   8.208 -10.094  1.00 14.61           C  
ATOM   4160  CG1 ILE A 515      -8.983   7.433  -9.369  1.00 12.86           C  
ATOM   4161  CG2 ILE A 515     -11.000   7.249 -10.855  1.00 16.78           C  
ATOM   4162  CD1 ILE A 515      -9.457   6.686  -8.142  1.00 12.83           C  
ATOM   4163  N   LYS A 516     -10.793   9.599 -13.056  1.00 13.46           N  
ATOM   4164  CA  LYS A 516     -11.847  10.226 -13.858  1.00 18.03           C  
ATOM   4165  C   LYS A 516     -13.164  10.205 -13.079  1.00 18.99           C  
ATOM   4166  O   LYS A 516     -13.557   9.160 -12.544  1.00 20.04           O  
ATOM   4167  CB  LYS A 516     -12.008   9.462 -15.171  1.00 20.05           C  
ATOM   4168  CG  LYS A 516     -13.155   9.924 -16.044  1.00 26.82           C  
ATOM   4169  CD  LYS A 516     -12.675  10.784 -17.198  1.00 37.72           C  
ATOM   4170  CE  LYS A 516     -12.173   9.953 -18.364  1.00 40.02           C  
ATOM   4171  NZ  LYS A 516     -10.803   9.414 -18.146  1.00 44.73           N  
ATOM   4172  N   HIS A 517     -13.837  11.344 -13.003  1.00 20.10           N  
ATOM   4173  CA  HIS A 517     -15.100  11.440 -12.272  1.00 21.88           C  
ATOM   4174  C   HIS A 517     -15.995  12.524 -12.875  1.00 23.05           C  
ATOM   4175  O   HIS A 517     -17.140  12.676 -12.404  1.00 25.20           O  
ATOM   4176  CB  HIS A 517     -14.839  11.746 -10.791  1.00 19.20           C  
ATOM   4177  CG  HIS A 517     -14.282  13.116 -10.542  1.00 18.69           C  
ATOM   4178  ND1 HIS A 517     -12.937  13.415 -10.663  1.00 19.09           N  
ATOM   4179  CD2 HIS A 517     -14.898  14.270 -10.176  1.00 19.83           C  
ATOM   4180  CE1 HIS A 517     -12.747  14.693 -10.382  1.00 18.74           C  
ATOM   4181  NE2 HIS A 517     -13.918  15.230 -10.076  1.00 23.43           N  
ATOM   4182  OXT HIS A 517     -15.506  13.215 -13.799  1.00 21.62           O  
TER    4183      HIS A 517                                                      
ATOM   4184  N   LYS B   1       6.854  16.443  14.982  1.00  5.86           N  
ATOM   4185  CA  LYS B   1       6.365  17.744  14.425  1.00  5.23           C  
ATOM   4186  C   LYS B   1       5.149  18.225  15.199  1.00  5.32           C  
ATOM   4187  O   LYS B   1       4.391  17.414  15.743  1.00  5.87           O  
ATOM   4188  CB  LYS B   1       6.087  17.638  12.933  1.00  9.24           C  
ATOM   4189  CG  LYS B   1       5.251  16.433  12.532  1.00  9.12           C  
ATOM   4190  CD  LYS B   1       5.118  16.330  11.017  1.00  9.51           C  
ATOM   4191  CE  LYS B   1       6.397  15.780  10.392  1.00 12.54           C  
ATOM   4192  NZ  LYS B   1       6.645  14.382  10.864  1.00 13.84           N  
ATOM   4193  N   ALA B   2       5.012  19.539  15.302  1.00  5.39           N  
ATOM   4194  CA  ALA B   2       3.919  20.156  16.045  1.00  6.54           C  
ATOM   4195  C   ALA B   2       2.611  20.084  15.280  1.00  6.76           C  
ATOM   4196  O   ALA B   2       2.546  20.372  14.085  1.00  7.17           O  
ATOM   4197  CB  ALA B   2       4.275  21.616  16.330  1.00  6.19           C  
ATOM   4198  N   LYS B   3       1.538  19.683  15.993  1.00  7.50           N  
ATOM   4199  CA  LYS B   3       0.231  19.599  15.375  1.00  8.96           C  
ATOM   4200  C   LYS B   3      -0.799  20.421  16.158  1.00 12.21           C  
ATOM   4201  O   LYS B   3      -1.880  20.680  15.568  1.00 15.15           O  
ATOM   4202  CB ALYS B   3      -0.244  18.146  15.240  0.50  9.88           C  
ATOM   4203  CB BLYS B   3      -0.266  18.160  15.224  0.50  9.32           C  
ATOM   4204  CG ALYS B   3      -1.494  18.024  14.377  0.50  9.75           C  
ATOM   4205  CG BLYS B   3      -1.213  18.047  14.004  0.50  8.86           C  
ATOM   4206  CD ALYS B   3      -1.428  16.951  13.328  0.50  8.89           C  
ATOM   4207  CD BLYS B   3      -2.118  16.849  14.164  0.50  8.57           C  
ATOM   4208  CE ALYS B   3      -2.447  17.221  12.226  0.50 13.17           C  
ATOM   4209  CE BLYS B   3      -3.229  16.826  13.137  0.50  6.99           C  
ATOM   4210  NZ ALYS B   3      -3.724  17.735  12.789  0.50 14.69           N  
ATOM   4211  NZ BLYS B   3      -2.715  16.696  11.753  0.50  9.67           N  
ATOM   4212  OXT LYS B   3      -0.486  20.820  17.297  1.00 10.04           O  
TER    4213      LYS B   3                                                      
HETATM 4214  U   IUM A 518      10.083  -2.111  13.764  1.00 11.23           U  
HETATM 4215  U   IUM A 519      16.430  -3.932  13.365  1.00 17.21           U  
HETATM 4216  U   IUM A 520      18.431  -4.318  16.955  1.00 18.42           U  
HETATM 4217  U   IUM A 521     -18.089  27.104  15.309  1.00 27.73           U  
HETATM 4218  U   IUM A 522      -1.163  34.674  32.830  1.00 17.35           U  
HETATM 4219  U   IUM A 523     -17.041  15.442 -14.624  0.80 48.24           U  
HETATM 4220  U   IUM A 524     -14.838  17.969 -16.603  0.60 51.98           U  
HETATM 4221  U   IUM A 525     -11.597  16.944 -20.960  1.00 49.59           U  
HETATM 4222  O   HOH A 526       8.624  -2.386  12.113  1.00 13.91           O  
HETATM 4223  O   HOH A 527      11.516  -2.096  15.314  1.00 19.93           O  
HETATM 4224  O   HOH A 528      16.220  -4.039  15.716  1.00 19.43           O  
HETATM 4225  O   HOH A 529      18.345  -2.806  12.820  1.00 20.80           O  
HETATM 4226  O   HOH A 530      17.262  -5.509  18.650  1.00 20.42           O  
HETATM 4227  O   HOH A 531      19.200  -3.656  16.028  1.00  1.70           O  
HETATM 4228  O   HOH A 532     -21.447  25.110  12.457  1.00 72.65           O  
HETATM 4229  O   HOH A 533     -15.016  28.739  16.507  1.00 43.38           O  
HETATM 4230  O   HOH A 534      -3.060  34.327  33.998  1.00 21.35           O  
HETATM 4231  O   HOH A 535       0.390  34.812  32.033  1.00 14.31           O  
HETATM 4232  O   HOH A 536      -1.276  26.994 -12.481  1.00  4.44           O  
HETATM 4233  O   HOH A 537      14.451  15.154   4.488  1.00  6.32           O  
HETATM 4234  O   HOH A 538      13.061  13.567   2.727  1.00  6.60           O  
HETATM 4235  O   HOH A 539      18.981  20.173   6.259  1.00  6.73           O  
HETATM 4236  O   HOH A 540       5.453  15.027  -3.620  1.00  7.22           O  
HETATM 4237  O   HOH A 541      17.619  13.540   4.785  1.00  7.29           O  
HETATM 4238  O   HOH A 542       2.143  16.433   2.127  1.00  7.64           O  
HETATM 4239  O   HOH A 543       2.240   9.570  -0.171  1.00  7.71           O  
HETATM 4240  O   HOH A 544      11.266  13.659  16.617  1.00  7.76           O  
HETATM 4241  O   HOH A 545      11.247  18.270   3.120  1.00  7.83           O  
HETATM 4242  O   HOH A 546       8.314  15.400  -3.474  1.00  7.89           O  
HETATM 4243  O   HOH A 547      10.310  15.089  -0.094  1.00  8.02           O  
HETATM 4244  O   HOH A 548      -6.157  25.130 -16.854  1.00  8.49           O  
HETATM 4245  O   HOH A 549      19.973  26.152  14.207  1.00  8.55           O  
HETATM 4246  O   HOH A 550      10.070  13.635  -2.468  1.00  8.61           O  
HETATM 4247  O   HOH A 551       1.101  12.631  -8.451  1.00  8.67           O  
HETATM 4248  O   HOH A 552       3.339  16.769   7.987  1.00  8.68           O  
HETATM 4249  O   HOH A 553      -4.473  27.397  13.693  1.00  8.77           O  
HETATM 4250  O   HOH A 554       7.518  24.424   4.711  1.00  8.91           O  
HETATM 4251  O   HOH A 555      -0.192  15.202   5.015  1.00  8.99           O  
HETATM 4252  O   HOH A 556      -0.514  26.561   4.393  1.00  9.24           O  
HETATM 4253  O   HOH A 557       7.279  10.934  -8.745  1.00  9.53           O  
HETATM 4254  O   HOH A 558       7.732  15.409 -10.370  1.00  9.55           O  
HETATM 4255  O   HOH A 559      -1.723  28.030   2.327  1.00  9.64           O  
HETATM 4256  O   HOH A 560      15.541  14.986  -5.437  1.00  9.74           O  
HETATM 4257  O   HOH A 561      17.552   9.432  19.857  1.00  9.95           O  
HETATM 4258  O   HOH A 562       6.623  30.294  14.649  1.00 10.26           O  
HETATM 4259  O   HOH A 563      15.604  15.392  -8.226  1.00 10.26           O  
HETATM 4260  O   HOH A 564      17.420   5.352  21.869  1.00 10.55           O  
HETATM 4261  O   HOH A 565       9.731  31.081   3.891  1.00 10.86           O  
HETATM 4262  O   HOH A 566       9.846  23.544   3.546  1.00 10.90           O  
HETATM 4263  O   HOH A 567      13.289  23.227  10.904  1.00 10.90           O  
HETATM 4264  O   HOH A 568      -9.698  21.136   9.072  1.00 10.94           O  
HETATM 4265  O   HOH A 569      10.426  25.819  -6.704  1.00 11.03           O  
HETATM 4266  O   HOH A 570      -3.838  29.707  12.567  1.00 11.08           O  
HETATM 4267  O   HOH A 571       5.617   3.902  30.936  1.00 11.11           O  
HETATM 4268  O   HOH A 572      -7.864  22.880  23.321  1.00 11.17           O  
HETATM 4269  O   HOH A 573      11.033  -4.379  13.526  1.00 11.24           O  
HETATM 4270  O   HOH A 574       9.527   5.675  10.913  1.00 11.27           O  
HETATM 4271  O   HOH A 575      -0.690  30.601   2.012  1.00 11.27           O  
HETATM 4272  O   HOH A 576      -8.043  23.345   9.696  1.00 11.31           O  
HETATM 4273  O   HOH A 577      -4.276   6.377  16.359  1.00 11.43           O  
HETATM 4274  O   HOH A 578     -11.297  31.677  22.889  1.00 11.49           O  
HETATM 4275  O   HOH A 579      13.083   1.630  15.379  1.00 11.52           O  
HETATM 4276  O   HOH A 580      -0.228   8.649  -0.047  1.00 11.54           O  
HETATM 4277  O   HOH A 581       9.472   6.688   6.792  1.00 11.62           O  
HETATM 4278  O   HOH A 582      10.416  13.911   2.669  1.00 11.63           O  
HETATM 4279  O   HOH A 583       4.286   9.990  30.826  1.00 11.67           O  
HETATM 4280  O   HOH A 584      34.138  15.366  -1.834  1.00 11.77           O  
HETATM 4281  O   HOH A 585      -2.010  16.962   7.598  1.00 11.85           O  
HETATM 4282  O   HOH A 586     -22.133  20.438  -2.923  1.00 11.89           O  
HETATM 4283  O   HOH A 587      14.406  16.923  30.981  1.00 11.93           O  
HETATM 4284  O   HOH A 588      -4.913  17.674   3.225  1.00 12.04           O  
HETATM 4285  O   HOH A 589      -1.034  30.555  28.322  1.00 12.05           O  
HETATM 4286  O   HOH A 590       4.053  -0.569  20.824  1.00 12.15           O  
HETATM 4287  O   HOH A 591      -9.289  11.488  33.053  1.00 12.17           O  
HETATM 4288  O   HOH A 592       0.096  30.795  10.907  1.00 12.29           O  
HETATM 4289  O   HOH A 593      -4.288  19.406  16.204  1.00 12.34           O  
HETATM 4290  O   HOH A 594       1.609  21.716  19.023  1.00 12.47           O  
HETATM 4291  O   HOH A 595     -16.281  14.023 -16.440  1.00 12.50           O  
HETATM 4292  O   HOH A 596       2.691   7.859  31.606  1.00 12.63           O  
HETATM 4293  O   HOH A 597      23.177  23.753  -1.098  1.00 12.68           O  
HETATM 4294  O   HOH A 598       9.032  22.241  18.468  1.00 12.80           O  
HETATM 4295  O   HOH A 599       9.889   9.200  -5.848  1.00 13.05           O  
HETATM 4296  O   HOH A 600       8.810   1.486  25.732  1.00 13.13           O  
HETATM 4297  O   HOH A 601     -13.100  18.565  -4.987  1.00 13.23           O  
HETATM 4298  O   HOH A 602      -4.566  23.167  -7.485  1.00 13.47           O  
HETATM 4299  O   HOH A 603      -7.326  23.512  12.230  1.00 13.67           O  
HETATM 4300  O   HOH A 604       3.684   8.405   2.014  1.00 13.95           O  
HETATM 4301  O   HOH A 605      19.510  -0.520  11.126  1.00 13.96           O  
HETATM 4302  O   HOH A 606      31.278  11.432   8.303  1.00 13.99           O  
HETATM 4303  O   HOH A 607      -6.919   7.266  -2.043  1.00 14.08           O  
HETATM 4304  O   HOH A 608      21.503  25.534  16.613  1.00 14.19           O  
HETATM 4305  O   HOH A 609      -2.068   8.331   9.835  1.00 14.21           O  
HETATM 4306  O   HOH A 610       1.858  14.638   8.316  1.00 14.25           O  
HETATM 4307  O   HOH A 611      27.997   6.865  -4.101  1.00 14.43           O  
HETATM 4308  O   HOH A 612     -13.762  31.080  23.913  1.00 14.50           O  
HETATM 4309  O   HOH A 613       5.660  20.013  24.772  1.00 14.63           O  
HETATM 4310  O   HOH A 614       5.890  -1.893  19.369  1.00 14.75           O  
HETATM 4311  O   HOH A 615      15.602   4.124  -5.756  1.00 14.88           O  
HETATM 4312  O   HOH A 616      10.911   7.095   9.189  1.00 14.98           O  
HETATM 4313  O   HOH A 617      16.464  -4.361  10.846  1.00 15.08           O  
HETATM 4314  O   HOH A 618      25.911   7.120  -5.844  1.00 15.14           O  
HETATM 4315  O   HOH A 619       4.148  20.473  20.441  1.00 15.27           O  
HETATM 4316  O   HOH A 620       9.113  20.762  35.910  1.00 15.27           O  
HETATM 4317  O   HOH A 621       0.050  34.232  35.200  1.00 15.48           O  
HETATM 4318  O   HOH A 622       8.723  12.954   9.572  1.00 15.49           O  
HETATM 4319  O   HOH A 623     -20.984  21.596   4.233  1.00 15.51           O  
HETATM 4320  O   HOH A 624       2.676   0.717  25.204  1.00 15.58           O  
HETATM 4321  O   HOH A 625      13.827  26.316  19.558  1.00 15.68           O  
HETATM 4322  O   HOH A 626      -2.104   4.743   9.821  1.00 15.73           O  
HETATM 4323  O   HOH A 627      11.579  -3.861  11.214  1.00 15.88           O  
HETATM 4324  O   HOH A 628      29.117   3.252   6.386  1.00 15.92           O  
HETATM 4325  O   HOH A 629      17.810   7.301 -10.125  1.00 15.93           O  
HETATM 4326  O   HOH A 630       2.290  -0.822  16.926  1.00 15.97           O  
HETATM 4327  O   HOH A 631       8.332  11.279   5.140  1.00 16.05           O  
HETATM 4328  O   HOH A 632      11.270  21.618  34.795  1.00 16.17           O  
HETATM 4329  O   HOH A 633      16.458   0.308  16.729  1.00 16.25           O  
HETATM 4330  O   HOH A 634      19.929  13.030  27.678  1.00 16.33           O  
HETATM 4331  O   HOH A 635      31.141  19.367   1.067  1.00 16.40           O  
HETATM 4332  O   HOH A 636      26.705  13.701  19.157  1.00 16.43           O  
HETATM 4333  O   HOH A 637      -2.326  19.555   3.786  1.00 16.48           O  
HETATM 4334  O   HOH A 638     -22.058  23.900   7.173  1.00 16.50           O  
HETATM 4335  O   HOH A 639       6.984   8.258  -1.697  1.00 16.58           O  
HETATM 4336  O   HOH A 640       2.930  14.572  32.662  1.00 16.82           O  
HETATM 4337  O   HOH A 641      -6.861   8.984   7.308  1.00 17.00           O  
HETATM 4338  O   HOH A 642       8.803  13.260   7.066  1.00 17.06           O  
HETATM 4339  O   HOH A 643       2.870  12.438  30.939  1.00 17.30           O  
HETATM 4340  O   HOH A 644      -2.017  35.671  16.035  1.00 17.30           O  
HETATM 4341  O   HOH A 645      17.306   2.169  -4.795  1.00 17.32           O  
HETATM 4342  O   HOH A 646       8.383  35.946  -6.170  1.00 17.41           O  
HETATM 4343  O   HOH A 647      21.915   0.313   6.996  1.00 17.63           O  
HETATM 4344  O   HOH A 648      16.349  14.300 -12.810  1.00 17.70           O  
HETATM 4345  O   HOH A 649       9.855  18.557  37.355  1.00 17.79           O  
HETATM 4346  O   HOH A 650      -3.368  18.622 -15.360  1.00 17.89           O  
HETATM 4347  O   HOH A 651      19.332  -6.526  15.901  1.00 17.92           O  
HETATM 4348  O   HOH A 652       6.673   8.841  -7.157  1.00 17.95           O  
HETATM 4349  O   HOH A 653      17.641  26.628  17.830  1.00 17.97           O  
HETATM 4350  O   HOH A 654      11.460  27.366  -8.499  1.00 18.00           O  
HETATM 4351  O   HOH A 655       3.324  34.425  -5.224  1.00 18.02           O  
HETATM 4352  O   HOH A 656      32.601  13.325   9.999  1.00 18.07           O  
HETATM 4353  O   HOH A 657       6.127   8.069   7.451  1.00 18.12           O  
HETATM 4354  O   HOH A 658      17.442  -6.395  12.742  1.00 18.14           O  
HETATM 4355  O   HOH A 659      18.322  17.693  22.973  1.00 18.21           O  
HETATM 4356  O   HOH A 660      25.004  -1.950   6.204  1.00 18.24           O  
HETATM 4357  O   HOH A 661      12.523   0.637   8.221  1.00 18.46           O  
HETATM 4358  O   HOH A 662      17.183  -2.014  17.565  1.00 18.52           O  
HETATM 4359  O   HOH A 663       9.083  23.109  37.424  1.00 18.55           O  
HETATM 4360  O   HOH A 664      14.182  31.757   5.576  1.00 18.61           O  
HETATM 4361  O   HOH A 665      10.138  15.982   4.728  1.00 18.80           O  
HETATM 4362  O   HOH A 666      14.149  -2.168  11.001  1.00 18.95           O  
HETATM 4363  O   HOH A 667     -17.876  28.177   5.182  1.00 19.12           O  
HETATM 4364  O   HOH A 668       3.336   1.907  15.276  1.00 19.24           O  
HETATM 4365  O   HOH A 669       9.380  29.271  -8.596  1.00 19.28           O  
HETATM 4366  O   HOH A 670     -10.678  28.845   0.235  1.00 19.37           O  
HETATM 4367  O   HOH A 671       0.868  11.298  32.275  1.00 19.38           O  
HETATM 4368  O   HOH A 672      13.768  22.970  28.925  1.00 19.43           O  
HETATM 4369  O   HOH A 673      27.460  16.082  20.636  1.00 19.46           O  
HETATM 4370  O   HOH A 674     -16.714  29.678   7.032  1.00 19.54           O  
HETATM 4371  O   HOH A 675      29.727  17.964  20.908  1.00 19.59           O  
HETATM 4372  O   HOH A 676      11.568  10.208 -14.038  1.00 19.63           O  
HETATM 4373  O   HOH A 677      11.481  31.872   7.027  1.00 19.63           O  
HETATM 4374  O   HOH A 678      16.456  -1.931  10.600  1.00 19.64           O  
HETATM 4375  O   HOH A 679     -21.422  19.301   6.272  1.00 19.74           O  
HETATM 4376  O   HOH A 680      -4.678  36.315  18.357  1.00 19.79           O  
HETATM 4377  O   HOH A 681      30.935  18.990   8.565  1.00 19.81           O  
HETATM 4378  O   HOH A 682       5.384  -5.765  22.601  1.00 19.92           O  
HETATM 4379  O   HOH A 683     -12.109   8.472   0.130  1.00 19.93           O  
HETATM 4380  O   HOH A 684      -1.369  32.768  27.026  1.00 19.96           O  
HETATM 4381  O   HOH A 685      -8.586  27.475  42.429  1.00 19.96           O  
HETATM 4382  O   HOH A 686     -15.658  27.221  29.635  1.00 20.02           O  
HETATM 4383  O   HOH A 687      -0.630  14.874   8.670  1.00 20.08           O  
HETATM 4384  O   HOH A 688      -1.787   8.160   6.530  1.00 20.11           O  
HETATM 4385  O   HOH A 689     -10.178   8.141  -2.350  1.00 20.13           O  
HETATM 4386  O   HOH A 690       1.023   5.810  -5.719  1.00 20.16           O  
HETATM 4387  O   HOH A 691       8.250  -1.944  29.491  1.00 20.19           O  
HETATM 4388  O   HOH A 692       1.556  14.503  11.037  1.00 20.42           O  
HETATM 4389  O   HOH A 693      -2.180  36.706  28.886  1.00 20.55           O  
HETATM 4390  O   HOH A 694      -0.133  13.480 -15.304  1.00 20.62           O  
HETATM 4391  O   HOH A 695      17.042  -3.529   8.776  1.00 20.63           O  
HETATM 4392  O   HOH A 696      19.044  32.122   9.131  1.00 20.74           O  
HETATM 4393  O   HOH A 697      15.668  35.686  -8.656  1.00 20.78           O  
HETATM 4394  O   HOH A 698     -12.678  13.652 -14.498  1.00 21.00           O  
HETATM 4395  O   HOH A 699     -17.047  23.068  24.016  1.00 21.18           O  
HETATM 4396  O   HOH A 700     -11.500   4.396 -13.267  1.00 21.28           O  
HETATM 4397  O   HOH A 701      15.365  23.461  25.823  1.00 21.30           O  
HETATM 4398  O   HOH A 702     -12.809   9.840  33.404  1.00 21.34           O  
HETATM 4399  O   HOH A 703       4.796  35.248   0.381  1.00 21.39           O  
HETATM 4400  O   HOH A 704      17.467   8.822  35.876  1.00 21.49           O  
HETATM 4401  O   HOH A 705      32.009   5.477   4.539  1.00 21.52           O  
HETATM 4402  O   HOH A 706     -12.481  11.321  20.345  1.00 21.79           O  
HETATM 4403  O   HOH A 707       2.960   7.204 -12.719  1.00 21.96           O  
HETATM 4404  O   HOH A 708      35.270   9.814   7.648  1.00 22.01           O  
HETATM 4405  O   HOH A 709       0.880  11.814  39.172  1.00 22.04           O  
HETATM 4406  O   HOH A 710     -15.543  15.370  35.357  1.00 22.30           O  
HETATM 4407  O   HOH A 711      20.463   0.225   0.839  1.00 22.36           O  
HETATM 4408  O   HOH A 712      32.712  18.280   5.591  1.00 22.40           O  
HETATM 4409  O   HOH A 713       7.802  15.489   6.723  1.00 22.43           O  
HETATM 4410  O   HOH A 714       3.454   6.783  34.290  1.00 22.57           O  
HETATM 4411  O   HOH A 715      27.800  -0.963  17.196  1.00 22.57           O  
HETATM 4412  O   HOH A 716      30.425  14.179  19.368  1.00 22.58           O  
HETATM 4413  O   HOH A 717     -17.226  17.710  -4.844  1.00 22.71           O  
HETATM 4414  O   HOH A 718      -9.019  30.400   8.275  1.00 22.74           O  
HETATM 4415  O   HOH A 719      18.480  11.616  22.730  1.00 22.74           O  
HETATM 4416  O   HOH A 720      28.377  26.968  16.547  1.00 22.76           O  
HETATM 4417  O   HOH A 721     -19.246  30.102  14.345  1.00 22.79           O  
HETATM 4418  O   HOH A 722      10.332  28.232  16.032  1.00 22.94           O  
HETATM 4419  O   HOH A 723      11.954  23.134 -13.332  1.00 22.96           O  
HETATM 4420  O   HOH A 724      23.554  -0.546  19.514  1.00 22.98           O  
HETATM 4421  O   HOH A 725       7.098  18.955  21.787  1.00 22.99           O  
HETATM 4422  O   HOH A 726      13.124  24.755  27.053  1.00 22.99           O  
HETATM 4423  O   HOH A 727      -5.195  27.483  -6.552  1.00 23.12           O  
HETATM 4424  O   HOH A 728       8.722  20.982  39.702  1.00 23.21           O  
HETATM 4425  O   HOH A 729      -9.042  16.805  -8.167  1.00 23.24           O  
HETATM 4426  O   HOH A 730       4.722  35.366  19.998  1.00 23.27           O  
HETATM 4427  O   HOH A 731      19.548  -0.151   8.422  1.00 23.28           O  
HETATM 4428  O   HOH A 732      -0.246   7.135   2.179  1.00 23.33           O  
HETATM 4429  O   HOH A 733      -5.866  33.637  14.169  1.00 23.42           O  
HETATM 4430  O   HOH A 734      12.596  28.429  17.886  1.00 23.44           O  
HETATM 4431  O   HOH A 735      11.741   0.562  17.216  1.00 23.51           O  
HETATM 4432  O   HOH A 736      -6.851  23.741  -8.700  1.00 23.67           O  
HETATM 4433  O   HOH A 737     -11.719  27.039  34.344  1.00 23.75           O  
HETATM 4434  O   HOH A 738      10.129  34.391   1.500  1.00 23.84           O  
HETATM 4435  O   HOH A 739     -10.657  16.311 -15.799  1.00 23.89           O  
HETATM 4436  O   HOH A 740      -8.266  13.977  12.746  1.00 23.91           O  
HETATM 4437  O   HOH A 741      20.081  25.776  18.865  1.00 24.20           O  
HETATM 4438  O   HOH A 742      20.885  26.074  -7.218  1.00 24.46           O  
HETATM 4439  O   HOH A 743      -0.629  -0.588  35.092  1.00 24.46           O  
HETATM 4440  O   HOH A 744      -9.952   8.982  32.317  1.00 24.49           O  
HETATM 4441  O   HOH A 745      -8.092  30.261   1.036  1.00 24.50           O  
HETATM 4442  O   HOH A 746     -18.057  27.048   0.517  1.00 24.53           O  
HETATM 4443  O   HOH A 747      -3.106  33.004   9.764  1.00 24.56           O  
HETATM 4444  O   HOH A 748       9.246   2.853  10.536  1.00 24.66           O  
HETATM 4445  O   HOH A 749      20.965  -6.121  18.980  1.00 24.72           O  
HETATM 4446  O   HOH A 750     -17.010  28.788   2.735  1.00 24.84           O  
HETATM 4447  O   HOH A 751       7.724  31.469  12.659  1.00 24.91           O  
HETATM 4448  O   HOH A 752       5.514  22.518 -14.238  1.00 24.98           O  
HETATM 4449  O   HOH A 753     -11.450  14.120 -17.234  1.00 25.06           O  
HETATM 4450  O   HOH A 754       0.111   0.817  28.914  1.00 25.21           O  
HETATM 4451  O   HOH A 755      13.534  26.661 -10.147  1.00 25.31           O  
HETATM 4452  O   HOH A 756      20.671  16.792  32.263  1.00 25.36           O  
HETATM 4453  O   HOH A 757      10.751   7.926 -12.888  1.00 25.41           O  
HETATM 4454  O   HOH A 758      -3.753  17.654 -17.922  1.00 25.44           O  
HETATM 4455  O   HOH A 759       3.804  32.718   6.165  1.00 25.69           O  
HETATM 4456  O   HOH A 760      -0.676   7.016  39.809  1.00 25.73           O  
HETATM 4457  O   HOH A 761      21.081  13.903  33.474  1.00 25.82           O  
HETATM 4458  O   HOH A 762       7.512  21.232  42.127  1.00 25.85           O  
HETATM 4459  O   HOH A 763       9.937  30.332  11.437  1.00 26.25           O
[truncated: 27,460 more chars]
