# Supplementary material for: FastGrow: on-the-fly growing and its application to DYRK1A
Source: J Comput Aided Mol Des. 2022 Aug 22;36(9):639–51. doi: 10.1007/s10822-022-00469-y (PMC9512872; doi:10.1007/s10822-022-00469-y)
Supplement: Supplementary file 3 — (zip 300339 KB) [file 10822_2022_469_MOESM3_ESM.zip › validation_sets/cross_growing/1b9j_1jet/1b9j_ligand.sdf]

1b9j_ligand
peunicon  08242115433D 1   1.00000     0.00000     0
unicon 1.4.1 penner
 66 65  0  0  0  0            999 V2000
    6.9680   16.5180   15.1370 N   0  3  0  0  0  0  0  0  0  0  0  0
    6.4590   17.7920   14.5610 C   0  0  2  0  0  0  0  0  0  0  0  0
    5.2330   18.2580   15.3170 C   0  0  0  0  0  0  0  0  0  0  0  0
    4.5010   17.4540   15.8810 O   0  0  0  0  0  0  0  0  0  0  0  0
    6.2740   17.7080   13.0310 C   0  0  0  0  0  0  0  0  0  0  0  0
    5.3660   16.5370   12.6220 C   0  0  0  0  0  0  0  0  0  0  0  0
    5.2460   16.4740   11.0950 C   0  0  0  0  0  0  0  0  0  0  0  0
    6.5240   15.8850   10.4800 C   0  0  0  0  0  0  0  0  0  0  0  0
    6.6860   14.4660   10.9100 N   0  3  0  0  0  0  0  0  0  0  0  0
    5.0010   19.5670   15.3040 N   0  0  0  0  0  0  0  0  0  0  0  0
    3.9000   20.1550   16.0690 C   0  0  2  0  0  0  0  0  0  0  0  0
    2.5980   20.1540   15.2880 C   0  0  0  0  0  0  0  0  0  0  0  0
    2.5550   20.4520   14.1020 O   0  0  0  0  0  0  0  0  0  0  0  0
    4.2860   21.6050   16.4320 C   0  0  0  0  0  0  0  0  0  0  0  0
    5.2310   21.6380   17.6610 C   0  0  0  0  0  0  0  0  0  0  0  0
    6.6620   21.3850   17.2120 C   0  0  0  0  0  0  0  0  0  0  0  0
    5.1140   22.9610   18.3830 C   0  0  0  0  0  0  0  0  0  0  0  0
    1.5100   19.7250   15.9380 N   0  0  0  0  0  0  0  0  0  0  0  0
    0.2260   19.7150   15.2460 C   0  0  2  0  0  0  0  0  0  0  0  0
   -0.7570   20.6010   16.0220 C   0  0  0  0  0  0  0  0  0  0  0  0
   -1.7670   20.9340   15.3740 O   0  5  0  0  0  0  0  0  0  0  0  0
   -0.3840   18.3050   15.1970 C   0  0  0  0  0  0  0  0  0  0  0  0
   -1.4300   18.2580   14.0720 C   0  0  0  0  0  0  0  0  0  0  0  0
   -2.1520   16.9300   14.0720 C   0  0  0  0  0  0  0  0  0  0  0  0
   -3.3970   16.9820   13.1820 C   0  0  0  0  0  0  0  0  0  0  0  0
   -2.9390   16.8030   11.7770 N   0  3  0  0  0  0  0  0  0  0  0  0
   -0.4940   20.9340   17.1970 O   0  0  0  0  0  0  0  0  0  0  0  0
    7.7833   16.2197   14.6247 H   0  0  0  0  0  0  0  0  0  0  0  0
    6.2530   15.8105   15.0721 H   0  0  0  0  0  0  0  0  0  0  0  0
    7.2127   16.6607   16.1044 H   0  0  0  0  0  0  0  0  0  0  0  0
    7.2360   18.5517   14.7315 H   0  0  0  0  0  0  0  0  0  0  0  0
    7.2595   17.5734   12.5613 H   0  0  0  0  0  0  0  0  0  0  0  0
    5.8237   18.6467   12.6760 H   0  0  0  0  0  0  0  0  0  0  0  0
    4.3672   16.6804   13.0601 H   0  0  0  0  0  0  0  0  0  0  0  0
    5.7971   15.5953   12.9925 H   0  0  0  0  0  0  0  0  0  0  0  0
    5.0895   17.4893   10.7018 H   0  0  0  0  0  0  0  0  0  0  0  0
    4.3887   15.8400   10.8249 H   0  0  0  0  0  0  0  0  0  0  0  0
    7.3933   16.4694   10.8156 H   0  0  0  0  0  0  0  0  0  0  0  0
    6.4545   15.9281    9.3831 H   0  0  0  0  0  0  0  0  0  0  0  0
    7.5261   14.0855   10.5032 H   0  0  0  0  0  0  0  0  0  0  0  0
    5.8906   13.9287   10.6023 H   0  0  0  0  0  0  0  0  0  0  0  0
    6.7509   14.4248   11.9151 H   0  0  0  0  0  0  0  0  0  0  0  0
    5.5915   20.1630   14.7598 H   0  0  0  0  0  0  0  0  0  0  0  0
    3.7565   19.5733   16.9915 H   0  0  0  0  0  0  0  0  0  0  0  0
    3.3730   22.1726   16.6651 H   0  0  0  0  0  0  0  0  0  0  0  0
    4.7960   22.0670   15.5738 H   0  0  0  0  0  0  0  0  0  0  0  0
    4.9349   20.8371   18.3544 H   0  0  0  0  0  0  0  0  0  0  0  0
    7.3300   21.4090   18.0856 H   0  0  0  0  0  0  0  0  0  0  0  0
    6.9652   22.1641   16.4971 H   0  0  0  0  0  0  0  0  0  0  0  0
    6.7258   20.3990   16.7286 H   0  0  0  0  0  0  0  0  0  0  0  0
    4.0709   23.1172   18.6954 H   0  0  0  0  0  0  0  0  0  0  0  0
    5.4207   23.7747   17.7094 H   0  0  0  0  0  0  0  0  0  0  0  0
    5.7651   22.9538   19.2696 H   0  0  0  0  0  0  0  0  0  0  0  0
    1.5763   19.4151   16.8864 H   0  0  0  0  0  0  0  0  0  0  0  0
    0.3597   20.0972   14.2232 H   0  0  0  0  0  0  0  0  0  0  0  0
   -0.8653   18.0765   16.1593 H   0  0  0  0  0  0  0  0  0  0  0  0
    0.4066   17.5666   14.9980 H   0  0  0  0  0  0  0  0  0  0  0  0
   -0.9262   18.3955   13.1039 H   0  0  0  0  0  0  0  0  0  0  0  0
   -2.1603   19.0665   14.2234 H   0  0  0  0  0  0  0  0  0  0  0  0
   -2.4553   16.6855   15.1007 H   0  0  0  0  0  0  0  0  0  0  0  0
   -1.4727   16.1513   13.6950 H   0  0  0  0  0  0  0  0  0  0  0  0
   -3.9003   17.9537   13.2938 H   0  0  0  0  0  0  0  0  0  0  0  0
   -4.0919   16.1752   13.4579 H   0  0  0  0  0  0  0  0  0  0  0  0
   -3.7342   16.8316   11.1582 H   0  0  0  0  0  0  0  0  0  0  0  0
   -2.4742   15.9132   11.6859 H   0  0  0  0  0  0  0  0  0  0  0  0
   -2.2986   17.5430   11.5355 H   0  0  0  0  0  0  0  0  0  0  0  0
  2  1  1  0  0  0  0
  2  5  1  0  0  0  0
  3  2  1  0  0  0  0
  3  4  2  0  0  0  0
  5  6  1  0  0  0  0
  6  7  1  0  0  0  0
  7  8  1  0  0  0  0
  8  9  1  0  0  0  0
 11 10  1  0  0  0  0
 11 14  1  0  0  0  0
 12 11  1  0  0  0  0
 12 13  2  0  0  0  0
 14 15  1  0  0  0  0
 15 16  1  0  0  0  0
 15 17  1  0  0  0  0
 10  3  1  0  0  0  0
 18 19  1  0  0  0  0
 19 22  1  0  0  0  0
 19 20  1  0  0  0  0
 20 21  1  0  0  0  0
 20 27  2  0  0  0  0
 22 23  1  0  0  0  0
 23 24  1  0  0  0  0
 24 25  1  0  0  0  0
 25 26  1  0  0  0  0
 12 18  1  0  0  0  0
  1 28  1  0  0  0  0
  1 29  1  0  0  0  0
  1 30  1  0  0  0  0
  2 31  1  0  0  0  0
  5 32  1  0  0  0  0
  5 33  1  0  0  0  0
  6 34  1  0  0  0  0
  6 35  1  0  0  0  0
  7 36  1  0  0  0  0
  7 37  1  0  0  0  0
  8 38  1  0  0  0  0
  8 39  1  0  0  0  0
  9 40  1  0  0  0  0
  9 41  1  0  0  0  0
  9 42  1  0  0  0  0
 10 43  1  0  0  0  0
 11 44  1  0  0  0  0
 14 45  1  0  0  0  0
 14 46  1  0  0  0  0
 15 47  1  0  0  0  0
 16 48  1  0  0  0  0
 16 49  1  0  0  0  0
 16 50  1  0  0  0  0
 17 51  1  0  0  0  0
 17 52  1  0  0  0  0
 17 53  1  0  0  0  0
 18 54  1  0  0  0  0
 19 55  1  0  0  0  0
 22 56  1  0  0  0  0
 22 57  1  0  0  0  0
 23 58  1  0  0  0  0
 23 59  1  0  0  0  0
 24 60  1  0  0  0  0
 24 61  1  0  0  0  0
 25 62  1  0  0  0  0
 25 63  1  0  0  0  0
 26 64  1  0  0  0  0
 26 65  1  0  0  0  0
 26 66  1  0  0  0  0
M  CHG  4   1   1   9   1  21  -1  26   1
M  END
$$$$
