# Supplementary material for: FastGrow: on-the-fly growing and its application to DYRK1A
Source: J Comput Aided Mol Des. 2022 Aug 22;36(9):639–51. doi: 10.1007/s10822-022-00469-y (PMC9512872; doi:10.1007/s10822-022-00469-y)
Supplement: Supplementary file 3 — (zip 300339 KB) [file 10822_2022_469_MOESM3_ESM.zip › validation_sets/cross_growing/1b9j_1jet/1jet_ligand.sdf]

LYS_B_1_ALA_B_2_LYS_B_3
          08242117053D 1   1.00000     0.00000     0
            
 56 55  0  0  0  0            999 V2000
    6.8539   16.4433   14.9818 N   0  0  0  0  0  0  0  0  0  0  0  0
    6.3653   17.7438   14.4249 C   0  0  2  0  0  0  0  0  0  0  0  0
    5.1491   18.2254   15.1987 C   0  0  0  0  0  0  0  0  0  0  0  0
    4.3913   17.4139   15.7432 O   0  0  0  0  0  0  0  0  0  0  0  0
    6.0865   17.6384   12.9330 C   0  0  0  0  0  0  0  0  0  0  0  0
    5.2514   16.4329   12.5323 C   0  0  0  0  0  0  0  0  0  0  0  0
    5.1177   16.3301   11.0168 C   0  0  0  0  0  0  0  0  0  0  0  0
    6.3971   15.7803   10.3923 C   0  0  0  0  0  0  0  0  0  0  0  0
    6.6452   14.3820   10.8644 N   0  3  0  0  0  0  0  0  0  0  0  0
    7.0278   16.5445   15.9614 H   0  0  0  0  0  0  0  0  0  0  0  0
    6.1606   15.7373   14.8375 H   0  0  0  0  0  0  0  0  0  0  0  0
    7.0916   18.4195   14.5506 H   0  0  0  0  0  0  0  0  0  0  0  0
    6.9629   17.5844   12.4544 H   0  0  0  0  0  0  0  0  0  0  0  0
    5.6007   18.4642   12.6467 H   0  0  0  0  0  0  0  0  0  0  0  0
    4.3399   16.5199   12.9345 H   0  0  0  0  0  0  0  0  0  0  0  0
    5.6903   15.6033   12.8776 H   0  0  0  0  0  0  0  0  0  0  0  0
    4.9350   17.2390   10.6421 H   0  0  0  0  0  0  0  0  0  0  0  0
    4.3572   15.7195   10.7961 H   0  0  0  0  0  0  0  0  0  0  0  0
    7.1685   16.3594   10.6562 H   0  0  0  0  0  0  0  0  0  0  0  0
    6.3050   15.7809    9.3966 H   0  0  0  0  0  0  0  0  0  0  0  0
    7.4852   14.0339   10.4484 H   0  0  0  0  0  0  0  0  0  0  0  0
    6.7397   14.3782   11.8599 H   0  0  0  0  0  0  0  0  0  0  0  0
    5.8763   13.7997   10.6003 H   0  0  0  0  0  0  0  0  0  0  0  0
    5.0120   19.5389   15.3020 N   0  0  0  0  0  0  0  0  0  0  0  0
    3.9185   20.1559   16.0452 C   0  0  2  0  0  0  0  0  0  0  0  0
    2.6109   20.0841   15.2797 C   0  0  0  0  0  0  0  0  0  0  0  0
    2.5457   20.3721   14.0854 O   0  0  0  0  0  0  0  0  0  0  0  0
    4.2752   21.6160   16.3302 C   0  0  0  0  0  0  0  0  0  0  0  0
    5.6831   20.1297   14.8540 H   0  0  0  0  0  0  0  0  0  0  0  0
    3.8091   19.6754   16.9153 H   0  0  0  0  0  0  0  0  0  0  0  0
    3.5309   22.0476   16.8397 H   0  0  0  0  0  0  0  0  0  0  0  0
    5.1155   21.6545   16.8709 H   0  0  0  0  0  0  0  0  0  0  0  0
    4.4124   22.1004   15.4661 H   0  0  0  0  0  0  0  0  0  0  0  0
    1.5378   19.6832   15.9930 N   0  0  0  0  0  0  0  0  0  0  0  0
    0.2308   19.5994   15.3746 C   0  0  2  0  0  0  0  0  0  0  0  0
   -0.7992   20.4211   16.1579 C   0  0  0  0  0  0  0  0  0  0  0  0
   -1.8801   20.6799   15.5681 O   0  0  0  0  0  0  0  0  0  0  0  0
   -0.2435   18.1460   15.2402 C   0  0  0  0  0  0  0  0  0  0  0  0
   -1.4943   18.0238   14.3769 C   0  0  0  0  0  0  0  0  0  0  0  0
   -1.4276   16.9513   13.3283 C   0  0  0  0  0  0  0  0  0  0  0  0
   -2.4469   17.2207   12.2257 C   0  0  0  0  0  0  0  0  0  0  0  0
   -3.7237   17.7345   12.7892 N   0  3  0  0  0  0  0  0  0  0  0  0
   -0.4855   20.8198   17.2969 O   0  5  0  0  0  0  0  0  0  0  0  0
    1.6460   19.4417   16.9574 H   0  0  0  0  0  0  0  0  0  0  0  0
    0.2995   19.9872   14.4554 H   0  0  0  0  0  0  0  0  0  0  0  0
   -0.4455   17.7879   16.1517 H   0  0  0  0  0  0  0  0  0  0  0  0
    0.4883   17.6059   14.8245 H   0  0  0  0  0  0  0  0  0  0  0  0
   -1.6434   18.8997   13.9181 H   0  0  0  0  0  0  0  0  0  0  0  0
   -2.2693   17.8256   14.9769 H   0  0  0  0  0  0  0  0  0  0  0  0
   -1.6244   16.0660   13.7496 H   0  0  0  0  0  0  0  0  0  0  0  0
   -0.5098   16.9350   12.9316 H   0  0  0  0  0  0  0  0  0  0  0  0
   -2.6269   16.3695   11.7326 H   0  0  0  0  0  0  0  0  0  0  0  0
   -2.0725   17.8993   11.5938 H   0  0  0  0  0  0  0  0  0  0  0  0
   -4.3722   17.9022   12.0467 H   0  0  0  0  0  0  0  0  0  0  0  0
   -4.1059   17.0586   13.4194 H   0  0  0  0  0  0  0  0  0  0  0  0
   -3.5515   18.5883   13.2806 H   0  0  0  0  0  0  0  0  0  0  0  0
  1  2  1  0  0  0  0
  2  5  1  0  0  0  0
  2  3  1  0  0  0  0
  5  6  1  0  0  0  0
  6  7  1  0  0  0  0
  7  8  1  0  0  0  0
  8  9  1  0  0  0  0
  3  4  2  0  0  0  0
  1 10  1  0  0  0  0
  1 11  1  0  0  0  0
  2 12  1  0  0  0  0
  3 24  1  0  0  0  0
  5 13  1  0  0  0  0
  5 14  1  0  0  0  0
  6 15  1  0  0  0  0
  6 16  1  0  0  0  0
  7 17  1  0  0  0  0
  7 18  1  0  0  0  0
  8 19  1  0  0  0  0
  8 20  1  0  0  0  0
  9 21  1  0  0  0  0
  9 22  1  0  0  0  0
  9 23  1  0  0  0  0
 24 25  1  0  0  0  0
 25 28  1  0  0  0  0
 25 26  1  0  0  0  0
 26 27  2  0  0  0  0
 28 33  1  0  0  0  0
 24 29  1  0  0  0  0
 25 30  1  0  0  0  0
 26 34  1  0  0  0  0
 28 31  1  0  0  0  0
 28 32  1  0  0  0  0
 34 35  1  0  0  0  0
 35 38  1  0  0  0  0
 35 36  1  0  0  0  0
 38 39  1  0  0  0  0
 39 40  1  0  0  0  0
 40 41  1  0  0  0  0
 41 42  1  0  0  0  0
 36 37  2  0  0  0  0
 36 43  1  0  0  0  0
 42 56  1  0  0  0  0
 34 44  1  0  0  0  0
 35 45  1  0  0  0  0
 38 46  1  0  0  0  0
 38 47  1  0  0  0  0
 39 48  1  0  0  0  0
 39 49  1  0  0  0  0
 40 50  1  0  0  0  0
 40 51  1  0  0  0  0
 41 52  1  0  0  0  0
 41 53  1  0  0  0  0
 42 54  1  0  0  0  0
 42 55  1  0  0  0  0
M  CHG  3   9   1  42   1  43  -1
M  END
$$$$
