# Supplementary material for: FastGrow: on-the-fly growing and its application to DYRK1A
Source: J Comput Aided Mol Des. 2022 Aug 22;36(9):639–51. doi: 10.1007/s10822-022-00469-y (PMC9512872; doi:10.1007/s10822-022-00469-y)
Supplement: Supplementary file 3 — (zip 300339 KB) [file 10822_2022_469_MOESM3_ESM.zip › validation_sets/cross_growing/1b9j_1jet/1b9j_core.sdf]

1b9j
          08242119173D 1   1.00000     0.00000     0
            
 57 56  0  0  0  0            999 V2000
   -1.7670   20.9340   15.3740 O   0  5  0  0  0  0  0  0  0  0  0  0
   -0.4940   20.9340   17.1970 O   0  0  0  0  0  0  0  0  0  0  0  0
    4.5010   17.4540   15.8810 O   0  0  0  0  0  0  0  0  0  0  0  0
    2.5550   20.4520   14.1020 O   0  0  0  0  0  0  0  0  0  0  0  0
    6.9680   16.5180   15.1370 N   0  3  0  0  0  0  0  0  0  0  0  0
    6.6860   14.4660   10.9100 N   0  3  0  0  0  0  0  0  0  0  0  0
   -2.9390   16.8030   11.7770 N   0  3  0  0  0  0  0  0  0  0  0  0
    5.0010   19.5670   15.3040 N   0  0  0  0  0  0  0  0  0  0  0  0
    1.5100   19.7250   15.9380 N   0  0  0  0  0  0  0  0  0  0  0  0
   -0.7570   20.6010   16.0220 C   0  0  0  0  0  0  0  0  0  0  0  0
    5.2330   18.2580   15.3170 C   0  0  0  0  0  0  0  0  0  0  0  0
    2.5980   20.1540   15.2880 C   0  0  0  0  0  0  0  0  0  0  0  0
    6.4590   17.7920   14.5610 C   0  0  2  0  0  0  0  0  0  0  0  0
    0.2260   19.7150   15.2460 C   0  0  2  0  0  0  0  0  0  0  0  0
    3.9000   20.1550   16.0690 C   0  0  2  0  0  0  0  0  0  0  0  0
    6.5240   15.8850   10.4800 C   0  0  0  0  0  0  0  0  0  0  0  0
   -3.3970   16.9820   13.1820 C   0  0  0  0  0  0  0  0  0  0  0  0
    4.2860   21.6050   16.4320 C   0  0  0  0  0  0  0  0  0  0  0  0
    6.2740   17.7080   13.0310 C   0  0  0  0  0  0  0  0  0  0  0  0
   -0.3840   18.3050   15.1970 C   0  0  0  0  0  0  0  0  0  0  0  0
    5.2460   16.4740   11.0950 C   0  0  0  0  0  0  0  0  0  0  0  0
   -2.1520   16.9300   14.0720 C   0  0  0  0  0  0  0  0  0  0  0  0
    5.3660   16.5370   12.6220 C   0  0  0  0  0  0  0  0  0  0  0  0
   -1.4300   18.2580   14.0720 C   0  0  0  0  0  0  0  0  0  0  0  0
    7.7833   16.2197   14.6247 H   0  0  0  0  0  0  0  0  0  0  0  0
    6.2530   15.8105   15.0721 H   0  0  0  0  0  0  0  0  0  0  0  0
    7.2127   16.6607   16.1044 H   0  0  0  0  0  0  0  0  0  0  0  0
    7.5261   14.0855   10.5032 H   0  0  0  0  0  0  0  0  0  0  0  0
    5.8906   13.9287   10.6023 H   0  0  0  0  0  0  0  0  0  0  0  0
    6.7509   14.4248   11.9151 H   0  0  0  0  0  0  0  0  0  0  0  0
   -3.7342   16.8316   11.1582 H   0  0  0  0  0  0  0  0  0  0  0  0
   -2.4742   15.9132   11.6859 H   0  0  0  0  0  0  0  0  0  0  0  0
   -2.2986   17.5430   11.5355 H   0  0  0  0  0  0  0  0  0  0  0  0
    5.5915   20.1630   14.7598 H   0  0  0  0  0  0  0  0  0  0  0  0
    1.5763   19.4151   16.8864 H   0  0  0  0  0  0  0  0  0  0  0  0
    7.2360   18.5517   14.7315 H   0  0  0  0  0  0  0  0  0  0  0  0
    0.3597   20.0972   14.2232 H   0  0  0  0  0  0  0  0  0  0  0  0
    3.7565   19.5733   16.9915 H   0  0  0  0  0  0  0  0  0  0  0  0
    7.3933   16.4694   10.8156 H   0  0  0  0  0  0  0  0  0  0  0  0
    6.4545   15.9281    9.3831 H   0  0  0  0  0  0  0  0  0  0  0  0
   -3.9003   17.9537   13.2938 H   0  0  0  0  0  0  0  0  0  0  0  0
   -4.0919   16.1752   13.4579 H   0  0  0  0  0  0  0  0  0  0  0  0
    3.3730   22.1726   16.6651 H   0  0  0  0  0  0  0  0  0  0  0  0
    4.7960   22.0670   15.5738 H   0  0  0  0  0  0  0  0  0  0  0  0
    7.2595   17.5734   12.5613 H   0  0  0  0  0  0  0  0  0  0  0  0
    5.8237   18.6467   12.6760 H   0  0  0  0  0  0  0  0  0  0  0  0
   -0.8653   18.0765   16.1593 H   0  0  0  0  0  0  0  0  0  0  0  0
    0.4066   17.5666   14.9980 H   0  0  0  0  0  0  0  0  0  0  0  0
    5.0895   17.4893   10.7018 H   0  0  0  0  0  0  0  0  0  0  0  0
    4.3887   15.8400   10.8249 H   0  0  0  0  0  0  0  0  0  0  0  0
   -2.4553   16.6855   15.1007 H   0  0  0  0  0  0  0  0  0  0  0  0
   -1.4727   16.1513   13.6950 H   0  0  0  0  0  0  0  0  0  0  0  0
    4.3672   16.6804   13.0601 H   0  0  0  0  0  0  0  0  0  0  0  0
    5.7971   15.5953   12.9925 H   0  0  0  0  0  0  0  0  0  0  0  0
   -0.9262   18.3955   13.1039 H   0  0  0  0  0  0  0  0  0  0  0  0
   -2.1603   19.0665   14.2234 H   0  0  0  0  0  0  0  0  0  0  0  0
    5.2310   21.6380   17.6610 R#  0  0  0  0  0  0  0  0  0  0  0  0
  1 10  1  0  0  0  0
  2 10  2  0  0  0  0
  3 11  2  0  0  0  0
  4 12  2  0  0  0  0
  5 13  1  0  0  0  0
  5 25  1  0  0  0  0
  5 26  1  0  0  0  0
  5 27  1  0  0  0  0
  6 16  1  0  0  0  0
  6 28  1  0  0  0  0
  6 29  1  0  0  0  0
  6 30  1  0  0  0  0
  7 17  1  0  0  0  0
  7 31  1  0  0  0  0
  7 32  1  0  0  0  0
  7 33  1  0  0  0  0
  8 11  1  0  0  0  0
  8 15  1  0  0  0  0
  8 34  1  0  0  0  0
  9 12  1  0  0  0  0
  9 14  1  0  0  0  0
  9 35  1  0  0  0  0
 10 14  1  0  0  0  0
 11 13  1  0  0  0  0
 12 15  1  0  0  0  0
 13 19  1  0  0  0  0
 13 36  1  0  0  0  0
 14 20  1  0  0  0  0
 14 37  1  0  0  0  0
 15 18  1  0  0  0  0
 15 38  1  0  0  0  0
 18 57  1  0  0  0  0
 16 21  1  0  0  0  0
 16 39  1  0  0  0  0
 16 40  1  0  0  0  0
 17 22  1  0  0  0  0
 17 41  1  0  0  0  0
 17 42  1  0  0  0  0
 18 43  1  0  0  0  0
 18 44  1  0  0  0  0
 19 23  1  0  0  0  0
 19 45  1  0  0  0  0
 19 46  1  0  0  0  0
 20 24  1  0  0  0  0
 20 47  1  0  0  0  0
 20 48  1  0  0  0  0
 21 23  1  0  0  0  0
 21 49  1  0  0  0  0
 21 50  1  0  0  0  0
 22 24  1  0  0  0  0
 22 51  1  0  0  0  0
 22 52  1  0  0  0  0
 23 53  1  0  0  0  0
 23 54  1  0  0  0  0
 24 55  1  0  0  0  0
 24 56  1  0  0  0  0
M  CHG  4   1  -1   5   1   6   1   7   1
M  RGP  1  57  57
M  END
> <distance>
0.102961

> <angle>
1.41339

$$$$
