# Supplementary material for: FastGrow: on-the-fly growing and its application to DYRK1A
Source: J Comput Aided Mol Des. 2022 Aug 22;36(9):639–51. doi: 10.1007/s10822-022-00469-y (PMC9512872; doi:10.1007/s10822-022-00469-y)
Supplement: Supplementary file 3 — (zip 300339 KB) [file 10822_2022_469_MOESM3_ESM.zip › validation_sets/cross_growing/1b9j_1jet/1b9j_frag.sdf]

1b9j
          08242119173D 1   1.00000     0.00000     0
            
 11 10  0  0  0  0            999 V2000
    5.2310   21.6380   17.6610 C   0  0  0  0  0  0  0  0  0  0  0  0
    6.6620   21.3850   17.2120 C   0  0  0  0  0  0  0  0  0  0  0  0
    5.1140   22.9610   18.3830 C   0  0  0  0  0  0  0  0  0  0  0  0
    4.9349   20.8371   18.3544 H   0  0  0  0  0  0  0  0  0  0  0  0
    7.3300   21.4090   18.0856 H   0  0  0  0  0  0  0  0  0  0  0  0
    6.9652   22.1641   16.4971 H   0  0  0  0  0  0  0  0  0  0  0  0
    6.7258   20.3990   16.7286 H   0  0  0  0  0  0  0  0  0  0  0  0
    4.0709   23.1172   18.6954 H   0  0  0  0  0  0  0  0  0  0  0  0
    5.4207   23.7747   17.7094 H   0  0  0  0  0  0  0  0  0  0  0  0
    5.7651   22.9538   19.2696 H   0  0  0  0  0  0  0  0  0  0  0  0
    4.2860   21.6050   16.4320 R#  0  0  0  0  0  0  0  0  0  0  0  0
  1 11  1  0  0  0  0
  1  2  1  0  0  0  0
  1  3  1  0  0  0  0
  1  4  1  0  0  0  0
  2  5  1  0  0  0  0
  2  6  1  0  0  0  0
  2  7  1  0  0  0  0
  3  8  1  0  0  0  0
  3  9  1  0  0  0  0
  3 10  1  0  0  0  0
M  RGP  1  11  11
M  END
> <distance>
0.102961

> <angle>
1.41339

$$$$
