# Supplementary material for: FastGrow: on-the-fly growing and its application to DYRK1A
Source: J Comput Aided Mol Des. 2022 Aug 22;36(9):639–51. doi: 10.1007/s10822-022-00469-y (PMC9512872; doi:10.1007/s10822-022-00469-y)
Supplement: Supplementary file 3 — (zip 300339 KB) [file 10822_2022_469_MOESM3_ESM.zip › validation_sets/cross_growing/1b9j_1jet/1jet_interactions.json]

{
    "interactions": [
        {
            "ligandInteraction": {
                "center": [
                    5.114,
                    22.961,
                    18.383
                ],
                "chemicalType": "Unspecified",
                "geometryType": "Undirected",
                "interactionType": "Hydrophobic",
                "referenceAtom": {
                    "coordinates": [
                        5.114,
                        22.961,
                        18.383
                    ],
                    "element": "C",
                    "inFileID": 17,
                    "moleculePosition": 2,
                    "name": "C17"
                }
            },
            "score": 0.9450529435015248,
            "siteInteraction": {
                "center": [
                    3.454,
                    25.812,
                    17.125
                ],
                "chemicalType": "Unspecified",
                "geometryType": "Undirected",
                "interactionType": "Hydrophobic",
                "referenceAtom": {
                    "coordinates": [
                        3.454,
                        25.812,
                        17.125
                    ],
                    "element": "C",
                    "inFileID": 3236,
                    "moleculePosition": 6413,
                    "name": "CD2"
                }
            }
        },
        {
            "ligandInteraction": {
                "center": [
                    6.662,
                    21.385,
                    17.212
                ],
                "chemicalType": "Unspecified",
                "geometryType": "Undirected",
                "interactionType": "Hydrophobic",
                "referenceAtom": {
                    "coordinates": [
                        6.662,
                        21.385,
                        17.212
                    ],
                    "element": "C",
                    "inFileID": 16,
                    "moleculePosition": 1,
                    "name": "C16"
                }
            },
            "score": 0.8184075189547033,
            "siteInteraction": {
                "center": [
                    6.616,
                    17.927,
                    18.863
                ],
                "chemicalType": "Unspecified",
                "geometryType": "Undirected",
                "interactionType": "Hydrophobic",
                "referenceAtom": {
                    "coordinates": [
                        6.616,
                        17.927,
                        18.863
                    ],
                    "element": "C",
                    "inFileID": 3354,
                    "moleculePosition": 6640,
                    "name": "CE3"
                }
            }
        }
    ]
}
