# Supplementary material for: FastGrow: on-the-fly growing and its application to DYRK1A
Source: J Comput Aided Mol Des. 2022 Aug 22;36(9):639–51. doi: 10.1007/s10822-022-00469-y (PMC9512872; doi:10.1007/s10822-022-00469-y)
Supplement: Supplementary file 3 — (zip 300339 KB) [file 10822_2022_469_MOESM3_ESM.zip › validation_sets/cross_growing/1b9j_1jet/1jet_clean.pdb]

HEADER                                                        1JET
ATOM      1  N   ALA A   1       3.730   8.231  -8.432  1.00  0.00           N  
ATOM      2  CA  ALA A   1       2.433   7.527  -8.238  1.00  0.00           C  
ATOM      3  C   ALA A   1       2.420   6.198  -8.987  1.00  0.00           C  
ATOM      4  O   ALA A   1       3.022   6.071 -10.061  1.00  0.00           O  
ATOM      5  CB  ALA A   1       1.276   8.406  -8.712  1.00  0.00           C  
ATOM      6  H   ALA A   1       3.746   9.150  -8.825  1.00  0.00           H  
ATOM      7  HA  ALA A   1       2.314   7.343  -7.262  1.00  0.00           H  
ATOM      8  HB1 ALA A   1       0.412   7.921  -8.576  1.00  0.00           H  
ATOM      9  HB2 ALA A   1       1.267   9.257  -8.187  1.00  0.00           H  
ATOM     10  HB3 ALA A   1       1.392   8.615  -9.683  1.00  0.00           H  
ATOM     11  N   ASP A   2       1.747   5.212  -8.414  1.00  0.00           N  
ATOM     12  CA  ASP A   2       1.623   3.903  -9.067  1.00  0.00           C  
ATOM     13  C   ASP A   2       0.135   3.683  -9.352  1.00  0.00           C  
ATOM     14  O   ASP A   2      -0.603   3.248  -8.473  1.00  0.00           O  
ATOM     15  CB  ASP A   2       2.202   2.784  -8.227  1.00  0.00           C  
ATOM     16  CG  ASP A   2       3.721   2.715  -8.312  1.00  0.00           C  
ATOM     17  OD1 ASP A   2       4.261   2.849  -9.433  1.00  0.00           O  
ATOM     18  OD2 ASP A   2       4.357   2.535  -7.252  1.00  0.00           O  
ATOM     19  H   ASP A   2       1.317   5.361  -7.524  1.00  0.00           H  
ATOM     20  HA  ASP A   2       2.113   3.934  -9.938  1.00  0.00           H  
ATOM     21  HB2 ASP A   2       1.823   1.915  -8.546  1.00  0.00           H  
ATOM     22  HB3 ASP A   2       1.941   2.931  -7.273  1.00  0.00           H  
ATOM     23  N   VAL A   3      -0.278   4.071 -10.551  1.00  0.00           N  
ATOM     24  CA  VAL A   3      -1.684   3.959 -10.948  1.00  0.00           C  
ATOM     25  C   VAL A   3      -2.043   2.527 -11.315  1.00  0.00           C  
ATOM     26  O   VAL A   3      -1.525   1.942 -12.268  1.00  0.00           O  
ATOM     27  CB  VAL A   3      -1.988   4.907 -12.125  1.00  0.00           C  
ATOM     28  CG1 VAL A   3      -3.462   4.876 -12.491  1.00  0.00           C  
ATOM     29  CG2 VAL A   3      -1.541   6.330 -11.790  1.00  0.00           C  
ATOM     30  H   VAL A   3       0.384   4.448 -11.198  1.00  0.00           H  
ATOM     31  HA  VAL A   3      -2.251   4.234 -10.171  1.00  0.00           H  
ATOM     32  HB  VAL A   3      -1.464   4.595 -12.918  1.00  0.00           H  
ATOM     33 HG11 VAL A   3      -3.629   5.499 -13.255  1.00  0.00           H  
ATOM     34 HG12 VAL A   3      -3.720   3.947 -12.756  1.00  0.00           H  
ATOM     35 HG13 VAL A   3      -4.007   5.162 -11.703  1.00  0.00           H  
ATOM     36 HG21 VAL A   3      -1.744   6.933 -12.561  1.00  0.00           H  
ATOM     37 HG22 VAL A   3      -2.030   6.650 -10.978  1.00  0.00           H  
ATOM     38 HG23 VAL A   3      -0.557   6.337 -11.611  1.00  0.00           H  
ATOM     39  N   PRO A   4      -2.930   1.934 -10.531  1.00  0.00           N  
ATOM     40  CA  PRO A   4      -3.400   0.577 -10.729  1.00  0.00           C  
ATOM     41  C   PRO A   4      -3.873   0.368 -12.161  1.00  0.00           C  
ATOM     42  O   PRO A   4      -4.490   1.257 -12.762  1.00  0.00           O  
ATOM     43  CB  PRO A   4      -4.550   0.336  -9.732  1.00  0.00           C  
ATOM     44  CG  PRO A   4      -4.352   1.452  -8.737  1.00  0.00           C  
ATOM     45  CD  PRO A   4      -3.578   2.578  -9.390  1.00  0.00           C  
ATOM     46  HA  PRO A   4      -2.655  -0.061 -10.532  1.00  0.00           H  
ATOM     47  HB2 PRO A   4      -5.440   0.406 -10.182  1.00  0.00           H  
ATOM     48  HB3 PRO A   4      -4.468  -0.559  -9.294  1.00  0.00           H  
ATOM     49  HG2 PRO A   4      -5.243   1.791  -8.435  1.00  0.00           H  
ATOM     50  HG3 PRO A   4      -3.841   1.109  -7.949  1.00  0.00           H  
ATOM     51  HD2 PRO A   4      -4.194   3.306  -9.693  1.00  0.00           H  
ATOM     52  HD3 PRO A   4      -2.899   2.956  -8.761  1.00  0.00           H  
ATOM     53  N   ALA A   5      -3.557  -0.799 -12.721  1.00  0.00           N  
ATOM     54  CA  ALA A   5      -3.984  -1.112 -14.089  1.00  0.00           C  
ATOM     55  C   ALA A   5      -5.505  -0.986 -14.154  1.00  0.00           C  
ATOM     56  O   ALA A   5      -6.186  -1.393 -13.201  1.00  0.00           O  
ATOM     57  CB  ALA A   5      -3.561  -2.516 -14.468  1.00  0.00           C  
ATOM     58  H   ALA A   5      -3.023  -1.468 -12.204  1.00  0.00           H  
ATOM     59  HA  ALA A   5      -3.570  -0.459 -14.723  1.00  0.00           H  
ATOM     60  HB1 ALA A   5      -3.859  -2.713 -15.402  1.00  0.00           H  
ATOM     61  HB2 ALA A   5      -2.565  -2.590 -14.413  1.00  0.00           H  
ATOM     62  HB3 ALA A   5      -3.979  -3.171 -13.839  1.00  0.00           H  
ATOM     63  N   GLY A   6      -6.027  -0.391 -15.224  1.00  0.00           N  
ATOM     64  CA  GLY A   6      -7.459  -0.240 -15.356  1.00  0.00           C  
ATOM     65  C   GLY A   6      -8.094   0.988 -14.768  1.00  0.00           C  
ATOM     66  O   GLY A   6      -9.294   1.219 -15.059  1.00  0.00           O  
ATOM     67  H   GLY A   6      -5.424  -0.045 -15.943  1.00  0.00           H  
ATOM     68  HA2 GLY A   6      -7.884  -1.033 -14.919  1.00  0.00           H  
ATOM     69  HA3 GLY A   6      -7.670  -0.245 -16.333  1.00  0.00           H  
ATOM     70  N   VAL A   7      -7.417   1.805 -13.953  1.00  0.00           N  
ATOM     71  CA  VAL A   7      -8.105   3.004 -13.446  1.00  0.00           C  
ATOM     72  C   VAL A   7      -8.029   4.063 -14.556  1.00  0.00           C  
ATOM     73  O   VAL A   7      -7.011   4.156 -15.241  1.00  0.00           O  
ATOM     74  CB  VAL A   7      -7.646   3.544 -12.102  1.00  0.00           C  
ATOM     75  CG1 VAL A   7      -6.909   2.485 -11.285  1.00  0.00           C  
ATOM     76  CG2 VAL A   7      -6.809   4.807 -12.189  1.00  0.00           C  
ATOM     77  H   VAL A   7      -6.471   1.607 -13.696  1.00  0.00           H  
ATOM     78  HA  VAL A   7      -9.070   2.761 -13.345  1.00  0.00           H  
ATOM     79  HB  VAL A   7      -8.471   3.780 -11.589  1.00  0.00           H  
ATOM     80 HG11 VAL A   7      -6.624   2.877 -10.411  1.00  0.00           H  
ATOM     81 HG12 VAL A   7      -7.517   1.709 -11.120  1.00  0.00           H  
ATOM     82 HG13 VAL A   7      -6.103   2.175 -11.790  1.00  0.00           H  
ATOM     83 HG21 VAL A   7      -6.548   5.098 -11.269  1.00  0.00           H  
ATOM     84 HG22 VAL A   7      -5.986   4.625 -12.727  1.00  0.00           H  
ATOM     85 HG23 VAL A   7      -7.342   5.530 -12.628  1.00  0.00           H  
ATOM     86  N   GLN A   8      -9.119   4.802 -14.723  1.00  0.00           N  
ATOM     87  CA  GLN A   8      -9.157   5.855 -15.735  1.00  0.00           C  
ATOM     88  C   GLN A   8      -8.730   7.175 -15.066  1.00  0.00           C  
ATOM     89  O   GLN A   8      -9.334   7.569 -14.067  1.00  0.00           O  
ATOM     90  CB  GLN A   8     -10.531   6.047 -16.333  1.00  0.00           C  
ATOM     91  CG  GLN A   8     -11.140   4.897 -17.105  1.00  0.00           C  
ATOM     92  CD  GLN A   8     -12.608   5.179 -17.422  1.00  0.00           C  
ATOM     93  OE1 GLN A   8     -12.912   5.864 -18.400  1.00  0.00           O  
ATOM     94  NE2 GLN A   8     -13.500   4.670 -16.578  1.00  0.00           N  
ATOM     95  H   GLN A   8      -9.922   4.636 -14.150  1.00  0.00           H  
ATOM     96  HA  GLN A   8      -8.510   5.633 -16.464  1.00  0.00           H  
ATOM     97  HB2 GLN A   8     -10.477   6.827 -16.956  1.00  0.00           H  
ATOM     98  HB3 GLN A   8     -11.154   6.263 -15.581  1.00  0.00           H  
ATOM     99  HG2 GLN A   8     -11.077   4.063 -16.557  1.00  0.00           H  
ATOM    100  HG3 GLN A   8     -10.637   4.773 -17.960  1.00  0.00           H  
ATOM    101 HE21 GLN A   8     -13.195   4.121 -15.800  1.00  0.00           H  
ATOM    102 HE22 GLN A   8     -14.476   4.837 -16.721  1.00  0.00           H  
ATOM    103  N   LEU A   9      -7.717   7.820 -15.631  1.00  0.00           N  
ATOM    104  CA  LEU A   9      -7.258   9.079 -15.055  1.00  0.00           C  
ATOM    105  C   LEU A   9      -8.031  10.270 -15.598  1.00  0.00           C  
ATOM    106  O   LEU A   9      -8.397  10.340 -16.774  1.00  0.00           O  
ATOM    107  CB  LEU A   9      -5.753   9.252 -15.286  1.00  0.00           C  
ATOM    108  CG  LEU A   9      -4.840   8.306 -14.499  1.00  0.00           C  
ATOM    109  CD1 LEU A   9      -3.394   8.443 -14.948  1.00  0.00           C  
ATOM    110  CD2 LEU A   9      -4.952   8.551 -12.995  1.00  0.00           C  
ATOM    111  H   LEU A   9      -7.272   7.446 -16.445  1.00  0.00           H  
ATOM    112  HA  LEU A   9      -7.413   9.038 -14.068  1.00  0.00           H  
ATOM    113  HB2 LEU A   9      -5.511  10.189 -15.036  1.00  0.00           H  
ATOM    114  HB3 LEU A   9      -5.575   9.110 -16.260  1.00  0.00           H  
ATOM    115  HG  LEU A   9      -5.134   7.368 -14.683  1.00  0.00           H  
ATOM    116 HD11 LEU A   9      -2.820   7.817 -14.420  1.00  0.00           H  
ATOM    117 HD12 LEU A   9      -3.324   8.220 -15.920  1.00  0.00           H  
ATOM    118 HD13 LEU A   9      -3.086   9.383 -14.799  1.00  0.00           H  
ATOM    119 HD21 LEU A   9      -4.347   7.921 -12.509  1.00  0.00           H  
ATOM    120 HD22 LEU A   9      -4.687   9.493 -12.790  1.00  0.00           H  
ATOM    121 HD23 LEU A   9      -5.896   8.399 -12.702  1.00  0.00           H  
ATOM    122  N   ALA A  10      -8.301  11.222 -14.707  1.00  0.00           N  
ATOM    123  CA  ALA A  10      -8.987  12.449 -15.084  1.00  0.00           C  
ATOM    124  C   ALA A  10      -8.079  13.196 -16.067  1.00  0.00           C  
ATOM    125  O   ALA A  10      -6.857  13.011 -16.040  1.00  0.00           O  
ATOM    126  CB  ALA A  10      -9.262  13.320 -13.869  1.00  0.00           C  
ATOM    127  H   ALA A  10      -8.025  11.091 -13.755  1.00  0.00           H  
ATOM    128  HA  ALA A  10      -9.851  12.223 -15.534  1.00  0.00           H  
ATOM    129  HB1 ALA A  10      -9.733  14.154 -14.156  1.00  0.00           H  
ATOM    130  HB2 ALA A  10      -9.837  12.819 -13.223  1.00  0.00           H  
ATOM    131  HB3 ALA A  10      -8.397  13.560 -13.429  1.00  0.00           H  
ATOM    132  N   ASP A  11      -8.680  14.024 -16.915  1.00  0.00           N  
ATOM    133  CA  ASP A  11      -7.887  14.787 -17.882  1.00  0.00           C  
ATOM    134  C   ASP A  11      -7.054  15.834 -17.150  1.00  0.00           C  
ATOM    135  O   ASP A  11      -5.878  16.033 -17.454  1.00  0.00           O  
ATOM    136  CB  ASP A  11      -8.784  15.407 -18.949  1.00  0.00           C  
ATOM    137  CG  ASP A  11      -8.883  14.519 -20.178  1.00  0.00           C  
ATOM    138  OD1 ASP A  11      -8.720  13.287 -20.057  1.00  0.00           O  
ATOM    139  OD2 ASP A  11      -9.096  15.057 -21.288  1.00  0.00           O  
ATOM    140  H   ASP A  11      -9.675  14.126 -16.893  1.00  0.00           H  
ATOM    141  HA  ASP A  11      -7.259  14.154 -18.335  1.00  0.00           H  
ATOM    142  HB2 ASP A  11      -8.405  16.293 -19.218  1.00  0.00           H  
ATOM    143  HB3 ASP A  11      -9.699  15.538 -18.568  1.00  0.00           H  
ATOM    144  N   LYS A  12      -7.666  16.473 -16.161  1.00  0.00           N  
ATOM    145  CA  LYS A  12      -6.998  17.481 -15.358  1.00  0.00           C  
ATOM    146  C   LYS A  12      -6.508  16.845 -14.050  1.00  0.00           C  
ATOM    147  O   LYS A  12      -7.292  16.360 -13.236  1.00  0.00           O  
ATOM    148  CB  LYS A  12      -7.931  18.648 -15.048  1.00  0.00           C  
ATOM    149  CG  LYS A  12      -7.206  19.966 -14.792  1.00  0.00           C  
ATOM    150  CD  LYS A  12      -8.014  20.839 -13.838  1.00  0.00           C  
ATOM    151  CE  LYS A  12      -7.349  22.185 -13.608  1.00  0.00           C  
ATOM    152  NZ  LYS A  12      -7.615  22.712 -12.234  1.00  0.00           N  
ATOM    153  H   LYS A  12      -8.621  16.252 -15.962  1.00  0.00           H  
ATOM    154  HA  LYS A  12      -6.208  17.826 -15.865  1.00  0.00           H  
ATOM    155  HB2 LYS A  12      -8.464  18.418 -14.233  1.00  0.00           H  
ATOM    156  HB3 LYS A  12      -8.548  18.773 -15.825  1.00  0.00           H  
ATOM    157  HG2 LYS A  12      -7.085  20.450 -15.659  1.00  0.00           H  
ATOM    158  HG3 LYS A  12      -6.311  19.777 -14.388  1.00  0.00           H  
ATOM    159  HD2 LYS A  12      -8.101  20.366 -12.961  1.00  0.00           H  
ATOM    160  HD3 LYS A  12      -8.923  20.989 -14.227  1.00  0.00           H  
ATOM    161  HE2 LYS A  12      -7.701  22.838 -14.278  1.00  0.00           H  
ATOM    162  HE3 LYS A  12      -6.362  22.083 -13.729  1.00  0.00           H  
ATOM    163  HZ1 LYS A  12      -7.162  23.596 -12.123  1.00  0.00           H  
ATOM    164  HZ2 LYS A  12      -8.600  22.824 -12.105  1.00  0.00           H  
ATOM    165  HZ3 LYS A  12      -7.261  22.068 -11.556  1.00  0.00           H  
ATOM    166  N   GLN A  13      -5.186  16.847 -13.897  1.00  0.00           N  
ATOM    167  CA  GLN A  13      -4.560  16.271 -12.711  1.00  0.00           C  
ATOM    168  C   GLN A  13      -4.139  17.380 -11.761  1.00  0.00           C  
ATOM    169  O   GLN A  13      -2.973  17.760 -11.662  1.00  0.00           O  
ATOM    170  CB  GLN A  13      -3.369  15.397 -13.125  1.00  0.00           C  
ATOM    171  CG  GLN A  13      -3.785  14.112 -13.837  1.00  0.00           C  
ATOM    172  CD  GLN A  13      -4.519  13.155 -12.911  1.00  0.00           C  
ATOM    173  OE1 GLN A  13      -4.167  13.023 -11.734  1.00  0.00           O  
ATOM    174  NE2 GLN A  13      -5.543  12.491 -13.430  1.00  0.00           N  
ATOM    175  H   GLN A  13      -4.611  17.251 -14.608  1.00  0.00           H  
ATOM    176  HA  GLN A  13      -5.231  15.693 -12.247  1.00  0.00           H  
ATOM    177  HB2 GLN A  13      -2.853  15.153 -12.304  1.00  0.00           H  
ATOM    178  HB3 GLN A  13      -2.785  15.926 -13.740  1.00  0.00           H  
ATOM    179  HG2 GLN A  13      -2.966  13.657 -14.186  1.00  0.00           H  
ATOM    180  HG3 GLN A  13      -4.387  14.347 -14.600  1.00  0.00           H  
ATOM    181 HE21 GLN A  13      -5.794  12.628 -14.388  1.00  0.00           H  
ATOM    182 HE22 GLN A  13      -6.064  11.853 -12.863  1.00  0.00           H  
ATOM    183  N   THR A  14      -5.141  17.952 -11.089  1.00  0.00           N  
ATOM    184  CA  THR A  14      -4.886  19.035 -10.135  1.00  0.00           C  
ATOM    185  C   THR A  14      -5.516  18.636  -8.797  1.00  0.00           C  
ATOM    186  O   THR A  14      -6.495  17.885  -8.755  1.00  0.00           O  
ATOM    187  CB  THR A  14      -5.408  20.404 -10.567  1.00  0.00           C  
ATOM    188  OG1 THR A  14      -6.820  20.328 -10.783  1.00  0.00           O  
ATOM    189  CG2 THR A  14      -4.739  20.898 -11.843  1.00  0.00           C  
ATOM    190  H   THR A  14      -6.078  17.637 -11.239  1.00  0.00           H  
ATOM    191  HA  THR A  14      -3.897  19.107 -10.004  1.00  0.00           H  
ATOM    192  HB  THR A  14      -5.230  21.062  -9.835  1.00  0.00           H  
ATOM    193  HG1 THR A  14      -7.163  21.224 -11.066  1.00  0.00           H  
ATOM    194 HG21 THR A  14      -5.109  21.794 -12.088  1.00  0.00           H  
ATOM    195 HG22 THR A  14      -3.753  20.974 -11.694  1.00  0.00           H  
ATOM    196 HG23 THR A  14      -4.915  20.250 -12.584  1.00  0.00           H  
ATOM    197  N   LEU A  15      -4.930  19.148  -7.727  1.00  0.00           N  
ATOM    198  CA  LEU A  15      -5.405  18.807  -6.387  1.00  0.00           C  
ATOM    199  C   LEU A  15      -5.461  20.028  -5.493  1.00  0.00           C  
ATOM    200  O   LEU A  15      -4.595  20.909  -5.590  1.00  0.00           O  
ATOM    201  CB  LEU A  15      -4.415  17.779  -5.797  1.00  0.00           C  
ATOM    202  CG  LEU A  15      -4.731  17.184  -4.433  1.00  0.00           C  
ATOM    203  CD1 LEU A  15      -5.906  16.218  -4.517  1.00  0.00           C  
ATOM    204  CD2 LEU A  15      -3.506  16.475  -3.861  1.00  0.00           C  
ATOM    205  H   LEU A  15      -4.157  19.773  -7.836  1.00  0.00           H  
ATOM    206  HA  LEU A  15      -6.315  18.397  -6.449  1.00  0.00           H  
ATOM    207  HB2 LEU A  15      -3.525  18.230  -5.726  1.00  0.00           H  
ATOM    208  HB3 LEU A  15      -4.353  17.020  -6.445  1.00  0.00           H  
ATOM    209  HG  LEU A  15      -4.980  17.929  -3.815  1.00  0.00           H  
ATOM    210 HD11 LEU A  15      -6.093  15.841  -3.610  1.00  0.00           H  
ATOM    211 HD12 LEU A  15      -6.714  16.704  -4.850  1.00  0.00           H  
ATOM    212 HD13 LEU A  15      -5.682  15.474  -5.147  1.00  0.00           H  
ATOM    213 HD21 LEU A  15      -3.731  16.090  -2.966  1.00  0.00           H  
ATOM    214 HD22 LEU A  15      -3.228  15.740  -4.479  1.00  0.00           H  
ATOM    215 HD23 LEU A  15      -2.757  17.130  -3.764  1.00  0.00           H  
ATOM    216  N   VAL A  16      -6.467  20.087  -4.643  1.00  0.00           N  
ATOM    217  CA  VAL A  16      -6.605  21.164  -3.667  1.00  0.00           C  
ATOM    218  C   VAL A  16      -6.675  20.503  -2.283  1.00  0.00           C  
ATOM    219  O   VAL A  16      -7.544  19.669  -2.012  1.00  0.00           O  
ATOM    220  CB  VAL A  16      -7.817  22.073  -3.875  1.00  0.00           C  
ATOM    221  CG1 VAL A  16      -7.925  23.100  -2.744  1.00  0.00           C  
ATOM    222  CG2 VAL A  16      -7.740  22.794  -5.219  1.00  0.00           C  
ATOM    223  H   VAL A  16      -7.161  19.368  -4.668  1.00  0.00           H  
ATOM    224  HA  VAL A  16      -5.780  21.728  -3.704  1.00  0.00           H  
ATOM    225  HB  VAL A  16      -8.641  21.507  -3.867  1.00  0.00           H  
ATOM    226 HG11 VAL A  16      -8.722  23.683  -2.899  1.00  0.00           H  
ATOM    227 HG12 VAL A  16      -8.024  22.624  -1.870  1.00  0.00           H  
ATOM    228 HG13 VAL A  16      -7.099  23.663  -2.725  1.00  0.00           H  
ATOM    229 HG21 VAL A  16      -8.543  23.380  -5.329  1.00  0.00           H  
ATOM    230 HG22 VAL A  16      -6.912  23.354  -5.250  1.00  0.00           H  
ATOM    231 HG23 VAL A  16      -7.715  22.120  -5.958  1.00  0.00           H  
ATOM    232  N   ARG A  17      -5.723  20.860  -1.427  1.00  0.00           N  
ATOM    233  CA  ARG A  17      -5.661  20.318  -0.078  1.00  0.00           C  
ATOM    234  C   ARG A  17      -5.751  21.432   0.964  1.00  0.00           C  
ATOM    235  O   ARG A  17      -5.074  22.459   0.796  1.00  0.00           O  
ATOM    236  CB  ARG A  17      -4.301  19.627   0.154  1.00  0.00           C  
ATOM    237  CG  ARG A  17      -4.084  18.342  -0.615  1.00  0.00           C  
ATOM    238  CD  ARG A  17      -2.753  17.707  -0.202  1.00  0.00           C  
ATOM    239  NE  ARG A  17      -2.786  17.229   1.176  1.00  0.00           N  
ATOM    240  CZ  ARG A  17      -1.735  16.766   1.850  1.00  0.00           C  
ATOM    241  NH1 ARG A  17      -0.530  16.727   1.286  1.00  0.00           N  
ATOM    242  NH2 ARG A  17      -1.899  16.347   3.107  1.00  0.00           N  
ATOM    243  H   ARG A  17      -5.030  21.520  -1.718  1.00  0.00           H  
ATOM    244  HA  ARG A  17      -6.404  19.663   0.060  1.00  0.00           H  
ATOM    245  HB2 ARG A  17      -4.223  19.419   1.129  1.00  0.00           H  
ATOM    246  HB3 ARG A  17      -3.581  20.269  -0.109  1.00  0.00           H  
ATOM    247  HG2 ARG A  17      -4.067  18.541  -1.595  1.00  0.00           H  
ATOM    248  HG3 ARG A  17      -4.830  17.707  -0.417  1.00  0.00           H  
ATOM    249  HD2 ARG A  17      -2.027  18.389  -0.291  1.00  0.00           H  
ATOM    250  HD3 ARG A  17      -2.561  16.935  -0.808  1.00  0.00           H  
ATOM    251  HE  ARG A  17      -3.666  17.251   1.651  1.00  0.00           H  
ATOM    252 HH11 ARG A  17       0.252  16.377   1.802  1.00  0.00           H  
ATOM    253 HH12 ARG A  17      -0.407  17.047   0.347  1.00  0.00           H  
ATOM    254 HH21 ARG A  17      -1.117  15.997   3.623  1.00  0.00           H  
ATOM    255 HH22 ARG A  17      -2.803  16.383   3.532  1.00  0.00           H  
ATOM    256  N   ASN A  18      -6.539  21.218   2.026  1.00  0.00           N  
ATOM    257  CA  ASN A  18      -6.519  22.232   3.085  1.00  0.00           C  
ATOM    258  C   ASN A  18      -5.284  21.891   3.955  1.00  0.00           C  
ATOM    259  O   ASN A  18      -4.940  20.706   4.069  1.00  0.00           O  
ATOM    260  CB  ASN A  18      -7.765  22.342   3.931  1.00  0.00           C  
ATOM    261  CG  ASN A  18      -7.623  23.545   4.866  1.00  0.00           C  
ATOM    262  OD1 ASN A  18      -7.176  24.610   4.415  1.00  0.00           O  
ATOM    263  ND2 ASN A  18      -7.920  23.356   6.140  1.00  0.00           N  
ATOM    264  H   ASN A  18      -7.115  20.403   2.094  1.00  0.00           H  
ATOM    265  HA  ASN A  18      -6.358  23.121   2.657  1.00  0.00           H  
ATOM    266  HB2 ASN A  18      -7.879  21.508   4.471  1.00  0.00           H  
ATOM    267  HB3 ASN A  18      -8.562  22.468   3.340  1.00  0.00           H  
ATOM    268 HD21 ASN A  18      -8.278  22.473   6.444  1.00  0.00           H  
ATOM    269 HD22 ASN A  18      -7.787  24.096   6.800  1.00  0.00           H  
ATOM    270  N   ASN A  19      -4.642  22.902   4.498  1.00  0.00           N  
ATOM    271  CA  ASN A  19      -3.407  22.686   5.255  1.00  0.00           C  
ATOM    272  C   ASN A  19      -3.456  23.222   6.659  1.00  0.00           C  
ATOM    273  O   ASN A  19      -2.413  23.407   7.310  1.00  0.00           O  
ATOM    274  CB  ASN A  19      -2.255  23.327   4.454  1.00  0.00           C  
ATOM    275  CG  ASN A  19      -0.901  22.735   4.804  1.00  0.00           C  
ATOM    276  OD1 ASN A  19      -0.764  21.534   5.055  1.00  0.00           O  
ATOM    277  ND2 ASN A  19       0.105  23.605   4.824  1.00  0.00           N  
ATOM    278  H   ASN A  19      -5.001  23.829   4.393  1.00  0.00           H  
ATOM    279  HA  ASN A  19      -3.241  21.701   5.304  1.00  0.00           H  
ATOM    280  HB2 ASN A  19      -2.236  24.308   4.649  1.00  0.00           H  
ATOM    281  HB3 ASN A  19      -2.425  23.184   3.479  1.00  0.00           H  
ATOM    282 HD21 ASN A  19      -0.062  24.568   4.612  1.00  0.00           H  
ATOM    283 HD22 ASN A  19       1.029  23.296   5.051  1.00  0.00           H  
ATOM    284  N   GLY A  20      -4.648  23.468   7.196  1.00  0.00           N  
ATOM    285  CA  GLY A  20      -4.837  23.909   8.547  1.00  0.00           C  
ATOM    286  C   GLY A  20      -4.469  25.294   8.955  1.00  0.00           C  
ATOM    287  O   GLY A  20      -5.137  25.864   9.856  1.00  0.00           O  
ATOM    288  H   GLY A  20      -5.458  23.338   6.625  1.00  0.00           H  
ATOM    289  HA2 GLY A  20      -4.306  23.290   9.126  1.00  0.00           H  
ATOM    290  HA3 GLY A  20      -5.810  23.801   8.749  1.00  0.00           H  
ATOM    291  N   SER A  21      -3.441  25.926   8.414  1.00  0.00           N  
ATOM    292  CA  SER A  21      -3.022  27.261   8.769  1.00  0.00           C  
ATOM    293  C   SER A  21      -1.984  27.782   7.757  1.00  0.00           C  
ATOM    294  O   SER A  21      -1.515  27.046   6.895  1.00  0.00           O  
ATOM    295  CB  SER A  21      -2.383  27.297  10.165  1.00  0.00           C  
ATOM    296  OG  SER A  21      -1.352  26.317  10.241  1.00  0.00           O  
ATOM    297  H   SER A  21      -2.918  25.446   7.710  1.00  0.00           H  
ATOM    298  HA  SER A  21      -3.818  27.866   8.759  1.00  0.00           H  
ATOM    299  HB2 SER A  21      -3.080  27.102  10.856  1.00  0.00           H  
ATOM    300  HB3 SER A  21      -1.994  28.203  10.330  1.00  0.00           H  
ATOM    301  HG  SER A  21      -0.936  26.341  11.150  1.00  0.00           H  
ATOM    302  N   GLU A  22      -1.654  29.057   7.938  1.00  0.00           N  
ATOM    303  CA  GLU A  22      -0.606  29.673   7.122  1.00  0.00           C  
ATOM    304  C   GLU A  22       0.710  29.091   7.661  1.00  0.00           C  
ATOM    305  O   GLU A  22       0.888  29.050   8.882  1.00  0.00           O  
ATOM    306  CB  GLU A  22      -0.636  31.183   7.231  1.00  0.00           C  
ATOM    307  CG  GLU A  22       0.477  31.926   6.540  1.00  0.00           C  
ATOM    308  CD  GLU A  22       0.499  31.799   5.032  1.00  0.00           C  
ATOM    309  OE1 GLU A  22      -0.547  31.539   4.410  1.00  0.00           O  
ATOM    310  OE2 GLU A  22       1.587  31.965   4.429  1.00  0.00           O  
ATOM    311  H   GLU A  22      -2.124  29.598   8.635  1.00  0.00           H  
ATOM    312  HA  GLU A  22      -0.724  29.404   6.166  1.00  0.00           H  
ATOM    313  HB2 GLU A  22      -0.602  31.419   8.202  1.00  0.00           H  
ATOM    314  HB3 GLU A  22      -1.501  31.499   6.841  1.00  0.00           H  
ATOM    315  HG2 GLU A  22       1.346  31.579   6.892  1.00  0.00           H  
ATOM    316  HG3 GLU A  22       0.389  32.896   6.767  1.00  0.00           H  
ATOM    317  N   VAL A  23       1.564  28.614   6.767  1.00  0.00           N  
ATOM    318  CA  VAL A  23       2.821  28.017   7.201  1.00  0.00           C  
ATOM    319  C   VAL A  23       3.708  29.032   7.902  1.00  0.00           C  
ATOM    320  O   VAL A  23       3.680  30.239   7.621  1.00  0.00           O  
ATOM    321  CB  VAL A  23       3.601  27.396   6.022  1.00  0.00           C  
ATOM    322  CG1 VAL A  23       2.821  26.237   5.411  1.00  0.00           C  
ATOM    323  CG2 VAL A  23       3.927  28.424   4.952  1.00  0.00           C  
ATOM    324  H   VAL A  23       1.346  28.664   5.792  1.00  0.00           H  
ATOM    325  HA  VAL A  23       2.610  27.288   7.852  1.00  0.00           H  
ATOM    326  HB  VAL A  23       4.463  27.035   6.377  1.00  0.00           H  
ATOM    327 HG11 VAL A  23       3.342  25.849   4.651  1.00  0.00           H  
ATOM    328 HG12 VAL A  23       2.671  25.533   6.106  1.00  0.00           H  
ATOM    329 HG13 VAL A  23       1.939  26.569   5.076  1.00  0.00           H  
ATOM    330 HG21 VAL A  23       4.430  27.983   4.209  1.00  0.00           H  
ATOM    331 HG22 VAL A  23       3.078  28.814   4.595  1.00  0.00           H  
ATOM    332 HG23 VAL A  23       4.487  29.152   5.348  1.00  0.00           H  
ATOM    333  N   GLN A  24       4.562  28.531   8.795  1.00  0.00           N  
ATOM    334  CA  GLN A  24       5.525  29.381   9.473  1.00  0.00           C  
ATOM    335  C   GLN A  24       6.526  29.929   8.428  1.00  0.00           C  
ATOM    336  O   GLN A  24       6.959  31.072   8.482  1.00  0.00           O  
ATOM    337  CB  GLN A  24       6.385  28.601  10.459  1.00  0.00           C  
ATOM    338  CG  GLN A  24       5.702  28.075  11.702  1.00  0.00           C  
ATOM    339  CD  GLN A  24       6.638  27.099  12.421  1.00  0.00           C  
ATOM    340  OE1 GLN A  24       6.823  25.986  11.916  1.00  0.00           O  
ATOM    341  NE2 GLN A  24       7.212  27.537  13.525  1.00  0.00           N  
ATOM    342  H   GLN A  24       4.539  27.553   9.002  1.00  0.00           H  
ATOM    343  HA  GLN A  24       5.059  30.134   9.937  1.00  0.00           H  
ATOM    344  HB2 GLN A  24       7.126  29.204  10.755  1.00  0.00           H  
ATOM    345  HB3 GLN A  24       6.767  27.817   9.971  1.00  0.00           H  
ATOM    346  HG2 GLN A  24       4.860  27.602  11.445  1.00  0.00           H  
ATOM    347  HG3 GLN A  24       5.483  28.838  12.311  1.00  0.00           H  
ATOM    348 HE21 GLN A  24       7.006  28.454  13.866  1.00  0.00           H  
ATOM    349 HE22 GLN A  24       7.853  26.952  14.021  1.00  0.00           H  
ATOM    350  N   SER A  25       6.908  29.030   7.535  1.00  0.00           N  
ATOM    351  CA  SER A  25       7.922  29.301   6.526  1.00  0.00           C  
ATOM    352  C   SER A  25       7.975  28.164   5.515  1.00  0.00           C  
ATOM    353  O   SER A  25       7.386  27.099   5.742  1.00  0.00           O  
ATOM    354  CB  SER A  25       9.262  29.337   7.302  1.00  0.00           C  
ATOM    355  OG  SER A  25      10.376  29.456   6.458  1.00  0.00           O  
ATOM    356  H   SER A  25       6.482  28.126   7.554  1.00  0.00           H  
ATOM    357  HA  SER A  25       7.749  30.175   6.072  1.00  0.00           H  
ATOM    358  HB2 SER A  25       9.349  28.491   7.829  1.00  0.00           H  
ATOM    359  HB3 SER A  25       9.249  30.118   7.926  1.00  0.00           H  
ATOM    360  HG  SER A  25      11.211  29.474   7.008  1.00  0.00           H  
ATOM    361  N   LEU A  26       8.698  28.376   4.419  1.00  0.00           N  
ATOM    362  CA  LEU A  26       8.917  27.332   3.427  1.00  0.00           C  
ATOM    363  C   LEU A  26      10.379  26.873   3.531  1.00  0.00           C  
ATOM    364  O   LEU A  26      10.815  25.985   2.810  1.00  0.00           O  
ATOM    365  CB  LEU A  26       8.591  27.760   2.004  1.00  0.00           C  
ATOM    366  CG  LEU A  26       7.103  27.926   1.675  1.00  0.00           C  
ATOM    367  CD1 LEU A  26       6.927  28.233   0.191  1.00  0.00           C  
ATOM    368  CD2 LEU A  26       6.294  26.698   2.062  1.00  0.00           C  
ATOM    369  H   LEU A  26       9.103  29.278   4.272  1.00  0.00           H  
ATOM    370  HA  LEU A  26       8.331  26.556   3.659  1.00  0.00           H  
ATOM    371  HB2 LEU A  26       8.966  27.071   1.384  1.00  0.00           H  
ATOM    372  HB3 LEU A  26       9.041  28.638   1.838  1.00  0.00           H  
ATOM    373  HG  LEU A  26       6.754  28.705   2.197  1.00  0.00           H  
ATOM    374 HD11 LEU A  26       5.954  28.340  -0.014  1.00  0.00           H  
ATOM    375 HD12 LEU A  26       7.410  29.079  -0.034  1.00  0.00           H  
ATOM    376 HD13 LEU A  26       7.302  27.481  -0.352  1.00  0.00           H  
ATOM    377 HD21 LEU A  26       5.332  26.846   1.832  1.00  0.00           H  
ATOM    378 HD22 LEU A  26       6.637  25.902   1.563  1.00  0.00           H  
ATOM    379 HD23 LEU A  26       6.381  26.538   3.045  1.00  0.00           H  
ATOM    380  N   ASP A  27      11.105  27.516   4.440  1.00  0.00           N  
ATOM    381  CA  ASP A  27      12.517  27.160   4.665  1.00  0.00           C  
ATOM    382  C   ASP A  27      12.549  25.963   5.597  1.00  0.00           C  
ATOM    383  O   ASP A  27      12.132  26.068   6.759  1.00  0.00           O  
ATOM    384  CB  ASP A  27      13.207  28.358   5.313  1.00  0.00           C  
ATOM    385  CG  ASP A  27      14.688  28.197   5.527  1.00  0.00           C  
ATOM    386  OD1 ASP A  27      15.199  27.069   5.659  1.00  0.00           O  
ATOM    387  OD2 ASP A  27      15.383  29.253   5.583  1.00  0.00           O  
ATOM    388  H   ASP A  27      10.688  28.249   4.977  1.00  0.00           H  
ATOM    389  HA  ASP A  27      12.959  26.934   3.797  1.00  0.00           H  
ATOM    390  HB2 ASP A  27      12.780  28.518   6.203  1.00  0.00           H  
ATOM    391  HB3 ASP A  27      13.063  29.155   4.726  1.00  0.00           H  
ATOM    392  N   PRO A  28      13.078  24.834   5.154  1.00  0.00           N  
ATOM    393  CA  PRO A  28      13.158  23.607   5.922  1.00  0.00           C  
ATOM    394  C   PRO A  28      13.795  23.718   7.284  1.00  0.00           C  
ATOM    395  O   PRO A  28      13.566  22.893   8.183  1.00  0.00           O  
ATOM    396  CB  PRO A  28      13.965  22.593   5.052  1.00  0.00           C  
ATOM    397  CG  PRO A  28      13.760  23.154   3.669  1.00  0.00           C  
ATOM    398  CD  PRO A  28      13.581  24.666   3.786  1.00  0.00           C  
ATOM    399  HA  PRO A  28      12.231  23.250   6.039  1.00  0.00           H  
ATOM    400  HB2 PRO A  28      14.933  22.585   5.303  1.00  0.00           H  
ATOM    401  HB3 PRO A  28      13.593  21.668   5.130  1.00  0.00           H  
ATOM    402  HG2 PRO A  28      14.557  22.951   3.100  1.00  0.00           H  
ATOM    403  HG3 PRO A  28      12.944  22.748   3.257  1.00  0.00           H  
ATOM    404  HD2 PRO A  28      14.452  25.142   3.662  1.00  0.00           H  
ATOM    405  HD3 PRO A  28      12.919  25.002   3.116  1.00  0.00           H  
ATOM    406  N   HIS A  29      14.656  24.721   7.507  1.00  0.00           N  
ATOM    407  CA  HIS A  29      15.317  24.923   8.775  1.00  0.00           C  
ATOM    408  C   HIS A  29      14.586  25.890   9.693  1.00  0.00           C  
ATOM    409  O   HIS A  29      15.063  26.140  10.804  1.00  0.00           O  
ATOM    410  CB  HIS A  29      16.745  25.482   8.560  1.00  0.00           C  
ATOM    411  CG  HIS A  29      17.615  24.524   7.804  1.00  0.00           C  
ATOM    412  ND1 HIS A  29      18.664  24.945   7.015  1.00  0.00           N  
ATOM    413  CD2 HIS A  29      17.591  23.168   7.723  1.00  0.00           C  
ATOM    414  CE1 HIS A  29      19.247  23.889   6.475  1.00  0.00           C  
ATOM    415  NE2 HIS A  29      18.609  22.794   6.884  1.00  0.00           N  
ATOM    416  H   HIS A  29      14.849  25.358   6.761  1.00  0.00           H  
ATOM    417  HA  HIS A  29      15.389  24.040   9.239  1.00  0.00           H  
ATOM    418  HB2 HIS A  29      17.160  25.660   9.452  1.00  0.00           H  
ATOM    419  HB3 HIS A  29      16.683  26.337   8.045  1.00  0.00           H  
ATOM    420  HD1 HIS A  29      18.939  25.896   6.874  1.00  0.00           H  
ATOM    421  HD2 HIS A  29      16.951  22.557   8.188  1.00  0.00           H  
ATOM    422  HE1 HIS A  29      20.036  23.909   5.861  1.00  0.00           H  
ATOM    423  HE2 HIS A  29      18.835  21.855   6.623  1.00  0.00           H  
ATOM    424  N   LYS A  30      13.458  26.438   9.246  1.00  0.00           N  
ATOM    425  CA  LYS A  30      12.712  27.392  10.068  1.00  0.00           C  
ATOM    426  C   LYS A  30      11.322  26.870  10.400  1.00  0.00           C  
ATOM    427  O   LYS A  30      10.447  27.665  10.774  1.00  0.00           O  
ATOM    428  CB  LYS A  30      12.555  28.702   9.275  1.00  0.00           C  
ATOM    429  CG  LYS A  30      13.844  29.307   8.749  1.00  0.00           C  
ATOM    430  CD  LYS A  30      14.718  29.809   9.894  1.00  0.00           C  
ATOM    431  CE  LYS A  30      15.903  30.598   9.329  1.00  0.00           C  
ATOM    432  NZ  LYS A  30      16.548  31.403  10.409  1.00  0.00           N  
ATOM    433  H   LYS A  30      13.116  26.195   8.338  1.00  0.00           H  
ATOM    434  HA  LYS A  30      13.214  27.570  10.914  1.00  0.00           H  
ATOM    435  HB2 LYS A  30      12.121  29.375   9.874  1.00  0.00           H  
ATOM    436  HB3 LYS A  30      11.959  28.519   8.493  1.00  0.00           H  
ATOM    437  HG2 LYS A  30      13.623  30.073   8.146  1.00  0.00           H  
ATOM    438  HG3 LYS A  30      14.346  28.612   8.235  1.00  0.00           H  
ATOM    439  HD2 LYS A  30      15.058  29.029  10.420  1.00  0.00           H  
ATOM    440  HD3 LYS A  30      14.177  30.402  10.490  1.00  0.00           H  
ATOM    441  HE2 LYS A  30      15.578  31.211   8.609  1.00  0.00           H  
ATOM    442  HE3 LYS A  30      16.572  29.961   8.947  1.00  0.00           H  
ATOM    443  HZ1 LYS A  30      17.319  31.913  10.029  1.00  0.00           H  
ATOM    444  HZ2 LYS A  30      15.881  32.043  10.791  1.00  0.00           H  
ATOM    445  HZ3 LYS A  30      16.875  30.792  11.130  1.00  0.00           H  
ATOM    446  N   ILE A  31      11.081  25.573  10.218  1.00  0.00           N  
ATOM    447  CA  ILE A  31       9.756  24.997  10.429  1.00  0.00           C  
ATOM    448  C   ILE A  31       9.733  23.890  11.470  1.00  0.00           C  
ATOM    449  O   ILE A  31      10.730  23.220  11.744  1.00  0.00           O  
ATOM    450  CB  ILE A  31       9.193  24.424   9.109  1.00  0.00           C  
ATOM    451  CG1 ILE A  31      10.077  23.275   8.598  1.00  0.00           C  
ATOM    452  CG2 ILE A  31       9.054  25.508   8.047  1.00  0.00           C  
ATOM    453  CD1 ILE A  31       9.423  22.513   7.456  1.00  0.00           C  
ATOM    454  H   ILE A  31      11.829  24.976   9.928  1.00  0.00           H  
ATOM    455  HA  ILE A  31       9.145  25.726  10.737  1.00  0.00           H  
ATOM    456  HB  ILE A  31       8.283  24.055   9.295  1.00  0.00           H  
ATOM    457 HG12 ILE A  31      10.249  22.641   9.352  1.00  0.00           H  
ATOM    458 HG13 ILE A  31      10.945  23.654   8.277  1.00  0.00           H  
ATOM    459 HG21 ILE A  31       8.688  25.107   7.207  1.00  0.00           H  
ATOM    460 HG22 ILE A  31       8.432  26.219   8.375  1.00  0.00           H  
ATOM    461 HG23 ILE A  31       9.951  25.910   7.862  1.00  0.00           H  
ATOM    462 HD11 ILE A  31      10.030  21.777   7.155  1.00  0.00           H  
ATOM    463 HD12 ILE A  31       8.556  22.124   7.768  1.00  0.00           H  
ATOM    464 HD13 ILE A  31       9.252  23.137   6.693  1.00  0.00           H  
ATOM    465  N   GLU A  32       8.528  23.672  12.041  1.00  0.00           N  
ATOM    466  CA  GLU A  32       8.415  22.591  13.025  1.00  0.00           C  
ATOM    467  C   GLU A  32       7.056  21.919  13.008  1.00  0.00           C  
ATOM    468  O   GLU A  32       6.881  20.925  13.734  1.00  0.00           O  
ATOM    469  CB  GLU A  32       8.692  23.144  14.433  1.00  0.00           C  
ATOM    470  CG  GLU A  32       7.617  24.103  14.933  1.00  0.00           C  
ATOM    471  CD  GLU A  32       8.162  25.004  16.020  1.00  0.00           C  
ATOM    472  OE1 GLU A  32       8.289  24.521  17.162  1.00  0.00           O  
ATOM    473  OE2 GLU A  32       8.497  26.170  15.716  1.00  0.00           O  
ATOM    474  H   GLU A  32       7.736  24.232  11.799  1.00  0.00           H  
ATOM    475  HA  GLU A  32       9.109  21.902  12.816  1.00  0.00           H  
ATOM    476  HB2 GLU A  32       9.566  23.630  14.416  1.00  0.00           H  
ATOM    477  HB3 GLU A  32       8.750  22.375  15.069  1.00  0.00           H  
ATOM    478  HG2 GLU A  32       6.851  23.574  15.299  1.00  0.00           H  
ATOM    479  HG3 GLU A  32       7.299  24.666  14.170  1.00  0.00           H  
ATOM    480  N   GLY A  33       6.093  22.421  12.235  1.00  0.00           N  
ATOM    481  CA  GLY A  33       4.757  21.851  12.286  1.00  0.00           C  
ATOM    482  C   GLY A  33       4.315  20.972  11.148  1.00  0.00           C  
ATOM    483  O   GLY A  33       4.938  20.837  10.102  1.00  0.00           O  
ATOM    484  H   GLY A  33       6.289  23.187  11.622  1.00  0.00           H  
ATOM    485  HA2 GLY A  33       4.112  22.613  12.340  1.00  0.00           H  
ATOM    486  HA3 GLY A  33       4.699  21.305  13.122  1.00  0.00           H  
ATOM    487  N   VAL A  34       3.112  20.393  11.357  1.00  0.00           N  
ATOM    488  CA  VAL A  34       2.482  19.541  10.348  1.00  0.00           C  
ATOM    489  C   VAL A  34       2.169  20.286   9.078  1.00  0.00           C  
ATOM    490  O   VAL A  34       2.553  19.828   7.976  1.00  0.00           O  
ATOM    491  CB  VAL A  34       1.288  18.769  10.938  1.00  0.00           C  
ATOM    492  CG1 VAL A  34       0.491  18.053   9.856  1.00  0.00           C  
ATOM    493  CG2 VAL A  34       1.803  17.748  11.961  1.00  0.00           C  
ATOM    494  H   VAL A  34       2.640  20.551  12.224  1.00  0.00           H  
ATOM    495  HA  VAL A  34       3.164  18.851  10.103  1.00  0.00           H  
ATOM    496  HB  VAL A  34       0.686  19.416  11.405  1.00  0.00           H  
ATOM    497 HG11 VAL A  34      -0.274  17.564  10.274  1.00  0.00           H  
ATOM    498 HG12 VAL A  34       0.140  18.723   9.202  1.00  0.00           H  
ATOM    499 HG13 VAL A  34       1.083  17.402   9.381  1.00  0.00           H  
ATOM    500 HG21 VAL A  34       1.030  17.244  12.347  1.00  0.00           H  
ATOM    501 HG22 VAL A  34       2.426  17.109  11.510  1.00  0.00           H  
ATOM    502 HG23 VAL A  34       2.289  18.226  12.693  1.00  0.00           H  
ATOM    503  N   PRO A  35       1.545  21.456   9.119  1.00  0.00           N  
ATOM    504  CA  PRO A  35       1.250  22.243   7.927  1.00  0.00           C  
ATOM    505  C   PRO A  35       2.512  22.560   7.123  1.00  0.00           C  
ATOM    506  O   PRO A  35       2.550  22.444   5.899  1.00  0.00           O  
ATOM    507  CB  PRO A  35       0.584  23.556   8.394  1.00  0.00           C  
ATOM    508  CG  PRO A  35       0.047  23.130   9.744  1.00  0.00           C  
ATOM    509  CD  PRO A  35       1.014  22.083  10.323  1.00  0.00           C  
ATOM    510  HA  PRO A  35       0.610  21.737   7.349  1.00  0.00           H  
ATOM    511  HB2 PRO A  35       1.250  24.297   8.479  1.00  0.00           H  
ATOM    512  HB3 PRO A  35      -0.151  23.837   7.777  1.00  0.00           H  
ATOM    513  HG2 PRO A  35      -0.005  23.920  10.355  1.00  0.00           H  
ATOM    514  HG3 PRO A  35      -0.864  22.731   9.638  1.00  0.00           H  
ATOM    515  HD2 PRO A  35       1.740  22.516  10.857  1.00  0.00           H  
ATOM    516  HD3 PRO A  35       0.531  21.420  10.894  1.00  0.00           H  
ATOM    517  N   GLU A  36       3.575  22.955   7.828  1.00  0.00           N  
ATOM    518  CA  GLU A  36       4.852  23.280   7.204  1.00  0.00           C  
ATOM    519  C   GLU A  36       5.439  22.056   6.493  1.00  0.00           C  
ATOM    520  O   GLU A  36       5.879  22.145   5.351  1.00  0.00           O  
ATOM    521  CB  GLU A  36       5.851  23.807   8.243  1.00  0.00           C  
ATOM    522  CG  GLU A  36       5.524  25.162   8.839  1.00  0.00           C  
ATOM    523  CD  GLU A  36       4.327  25.179   9.755  1.00  0.00           C  
ATOM    524  OE1 GLU A  36       3.988  24.127  10.354  1.00  0.00           O  
ATOM    525  OE2 GLU A  36       3.673  26.232   9.939  1.00  0.00           O  
ATOM    526  H   GLU A  36       3.492  23.031   8.822  1.00  0.00           H  
ATOM    527  HA  GLU A  36       4.697  23.996   6.523  1.00  0.00           H  
ATOM    528  HB2 GLU A  36       6.747  23.873   7.803  1.00  0.00           H  
ATOM    529  HB3 GLU A  36       5.895  23.145   8.991  1.00  0.00           H  
ATOM    530  HG2 GLU A  36       5.349  25.798   8.087  1.00  0.00           H  
ATOM    531  HG3 GLU A  36       6.319  25.472   9.360  1.00  0.00           H  
ATOM    532  N   SER A  37       5.432  20.915   7.184  1.00  0.00           N  
ATOM    533  CA  SER A  37       5.977  19.674   6.644  1.00  0.00           C  
ATOM    534  C   SER A  37       5.178  19.139   5.481  1.00  0.00           C  
ATOM    535  O   SER A  37       5.727  18.514   4.569  1.00  0.00           O  
ATOM    536  CB  SER A  37       6.073  18.617   7.765  1.00  0.00           C  
ATOM    537  OG  SER A  37       6.891  19.135   8.815  1.00  0.00           O  
ATOM    538  H   SER A  37       5.040  20.910   8.104  1.00  0.00           H  
ATOM    539  HA  SER A  37       6.904  19.862   6.319  1.00  0.00           H  
ATOM    540  HB2 SER A  37       6.481  17.779   7.403  1.00  0.00           H  
ATOM    541  HB3 SER A  37       5.159  18.417   8.118  1.00  0.00           H  
ATOM    542  HG  SER A  37       6.961  18.458   9.548  1.00  0.00           H  
ATOM    543  N   ASN A  38       3.860  19.369   5.470  1.00  0.00           N  
ATOM    544  CA  ASN A  38       3.006  18.938   4.370  1.00  0.00           C  
ATOM    545  C   ASN A  38       3.493  19.543   3.057  1.00  0.00           C  
ATOM    546  O   ASN A  38       3.598  18.868   2.032  1.00  0.00           O  
ATOM    547  CB  ASN A  38       1.550  19.365   4.603  1.00  0.00           C  
ATOM    548  CG  ASN A  38       0.824  18.498   5.605  1.00  0.00           C  
ATOM    549  OD1 ASN A  38       1.266  17.386   5.923  1.00  0.00           O  
ATOM    550  ND2 ASN A  38      -0.291  19.007   6.123  1.00  0.00           N  
ATOM    551  H   ASN A  38       3.447  19.853   6.242  1.00  0.00           H  
ATOM    552  HA  ASN A  38       3.044  17.941   4.301  1.00  0.00           H  
ATOM    553  HB2 ASN A  38       1.062  19.318   3.731  1.00  0.00           H  
ATOM    554  HB3 ASN A  38       1.546  20.307   4.937  1.00  0.00           H  
ATOM    555 HD21 ASN A  38      -0.609  19.910   5.835  1.00  0.00           H  
ATOM    556 HD22 ASN A  38      -0.811  18.486   6.800  1.00  0.00           H  
ATOM    557  N   VAL A  39       3.774  20.855   3.086  1.00  0.00           N  
ATOM    558  CA  VAL A  39       4.267  21.534   1.889  1.00  0.00           C  
ATOM    559  C   VAL A  39       5.731  21.162   1.651  1.00  0.00           C  
ATOM    560  O   VAL A  39       6.132  20.889   0.514  1.00  0.00           O  
ATOM    561  CB  VAL A  39       4.110  23.061   1.995  1.00  0.00           C  
ATOM    562  CG1 VAL A  39       4.600  23.739   0.716  1.00  0.00           C  
ATOM    563  CG2 VAL A  39       2.662  23.452   2.273  1.00  0.00           C  
ATOM    564  H   VAL A  39       3.645  21.372   3.932  1.00  0.00           H  
ATOM    565  HA  VAL A  39       3.732  21.217   1.106  1.00  0.00           H  
ATOM    566  HB  VAL A  39       4.673  23.382   2.756  1.00  0.00           H  
ATOM    567 HG11 VAL A  39       4.491  24.729   0.801  1.00  0.00           H  
ATOM    568 HG12 VAL A  39       5.565  23.521   0.572  1.00  0.00           H  
ATOM    569 HG13 VAL A  39       4.064  23.410  -0.062  1.00  0.00           H  
ATOM    570 HG21 VAL A  39       2.592  24.448   2.336  1.00  0.00           H  
ATOM    571 HG22 VAL A  39       2.079  23.123   1.530  1.00  0.00           H  
ATOM    572 HG23 VAL A  39       2.366  23.041   3.135  1.00  0.00           H  
ATOM    573  N   SER A  40       6.513  21.072   2.730  1.00  0.00           N  
ATOM    574  CA  SER A  40       7.931  20.735   2.590  1.00  0.00           C  
ATOM    575  C   SER A  40       8.184  19.434   1.864  1.00  0.00           C  
ATOM    576  O   SER A  40       9.069  19.374   0.992  1.00  0.00           O  
ATOM    577  CB  SER A  40       8.611  20.721   3.968  1.00  0.00           C  
ATOM    578  OG  SER A  40      10.033  20.822   3.774  1.00  0.00           O  
ATOM    579  H   SER A  40       6.128  21.236   3.638  1.00  0.00           H  
ATOM    580  HA  SER A  40       8.359  21.463   2.054  1.00  0.00           H  
ATOM    581  HB2 SER A  40       8.395  19.868   4.443  1.00  0.00           H  
ATOM    582  HB3 SER A  40       8.288  21.496   4.512  1.00  0.00           H  
ATOM    583  HG  SER A  40      10.492  20.814   4.662  1.00  0.00           H  
ATOM    584  N   ARG A  41       7.416  18.372   2.142  1.00  0.00           N  
ATOM    585  CA  ARG A  41       7.637  17.089   1.470  1.00  0.00           C  
ATOM    586  C   ARG A  41       7.477  17.160  -0.033  1.00  0.00           C  
ATOM    587  O   ARG A  41       8.096  16.367  -0.771  1.00  0.00           O  
ATOM    588  CB  ARG A  41       6.717  16.007   2.052  1.00  0.00           C  
ATOM    589  CG  ARG A  41       7.118  15.577   3.460  1.00  0.00           C  
ATOM    590  CD  ARG A  41       6.340  14.319   3.857  1.00  0.00           C  
ATOM    591  NE  ARG A  41       4.908  14.592   3.906  1.00  0.00           N  
ATOM    592  CZ  ARG A  41       4.298  15.209   4.916  1.00  0.00           C  
ATOM    593  NH1 ARG A  41       4.970  15.579   5.998  1.00  0.00           N  
ATOM    594  NH2 ARG A  41       2.989  15.441   4.860  1.00  0.00           N  
ATOM    595  H   ARG A  41       6.683  18.456   2.817  1.00  0.00           H  
ATOM    596  HA  ARG A  41       8.579  16.812   1.657  1.00  0.00           H  
ATOM    597  HB2 ARG A  41       6.748  15.207   1.453  1.00  0.00           H  
ATOM    598  HB3 ARG A  41       5.784  16.365   2.082  1.00  0.00           H  
ATOM    599  HG2 ARG A  41       6.910  16.313   4.104  1.00  0.00           H  
ATOM    600  HG3 ARG A  41       8.099  15.382   3.481  1.00  0.00           H  
ATOM    601  HD2 ARG A  41       6.647  14.014   4.759  1.00  0.00           H  
ATOM    602  HD3 ARG A  41       6.514  13.600   3.185  1.00  0.00           H  
ATOM    603  HE  ARG A  41       4.349  14.297   3.131  1.00  0.00           H  
ATOM    604 HH11 ARG A  41       4.496  16.041   6.747  1.00  0.00           H  
ATOM    605 HH12 ARG A  41       5.951  15.396   6.065  1.00  0.00           H  
ATOM    606 HH21 ARG A  41       2.530  15.904   5.618  1.00  0.00           H  
ATOM    607 HH22 ARG A  41       2.464  15.152   4.060  1.00  0.00           H  
ATOM    608  N   ASP A  42       6.644  18.073  -0.538  1.00  0.00           N  
ATOM    609  CA  ASP A  42       6.454  18.224  -1.965  1.00  0.00           C  
ATOM    610  C   ASP A  42       7.570  19.035  -2.618  1.00  0.00           C  
ATOM    611  O   ASP A  42       7.816  18.857  -3.820  1.00  0.00           O  
ATOM    612  CB  ASP A  42       5.113  18.909  -2.257  1.00  0.00           C  
ATOM    613  CG  ASP A  42       3.919  17.994  -2.076  1.00  0.00           C  
ATOM    614  OD1 ASP A  42       4.037  16.749  -2.074  1.00  0.00           O  
ATOM    615  OD2 ASP A  42       2.797  18.553  -1.947  1.00  0.00           O  
ATOM    616  H   ASP A  42       6.138  18.668   0.086  1.00  0.00           H  
ATOM    617  HA  ASP A  42       6.441  17.314  -2.380  1.00  0.00           H  
ATOM    618  HB2 ASP A  42       5.122  19.235  -3.202  1.00  0.00           H  
ATOM    619  HB3 ASP A  42       5.013  19.687  -1.637  1.00  0.00           H  
ATOM    620  N   LEU A  43       8.212  19.926  -1.875  1.00  0.00           N  
ATOM    621  CA  LEU A  43       9.250  20.775  -2.421  1.00  0.00           C  
ATOM    622  C   LEU A  43      10.680  20.333  -2.164  1.00  0.00           C  
ATOM    623  O   LEU A  43      11.534  20.602  -3.037  1.00  0.00           O  
ATOM    624  CB  LEU A  43       9.128  22.211  -1.848  1.00  0.00           C  
ATOM    625  CG  LEU A  43       7.841  22.963  -2.161  1.00  0.00           C  
ATOM    626  CD1 LEU A  43       7.808  24.307  -1.444  1.00  0.00           C  
ATOM    627  CD2 LEU A  43       7.674  23.146  -3.663  1.00  0.00           C  
ATOM    628  H   LEU A  43       7.972  20.014  -0.908  1.00  0.00           H  
ATOM    629  HA  LEU A  43       9.117  20.826  -3.411  1.00  0.00           H  
ATOM    630  HB2 LEU A  43       9.889  22.748  -2.211  1.00  0.00           H  
ATOM    631  HB3 LEU A  43       9.209  22.149  -0.853  1.00  0.00           H  
ATOM    632  HG  LEU A  43       7.073  22.415  -1.828  1.00  0.00           H  
ATOM    633 HD11 LEU A  43       6.956  24.781  -1.664  1.00  0.00           H  
ATOM    634 HD12 LEU A  43       7.862  24.159  -0.456  1.00  0.00           H  
ATOM    635 HD13 LEU A  43       8.585  24.862  -1.741  1.00  0.00           H  
ATOM    636 HD21 LEU A  43       6.825  23.641  -3.846  1.00  0.00           H  
ATOM    637 HD22 LEU A  43       8.448  23.667  -4.023  1.00  0.00           H  
ATOM    638 HD23 LEU A  43       7.640  22.250  -4.106  1.00  0.00           H  
ATOM    639  N   PHE A  44      10.994  19.792  -0.999  1.00  0.00           N  
ATOM    640  CA  PHE A  44      12.373  19.420  -0.684  1.00  0.00           C  
ATOM    641  C   PHE A  44      12.459  17.941  -0.336  1.00  0.00           C  
ATOM    642  O   PHE A  44      11.678  17.426   0.474  1.00  0.00           O  
ATOM    643  CB  PHE A  44      12.914  20.297   0.453  1.00  0.00           C  
ATOM    644  CG  PHE A  44      12.901  21.773   0.145  1.00  0.00           C  
ATOM    645  CD1 PHE A  44      13.911  22.341  -0.628  1.00  0.00           C  
ATOM    646  CD2 PHE A  44      11.867  22.583   0.589  1.00  0.00           C  
ATOM    647  CE1 PHE A  44      13.890  23.693  -0.929  1.00  0.00           C  
ATOM    648  CE2 PHE A  44      11.841  23.937   0.292  1.00  0.00           C  
ATOM    649  CZ  PHE A  44      12.856  24.496  -0.470  1.00  0.00           C  
ATOM    650  H   PHE A  44      10.276  19.634  -0.321  1.00  0.00           H  
ATOM    651  HA  PHE A  44      12.933  19.582  -1.496  1.00  0.00           H  
ATOM    652  HB2 PHE A  44      13.857  20.023   0.641  1.00  0.00           H  
ATOM    653  HB3 PHE A  44      12.353  20.140   1.266  1.00  0.00           H  
ATOM    654  HD1 PHE A  44      14.657  21.768  -0.968  1.00  0.00           H  
ATOM    655  HD2 PHE A  44      11.128  22.184   1.132  1.00  0.00           H  
ATOM    656  HE1 PHE A  44      14.623  24.092  -1.480  1.00  0.00           H  
ATOM    657  HE2 PHE A  44      11.092  24.509   0.626  1.00  0.00           H  
ATOM    658  HZ  PHE A  44      12.843  25.472  -0.687  1.00  0.00           H  
ATOM    659  N   GLU A  45      13.422  17.253  -0.964  1.00  0.00           N  
ATOM    660  CA  GLU A  45      13.579  15.819  -0.721  1.00  0.00           C  
ATOM    661  C   GLU A  45      14.937  15.501  -0.118  1.00  0.00           C  
ATOM    662  O   GLU A  45      15.973  15.891  -0.669  1.00  0.00           O  
ATOM    663  CB  GLU A  45      13.379  15.058  -2.035  1.00  0.00           C  
ATOM    664  CG  GLU A  45      13.647  13.567  -1.909  1.00  0.00           C  
ATOM    665  CD  GLU A  45      13.451  12.842  -3.221  1.00  0.00           C  
ATOM    666  OE1 GLU A  45      14.385  12.793  -4.048  1.00  0.00           O  
ATOM    667  OE2 GLU A  45      12.334  12.320  -3.434  1.00  0.00           O  
ATOM    668  H   GLU A  45      14.035  17.721  -1.601  1.00  0.00           H  
ATOM    669  HA  GLU A  45      12.871  15.528  -0.077  1.00  0.00           H  
ATOM    670  HB2 GLU A  45      14.002  15.436  -2.720  1.00  0.00           H  
ATOM    671  HB3 GLU A  45      12.434  15.187  -2.337  1.00  0.00           H  
ATOM    672  HG2 GLU A  45      13.020  13.183  -1.231  1.00  0.00           H  
ATOM    673  HG3 GLU A  45      14.590  13.433  -1.604  1.00  0.00           H  
ATOM    674  N   GLY A  46      14.932  14.796   1.006  1.00  0.00           N  
ATOM    675  CA  GLY A  46      16.132  14.409   1.707  1.00  0.00           C  
ATOM    676  C   GLY A  46      16.692  13.069   1.231  1.00  0.00           C  
ATOM    677  O   GLY A  46      16.369  12.569   0.161  1.00  0.00           O  
ATOM    678  H   GLY A  46      14.050  14.518   1.387  1.00  0.00           H  
ATOM    679  HA2 GLY A  46      15.923  14.339   2.683  1.00  0.00           H  
ATOM    680  HA3 GLY A  46      16.827  15.114   1.564  1.00  0.00           H  
ATOM    681  N   LEU A  47      17.545  12.494   2.069  1.00  0.00           N  
ATOM    682  CA  LEU A  47      18.206  11.226   1.755  1.00  0.00           C  
ATOM    683  C   LEU A  47      17.205  10.101   1.529  1.00  0.00           C  
ATOM    684  O   LEU A  47      17.297   9.330   0.567  1.00  0.00           O  
ATOM    685  CB  LEU A  47      19.179  10.870   2.881  1.00  0.00           C  
ATOM    686  CG  LEU A  47      20.330  11.870   3.096  1.00  0.00           C  
ATOM    687  CD1 LEU A  47      21.032  11.566   4.404  1.00  0.00           C  
ATOM    688  CD2 LEU A  47      21.304  11.833   1.922  1.00  0.00           C  
ATOM    689  H   LEU A  47      17.742  12.940   2.942  1.00  0.00           H  
ATOM    690  HA  LEU A  47      18.733  11.349   0.914  1.00  0.00           H  
ATOM    691  HB2 LEU A  47      19.580   9.978   2.673  1.00  0.00           H  
ATOM    692  HB3 LEU A  47      18.658  10.811   3.732  1.00  0.00           H  
ATOM    693  HG  LEU A  47      19.941  12.790   3.154  1.00  0.00           H  
ATOM    694 HD11 LEU A  47      21.779  12.217   4.541  1.00  0.00           H  
ATOM    695 HD12 LEU A  47      20.380  11.644   5.158  1.00  0.00           H  
ATOM    696 HD13 LEU A  47      21.401  10.637   4.376  1.00  0.00           H  
ATOM    697 HD21 LEU A  47      22.043  12.488   2.081  1.00  0.00           H  
ATOM    698 HD22 LEU A  47      21.687  10.913   1.836  1.00  0.00           H  
ATOM    699 HD23 LEU A  47      20.821  12.073   1.080  1.00  0.00           H  
ATOM    700  N   LEU A  48      16.266   9.970   2.456  1.00  0.00           N  
ATOM    701  CA  LEU A  48      15.214   8.975   2.397  1.00  0.00           C  
ATOM    702  C   LEU A  48      13.860   9.701   2.391  1.00  0.00           C  
ATOM    703  O   LEU A  48      13.775  10.863   2.800  1.00  0.00           O  
ATOM    704  CB  LEU A  48      15.232   8.037   3.600  1.00  0.00           C  
ATOM    705  CG  LEU A  48      16.177   6.847   3.580  1.00  0.00           C  
ATOM    706  CD1 LEU A  48      17.638   7.257   3.637  1.00  0.00           C  
ATOM    707  CD2 LEU A  48      15.867   5.908   4.750  1.00  0.00           C  
ATOM    708  H   LEU A  48      16.285  10.592   3.239  1.00  0.00           H  
ATOM    709  HA  LEU A  48      15.308   8.441   1.557  1.00  0.00           H  
ATOM    710  HB2 LEU A  48      14.306   7.676   3.706  1.00  0.00           H  
ATOM    711  HB3 LEU A  48      15.469   8.588   4.400  1.00  0.00           H  
ATOM    712  HG  LEU A  48      16.027   6.344   2.729  1.00  0.00           H  
ATOM    713 HD11 LEU A  48      18.214   6.440   3.621  1.00  0.00           H  
ATOM    714 HD12 LEU A  48      17.854   7.832   2.848  1.00  0.00           H  
ATOM    715 HD13 LEU A  48      17.808   7.769   4.479  1.00  0.00           H  
ATOM    716 HD21 LEU A  48      16.494   5.129   4.727  1.00  0.00           H  
ATOM    717 HD22 LEU A  48      15.979   6.402   5.612  1.00  0.00           H  
ATOM    718 HD23 LEU A  48      14.925   5.580   4.674  1.00  0.00           H  
ATOM    719  N   ILE A  49      12.842   9.011   1.906  1.00  0.00           N  
ATOM    720  CA  ILE A  49      11.473   9.518   1.900  1.00  0.00           C  
ATOM    721  C   ILE A  49      10.590   8.371   2.419  1.00  0.00           C  
ATOM    722  O   ILE A  49      11.080   7.231   2.490  1.00  0.00           O  
ATOM    723  CB  ILE A  49      10.928   9.962   0.536  1.00  0.00           C  
ATOM    724  CG1 ILE A  49      10.999   8.838  -0.505  1.00  0.00           C  
ATOM    725  CG2 ILE A  49      11.645  11.208   0.026  1.00  0.00           C  
ATOM    726  CD1 ILE A  49      10.331   9.157  -1.830  1.00  0.00           C  
ATOM    727  H   ILE A  49      13.017   8.102   1.527  1.00  0.00           H  
ATOM    728  HA  ILE A  49      11.411  10.286   2.537  1.00  0.00           H  
ATOM    729  HB  ILE A  49       9.964  10.198   0.659  1.00  0.00           H  
ATOM    730 HG12 ILE A  49      10.556   8.028  -0.120  1.00  0.00           H  
ATOM    731 HG13 ILE A  49      11.963   8.638  -0.682  1.00  0.00           H  
ATOM    732 HG21 ILE A  49      11.267  11.470  -0.862  1.00  0.00           H  
ATOM    733 HG22 ILE A  49      11.517  11.956   0.677  1.00  0.00           H  
ATOM    734 HG23 ILE A  49      12.621  11.015  -0.071  1.00  0.00           H  
ATOM    735 HD11 ILE A  49      10.423   8.375  -2.447  1.00  0.00           H  
ATOM    736 HD12 ILE A  49       9.361   9.348  -1.677  1.00  0.00           H  
ATOM    737 HD13 ILE A  49      10.768   9.958  -2.239  1.00  0.00           H  
ATOM    738  N   SER A  50       9.347   8.652   2.779  1.00  0.00           N  
ATOM    739  CA  SER A  50       8.457   7.556   3.188  1.00  0.00           C  
ATOM    740  C   SER A  50       7.749   7.049   1.927  1.00  0.00           C  
ATOM    741  O   SER A  50       7.396   7.875   1.070  1.00  0.00           O  
ATOM    742  CB  SER A  50       7.399   8.020   4.182  1.00  0.00           C  
ATOM    743  OG  SER A  50       7.983   8.514   5.369  1.00  0.00           O  
ATOM    744  H   SER A  50       9.018   9.596   2.773  1.00  0.00           H  
ATOM    745  HA  SER A  50       8.997   6.817   3.591  1.00  0.00           H  
ATOM    746  HB2 SER A  50       6.806   7.248   4.409  1.00  0.00           H  
ATOM    747  HB3 SER A  50       6.855   8.746   3.762  1.00  0.00           H  
ATOM    748  HG  SER A  50       7.263   8.809   5.997  1.00  0.00           H  
ATOM    749  N   ASP A  51       7.553   5.743   1.810  1.00  0.00           N  
ATOM    750  CA  ASP A  51       6.793   5.255   0.633  1.00  0.00           C  
ATOM    751  C   ASP A  51       5.321   5.526   0.930  1.00  0.00           C  
ATOM    752  O   ASP A  51       4.997   6.113   1.988  1.00  0.00           O  
ATOM    753  CB  ASP A  51       7.095   3.804   0.357  1.00  0.00           C  
ATOM    754  CG  ASP A  51       6.633   2.795   1.369  1.00  0.00           C  
ATOM    755  OD1 ASP A  51       5.889   3.125   2.320  1.00  0.00           O  
ATOM    756  OD2 ASP A  51       7.012   1.590   1.241  1.00  0.00           O  
ATOM    757  H   ASP A  51       7.907   5.106   2.495  1.00  0.00           H  
ATOM    758  HA  ASP A  51       7.061   5.794  -0.165  1.00  0.00           H  
ATOM    759  HB2 ASP A  51       8.088   3.715   0.277  1.00  0.00           H  
ATOM    760  HB3 ASP A  51       6.667   3.570  -0.516  1.00  0.00           H  
ATOM    761  N   VAL A  52       4.386   5.045   0.111  1.00  0.00           N  
ATOM    762  CA  VAL A  52       2.963   5.288   0.351  1.00  0.00           C  
ATOM    763  C   VAL A  52       2.414   4.694   1.629  1.00  0.00           C  
ATOM    764  O   VAL A  52       1.324   5.096   2.089  1.00  0.00           O  
ATOM    765  CB  VAL A  52       2.067   4.837  -0.825  1.00  0.00           C  
ATOM    766  CG1 VAL A  52       2.118   5.867  -1.941  1.00  0.00           C  
ATOM    767  CG2 VAL A  52       2.444   3.462  -1.335  1.00  0.00           C  
ATOM    768  H   VAL A  52       4.663   4.506  -0.685  1.00  0.00           H  
ATOM    769  HA  VAL A  52       2.853   6.279   0.428  1.00  0.00           H  
ATOM    770  HB  VAL A  52       1.125   4.792  -0.492  1.00  0.00           H  
ATOM    771 HG11 VAL A  52       1.536   5.568  -2.697  1.00  0.00           H  
ATOM    772 HG12 VAL A  52       1.791   6.747  -1.597  1.00  0.00           H  
ATOM    773 HG13 VAL A  52       3.060   5.963  -2.263  1.00  0.00           H  
ATOM    774 HG21 VAL A  52       1.841   3.211  -2.092  1.00  0.00           H  
ATOM    775 HG22 VAL A  52       3.392   3.473  -1.653  1.00  0.00           H  
ATOM    776 HG23 VAL A  52       2.347   2.795  -0.597  1.00  0.00           H  
ATOM    777  N   GLU A  53       3.103   3.731   2.239  1.00  0.00           N  
ATOM    778  CA  GLU A  53       2.655   3.134   3.486  1.00  0.00           C  
ATOM    779  C   GLU A  53       3.492   3.597   4.663  1.00  0.00           C  
ATOM    780  O   GLU A  53       3.341   3.094   5.783  1.00  0.00           O  
ATOM    781  CB  GLU A  53       2.685   1.608   3.384  1.00  0.00           C  
ATOM    782  CG  GLU A  53       1.730   1.119   2.290  1.00  0.00           C  
ATOM    783  CD  GLU A  53       1.726  -0.399   2.249  1.00  0.00           C  
ATOM    784  OE1 GLU A  53       2.065  -0.992   3.298  1.00  0.00           O  
ATOM    785  OE2 GLU A  53       1.388  -0.939   1.176  1.00  0.00           O  
ATOM    786  H   GLU A  53       3.955   3.409   1.826  1.00  0.00           H  
ATOM    787  HA  GLU A  53       1.709   3.417   3.645  1.00  0.00           H  
ATOM    788  HB2 GLU A  53       2.408   1.215   4.261  1.00  0.00           H  
ATOM    789  HB3 GLU A  53       3.615   1.312   3.165  1.00  0.00           H  
ATOM    790  HG2 GLU A  53       2.030   1.474   1.405  1.00  0.00           H  
ATOM    791  HG3 GLU A  53       0.806   1.448   2.485  1.00  0.00           H  
ATOM    792  N   GLY A  54       4.394   4.557   4.426  1.00  0.00           N  
ATOM    793  CA  GLY A  54       5.220   5.082   5.483  1.00  0.00           C  
ATOM    794  C   GLY A  54       6.543   4.422   5.742  1.00  0.00           C  
ATOM    795  O   GLY A  54       7.249   4.836   6.685  1.00  0.00           O  
ATOM    796  H   GLY A  54       4.496   4.916   3.498  1.00  0.00           H  
ATOM    797  HA2 GLY A  54       4.690   5.026   6.329  1.00  0.00           H  
ATOM    798  HA3 GLY A  54       5.404   6.041   5.267  1.00  0.00           H  
ATOM    799  N   HIS A  55       6.946   3.417   4.971  1.00  0.00           N  
ATOM    800  CA  HIS A  55       8.252   2.786   5.203  1.00  0.00           C  
ATOM    801  C   HIS A  55       9.371   3.689   4.678  1.00  0.00           C  
ATOM    802  O   HIS A  55       9.282   4.203   3.566  1.00  0.00           O  
ATOM    803  CB  HIS A  55       8.361   1.472   4.438  1.00  0.00           C  
ATOM    804  CG  HIS A  55       7.225   0.518   4.610  1.00  0.00           C  
ATOM    805  ND1 HIS A  55       6.391   0.183   3.561  1.00  0.00           N  
ATOM    806  CD2 HIS A  55       6.783  -0.175   5.685  1.00  0.00           C  
ATOM    807  CE1 HIS A  55       5.480  -0.674   3.991  1.00  0.00           C  
ATOM    808  NE2 HIS A  55       5.687  -0.911   5.273  1.00  0.00           N  
ATOM    809  H   HIS A  55       6.358   3.090   4.231  1.00  0.00           H  
ATOM    810  HA  HIS A  55       8.380   2.621   6.181  1.00  0.00           H  
ATOM    811  HB2 HIS A  55       9.196   1.011   4.739  1.00  0.00           H  
ATOM    812  HB3 HIS A  55       8.433   1.690   3.465  1.00  0.00           H  
ATOM    813  HD1 HIS A  55       6.464   0.532   2.627  1.00  0.00           H  
ATOM    814  HD2 HIS A  55       7.175  -0.158   6.605  1.00  0.00           H  
ATOM    815  HE1 HIS A  55       4.753  -1.077   3.435  1.00  0.00           H  
ATOM    816  HE2 HIS A  55       5.143  -1.520   5.849  1.00  0.00           H  
ATOM    817  N   PRO A  56      10.414   3.856   5.462  1.00  0.00           N  
ATOM    818  CA  PRO A  56      11.592   4.630   5.058  1.00  0.00           C  
ATOM    819  C   PRO A  56      12.073   4.047   3.735  1.00  0.00           C  
ATOM    820  O   PRO A  56      12.219   2.814   3.629  1.00  0.00           O  
ATOM    821  CB  PRO A  56      12.643   4.464   6.158  1.00  0.00           C  
ATOM    822  CG  PRO A  56      11.806   3.984   7.323  1.00  0.00           C  
ATOM    823  CD  PRO A  56      10.573   3.268   6.788  1.00  0.00           C  
ATOM    824  HA  PRO A  56      11.353   5.595   4.947  1.00  0.00           H  
ATOM    825  HB2 PRO A  56      13.333   3.786   5.902  1.00  0.00           H  
ATOM    826  HB3 PRO A  56      13.091   5.333   6.366  1.00  0.00           H  
ATOM    827  HG2 PRO A  56      12.343   3.353   7.884  1.00  0.00           H  
ATOM    828  HG3 PRO A  56      11.524   4.767   7.878  1.00  0.00           H  
ATOM    829  HD2 PRO A  56      10.725   2.281   6.730  1.00  0.00           H  
ATOM    830  HD3 PRO A  56       9.774   3.448   7.361  1.00  0.00           H  
ATOM    831  N   SER A  57      12.240   4.853   2.710  1.00  0.00           N  
ATOM    832  CA  SER A  57      12.613   4.391   1.380  1.00  0.00           C  
ATOM    833  C   SER A  57      13.584   5.361   0.724  1.00  0.00           C  
ATOM    834  O   SER A  57      13.777   6.494   1.165  1.00  0.00           O  
ATOM    835  CB  SER A  57      11.350   4.309   0.500  1.00  0.00           C  
ATOM    836  OG  SER A  57      10.413   3.392   1.026  1.00  0.00           O  
ATOM    837  H   SER A  57      12.104   5.834   2.851  1.00  0.00           H  
ATOM    838  HA  SER A  57      13.035   3.487   1.445  1.00  0.00           H  
ATOM    839  HB2 SER A  57      11.612   4.015  -0.419  1.00  0.00           H  
ATOM    840  HB3 SER A  57      10.928   5.214   0.452  1.00  0.00           H  
ATOM    841  HG  SER A  57       9.608   3.362   0.434  1.00  0.00           H  
ATOM    842  N   PRO A  58      14.185   4.930  -0.370  1.00  0.00           N  
ATOM    843  CA  PRO A  58      15.146   5.734  -1.100  1.00  0.00           C  
ATOM    844  C   PRO A  58      14.590   7.087  -1.511  1.00  0.00           C  
ATOM    845  O   PRO A  58      13.514   7.174  -2.104  1.00  0.00           O  
ATOM    846  CB  PRO A  58      15.544   4.912  -2.348  1.00  0.00           C  
ATOM    847  CG  PRO A  58      15.211   3.508  -1.894  1.00  0.00           C  
ATOM    848  CD  PRO A  58      14.021   3.598  -0.944  1.00  0.00           C  
ATOM    849  HA  PRO A  58      15.955   5.873  -0.529  1.00  0.00           H  
ATOM    850  HB2 PRO A  58      15.005   5.176  -3.148  1.00  0.00           H  
ATOM    851  HB3 PRO A  58      16.517   5.009  -2.555  1.00  0.00           H  
ATOM    852  HG2 PRO A  58      14.974   2.942  -2.684  1.00  0.00           H  
ATOM    853  HG3 PRO A  58      15.996   3.108  -1.420  1.00  0.00           H  
ATOM    854  HD2 PRO A  58      13.155   3.520  -1.439  1.00  0.00           H  
ATOM    855  HD3 PRO A  58      14.066   2.891  -0.238  1.00  0.00           H  
ATOM    856  N   GLY A  59      15.340   8.143  -1.200  1.00  0.00           N  
ATOM    857  CA  GLY A  59      14.958   9.512  -1.616  1.00  0.00           C  
ATOM    858  C   GLY A  59      16.074   9.966  -2.571  1.00  0.00           C  
ATOM    859  O   GLY A  59      16.258   9.372  -3.643  1.00  0.00           O  
ATOM    860  H   GLY A  59      16.180   8.008  -0.674  1.00  0.00           H  
ATOM    861  HA2 GLY A  59      14.906  10.119  -0.823  1.00  0.00           H  
ATOM    862  HA3 GLY A  59      14.076   9.503  -2.086  1.00  0.00           H  
ATOM    863  N   VAL A  60      16.869  10.949  -2.137  1.00  0.00           N  
ATOM    864  CA  VAL A  60      18.022  11.349  -2.969  1.00  0.00           C  
ATOM    865  C   VAL A  60      19.028  10.194  -2.907  1.00  0.00           C  
ATOM    866  O   VAL A  60      19.665   9.877  -3.914  1.00  0.00           O  
ATOM    867  CB  VAL A  60      18.659  12.672  -2.563  1.00  0.00           C  
ATOM    868  CG1 VAL A  60      19.968  12.912  -3.324  1.00  0.00           C  
ATOM    869  CG2 VAL A  60      17.709  13.841  -2.822  1.00  0.00           C  
ATOM    870  H   VAL A  60      16.687  11.405  -1.266  1.00  0.00           H  
ATOM    871  HA  VAL A  60      17.707  11.434  -3.914  1.00  0.00           H  
ATOM    872  HB  VAL A  60      18.862  12.639  -1.584  1.00  0.00           H  
ATOM    873 HG11 VAL A  60      20.364  13.785  -3.039  1.00  0.00           H  
ATOM    874 HG12 VAL A  60      20.611  12.173  -3.123  1.00  0.00           H  
ATOM    875 HG13 VAL A  60      19.783  12.935  -4.306  1.00  0.00           H  
ATOM    876 HG21 VAL A  60      18.150  14.696  -2.548  1.00  0.00           H  
ATOM    877 HG22 VAL A  60      17.485  13.879  -3.796  1.00  0.00           H  
ATOM    878 HG23 VAL A  60      16.871  13.713  -2.292  1.00  0.00           H  
ATOM    879  N   ALA A  61      19.143   9.529  -1.765  1.00  0.00           N  
ATOM    880  CA  ALA A  61      20.032   8.373  -1.632  1.00  0.00           C  
ATOM    881  C   ALA A  61      19.347   7.120  -2.179  1.00  0.00           C  
ATOM    882  O   ALA A  61      18.241   6.769  -1.740  1.00  0.00           O  
ATOM    883  CB  ALA A  61      20.405   8.179  -0.169  1.00  0.00           C  
ATOM    884  H   ALA A  61      18.608   9.825  -0.974  1.00  0.00           H  
ATOM    885  HA  ALA A  61      20.865   8.543  -2.159  1.00  0.00           H  
ATOM    886  HB1 ALA A  61      21.012   7.389  -0.082  1.00  0.00           H  
ATOM    887  HB2 ALA A  61      20.872   8.997   0.167  1.00  0.00           H  
ATOM    888  HB3 ALA A  61      19.576   8.024   0.369  1.00  0.00           H  
ATOM    889  N   GLU A  62      19.982   6.427  -3.134  1.00  0.00           N  
ATOM    890  CA  GLU A  62      19.365   5.211  -3.683  1.00  0.00           C  
ATOM    891  C   GLU A  62      19.723   3.979  -2.852  1.00  0.00           C  
ATOM    892  O   GLU A  62      19.004   2.970  -2.871  1.00  0.00           O  
ATOM    893  CB  GLU A  62      19.737   4.998  -5.140  1.00  0.00           C  
ATOM    894  CG  GLU A  62      21.204   4.721  -5.403  1.00  0.00           C  
ATOM    895  CD  GLU A  62      21.563   4.794  -6.875  1.00  0.00           C  
ATOM    896  OE1 GLU A  62      20.661   4.616  -7.722  1.00  0.00           O  
ATOM    897  OE2 GLU A  62      22.754   5.024  -7.179  1.00  0.00           O  
ATOM    898  H   GLU A  62      20.871   6.736  -3.472  1.00  0.00           H  
ATOM    899  HA  GLU A  62      18.373   5.328  -3.638  1.00  0.00           H  
ATOM    900  HB2 GLU A  62      19.483   5.822  -5.647  1.00  0.00           H  
ATOM    901  HB3 GLU A  62      19.210   4.220  -5.482  1.00  0.00           H  
ATOM    902  HG2 GLU A  62      21.421   3.805  -5.067  1.00  0.00           H  
ATOM    903  HG3 GLU A  62      21.750   5.396  -4.907  1.00  0.00           H  
ATOM    904  N   LYS A  63      20.846   4.052  -2.141  1.00  0.00           N  
ATOM    905  CA  LYS A  63      21.272   2.949  -1.290  1.00  0.00           C  
ATOM    906  C   LYS A  63      22.211   3.490  -0.210  1.00  0.00           C  
ATOM    907  O   LYS A  63      22.774   4.570  -0.347  1.00  0.00           O  
ATOM    908  CB  LYS A  63      21.874   1.801  -2.049  1.00  0.00           C  
ATOM    909  CG  LYS A  63      23.174   2.017  -2.773  1.00  0.00           C  
ATOM    910  CD  LYS A  63      23.077   1.668  -4.248  1.00  0.00           C  
ATOM    911  CE  LYS A  63      22.532   0.276  -4.512  1.00  0.00           C  
ATOM    912  NZ  LYS A  63      21.717   0.226  -5.763  1.00  0.00           N  
ATOM    913  H   LYS A  63      21.407   4.878  -2.192  1.00  0.00           H  
ATOM    914  HA  LYS A  63      20.457   2.602  -0.826  1.00  0.00           H  
ATOM    915  HB2 LYS A  63      21.201   1.514  -2.731  1.00  0.00           H  
ATOM    916  HB3 LYS A  63      22.021   1.060  -1.394  1.00  0.00           H  
ATOM    917  HG2 LYS A  63      23.876   1.442  -2.352  1.00  0.00           H  
ATOM    918  HG3 LYS A  63      23.434   2.979  -2.686  1.00  0.00           H  
ATOM    919  HD2 LYS A  63      23.992   1.730  -4.648  1.00  0.00           H  
ATOM    920  HD3 LYS A  63      22.474   2.332  -4.690  1.00  0.00           H  
ATOM    921  HE2 LYS A  63      21.958   0.002  -3.741  1.00  0.00           H  
ATOM    922  HE3 LYS A  63      23.298  -0.360  -4.600  1.00  0.00           H  
ATOM    923  HZ1 LYS A  63      21.377  -0.704  -5.902  1.00  0.00           H  
ATOM    924  HZ2 LYS A  63      20.944   0.855  -5.683  1.00  0.00           H  
ATOM    925  HZ3 LYS A  63      22.285   0.493  -6.542  1.00  0.00           H  
ATOM    926  N   TRP A  64      22.276   2.769   0.897  1.00  0.00           N  
ATOM    927  CA  TRP A  64      23.092   3.197   2.022  1.00  0.00           C  
ATOM    928  C   TRP A  64      23.521   1.989   2.838  1.00  0.00           C  
ATOM    929  O   TRP A  64      22.941   0.910   2.755  1.00  0.00           O  
ATOM    930  CB  TRP A  64      22.323   4.163   2.931  1.00  0.00           C  
ATOM    931  CG  TRP A  64      21.004   3.609   3.397  1.00  0.00           C  
ATOM    932  CD1 TRP A  64      20.766   2.882   4.527  1.00  0.00           C  
ATOM    933  CD2 TRP A  64      19.740   3.754   2.726  1.00  0.00           C  
ATOM    934  NE1 TRP A  64      19.424   2.560   4.595  1.00  0.00           N  
ATOM    935  CE2 TRP A  64      18.780   3.079   3.505  1.00  0.00           C  
ATOM    936  CE3 TRP A  64      19.325   4.393   1.553  1.00  0.00           C  
ATOM    937  CZ2 TRP A  64      17.433   3.020   3.134  1.00  0.00           C  
ATOM    938  CZ3 TRP A  64      17.999   4.328   1.178  1.00  0.00           C  
ATOM    939  CH2 TRP A  64      17.061   3.644   1.973  1.00  0.00           C  
ATOM    940  H   TRP A  64      21.756   1.917   0.961  1.00  0.00           H  
ATOM    941  HA  TRP A  64      23.908   3.659   1.674  1.00  0.00           H  
ATOM    942  HB2 TRP A  64      22.152   5.009   2.425  1.00  0.00           H  
ATOM    943  HB3 TRP A  64      22.886   4.362   3.733  1.00  0.00           H  
ATOM    944  HD1 TRP A  64      21.457   2.622   5.202  1.00  0.00           H  
ATOM    945  HE1 TRP A  64      18.992   2.031   5.325  1.00  0.00           H  
ATOM    946  HE3 TRP A  64      19.984   4.893   0.991  1.00  0.00           H  
ATOM    947  HZ2 TRP A  64      16.763   2.538   3.698  1.00  0.00           H  
ATOM    948  HZ3 TRP A  64      17.701   4.772   0.333  1.00  0.00           H  
ATOM    949  HH2 TRP A  64      16.104   3.613   1.685  1.00  0.00           H  
ATOM    950  N   GLU A  65      24.595   2.179   3.590  1.00  0.00           N  
ATOM    951  CA  GLU A  65      25.139   1.148   4.449  1.00  0.00           C  
ATOM    952  C   GLU A  65      25.490   1.803   5.797  1.00  0.00           C  
ATOM    953  O   GLU A  65      25.601   3.029   5.874  1.00  0.00           O  
ATOM    954  CB  GLU A  65      26.428   0.522   3.929  1.00  0.00           C  
ATOM    955  CG  GLU A  65      26.440  -0.073   2.546  1.00  0.00           C  
ATOM    956  CD  GLU A  65      26.621   0.981   1.459  1.00  0.00           C  
ATOM    957  OE1 GLU A  65      27.511   1.846   1.605  1.00  0.00           O  
ATOM    958  OE2 GLU A  65      25.824   0.942   0.491  1.00  0.00           O  
ATOM    959  H   GLU A  65      25.048   3.070   3.563  1.00  0.00           H  
ATOM    960  HA  GLU A  65      24.453   0.434   4.592  1.00  0.00           H  
ATOM    961  HB2 GLU A  65      26.677  -0.208   4.565  1.00  0.00           H  
ATOM    962  HB3 GLU A  65      27.129   1.235   3.948  1.00  0.00           H  
ATOM    963  HG2 GLU A  65      25.572  -0.546   2.393  1.00  0.00           H  
ATOM    964  HG3 GLU A  65      27.193  -0.729   2.485  1.00  0.00           H  
ATOM    965  N   ASN A  66      25.690   0.963   6.799  1.00  0.00           N  
ATOM    966  CA  ASN A  66      26.106   1.473   8.101  1.00  0.00           C  
ATOM    967  C   ASN A  66      27.238   0.574   8.630  1.00  0.00           C  
ATOM    968  O   ASN A  66      27.269  -0.631   8.378  1.00  0.00           O  
ATOM    969  CB  ASN A  66      24.977   1.569   9.104  1.00  0.00           C  
ATOM    970  CG  ASN A  66      24.643   0.249   9.774  1.00  0.00           C  
ATOM    971  OD1 ASN A  66      25.309  -0.130  10.742  1.00  0.00           O  
ATOM    972  ND2 ASN A  66      23.647  -0.446   9.234  1.00  0.00           N  
ATOM    973  H   ASN A  66      25.556  -0.019   6.664  1.00  0.00           H  
ATOM    974  HA  ASN A  66      26.479   2.391   7.968  1.00  0.00           H  
ATOM    975  HB2 ASN A  66      24.160   1.898   8.630  1.00  0.00           H  
ATOM    976  HB3 ASN A  66      25.238   2.225   9.812  1.00  0.00           H  
ATOM    977 HD21 ASN A  66      23.149  -0.078   8.449  1.00  0.00           H  
ATOM    978 HD22 ASN A  66      23.396  -1.337   9.613  1.00  0.00           H  
ATOM    979  N   LYS A  67      28.143   1.216   9.342  1.00  0.00           N  
ATOM    980  CA  LYS A  67      29.265   0.499   9.971  1.00  0.00           C  
ATOM    981  C   LYS A  67      29.050   0.659  11.474  1.00  0.00           C  
ATOM    982  O   LYS A  67      29.125   1.776  12.006  1.00  0.00           O  
ATOM    983  CB  LYS A  67      30.594   1.050   9.503  1.00  0.00           C  
ATOM    984  CG  LYS A  67      31.835   0.414  10.099  1.00  0.00           C  
ATOM    985  CD  LYS A  67      33.090   1.149   9.638  1.00  0.00           C  
ATOM    986  CE  LYS A  67      33.284   2.463  10.385  1.00  0.00           C  
ATOM    987  NZ  LYS A  67      34.151   3.410   9.621  1.00  0.00           N  
ATOM    988  H   LYS A  67      28.066   2.206   9.457  1.00  0.00           H  
ATOM    989  HA  LYS A  67      29.210  -0.471   9.733  1.00  0.00           H  
ATOM    990  HB2 LYS A  67      30.615   2.025   9.726  1.00  0.00           H  
ATOM    991  HB3 LYS A  67      30.639   0.934   8.511  1.00  0.00           H  
ATOM    992  HG2 LYS A  67      31.887  -0.541   9.807  1.00  0.00           H  
ATOM    993  HG3 LYS A  67      31.778   0.455  11.097  1.00  0.00           H  
ATOM    994  HD2 LYS A  67      33.011   1.341   8.660  1.00  0.00           H  
ATOM    995  HD3 LYS A  67      33.885   0.564   9.800  1.00  0.00           H  
ATOM    996  HE2 LYS A  67      33.712   2.273  11.269  1.00  0.00           H  
ATOM    997  HE3 LYS A  67      32.391   2.888  10.531  1.00  0.00           H  
ATOM    998  HZ1 LYS A  67      34.256   4.258  10.140  1.00  0.00           H  
ATOM    999  HZ2 LYS A  67      35.049   2.996   9.475  1.00  0.00           H  
ATOM   1000  HZ3 LYS A  67      33.728   3.610   8.737  1.00  0.00           H  
ATOM   1001  N   ASP A  68      28.659  -0.427  12.133  1.00  0.00           N  
ATOM   1002  CA  ASP A  68      28.384  -0.477  13.553  1.00  0.00           C  
ATOM   1003  C   ASP A  68      27.258   0.449  13.996  1.00  0.00           C  
ATOM   1004  O   ASP A  68      27.155   0.806  15.182  1.00  0.00           O  
ATOM   1005  CB  ASP A  68      29.638  -0.129  14.377  1.00  0.00           C  
ATOM   1006  CG  ASP A  68      30.849  -0.987  14.091  1.00  0.00           C  
ATOM   1007  OD1 ASP A  68      30.700  -2.210  13.876  1.00  0.00           O  
ATOM   1008  OD2 ASP A  68      31.972  -0.417  14.073  1.00  0.00           O  
ATOM   1009  H   ASP A  68      28.547  -1.271  11.609  1.00  0.00           H  
ATOM   1010  HA  ASP A  68      28.118  -1.414  13.781  1.00  0.00           H  
ATOM   1011  HB2 ASP A  68      29.410  -0.228  15.346  1.00  0.00           H  
ATOM   1012  HB3 ASP A  68      29.880   0.822  14.187  1.00  0.00           H  
ATOM   1013  N   PHE A  69      26.393   0.890  13.091  1.00  0.00           N  
ATOM   1014  CA  PHE A  69      25.318   1.822  13.319  1.00  0.00           C  
ATOM   1015  C   PHE A  69      25.857   3.201  13.711  1.00  0.00           C  
ATOM   1016  O   PHE A  69      25.095   4.041  14.203  1.00  0.00           O  
ATOM   1017  CB  PHE A  69      24.305   1.338  14.359  1.00  0.00           C  
ATOM   1018  CG  PHE A  69      23.749  -0.041  14.140  1.00  0.00           C  
ATOM   1019  CD1 PHE A  69      22.998  -0.344  13.018  1.00  0.00           C  
ATOM   1020  CD2 PHE A  69      24.007  -1.046  15.065  1.00  0.00           C  
ATOM   1021  CE1 PHE A  69      22.501  -1.618  12.820  1.00  0.00           C  
ATOM   1022  CE2 PHE A  69      23.515  -2.323  14.877  1.00  0.00           C  
ATOM   1023  CZ  PHE A  69      22.760  -2.605  13.753  1.00  0.00           C  
ATOM   1024  H   PHE A  69      26.498   0.541  12.160  1.00  0.00           H  
ATOM   1025  HA  PHE A  69      24.828   1.929  12.454  1.00  0.00           H  
ATOM   1026  HB2 PHE A  69      23.539   1.980  14.363  1.00  0.00           H  
ATOM   1027  HB3 PHE A  69      24.754   1.349  15.253  1.00  0.00           H  
ATOM   1028  HD1 PHE A  69      22.812   0.369  12.341  1.00  0.00           H  
ATOM   1029  HD2 PHE A  69      24.555  -0.842  15.876  1.00  0.00           H  
ATOM   1030  HE1 PHE A  69      21.957  -1.825  12.007  1.00  0.00           H  
ATOM   1031  HE2 PHE A  69      23.703  -3.039  15.549  1.00  0.00           H  
ATOM   1032  HZ  PHE A  69      22.400  -3.527  13.614  1.00  0.00           H  
ATOM   1033  N   LYS A  70      27.133   3.483  13.463  1.00  0.00           N  
ATOM   1034  CA  LYS A  70      27.755   4.742  13.814  1.00  0.00           C  
ATOM   1035  C   LYS A  70      28.188   5.539  12.597  1.00  0.00           C  
ATOM   1036  O   LYS A  70      28.194   6.769  12.643  1.00  0.00           O  
ATOM   1037  CB  LYS A  70      28.989   4.526  14.714  1.00  0.00           C  
ATOM   1038  CG  LYS A  70      28.645   4.036  16.102  1.00  0.00           C  
ATOM   1039  CD  LYS A  70      29.861   3.626  16.902  1.00  0.00           C  
ATOM   1040  CE  LYS A  70      30.632   4.836  17.409  1.00  0.00           C  
ATOM   1041  NZ  LYS A  70      31.397   4.476  18.647  1.00  0.00           N  
ATOM   1042  H   LYS A  70      27.692   2.789  13.010  1.00  0.00           H  
ATOM   1043  HA  LYS A  70      27.089   5.287  14.323  1.00  0.00           H  
ATOM   1044  HB2 LYS A  70      29.476   5.395  14.797  1.00  0.00           H  
ATOM   1045  HB3 LYS A  70      29.584   3.851  14.278  1.00  0.00           H  
ATOM   1046  HG2 LYS A  70      28.037   3.247  16.020  1.00  0.00           H  
ATOM   1047  HG3 LYS A  70      28.174   4.770  16.591  1.00  0.00           H  
ATOM   1048  HD2 LYS A  70      30.462   3.078  16.320  1.00  0.00           H  
ATOM   1049  HD3 LYS A  70      29.565   3.078  17.685  1.00  0.00           H  
ATOM   1050  HE2 LYS A  70      29.990   5.573  17.619  1.00  0.00           H  
ATOM   1051  HE3 LYS A  70      31.270   5.141  16.703  1.00  0.00           H  
ATOM   1052  HZ1 LYS A  70      31.900   5.277  18.973  1.00  0.00           H  
ATOM   1053  HZ2 LYS A  70      30.760   4.172  19.356  1.00  0.00           H  
ATOM   1054  HZ3 LYS A  70      32.041   3.740  18.439  1.00  0.00           H  
ATOM   1055  N   VAL A  71      28.604   4.846  11.536  1.00  0.00           N  
ATOM   1056  CA  VAL A  71      29.009   5.541  10.317  1.00  0.00           C  
ATOM   1057  C   VAL A  71      28.044   5.086   9.212  1.00  0.00           C  
ATOM   1058  O   VAL A  71      27.972   3.921   8.845  1.00  0.00           O  
ATOM   1059  CB  VAL A  71      30.449   5.324   9.873  1.00  0.00           C  
ATOM   1060  CG1 VAL A  71      30.732   6.065   8.566  1.00  0.00           C  
ATOM   1061  CG2 VAL A  71      31.435   5.768  10.948  1.00  0.00           C  
ATOM   1062  H   VAL A  71      28.639   3.847  11.575  1.00  0.00           H  
ATOM   1063  HA  VAL A  71      28.874   6.521  10.461  1.00  0.00           H  
ATOM   1064  HB  VAL A  71      30.582   4.346   9.712  1.00  0.00           H  
ATOM   1065 HG11 VAL A  71      31.681   5.909   8.293  1.00  0.00           H  
ATOM   1066 HG12 VAL A  71      30.120   5.726   7.851  1.00  0.00           H  
ATOM   1067 HG13 VAL A  71      30.580   7.044   8.698  1.00  0.00           H  
ATOM   1068 HG21 VAL A  71      32.370   5.613  10.628  1.00  0.00           H  
ATOM   1069 HG22 VAL A  71      31.305   6.741  11.138  1.00  0.00           H  
ATOM   1070 HG23 VAL A  71      31.277   5.241  11.783  1.00  0.00           H  
ATOM   1071  N   TRP A  72      27.263   6.067   8.759  1.00  0.00           N  
ATOM   1072  CA  TRP A  72      26.249   5.799   7.733  1.00  0.00           C  
ATOM   1073  C   TRP A  72      26.683   6.402   6.421  1.00  0.00           C  
ATOM   1074  O   TRP A  72      27.013   7.593   6.364  1.00  0.00           O  
ATOM   1075  CB  TRP A  72      24.911   6.378   8.228  1.00  0.00           C  
ATOM   1076  CG  TRP A  72      24.405   5.671   9.456  1.00  0.00           C  
ATOM   1077  CD1 TRP A  72      24.813   5.848  10.747  1.00  0.00           C  
ATOM   1078  CD2 TRP A  72      23.393   4.657   9.493  1.00  0.00           C  
ATOM   1079  NE1 TRP A  72      24.127   4.998  11.582  1.00  0.00           N  
ATOM   1080  CE2 TRP A  72      23.248   4.256  10.837  1.00  0.00           C  
ATOM   1081  CE3 TRP A  72      22.601   4.043   8.514  1.00  0.00           C  
ATOM   1082  CZ2 TRP A  72      22.338   3.280  11.231  1.00  0.00           C  
ATOM   1083  CZ3 TRP A  72      21.694   3.078   8.913  1.00  0.00           C  
ATOM   1084  CH2 TRP A  72      21.568   2.705  10.257  1.00  0.00           C  
ATOM   1085  H   TRP A  72      27.369   6.993   9.121  1.00  0.00           H  
ATOM   1086  HA  TRP A  72      26.154   4.810   7.621  1.00  0.00           H  
ATOM   1087  HB2 TRP A  72      24.231   6.286   7.500  1.00  0.00           H  
ATOM   1088  HB3 TRP A  72      25.039   7.346   8.444  1.00  0.00           H  
ATOM   1089  HD1 TRP A  72      25.510   6.501  11.042  1.00  0.00           H  
ATOM   1090  HE1 TRP A  72      24.250   4.932  12.572  1.00  0.00           H  
ATOM   1091  HE3 TRP A  72      22.689   4.296   7.551  1.00  0.00           H  
ATOM   1092  HZ2 TRP A  72      22.250   3.009  12.190  1.00  0.00           H  
ATOM   1093  HZ3 TRP A  72      21.116   2.637   8.227  1.00  0.00           H  
ATOM   1094  HH2 TRP A  72      20.901   2.004  10.510  1.00  0.00           H  
ATOM   1095  N   THR A  73      26.725   5.590   5.371  1.00  0.00           N  
ATOM   1096  CA  THR A  73      27.151   6.064   4.054  1.00  0.00           C  
ATOM   1097  C   THR A  73      25.992   6.002   3.074  1.00  0.00           C  
ATOM   1098  O   THR A  73      25.394   4.952   2.853  1.00  0.00           O  
ATOM   1099  CB  THR A  73      28.353   5.263   3.524  1.00  0.00           C  
ATOM   1100  OG1 THR A  73      29.386   5.289   4.524  1.00  0.00           O  
ATOM   1101  CG2 THR A  73      28.882   5.872   2.238  1.00  0.00           C  
ATOM   1102  H   THR A  73      26.459   4.632   5.483  1.00  0.00           H  
ATOM   1103  HA  THR A  73      27.431   7.020   4.144  1.00  0.00           H  
ATOM   1104  HB  THR A  73      28.075   4.317   3.356  1.00  0.00           H  
ATOM   1105  HG1 THR A  73      30.178   4.773   4.198  1.00  0.00           H  
ATOM   1106 HG21 THR A  73      29.661   5.337   1.912  1.00  0.00           H  
ATOM   1107 HG22 THR A  73      28.161   5.867   1.545  1.00  0.00           H  
ATOM   1108 HG23 THR A  73      29.173   6.813   2.410  1.00  0.00           H  
ATOM   1109  N   PHE A  74      25.677   7.163   2.515  1.00  0.00           N  
ATOM   1110  CA  PHE A  74      24.565   7.298   1.589  1.00  0.00           C  
ATOM   1111  C   PHE A  74      25.025   7.508   0.163  1.00  0.00           C  
ATOM   1112  O   PHE A  74      25.752   8.470  -0.123  1.00  0.00           O  
ATOM   1113  CB  PHE A  74      23.676   8.492   2.045  1.00  0.00           C  
ATOM   1114  CG  PHE A  74      23.114   8.235   3.420  1.00  0.00           C  
ATOM   1115  CD1 PHE A  74      21.935   7.513   3.574  1.00  0.00           C  
ATOM   1116  CD2 PHE A  74      23.790   8.658   4.554  1.00  0.00           C  
ATOM   1117  CE1 PHE A  74      21.446   7.226   4.836  1.00  0.00           C  
ATOM   1118  CE2 PHE A  74      23.305   8.385   5.817  1.00  0.00           C  
ATOM   1119  CZ  PHE A  74      22.127   7.658   5.961  1.00  0.00           C  
ATOM   1120  H   PHE A  74      26.222   7.971   2.738  1.00  0.00           H  
ATOM   1121  HA  PHE A  74      24.017   6.462   1.626  1.00  0.00           H  
ATOM   1122  HB2 PHE A  74      22.923   8.608   1.398  1.00  0.00           H  
ATOM   1123  HB3 PHE A  74      24.229   9.325   2.066  1.00  0.00           H  
ATOM   1124  HD1 PHE A  74      21.437   7.199   2.766  1.00  0.00           H  
ATOM   1125  HD2 PHE A  74      24.644   9.170   4.455  1.00  0.00           H  
ATOM   1126  HE1 PHE A  74      20.598   6.705   4.936  1.00  0.00           H  
ATOM   1127  HE2 PHE A  74      23.798   8.708   6.625  1.00  0.00           H  
ATOM   1128  HZ  PHE A  74      21.774   7.449   6.873  1.00  0.00           H  
ATOM   1129  N   HIS A  75      24.605   6.628  -0.735  1.00  0.00           N  
ATOM   1130  CA  HIS A  75      24.948   6.730  -2.153  1.00  0.00           C  
ATOM   1131  C   HIS A  75      23.845   7.475  -2.883  1.00  0.00           C  
ATOM   1132  O   HIS A  75      22.729   6.952  -3.032  1.00  0.00           O  
ATOM   1133  CB  HIS A  75      25.174   5.321  -2.726  1.00  0.00           C  
ATOM   1134  CG  HIS A  75      26.210   4.600  -1.899  1.00  0.00           C  
ATOM   1135  ND1 HIS A  75      27.560   4.816  -2.085  1.00  0.00           N  
ATOM   1136  CD2 HIS A  75      26.095   3.731  -0.875  1.00  0.00           C  
ATOM   1137  CE1 HIS A  75      28.241   4.093  -1.209  1.00  0.00           C  
ATOM   1138  NE2 HIS A  75      27.378   3.416  -0.474  1.00  0.00           N  
ATOM   1139  H   HIS A  75      24.032   5.866  -0.432  1.00  0.00           H  
ATOM   1140  HA  HIS A  75      25.797   7.251  -2.240  1.00  0.00           H  
ATOM   1141  HB2 HIS A  75      25.493   5.393  -3.671  1.00  0.00           H  
ATOM   1142  HB3 HIS A  75      24.315   4.810  -2.703  1.00  0.00           H  
ATOM   1143  HD1 HIS A  75      27.961   5.422  -2.772  1.00  0.00           H  
ATOM   1144  HD2 HIS A  75      25.244   3.382  -0.482  1.00  0.00           H  
ATOM   1145  HE1 HIS A  75      29.237   4.065  -1.120  1.00  0.00           H  
ATOM   1146  HE2 HIS A  75      27.616   2.777   0.257  1.00  0.00           H  
ATOM   1147  N   LEU A  76      24.122   8.707  -3.297  1.00  0.00           N  
ATOM   1148  CA  LEU A  76      23.136   9.551  -3.942  1.00  0.00           C  
ATOM   1149  C   LEU A  76      22.985   9.257  -5.422  1.00  0.00           C  
ATOM   1150  O   LEU A  76      23.976   9.114  -6.141  1.00  0.00           O  
ATOM   1151  CB  LEU A  76      23.482  11.038  -3.757  1.00  0.00           C  
ATOM   1152  CG  LEU A  76      23.854  11.489  -2.344  1.00  0.00           C  
ATOM   1153  CD1 LEU A  76      23.974  13.012  -2.302  1.00  0.00           C  
ATOM   1154  CD2 LEU A  76      22.863  10.995  -1.297  1.00  0.00           C  
ATOM   1155  H   LEU A  76      25.045   9.065  -3.158  1.00  0.00           H  
ATOM   1156  HA  LEU A  76      22.253   9.383  -3.503  1.00  0.00           H  
ATOM   1157  HB2 LEU A  76      22.687  11.572  -4.045  1.00  0.00           H  
ATOM   1158  HB3 LEU A  76      24.257  11.245  -4.354  1.00  0.00           H  
ATOM   1159  HG  LEU A  76      24.750  11.104  -2.125  1.00  0.00           H  
ATOM   1160 HD11 LEU A  76      24.217  13.302  -1.376  1.00  0.00           H  
ATOM   1161 HD12 LEU A  76      24.684  13.308  -2.941  1.00  0.00           H  
ATOM   1162 HD13 LEU A  76      23.100  13.423  -2.561  1.00  0.00           H  
ATOM   1163 HD21 LEU A  76      23.147  11.314  -0.393  1.00  0.00           H  
ATOM   1164 HD22 LEU A  76      21.952  11.352  -1.505  1.00  0.00           H  
ATOM   1165 HD23 LEU A  76      22.839   9.995  -1.306  1.00  0.00           H  
ATOM   1166  N   ARG A  77      21.722   9.181  -5.859  1.00  0.00           N  
ATOM   1167  CA  ARG A  77      21.469   8.894  -7.280  1.00  0.00           C  
ATOM   1168  C   ARG A  77      22.068   9.998  -8.136  1.00  0.00           C  
ATOM   1169  O   ARG A  77      21.992  11.186  -7.816  1.00  0.00           O  
ATOM   1170  CB  ARG A  77      19.985   8.695  -7.535  1.00  0.00           C  
ATOM   1171  CG  ARG A  77      19.124   9.918  -7.275  1.00  0.00           C  
ATOM   1172  CD  ARG A  77      17.657   9.551  -7.290  1.00  0.00           C  
ATOM   1173  NE  ARG A  77      17.244   8.730  -6.169  1.00  0.00           N  
ATOM   1174  CZ  ARG A  77      16.909   7.444  -6.230  1.00  0.00           C  
ATOM   1175  NH1 ARG A  77      16.966   6.801  -7.396  1.00  0.00           N  
ATOM   1176  NH2 ARG A  77      16.535   6.787  -5.142  1.00  0.00           N  
ATOM   1177  H   ARG A  77      20.959   9.318  -5.227  1.00  0.00           H  
ATOM   1178  HA  ARG A  77      21.937   8.040  -7.509  1.00  0.00           H  
ATOM   1179  HB2 ARG A  77      19.664   7.957  -6.942  1.00  0.00           H  
ATOM   1180  HB3 ARG A  77      19.867   8.429  -8.492  1.00  0.00           H  
ATOM   1181  HG2 ARG A  77      19.299  10.600  -7.985  1.00  0.00           H  
ATOM   1182  HG3 ARG A  77      19.358  10.300  -6.381  1.00  0.00           H  
ATOM   1183  HD2 ARG A  77      17.467   9.050  -8.134  1.00  0.00           H  
ATOM   1184  HD3 ARG A  77      17.121  10.395  -7.276  1.00  0.00           H  
ATOM   1185  HE  ARG A  77      17.208   9.169  -5.271  1.00  0.00           H  
ATOM   1186 HH11 ARG A  77      16.715   5.834  -7.447  1.00  0.00           H  
ATOM   1187 HH12 ARG A  77      17.260   7.285  -8.220  1.00  0.00           H  
ATOM   1188 HH21 ARG A  77      16.286   5.820  -5.202  1.00  0.00           H  
ATOM   1189 HH22 ARG A  77      16.502   7.258  -4.260  1.00  0.00           H  
ATOM   1190  N   GLU A  78      22.678   9.607  -9.257  1.00  0.00           N  
ATOM   1191  CA  GLU A  78      23.341  10.530 -10.157  1.00  0.00           C  
ATOM   1192  C   GLU A  78      22.412  11.538 -10.810  1.00  0.00           C  
ATOM   1193  O   GLU A  78      22.844  12.650 -11.138  1.00  0.00           O  
ATOM   1194  CB  GLU A  78      24.058   9.764 -11.288  1.00  0.00           C  
ATOM   1195  CG  GLU A  78      24.711   8.471 -10.889  1.00  0.00           C  
ATOM   1196  CD  GLU A  78      26.037   8.598 -10.179  1.00  0.00           C  
ATOM   1197  OE1 GLU A  78      26.046   8.684  -8.928  1.00  0.00           O  
ATOM   1198  OE2 GLU A  78      27.084   8.586 -10.869  1.00  0.00           O  
ATOM   1199  H   GLU A  78      22.678   8.634  -9.486  1.00  0.00           H  
ATOM   1200  HA  GLU A  78      24.030  11.033  -9.636  1.00  0.00           H  
ATOM   1201  HB2 GLU A  78      24.766  10.362 -11.663  1.00  0.00           H  
ATOM   1202  HB3 GLU A  78      23.383   9.561 -11.997  1.00  0.00           H  
ATOM   1203  HG2 GLU A  78      24.857   7.932 -11.719  1.00  0.00           H  
ATOM   1204  HG3 GLU A  78      24.083   7.984 -10.282  1.00  0.00           H  
ATOM   1205  N   ASN A  79      21.151  11.174 -11.009  1.00  0.00           N  
ATOM   1206  CA  ASN A  79      20.193  12.052 -11.662  1.00  0.00           C  
ATOM   1207  C   ASN A  79      19.375  12.929 -10.733  1.00  0.00           C  
ATOM   1208  O   ASN A  79      18.407  13.573 -11.181  1.00  0.00           O  
ATOM   1209  CB  ASN A  79      19.294  11.228 -12.588  1.00  0.00           C  
ATOM   1210  CG  ASN A  79      18.451  10.183 -11.898  1.00  0.00           C  
ATOM   1211  OD1 ASN A  79      18.611   9.856 -10.724  1.00  0.00           O  
ATOM   1212  ND2 ASN A  79      17.494   9.630 -12.652  1.00  0.00           N  
ATOM   1213  H   ASN A  79      20.851  10.271 -10.701  1.00  0.00           H  
ATOM   1214  HA  ASN A  79      20.721  12.668 -12.247  1.00  0.00           H  
ATOM   1215  HB2 ASN A  79      19.878  10.765 -13.255  1.00  0.00           H  
ATOM   1216  HB3 ASN A  79      18.679  11.857 -13.064  1.00  0.00           H  
ATOM   1217 HD21 ASN A  79      17.383   9.912 -13.605  1.00  0.00           H  
ATOM   1218 HD22 ASN A  79      16.890   8.935 -12.263  1.00  0.00           H  
ATOM   1219  N   ALA A  80      19.741  13.013  -9.458  1.00  0.00           N  
ATOM   1220  CA  ALA A  80      19.010  13.898  -8.536  1.00  0.00           C  
ATOM   1221  C   ALA A  80      19.317  15.335  -8.958  1.00  0.00           C  
ATOM   1222  O   ALA A  80      20.503  15.674  -9.149  1.00  0.00           O  
ATOM   1223  CB  ALA A  80      19.428  13.650  -7.103  1.00  0.00           C  
ATOM   1224  H   ALA A  80      20.514  12.474  -9.124  1.00  0.00           H  
ATOM   1225  HA  ALA A  80      18.028  13.730  -8.627  1.00  0.00           H  
ATOM   1226  HB1 ALA A  80      18.919  14.261  -6.497  1.00  0.00           H  
ATOM   1227  HB2 ALA A  80      19.233  12.700  -6.859  1.00  0.00           H  
ATOM   1228  HB3 ALA A  80      20.408  13.825  -7.007  1.00  0.00           H  
ATOM   1229  N   LYS A  81      18.297  16.160  -9.151  1.00  0.00           N  
ATOM   1230  CA  LYS A  81      18.495  17.533  -9.566  1.00  0.00           C  
ATOM   1231  C   LYS A  81      17.550  18.527  -8.884  1.00  0.00           C  
ATOM   1232  O   LYS A  81      16.455  18.174  -8.451  1.00  0.00           O  
ATOM   1233  CB  LYS A  81      18.205  17.683 -11.075  1.00  0.00           C  
ATOM   1234  CG  LYS A  81      19.316  17.233 -12.000  1.00  0.00           C  
ATOM   1235  CD  LYS A  81      18.808  17.092 -13.427  1.00  0.00           C  
ATOM   1236  CE  LYS A  81      19.820  16.312 -14.264  1.00  0.00           C  
ATOM   1237  NZ  LYS A  81      19.429  16.297 -15.707  1.00  0.00           N  
ATOM   1238  H   LYS A  81      17.366  15.825  -9.006  1.00  0.00           H  
ATOM   1239  HA  LYS A  81      19.441  17.799  -9.384  1.00  0.00           H  
ATOM   1240  HB2 LYS A  81      18.023  18.649 -11.259  1.00  0.00           H  
ATOM   1241  HB3 LYS A  81      17.390  17.144 -11.287  1.00  0.00           H  
ATOM   1242  HG2 LYS A  81      19.665  16.349 -11.688  1.00  0.00           H  
ATOM   1243  HG3 LYS A  81      20.053  17.909 -11.980  1.00  0.00           H  
ATOM   1244  HD2 LYS A  81      18.679  18.001 -13.824  1.00  0.00           H  
ATOM   1245  HD3 LYS A  81      17.935  16.604 -13.422  1.00  0.00           H  
ATOM   1246  HE2 LYS A  81      19.865  15.371 -13.928  1.00  0.00           H  
ATOM   1247  HE3 LYS A  81      20.718  16.742 -14.174  1.00  0.00           H  
ATOM   1248  HZ1 LYS A  81      20.107  15.781 -16.231  1.00  0.00           H  
ATOM   1249  HZ2 LYS A  81      18.533  15.865 -15.805  1.00  0.00           H  
ATOM   1250  HZ3 LYS A  81      19.386  17.235 -16.050  1.00  0.00           H  
ATOM   1251  N   TRP A  82      18.001  19.775  -8.853  1.00  0.00           N  
ATOM   1252  CA  TRP A  82      17.207  20.882  -8.345  1.00  0.00           C  
ATOM   1253  C   TRP A  82      16.298  21.329  -9.493  1.00  0.00           C  
ATOM   1254  O   TRP A  82      16.518  20.941 -10.655  1.00  0.00           O  
ATOM   1255  CB  TRP A  82      18.082  22.053  -7.911  1.00  0.00           C  
ATOM   1256  CG  TRP A  82      18.911  21.766  -6.697  1.00  0.00           C  
ATOM   1257  CD1 TRP A  82      20.212  21.359  -6.665  1.00  0.00           C  
ATOM   1258  CD2 TRP A  82      18.496  21.872  -5.329  1.00  0.00           C  
ATOM   1259  NE1 TRP A  82      20.634  21.204  -5.367  1.00  0.00           N  
ATOM   1260  CE2 TRP A  82      19.599  21.520  -4.522  1.00  0.00           C  
ATOM   1261  CE3 TRP A  82      17.303  22.245  -4.706  1.00  0.00           C  
ATOM   1262  CZ2 TRP A  82      19.537  21.514  -3.128  1.00  0.00           C  
ATOM   1263  CZ3 TRP A  82      17.239  22.234  -3.325  1.00  0.00           C  
ATOM   1264  CH2 TRP A  82      18.343  21.868  -2.555  1.00  0.00           C  
ATOM   1265  H   TRP A  82      18.923  19.961  -9.192  1.00  0.00           H  
ATOM   1266  HA  TRP A  82      16.650  20.573  -7.574  1.00  0.00           H  
ATOM   1267  HB2 TRP A  82      17.489  22.833  -7.712  1.00  0.00           H  
ATOM   1268  HB3 TRP A  82      18.696  22.285  -8.665  1.00  0.00           H  
ATOM   1269  HD1 TRP A  82      20.779  21.196  -7.473  1.00  0.00           H  
ATOM   1270  HE1 TRP A  82      21.547  20.909  -5.084  1.00  0.00           H  
ATOM   1271  HE3 TRP A  82      16.508  22.515  -5.250  1.00  0.00           H  
ATOM   1272  HZ2 TRP A  82      20.329  21.263  -2.571  1.00  0.00           H  
ATOM   1273  HZ3 TRP A  82      16.387  22.493  -2.870  1.00  0.00           H  
ATOM   1274  HH2 TRP A  82      18.261  21.864  -1.558  1.00  0.00           H  
ATOM   1275  N   SER A  83      15.338  22.196  -9.205  1.00  0.00           N  
ATOM   1276  CA  SER A  83      14.397  22.682 -10.205  1.00  0.00           C  
ATOM   1277  C   SER A  83      15.027  23.571 -11.262  1.00  0.00           C  
ATOM   1278  O   SER A  83      14.434  23.800 -12.331  1.00  0.00           O  
ATOM   1279  CB  SER A  83      13.239  23.438  -9.520  1.00  0.00           C  
ATOM   1280  OG  SER A  83      13.753  24.481  -8.705  1.00  0.00           O  
ATOM   1281  H   SER A  83      15.257  22.529  -8.266  1.00  0.00           H  
ATOM   1282  HA  SER A  83      14.008  21.886 -10.669  1.00  0.00           H  
ATOM   1283  HB2 SER A  83      12.718  22.801  -8.952  1.00  0.00           H  
ATOM   1284  HB3 SER A  83      12.640  23.829 -10.219  1.00  0.00           H  
ATOM   1285  HG  SER A  83      12.996  24.965  -8.266  1.00  0.00           H  
ATOM   1286  N   ASP A  84      16.237  24.076 -11.019  1.00  0.00           N  
ATOM   1287  CA  ASP A  84      16.957  24.896 -11.979  1.00  0.00           C  
ATOM   1288  C   ASP A  84      17.848  24.049 -12.890  1.00  0.00           C  
ATOM   1289  O   ASP A  84      18.659  24.595 -13.650  1.00  0.00           O  
ATOM   1290  CB  ASP A  84      17.793  25.954 -11.265  1.00  0.00           C  
ATOM   1291  CG  ASP A  84      18.892  25.431 -10.384  1.00  0.00           C  
ATOM   1292  OD1 ASP A  84      19.128  24.208 -10.288  1.00  0.00           O  
ATOM   1293  OD2 ASP A  84      19.567  26.279  -9.735  1.00  0.00           O  
ATOM   1294  H   ASP A  84      16.668  23.882 -10.138  1.00  0.00           H  
ATOM   1295  HA  ASP A  84      16.285  25.366 -12.552  1.00  0.00           H  
ATOM   1296  HB2 ASP A  84      17.177  26.500 -10.697  1.00  0.00           H  
ATOM   1297  HB3 ASP A  84      18.209  26.538 -11.962  1.00  0.00           H  
ATOM   1298  N   GLY A  85      17.759  22.729 -12.802  1.00  0.00           N  
ATOM   1299  CA  GLY A  85      18.519  21.815 -13.612  1.00  0.00           C  
ATOM   1300  C   GLY A  85      19.850  21.383 -13.038  1.00  0.00           C  
ATOM   1301  O   GLY A  85      20.480  20.452 -13.568  1.00  0.00           O  
ATOM   1302  H   GLY A  85      17.124  22.345 -12.131  1.00  0.00           H  
ATOM   1303  HA2 GLY A  85      18.692  22.256 -14.493  1.00  0.00           H  
ATOM   1304  HA3 GLY A  85      17.964  20.995 -13.753  1.00  0.00           H  
ATOM   1305  N   THR A  86      20.306  22.029 -11.979  1.00  0.00           N  
ATOM   1306  CA  THR A  86      21.593  21.686 -11.363  1.00  0.00           C  
ATOM   1307  C   THR A  86      21.451  20.458 -10.485  1.00  0.00           C  
ATOM   1308  O   THR A  86      20.406  20.169  -9.895  1.00  0.00           O  
ATOM   1309  CB  THR A  86      22.168  22.877 -10.584  1.00  0.00           C  
ATOM   1310  OG1 THR A  86      21.363  23.152  -9.436  1.00  0.00           O  
ATOM   1311  CG2 THR A  86      22.192  24.121 -11.474  1.00  0.00           C  
ATOM   1312  H   THR A  86      19.760  22.770 -11.588  1.00  0.00           H  
ATOM   1313  HA  THR A  86      22.234  21.464 -12.098  1.00  0.00           H  
ATOM   1314  HB  THR A  86      23.100  22.662 -10.291  1.00  0.00           H  
ATOM   1315  HG1 THR A  86      21.748  23.929  -8.938  1.00  0.00           H  
ATOM   1316 HG21 THR A  86      22.568  24.892 -10.959  1.00  0.00           H  
ATOM   1317 HG22 THR A  86      22.763  23.946 -12.276  1.00  0.00           H  
ATOM   1318 HG23 THR A  86      21.261  24.338 -11.768  1.00  0.00           H  
ATOM   1319  N   PRO A  87      22.513  19.670 -10.397  1.00  0.00           N  
ATOM   1320  CA  PRO A  87      22.558  18.450  -9.642  1.00  0.00           C  
ATOM   1321  C   PRO A  87      22.430  18.619  -8.136  1.00  0.00           C  
ATOM   1322  O   PRO A  87      22.926  19.583  -7.558  1.00  0.00           O  
ATOM   1323  CB  PRO A  87      23.940  17.780  -9.914  1.00  0.00           C  
ATOM   1324  CG  PRO A  87      24.532  18.654 -10.973  1.00  0.00           C  
ATOM   1325  CD  PRO A  87      23.773  19.952 -11.097  1.00  0.00           C  
ATOM   1326  HA  PRO A  87      21.833  17.841  -9.964  1.00  0.00           H  
ATOM   1327  HB2 PRO A  87      24.507  17.778  -9.090  1.00  0.00           H  
ATOM   1328  HB3 PRO A  87      23.827  16.842 -10.243  1.00  0.00           H  
ATOM   1329  HG2 PRO A  87      25.483  18.854 -10.737  1.00  0.00           H  
ATOM   1330  HG3 PRO A  87      24.500  18.172 -11.849  1.00  0.00           H  
ATOM   1331  HD2 PRO A  87      24.268  20.701 -10.657  1.00  0.00           H  
ATOM   1332  HD3 PRO A  87      23.607  20.181 -12.056  1.00  0.00           H  
ATOM   1333  N   VAL A  88      21.775  17.650  -7.496  1.00  0.00           N  
ATOM   1334  CA  VAL A  88      21.712  17.631  -6.027  1.00  0.00           C  
ATOM   1335  C   VAL A  88      22.955  16.810  -5.634  1.00  0.00           C  
ATOM   1336  O   VAL A  88      23.154  15.715  -6.188  1.00  0.00           O  
ATOM   1337  CB  VAL A  88      20.464  16.984  -5.446  1.00  0.00           C  
ATOM   1338  CG1 VAL A  88      20.564  16.889  -3.918  1.00  0.00           C  
ATOM   1339  CG2 VAL A  88      19.201  17.745  -5.833  1.00  0.00           C  
ATOM   1340  H   VAL A  88      21.322  16.929  -8.020  1.00  0.00           H  
ATOM   1341  HA  VAL A  88      21.801  18.563  -5.676  1.00  0.00           H  
ATOM   1342  HB  VAL A  88      20.394  16.056  -5.812  1.00  0.00           H  
ATOM   1343 HG11 VAL A  88      19.736  16.462  -3.556  1.00  0.00           H  
ATOM   1344 HG12 VAL A  88      21.360  16.337  -3.670  1.00  0.00           H  
ATOM   1345 HG13 VAL A  88      20.662  17.807  -3.533  1.00  0.00           H  
ATOM   1346 HG21 VAL A  88      18.404  17.292  -5.434  1.00  0.00           H  
ATOM   1347 HG22 VAL A  88      19.258  18.682  -5.489  1.00  0.00           H  
ATOM   1348 HG23 VAL A  88      19.113  17.760  -6.829  1.00  0.00           H  
ATOM   1349  N   THR A  89      23.828  17.355  -4.805  1.00  0.00           N  
ATOM   1350  CA  THR A  89      25.056  16.635  -4.454  1.00  0.00           C  
ATOM   1351  C   THR A  89      25.184  16.424  -2.961  1.00  0.00           C  
ATOM   1352  O   THR A  89      24.444  16.982  -2.141  1.00  0.00           O  
ATOM   1353  CB  THR A  89      26.307  17.410  -4.937  1.00  0.00           C  
ATOM   1354  OG1 THR A  89      26.444  18.591  -4.114  1.00  0.00           O  
ATOM   1355  CG2 THR A  89      26.219  17.818  -6.393  1.00  0.00           C  
ATOM   1356  H   THR A  89      23.651  18.259  -4.417  1.00  0.00           H  
ATOM   1357  HA  THR A  89      25.041  15.741  -4.903  1.00  0.00           H  
ATOM   1358  HB  THR A  89      27.114  16.833  -4.811  1.00  0.00           H  
ATOM   1359  HG1 THR A  89      27.247  19.110  -4.407  1.00  0.00           H  
ATOM   1360 HG21 THR A  89      27.049  18.313  -6.651  1.00  0.00           H  
ATOM   1361 HG22 THR A  89      26.127  17.002  -6.963  1.00  0.00           H  
ATOM   1362 HG23 THR A  89      25.423  18.409  -6.526  1.00  0.00           H  
ATOM   1363  N   ALA A  90      26.215  15.673  -2.552  1.00  0.00           N  
ATOM   1364  CA  ALA A  90      26.489  15.446  -1.136  1.00  0.00           C  
ATOM   1365  C   ALA A  90      26.876  16.761  -0.454  1.00  0.00           C  
ATOM   1366  O   ALA A  90      26.655  16.953   0.740  1.00  0.00           O  
ATOM   1367  CB  ALA A  90      27.588  14.417  -0.963  1.00  0.00           C  
ATOM   1368  H   ALA A  90      26.814  15.256  -3.236  1.00  0.00           H  
ATOM   1369  HA  ALA A  90      25.657  15.097  -0.704  1.00  0.00           H  
ATOM   1370  HB1 ALA A  90      27.761  14.275   0.012  1.00  0.00           H  
ATOM   1371  HB2 ALA A  90      27.305  13.554  -1.380  1.00  0.00           H  
ATOM   1372  HB3 ALA A  90      28.423  14.743  -1.406  1.00  0.00           H  
ATOM   1373  N   HIS A  91      27.451  17.691  -1.227  1.00  0.00           N  
ATOM   1374  CA  HIS A  91      27.830  19.001  -0.722  1.00  0.00           C  
ATOM   1375  C   HIS A  91      26.608  19.805  -0.291  1.00  0.00           C  
ATOM   1376  O   HIS A  91      26.654  20.555   0.690  1.00  0.00           O  
ATOM   1377  CB  HIS A  91      28.639  19.777  -1.774  1.00  0.00           C  
ATOM   1378  CG  HIS A  91      29.785  18.936  -2.274  1.00  0.00           C  
ATOM   1379  ND1 HIS A  91      30.838  18.568  -1.467  1.00  0.00           N  
ATOM   1380  CD2 HIS A  91      29.991  18.370  -3.481  1.00  0.00           C  
ATOM   1381  CE1 HIS A  91      31.670  17.817  -2.175  1.00  0.00           C  
ATOM   1382  NE2 HIS A  91      31.185  17.680  -3.391  1.00  0.00           N  
ATOM   1383  H   HIS A  91      27.626  17.477  -2.188  1.00  0.00           H  
ATOM   1384  HA  HIS A  91      28.412  18.868   0.080  1.00  0.00           H  
ATOM   1385  HB2 HIS A  91      28.999  20.614  -1.362  1.00  0.00           H  
ATOM   1386  HB3 HIS A  91      28.043  20.012  -2.541  1.00  0.00           H  
ATOM   1387  HD1 HIS A  91      30.956  18.824  -0.508  1.00  0.00           H  
ATOM   1388  HD2 HIS A  91      29.397  18.437  -4.283  1.00  0.00           H  
ATOM   1389  HE1 HIS A  91      32.525  17.420  -1.841  1.00  0.00           H  
ATOM   1390  HE2 HIS A  91      31.612  17.160  -4.131  1.00  0.00           H  
ATOM   1391  N   ASP A  92      25.486  19.643  -0.998  1.00  0.00           N  
ATOM   1392  CA  ASP A  92      24.242  20.310  -0.623  1.00  0.00           C  
ATOM   1393  C   ASP A  92      23.822  19.867   0.784  1.00  0.00           C  
ATOM   1394  O   ASP A  92      23.412  20.687   1.596  1.00  0.00           O  
ATOM   1395  CB  ASP A  92      23.105  19.993  -1.593  1.00  0.00           C  
ATOM   1396  CG  ASP A  92      23.252  20.715  -2.915  1.00  0.00           C  
ATOM   1397  OD1 ASP A  92      23.548  21.933  -2.915  1.00  0.00           O  
ATOM   1398  OD2 ASP A  92      23.069  20.064  -3.972  1.00  0.00           O  
ATOM   1399  H   ASP A  92      25.498  19.051  -1.804  1.00  0.00           H  
ATOM   1400  HA  ASP A  92      24.395  21.298  -0.618  1.00  0.00           H  
ATOM   1401  HB2 ASP A  92      22.240  20.266  -1.173  1.00  0.00           H  
ATOM   1402  HB3 ASP A  92      23.096  19.008  -1.765  1.00  0.00           H  
ATOM   1403  N   PHE A  93      23.941  18.564   1.043  1.00  0.00           N  
ATOM   1404  CA  PHE A  93      23.603  17.999   2.338  1.00  0.00           C  
ATOM   1405  C   PHE A  93      24.560  18.453   3.421  1.00  0.00           C  
ATOM   1406  O   PHE A  93      24.134  18.752   4.542  1.00  0.00           O  
ATOM   1407  CB  PHE A  93      23.515  16.464   2.262  1.00  0.00           C  
ATOM   1408  CG  PHE A  93      22.195  16.036   1.646  1.00  0.00           C  
ATOM   1409  CD1 PHE A  93      21.081  15.857   2.450  1.00  0.00           C  
ATOM   1410  CD2 PHE A  93      22.086  15.839   0.283  1.00  0.00           C  
ATOM   1411  CE1 PHE A  93      19.865  15.479   1.902  1.00  0.00           C  
ATOM   1412  CE2 PHE A  93      20.875  15.458  -0.279  1.00  0.00           C  
ATOM   1413  CZ  PHE A  93      19.766  15.282   0.536  1.00  0.00           C  
ATOM   1414  H   PHE A  93      24.274  17.956   0.322  1.00  0.00           H  
ATOM   1415  HA  PHE A  93      22.694  18.338   2.583  1.00  0.00           H  
ATOM   1416  HB2 PHE A  93      23.586  16.084   3.184  1.00  0.00           H  
ATOM   1417  HB3 PHE A  93      24.267  16.119   1.701  1.00  0.00           H  
ATOM   1418  HD1 PHE A  93      21.155  16.002   3.437  1.00  0.00           H  
ATOM   1419  HD2 PHE A  93      22.885  15.972  -0.303  1.00  0.00           H  
ATOM   1420  HE1 PHE A  93      19.066  15.350   2.489  1.00  0.00           H  
ATOM   1421  HE2 PHE A  93      20.802  15.311  -1.266  1.00  0.00           H  
ATOM   1422  HZ  PHE A  93      18.891  15.012   0.134  1.00  0.00           H  
ATOM   1423  N   VAL A  94      25.867  18.545   3.103  1.00  0.00           N  
ATOM   1424  CA  VAL A  94      26.828  19.018   4.101  1.00  0.00           C  
ATOM   1425  C   VAL A  94      26.470  20.446   4.511  1.00  0.00           C  
ATOM   1426  O   VAL A  94      26.360  20.764   5.692  1.00  0.00           O  
ATOM   1427  CB  VAL A  94      28.270  18.957   3.578  1.00  0.00           C  
ATOM   1428  CG1 VAL A  94      29.220  19.730   4.481  1.00  0.00           C  
ATOM   1429  CG2 VAL A  94      28.715  17.497   3.482  1.00  0.00           C  
ATOM   1430  H   VAL A  94      26.179  18.291   2.188  1.00  0.00           H  
ATOM   1431  HA  VAL A  94      26.760  18.431   4.908  1.00  0.00           H  
ATOM   1432  HB  VAL A  94      28.297  19.361   2.664  1.00  0.00           H  
ATOM   1433 HG11 VAL A  94      30.149  19.672   4.115  1.00  0.00           H  
ATOM   1434 HG12 VAL A  94      28.937  20.688   4.521  1.00  0.00           H  
ATOM   1435 HG13 VAL A  94      29.199  19.338   5.401  1.00  0.00           H  
ATOM   1436 HG21 VAL A  94      29.654  17.457   3.141  1.00  0.00           H  
ATOM   1437 HG22 VAL A  94      28.670  17.075   4.387  1.00  0.00           H  
ATOM   1438 HG23 VAL A  94      28.111  17.005   2.855  1.00  0.00           H  
ATOM   1439  N   TYR A  95      26.274  21.307   3.517  1.00  0.00           N  
ATOM   1440  CA  TYR A  95      25.915  22.692   3.789  1.00  0.00           C  
ATOM   1441  C   TYR A  95      24.629  22.754   4.614  1.00  0.00           C  
ATOM   1442  O   TYR A  95      24.565  23.421   5.650  1.00  0.00           O  
ATOM   1443  CB  TYR A  95      25.700  23.462   2.484  1.00  0.00           C  
ATOM   1444  CG  TYR A  95      25.038  24.804   2.704  1.00  0.00           C  
ATOM   1445  CD1 TYR A  95      25.739  25.885   3.220  1.00  0.00           C  
ATOM   1446  CD2 TYR A  95      23.686  24.975   2.412  1.00  0.00           C  
ATOM   1447  CE1 TYR A  95      25.126  27.108   3.416  1.00  0.00           C  
ATOM   1448  CE2 TYR A  95      23.062  26.190   2.621  1.00  0.00           C  
ATOM   1449  CZ  TYR A  95      23.784  27.256   3.115  1.00  0.00           C  
ATOM   1450  OH  TYR A  95      23.157  28.466   3.314  1.00  0.00           O  
ATOM   1451  H   TYR A  95      26.374  21.000   2.571  1.00  0.00           H  
ATOM   1452  HA  TYR A  95      26.654  23.125   4.305  1.00  0.00           H  
ATOM   1453  HB2 TYR A  95      25.121  22.914   1.880  1.00  0.00           H  
ATOM   1454  HB3 TYR A  95      26.588  23.610   2.049  1.00  0.00           H  
ATOM   1455  HD1 TYR A  95      26.705  25.777   3.454  1.00  0.00           H  
ATOM   1456  HD2 TYR A  95      23.160  24.207   2.046  1.00  0.00           H  
ATOM   1457  HE1 TYR A  95      25.650  27.881   3.773  1.00  0.00           H  
ATOM   1458  HE2 TYR A  95      22.089  26.296   2.415  1.00  0.00           H  
ATOM   1459  HH  TYR A  95      22.187  28.568   3.095  1.00  0.00           H  
ATOM   1460  N   SER A  96      23.608  22.055   4.120  1.00  0.00           N  
ATOM   1461  CA  SER A  96      22.302  22.061   4.774  1.00  0.00           C  
ATOM   1462  C   SER A  96      22.319  21.594   6.205  1.00  0.00           C  
ATOM   1463  O   SER A  96      21.737  22.272   7.075  1.00  0.00           O  
ATOM   1464  CB  SER A  96      21.321  21.227   3.925  1.00  0.00           C  
ATOM   1465  OG  SER A  96      21.240  21.783   2.630  1.00  0.00           O  
ATOM   1466  H   SER A  96      23.738  21.517   3.287  1.00  0.00           H  
ATOM   1467  HA  SER A  96      21.971  23.005   4.772  1.00  0.00           H  
ATOM   1468  HB2 SER A  96      20.416  21.238   4.351  1.00  0.00           H  
ATOM   1469  HB3 SER A  96      21.649  20.284   3.864  1.00  0.00           H  
ATOM   1470  HG  SER A  96      20.605  21.245   2.076  1.00  0.00           H  
ATOM   1471  N   TRP A  97      22.973  20.467   6.520  1.00  0.00           N  
ATOM   1472  CA  TRP A  97      22.988  19.993   7.913  1.00  0.00           C  
ATOM   1473  C   TRP A  97      23.816  20.923   8.782  1.00  0.00           C  
ATOM   1474  O   TRP A  97      23.502  21.113   9.970  1.00  0.00           O  
ATOM   1475  CB  TRP A  97      23.366  18.534   8.029  1.00  0.00           C  
ATOM   1476  CG  TRP A  97      22.362  17.560   7.465  1.00  0.00           C  
ATOM   1477  CD1 TRP A  97      21.397  17.794   6.523  1.00  0.00           C  
ATOM   1478  CD2 TRP A  97      22.303  16.156   7.754  1.00  0.00           C  
ATOM   1479  NE1 TRP A  97      20.725  16.633   6.231  1.00  0.00           N  
ATOM   1480  CE2 TRP A  97      21.263  15.611   6.968  1.00  0.00           C  
ATOM   1481  CE3 TRP A  97      23.014  15.307   8.612  1.00  0.00           C  
ATOM   1482  CZ2 TRP A  97      20.931  14.255   7.019  1.00  0.00           C  
ATOM   1483  CZ3 TRP A  97      22.679  13.964   8.660  1.00  0.00           C  
ATOM   1484  CH2 TRP A  97      21.646  13.451   7.865  1.00  0.00           C  
ATOM   1485  H   TRP A  97      23.450  19.949   5.810  1.00  0.00           H  
ATOM   1486  HA  TRP A  97      22.047  20.065   8.243  1.00  0.00           H  
ATOM   1487  HB2 TRP A  97      23.490  18.323   8.999  1.00  0.00           H  
ATOM   1488  HB3 TRP A  97      24.231  18.400   7.546  1.00  0.00           H  
ATOM   1489  HD1 TRP A  97      21.208  18.684   6.107  1.00  0.00           H  
ATOM   1490  HE1 TRP A  97      19.966  16.547   5.585  1.00  0.00           H  
ATOM   1491  HE3 TRP A  97      23.753  15.666   9.182  1.00  0.00           H  
ATOM   1492  HZ2 TRP A  97      20.194  13.883   6.455  1.00  0.00           H  
ATOM   1493  HZ3 TRP A  97      23.182  13.352   9.271  1.00  0.00           H  
ATOM   1494  HH2 TRP A  97      21.426  12.477   7.917  1.00  0.00           H  
ATOM   1495  N   GLN A  98      24.845  21.572   8.214  1.00  0.00           N  
ATOM   1496  CA  GLN A  98      25.614  22.547   8.985  1.00  0.00           C  
ATOM   1497  C   GLN A  98      24.748  23.760   9.331  1.00  0.00           C  
ATOM   1498  O   GLN A  98      24.781  24.259  10.459  1.00  0.00           O  
ATOM   1499  CB  GLN A  98      26.841  23.005   8.193  1.00  0.00           C  
ATOM   1500  CG  GLN A  98      27.937  21.949   8.136  1.00  0.00           C  
ATOM   1501  CD  GLN A  98      29.057  22.328   7.179  1.00  0.00           C  
ATOM   1502  OE1 GLN A  98      28.961  23.299   6.436  1.00  0.00           O  
ATOM   1503  NE2 GLN A  98      30.120  21.527   7.192  1.00  0.00           N  
ATOM   1504  H   GLN A  98      25.086  21.388   7.261  1.00  0.00           H  
ATOM   1505  HA  GLN A  98      25.921  22.117   9.834  1.00  0.00           H  
ATOM   1506  HB2 GLN A  98      27.212  23.827   8.626  1.00  0.00           H  
ATOM   1507  HB3 GLN A  98      26.556  23.220   7.259  1.00  0.00           H  
ATOM   1508  HG2 GLN A  98      27.535  21.085   7.834  1.00  0.00           H  
ATOM   1509  HG3 GLN A  98      28.322  21.835   9.052  1.00  0.00           H  
ATOM   1510 HE21 GLN A  98      30.151  20.747   7.817  1.00  0.00           H  
ATOM   1511 HE22 GLN A  98      30.888  21.705   6.577  1.00  0.00           H  
ATOM   1512  N   ARG A  99      23.951  24.228   8.371  1.00  0.00           N  
ATOM   1513  CA  ARG A  99      23.057  25.370   8.586  1.00  0.00           C  
ATOM   1514  C   ARG A  99      22.009  25.042   9.647  1.00  0.00           C  
ATOM   1515  O   ARG A  99      21.697  25.864  10.504  1.00  0.00           O  
ATOM   1516  CB  ARG A  99      22.394  25.798   7.289  1.00  0.00           C  
ATOM   1517  CG  ARG A  99      21.435  26.980   7.417  1.00  0.00           C  
ATOM   1518  CD  ARG A  99      20.968  27.419   6.038  1.00  0.00           C  
ATOM   1519  NE  ARG A  99      20.138  28.610   6.069  1.00  0.00           N  
ATOM   1520  CZ  ARG A  99      18.810  28.642   6.002  1.00  0.00           C  
ATOM   1521  NH1 ARG A  99      18.132  27.508   5.888  1.00  0.00           N  
ATOM   1522  NH2 ARG A  99      18.173  29.809   6.031  1.00  0.00           N  
ATOM   1523  H   ARG A  99      23.963  23.786   7.474  1.00  0.00           H  
ATOM   1524  HA  ARG A  99      23.607  26.135   8.920  1.00  0.00           H  
ATOM   1525  HB2 ARG A  99      21.880  25.018   6.931  1.00  0.00           H  
ATOM   1526  HB3 ARG A  99      23.113  26.050   6.641  1.00  0.00           H  
ATOM   1527  HG2 ARG A  99      21.904  27.741   7.866  1.00  0.00           H  
ATOM   1528  HG3 ARG A  99      20.643  26.707   7.964  1.00  0.00           H  
ATOM   1529  HD2 ARG A  99      20.441  26.674   5.629  1.00  0.00           H  
ATOM   1530  HD3 ARG A  99      21.773  27.607   5.475  1.00  0.00           H  
ATOM   1531  HE  ARG A  99      20.609  29.489   6.148  1.00  0.00           H  
ATOM   1532 HH11 ARG A  99      17.133  27.525   5.837  1.00  0.00           H  
ATOM   1533 HH12 ARG A  99      18.619  26.635   5.853  1.00  0.00           H  
ATOM   1534 HH21 ARG A  99      17.175  29.835   5.981  1.00  0.00           H  
ATOM   1535 HH22 ARG A  99      18.692  30.660   6.103  1.00  0.00           H  
ATOM   1536  N   LEU A 100      21.511  23.799   9.621  1.00  0.00           N  
ATOM   1537  CA  LEU A 100      20.547  23.355  10.627  1.00  0.00           C  
ATOM   1538  C   LEU A 100      21.153  23.413  12.027  1.00  0.00           C  
ATOM   1539  O   LEU A 100      20.529  23.865  12.989  1.00  0.00           O  
ATOM   1540  CB  LEU A 100      20.091  21.923  10.319  1.00  0.00           C  
ATOM   1541  CG  LEU A 100      19.140  21.292  11.335  1.00  0.00           C  
ATOM   1542  CD1 LEU A 100      17.874  22.132  11.475  1.00  0.00           C  
ATOM   1543  CD2 LEU A 100      18.810  19.855  10.939  1.00  0.00           C  
ATOM   1544  H   LEU A 100      21.802  23.166   8.904  1.00  0.00           H  
ATOM   1545  HA  LEU A 100      19.751  23.959  10.597  1.00  0.00           H  
ATOM   1546  HB2 LEU A 100      20.907  21.347  10.264  1.00  0.00           H  
ATOM   1547  HB3 LEU A 100      19.629  21.933   9.432  1.00  0.00           H  
ATOM   1548  HG  LEU A 100      19.601  21.273  12.222  1.00  0.00           H  
ATOM   1549 HD11 LEU A 100      17.263  21.706  12.142  1.00  0.00           H  
ATOM   1550 HD12 LEU A 100      18.117  23.051  11.784  1.00  0.00           H  
ATOM   1551 HD13 LEU A 100      17.412  22.189  10.590  1.00  0.00           H  
ATOM   1552 HD21 LEU A 100      18.188  19.458  11.614  1.00  0.00           H  
ATOM   1553 HD22 LEU A 100      18.374  19.849  10.039  1.00  0.00           H  
ATOM   1554 HD23 LEU A 100      19.652  19.317  10.905  1.00  0.00           H  
ATOM   1555  N   ALA A 101      22.394  22.960  12.162  1.00  0.00           N  
ATOM   1556  CA  ALA A 101      23.121  22.931  13.413  1.00  0.00           C  
ATOM   1557  C   ALA A 101      23.559  24.299  13.932  1.00  0.00           C  
ATOM   1558  O   ALA A 101      23.685  24.500  15.141  1.00  0.00           O  
ATOM   1559  CB  ALA A 101      24.395  22.080  13.197  1.00  0.00           C  
ATOM   1560  H   ALA A 101      22.857  22.616  11.345  1.00  0.00           H  
ATOM   1561  HA  ALA A 101      22.552  22.490  14.107  1.00  0.00           H  
ATOM   1562  HB1 ALA A 101      24.919  22.042  14.048  1.00  0.00           H  
ATOM   1563  HB2 ALA A 101      24.135  21.154  12.924  1.00  0.00           H  
ATOM   1564  HB3 ALA A 101      24.955  22.494  12.479  1.00  0.00           H  
ATOM   1565  N   ASP A 102      23.811  25.229  13.023  1.00  0.00           N  
ATOM   1566  CA  ASP A 102      24.285  26.563  13.369  1.00  0.00           C  
ATOM   1567  C   ASP A 102      23.293  27.327  14.220  1.00  0.00           C  
ATOM   1568  O   ASP A 102      22.182  27.636  13.781  1.00  0.00           O  
ATOM   1569  CB  ASP A 102      24.531  27.340  12.070  1.00  0.00           C  
ATOM   1570  CG  ASP A 102      25.253  28.655  12.237  1.00  0.00           C  
ATOM   1571  OD1 ASP A 102      25.274  29.254  13.331  1.00  0.00           O  
ATOM   1572  OD2 ASP A 102      25.817  29.122  11.215  1.00  0.00           O  
ATOM   1573  H   ASP A 102      23.670  25.006  12.058  1.00  0.00           H  
ATOM   1574  HA  ASP A 102      25.148  26.482  13.868  1.00  0.00           H  
ATOM   1575  HB2 ASP A 102      23.644  27.525  11.647  1.00  0.00           H  
ATOM   1576  HB3 ASP A 102      25.076  26.762  11.462  1.00  0.00           H  
ATOM   1577  N   PRO A 103      23.722  27.750  15.400  1.00  0.00           N  
ATOM   1578  CA  PRO A 103      22.938  28.535  16.331  1.00  0.00           C  
ATOM   1579  C   PRO A 103      22.362  29.789  15.698  1.00  0.00           C  
ATOM   1580  O   PRO A 103      21.242  30.223  16.014  1.00  0.00           O  
ATOM   1581  CB  PRO A 103      23.858  28.911  17.509  1.00  0.00           C  
ATOM   1582  CG  PRO A 103      25.038  28.014  17.322  1.00  0.00           C  
ATOM   1583  CD  PRO A 103      25.059  27.451  15.923  1.00  0.00           C  
ATOM   1584  HA  PRO A 103      22.186  27.972  16.675  1.00  0.00           H  
ATOM   1585  HB2 PRO A 103      24.128  29.873  17.460  1.00  0.00           H  
ATOM   1586  HB3 PRO A 103      23.409  28.735  18.385  1.00  0.00           H  
ATOM   1587  HG2 PRO A 103      25.876  28.536  17.479  1.00  0.00           H  
ATOM   1588  HG3 PRO A 103      24.986  27.261  17.979  1.00  0.00           H  
ATOM   1589  HD2 PRO A 103      25.764  27.896  15.371  1.00  0.00           H  
ATOM   1590  HD3 PRO A 103      25.222  26.464  15.939  1.00  0.00           H  
ATOM   1591  N   ASN A 104      23.069  30.401  14.752  1.00  0.00           N  
ATOM   1592  CA  ASN A 104      22.596  31.585  14.056  1.00  0.00           C  
ATOM   1593  C   ASN A 104      21.383  31.335  13.187  1.00  0.00           C  
ATOM   1594  O   ASN A 104      20.600  32.268  12.913  1.00  0.00           O  
ATOM   1595  CB  ASN A 104      23.773  32.193  13.266  1.00  0.00           C  
ATOM   1596  CG  ASN A 104      24.806  32.683  14.294  1.00  0.00           C  
ATOM   1597  OD1 ASN A 104      24.651  33.771  14.845  1.00  0.00           O  
ATOM   1598  ND2 ASN A 104      25.796  31.848  14.576  1.00  0.00           N  
ATOM   1599  H   ASN A 104      23.965  30.030  14.509  1.00  0.00           H  
ATOM   1600  HA  ASN A 104      22.330  32.252  14.752  1.00  0.00           H  
ATOM   1601  HB2 ASN A 104      23.453  32.960  12.710  1.00  0.00           H  
ATOM   1602  HB3 ASN A 104      24.182  31.499  12.673  1.00  0.00           H  
ATOM   1603 HD21 ASN A 104      25.868  30.976  14.092  1.00  0.00           H  
ATOM   1604 HD22 ASN A 104      26.471  32.090  15.273  1.00  0.00           H  
ATOM   1605  N   THR A 105      21.137  30.085  12.776  1.00  0.00           N  
ATOM   1606  CA  THR A 105      19.930  29.769  11.999  1.00  0.00           C  
ATOM   1607  C   THR A 105      18.715  29.728  12.923  1.00  0.00           C  
ATOM   1608  O   THR A 105      17.567  29.878  12.507  1.00  0.00           O  
ATOM   1609  CB  THR A 105      20.079  28.420  11.280  1.00  0.00           C  
ATOM   1610  OG1 THR A 105      21.331  28.429  10.576  1.00  0.00           O  
ATOM   1611  CG2 THR A 105      18.938  28.183  10.308  1.00  0.00           C  
ATOM   1612  H   THR A 105      21.784  29.356  13.001  1.00  0.00           H  
ATOM   1613  HA  THR A 105      19.791  30.485  11.315  1.00  0.00           H  
ATOM   1614  HB  THR A 105      20.090  27.686  11.959  1.00  0.00           H  
ATOM   1615  HG1 THR A 105      21.451  27.559  10.098  1.00  0.00           H  
ATOM   1616 HG21 THR A 105      19.063  27.299   9.857  1.00  0.00           H  
ATOM   1617 HG22 THR A 105      18.071  28.184  10.806  1.00  0.00           H  
ATOM   1618 HG23 THR A 105      18.929  28.910   9.621  1.00  0.00           H  
ATOM   1619  N   ALA A 106      18.961  29.471  14.210  1.00  0.00           N  
ATOM   1620  CA  ALA A 106      17.931  29.420  15.224  1.00  0.00           C  
ATOM   1621  C   ALA A 106      16.785  28.499  14.829  1.00  0.00           C  
ATOM   1622  O   ALA A 106      15.606  28.830  15.012  1.00  0.00           O  
ATOM   1623  CB  ALA A 106      17.410  30.835  15.492  1.00  0.00           C  
ATOM   1624  H   ALA A 106      19.907  29.305  14.487  1.00  0.00           H  
ATOM   1625  HA  ALA A 106      18.338  29.070  16.068  1.00  0.00           H  
ATOM   1626  HB1 ALA A 106      16.698  30.801  16.193  1.00  0.00           H  
ATOM   1627  HB2 ALA A 106      18.162  31.413  15.809  1.00  0.00           H  
ATOM   1628  HB3 ALA A 106      17.030  31.216  14.649  1.00  0.00           H  
ATOM   1629  N   SER A 107      17.126  27.319  14.296  1.00  0.00           N  
ATOM   1630  CA  SER A 107      16.080  26.384  13.904  1.00  0.00           C  
ATOM   1631  C   SER A 107      15.439  25.758  15.128  1.00  0.00           C  
ATOM   1632  O   SER A 107      16.101  25.304  16.069  1.00  0.00           O  
ATOM   1633  CB  SER A 107      16.696  25.248  13.059  1.00  0.00           C  
ATOM   1634  OG  SER A 107      15.681  24.255  12.811  1.00  0.00           O  
ATOM   1635  H   SER A 107      18.089  27.082  14.168  1.00  0.00           H  
ATOM   1636  HA  SER A 107      15.385  26.863  13.368  1.00  0.00           H  
ATOM   1637  HB2 SER A 107      17.458  24.834  13.557  1.00  0.00           H  
ATOM   1638  HB3 SER A 107      17.026  25.616  12.190  1.00  0.00           H  
ATOM   1639  HG  SER A 107      16.068  23.513  12.264  1.00  0.00           H  
ATOM   1640  N   PRO A 108      14.120  25.600  15.078  1.00  0.00           N  
ATOM   1641  CA  PRO A 108      13.361  24.905  16.104  1.00  0.00           C  
ATOM   1642  C   PRO A 108      13.711  23.413  16.096  1.00  0.00           C  
ATOM   1643  O   PRO A 108      13.455  22.686  17.056  1.00  0.00           O  
ATOM   1644  CB  PRO A 108      11.869  25.091  15.764  1.00  0.00           C  
ATOM   1645  CG  PRO A 108      11.932  25.393  14.283  1.00  0.00           C  
ATOM   1646  CD  PRO A 108      13.269  26.056  13.980  1.00  0.00           C  
ATOM   1647  HA  PRO A 108      13.559  25.298  17.002  1.00  0.00           H  
ATOM   1648  HB2 PRO A 108      11.347  24.258  15.945  1.00  0.00           H  
ATOM   1649  HB3 PRO A 108      11.470  25.852  16.275  1.00  0.00           H  
ATOM   1650  HG2 PRO A 108      11.851  24.543  13.762  1.00  0.00           H  
ATOM   1651  HG3 PRO A 108      11.186  26.010  14.033  1.00  0.00           H  
ATOM   1652  HD2 PRO A 108      13.628  25.753  13.097  1.00  0.00           H  
ATOM   1653  HD3 PRO A 108      13.184  27.052  13.981  1.00  0.00           H  
ATOM   1654  N   TYR A 109      14.296  22.937  14.984  1.00  0.00           N  
ATOM   1655  CA  TYR A 109      14.716  21.561  14.852  1.00  0.00           C  
ATOM   1656  C   TYR A 109      16.225  21.373  14.870  1.00  0.00           C  
ATOM   1657  O   TYR A 109      16.736  20.336  14.436  1.00  0.00           O  
ATOM   1658  CB  TYR A 109      14.120  20.921  13.598  1.00  0.00           C  
ATOM   1659  CG  TYR A 109      12.898  20.083  13.902  1.00  0.00           C  
ATOM   1660  CD1 TYR A 109      13.029  18.770  14.340  1.00  0.00           C  
ATOM   1661  CD2 TYR A 109      11.622  20.603  13.738  1.00  0.00           C  
ATOM   1662  CE1 TYR A 109      11.909  17.998  14.617  1.00  0.00           C  
ATOM   1663  CE2 TYR A 109      10.498  19.830  13.997  1.00  0.00           C  
ATOM   1664  CZ  TYR A 109      10.653  18.528  14.441  1.00  0.00           C  
ATOM   1665  OH  TYR A 109       9.528  17.766  14.670  1.00  0.00           O  
ATOM   1666  H   TYR A 109      14.447  23.560  14.217  1.00  0.00           H  
ATOM   1667  HA  TYR A 109      14.348  21.065  15.638  1.00  0.00           H  
ATOM   1668  HB2 TYR A 109      14.813  20.337  13.176  1.00  0.00           H  
ATOM   1669  HB3 TYR A 109      13.861  21.646  12.960  1.00  0.00           H  
ATOM   1670  HD1 TYR A 109      13.941  18.377  14.457  1.00  0.00           H  
ATOM   1671  HD2 TYR A 109      11.510  21.547  13.429  1.00  0.00           H  
ATOM   1672  HE1 TYR A 109      12.016  17.059  14.944  1.00  0.00           H  
ATOM   1673  HE2 TYR A 109       9.583  20.211  13.864  1.00  0.00           H  
ATOM   1674  HH  TYR A 109       8.620  18.163  14.538  1.00  0.00           H  
ATOM   1675  N   ALA A 110      16.952  22.338  15.452  1.00  0.00           N  
ATOM   1676  CA  ALA A 110      18.403  22.187  15.596  1.00  0.00           C  
ATOM   1677  C   ALA A 110      18.726  20.898  16.338  1.00  0.00           C  
ATOM   1678  O   ALA A 110      19.658  20.159  15.987  1.00  0.00           O  
ATOM   1679  CB  ALA A 110      18.970  23.375  16.384  1.00  0.00           C  
ATOM   1680  H   ALA A 110      16.502  23.165  15.789  1.00  0.00           H  
ATOM   1681  HA  ALA A 110      18.824  22.161  14.689  1.00  0.00           H  
ATOM   1682  HB1 ALA A 110      19.960  23.269  16.481  1.00  0.00           H  
ATOM   1683  HB2 ALA A 110      18.772  24.224  15.895  1.00  0.00           H  
ATOM   1684  HB3 ALA A 110      18.548  23.406  17.290  1.00  0.00           H  
ATOM   1685  N   SER A 111      17.939  20.567  17.367  1.00  0.00           N  
ATOM   1686  CA  SER A 111      18.128  19.365  18.155  1.00  0.00           C  
ATOM   1687  C   SER A 111      17.879  18.067  17.418  1.00  0.00           C  
ATOM   1688  O   SER A 111      18.231  16.993  17.947  1.00  0.00           O  
ATOM   1689  CB  SER A 111      17.247  19.407  19.423  1.00  0.00           C  
ATOM   1690  OG  SER A 111      17.729  20.411  20.307  1.00  0.00           O  
ATOM   1691  H   SER A 111      17.184  21.178  17.604  1.00  0.00           H  
ATOM   1692  HA  SER A 111      19.081  19.356  18.457  1.00  0.00           H  
ATOM   1693  HB2 SER A 111      17.279  18.518  19.880  1.00  0.00           H  
ATOM   1694  HB3 SER A 111      16.303  19.616  19.166  1.00  0.00           H  
ATOM   1695  HG  SER A 111      17.157  20.436  21.127  1.00  0.00           H  
ATOM   1696  N   TYR A 112      17.346  18.078  16.207  1.00  0.00           N  
ATOM   1697  CA  TYR A 112      17.142  16.863  15.423  1.00  0.00           C  
ATOM   1698  C   TYR A 112      18.495  16.175  15.198  1.00  0.00           C  
ATOM   1699  O   TYR A 112      18.567  14.943  15.163  1.00  0.00           O  
ATOM   1700  CB  TYR A 112      16.458  17.155  14.095  1.00  0.00           C  
ATOM   1701  CG  TYR A 112      15.688  15.974  13.537  1.00  0.00           C  
ATOM   1702  CD1 TYR A 112      14.573  15.491  14.224  1.00  0.00           C  
ATOM   1703  CD2 TYR A 112      16.049  15.354  12.353  1.00  0.00           C  
ATOM   1704  CE1 TYR A 112      13.847  14.420  13.737  1.00  0.00           C  
ATOM   1705  CE2 TYR A 112      15.327  14.270  11.857  1.00  0.00           C  
ATOM   1706  CZ  TYR A 112      14.224  13.814  12.555  1.00  0.00           C  
ATOM   1707  OH  TYR A 112      13.468  12.758  12.083  1.00  0.00           O  
ATOM   1708  H   TYR A 112      17.071  18.955  15.812  1.00  0.00           H  
ATOM   1709  HA  TYR A 112      16.558  16.244  15.948  1.00  0.00           H  
ATOM   1710  HB2 TYR A 112      17.157  17.419  13.431  1.00  0.00           H  
ATOM   1711  HB3 TYR A 112      15.821  17.914  14.228  1.00  0.00           H  
ATOM   1712  HD1 TYR A 112      14.295  15.926  15.081  1.00  0.00           H  
ATOM   1713  HD2 TYR A 112      16.842  15.690  11.845  1.00  0.00           H  
ATOM   1714  HE1 TYR A 112      13.050  14.085  14.240  1.00  0.00           H  
ATOM   1715  HE2 TYR A 112      15.604  13.826  11.005  1.00  0.00           H  
ATOM   1716  HH  TYR A 112      13.722  12.304  11.229  1.00  0.00           H  
ATOM   1717  N   LEU A 113      19.574  16.960  15.093  1.00  0.00           N  
ATOM   1718  CA  LEU A 113      20.922  16.424  14.924  1.00  0.00           C  
ATOM   1719  C   LEU A 113      21.441  15.824  16.222  1.00  0.00           C  
ATOM   1720  O   LEU A 113      22.303  14.933  16.186  1.00  0.00           O  
ATOM   1721  CB  LEU A 113      21.839  17.495  14.332  1.00  0.00           C  
ATOM   1722  CG  LEU A 113      21.436  18.010  12.944  1.00  0.00           C  
ATOM   1723  CD1 LEU A 113      22.263  19.231  12.552  1.00  0.00           C  
ATOM   1724  CD2 LEU A 113      21.566  16.928  11.879  1.00  0.00           C  
ATOM   1725  H   LEU A 113      19.452  17.952  15.132  1.00  0.00           H  
ATOM   1726  HA  LEU A 113      20.864  15.682  14.257  1.00  0.00           H  
ATOM   1727  HB2 LEU A 113      22.759  17.110  14.263  1.00  0.00           H  
ATOM   1728  HB3 LEU A 113      21.849  18.274  14.959  1.00  0.00           H  
ATOM   1729  HG  LEU A 113      20.476  18.288  12.985  1.00  0.00           H  
ATOM   1730 HD11 LEU A 113      21.982  19.547  11.646  1.00  0.00           H  
ATOM   1731 HD12 LEU A 113      22.117  19.961  13.220  1.00  0.00           H  
ATOM   1732 HD13 LEU A 113      23.232  18.985  12.534  1.00  0.00           H  
ATOM   1733 HD21 LEU A 113      21.296  17.300  10.991  1.00  0.00           H  
ATOM   1734 HD22 LEU A 113      22.515  16.616  11.835  1.00  0.00           H  
ATOM   1735 HD23 LEU A 113      20.973  16.158  12.112  1.00  0.00           H  
ATOM   1736  N   GLN A 114      20.913  16.229  17.377  1.00  0.00           N  
ATOM   1737  CA  GLN A 114      21.245  15.640  18.660  1.00  0.00           C  
ATOM   1738  C   GLN A 114      20.495  14.301  18.806  1.00  0.00           C  
ATOM   1739  O   GLN A 114      21.021  13.328  19.344  1.00  0.00           O  
ATOM   1740  CB  GLN A 114      20.882  16.522  19.850  1.00  0.00           C  
ATOM   1741  CG  GLN A 114      21.593  17.853  19.931  1.00  0.00           C  
ATOM   1742  CD  GLN A 114      21.163  18.720  21.098  1.00  0.00           C  
ATOM   1743  OE1 GLN A 114      19.998  19.122  21.233  1.00  0.00           O  
ATOM   1744  NE2 GLN A 114      22.124  19.053  21.966  1.00  0.00           N  
ATOM   1745  H   GLN A 114      20.252  16.979  17.358  1.00  0.00           H  
ATOM   1746  HA  GLN A 114      22.228  15.460  18.684  1.00  0.00           H  
ATOM   1747  HB2 GLN A 114      21.092  16.012  20.684  1.00  0.00           H  
ATOM   1748  HB3 GLN A 114      19.899  16.702  19.808  1.00  0.00           H  
ATOM   1749  HG2 GLN A 114      21.414  18.355  19.085  1.00  0.00           H  
ATOM   1750  HG3 GLN A 114      22.574  17.679  20.015  1.00  0.00           H  
ATOM   1751 HE21 GLN A 114      23.056  18.715  21.834  1.00  0.00           H  
ATOM   1752 HE22 GLN A 114      21.911  19.640  22.747  1.00  0.00           H  
ATOM   1753  N   TYR A 115      19.265  14.242  18.287  1.00  0.00           N  
ATOM   1754  CA  TYR A 115      18.446  13.032  18.334  1.00  0.00           C  
ATOM   1755  C   TYR A 115      19.108  11.896  17.548  1.00  0.00           C  
ATOM   1756  O   TYR A 115      19.016  10.725  17.930  1.00  0.00           O  
ATOM   1757  CB  TYR A 115      17.020  13.243  17.819  1.00  0.00           C  
ATOM   1758  CG  TYR A 115      16.233  14.383  18.425  1.00  0.00           C  
ATOM   1759  CD1 TYR A 115      16.609  14.983  19.616  1.00  0.00           C  
ATOM   1760  CD2 TYR A 115      15.065  14.846  17.815  1.00  0.00           C  
ATOM   1761  CE1 TYR A 115      15.898  16.030  20.161  1.00  0.00           C  
ATOM   1762  CE2 TYR A 115      14.332  15.881  18.361  1.00  0.00           C  
ATOM   1763  CZ  TYR A 115      14.752  16.478  19.530  1.00  0.00           C  
ATOM   1764  OH  TYR A 115      14.040  17.516  20.096  1.00  0.00           O  
ATOM   1765  H   TYR A 115      18.890  15.059  17.849  1.00  0.00           H  
ATOM   1766  HA  TYR A 115      18.384  12.744  19.290  1.00  0.00           H  
ATOM   1767  HB2 TYR A 115      16.510  12.400  17.990  1.00  0.00           H  
ATOM   1768  HB3 TYR A 115      17.076  13.405  16.834  1.00  0.00           H  
ATOM   1769  HD1 TYR A 115      17.420  14.646  20.094  1.00  0.00           H  
ATOM   1770  HD2 TYR A 115      14.753  14.419  16.966  1.00  0.00           H  
ATOM   1771  HE1 TYR A 115      16.209  16.463  21.007  1.00  0.00           H  
ATOM   1772  HE2 TYR A 115      13.498  16.197  17.909  1.00  0.00           H  
ATOM   1773  HH  TYR A 115      13.209  17.852  19.653  1.00  0.00           H  
ATOM   1774  N   GLY A 116      19.778  12.261  16.449  1.00  0.00           N  
ATOM   1775  CA  GLY A 116      20.494  11.299  15.625  1.00  0.00           C  
ATOM   1776  C   GLY A 116      21.922  11.114  16.135  1.00  0.00           C  
ATOM   1777  O   GLY A 116      22.625  10.188  15.706  1.00  0.00           O  
ATOM   1778  H   GLY A 116      19.787  13.226  16.185  1.00  0.00           H  
ATOM   1779  HA2 GLY A 116      20.522  11.630  14.682  1.00  0.00           H  
ATOM   1780  HA3 GLY A 116      20.017  10.420  15.656  1.00  0.00           H  
ATOM   1781  N   HIS A 117      22.361  11.980  17.038  1.00  0.00           N  
ATOM   1782  CA  HIS A 117      23.676  11.945  17.627  1.00  0.00           C  
ATOM   1783  C   HIS A 117      24.799  12.179  16.640  1.00  0.00           C  
ATOM   1784  O   HIS A 117      25.846  11.513  16.724  1.00  0.00           O  
ATOM   1785  CB  HIS A 117      23.933  10.609  18.386  1.00  0.00           C  
ATOM   1786  CG  HIS A 117      23.029  10.581  19.587  1.00  0.00           C  
ATOM   1787  ND1 HIS A 117      21.806   9.953  19.567  1.00  0.00           N  
ATOM   1788  CD2 HIS A 117      23.141  11.190  20.787  1.00  0.00           C  
ATOM   1789  CE1 HIS A 117      21.215  10.151  20.737  1.00  0.00           C  
ATOM   1790  NE2 HIS A 117      22.006  10.887  21.496  1.00  0.00           N  
ATOM   1791  H   HIS A 117      21.738  12.706  17.330  1.00  0.00           H  
ATOM   1792  HA  HIS A 117      23.717  12.681  18.302  1.00  0.00           H  
ATOM   1793  HB2 HIS A 117      24.888  10.562  18.678  1.00  0.00           H  
ATOM   1794  HB3 HIS A 117      23.729   9.834  17.788  1.00  0.00           H  
ATOM   1795  HD1 HIS A 117      21.427   9.435  18.800  1.00  0.00           H  
ATOM   1796  HD2 HIS A 117      23.905  11.754  21.099  1.00  0.00           H  
ATOM   1797  HE1 HIS A 117      20.317   9.800  21.002  1.00  0.00           H  
ATOM   1798  HE2 HIS A 117      21.810  11.176  22.433  1.00  0.00           H  
ATOM   1799  N   ILE A 118      24.609  13.110  15.714  1.00  0.00           N  
ATOM   1800  CA  ILE A 118      25.686  13.417  14.757  1.00  0.00           C  
ATOM   1801  C   ILE A 118      26.853  13.969  15.586  1.00  0.00           C  
ATOM   1802  O   ILE A 118      26.660  14.728  16.544  1.00  0.00           O  
ATOM   1803  CB  ILE A 118      25.254  14.373  13.656  1.00  0.00           C  
ATOM   1804  CG1 ILE A 118      24.264  13.693  12.690  1.00  0.00           C  
ATOM   1805  CG2 ILE A 118      26.444  14.870  12.834  1.00  0.00           C  
ATOM   1806  CD1 ILE A 118      22.854  13.597  13.216  1.00  0.00           C  
ATOM   1807  H   ILE A 118      23.739  13.601  15.666  1.00  0.00           H  
ATOM   1808  HA  ILE A 118      25.981  12.561  14.332  1.00  0.00           H  
ATOM   1809  HB  ILE A 118      24.803  15.161  14.075  1.00  0.00           H  
ATOM   1810 HG12 ILE A 118      24.593  12.767  12.504  1.00  0.00           H  
ATOM   1811 HG13 ILE A 118      24.246  14.218  11.839  1.00  0.00           H  
ATOM   1812 HG21 ILE A 118      26.120  15.494  12.123  1.00  0.00           H  
ATOM   1813 HG22 ILE A 118      27.085  15.350  13.432  1.00  0.00           H  
ATOM   1814 HG23 ILE A 118      26.905  14.091  12.409  1.00  0.00           H  
ATOM   1815 HD11 ILE A 118      22.275  13.147  12.537  1.00  0.00           H  
ATOM   1816 HD12 ILE A 118      22.850  13.065  14.063  1.00  0.00           H  
ATOM   1817 HD13 ILE A 118      22.503  14.515  13.397  1.00  0.00           H  
ATOM   1818  N   ALA A 119      28.061  13.529  15.255  1.00  0.00           N  
ATOM   1819  CA  ALA A 119      29.245  13.948  15.991  1.00  0.00           C  
ATOM   1820  C   ALA A 119      29.356  15.462  16.086  1.00  0.00           C  
ATOM   1821  O   ALA A 119      29.116  16.209  15.134  1.00  0.00           O  
ATOM   1822  CB  ALA A 119      30.482  13.360  15.301  1.00  0.00           C  
ATOM   1823  H   ALA A 119      28.159  12.898  14.486  1.00  0.00           H  
ATOM   1824  HA  ALA A 119      29.191  13.575  16.917  1.00  0.00           H  
ATOM   1825  HB1 ALA A 119      31.304  13.640  15.796  1.00  0.00           H  
ATOM   1826  HB2 ALA A 119      30.419  12.362  15.297  1.00  0.00           H  
ATOM   1827  HB3 ALA A 119      30.529  13.695  14.360  1.00  0.00           H  
ATOM   1828  N   ASN A 120      29.725  15.942  17.272  1.00  0.00           N  
ATOM   1829  CA  ASN A 120      29.960  17.317  17.616  1.00  0.00           C  
ATOM   1830  C   ASN A 120      28.758  18.240  17.684  1.00  0.00           C  
ATOM   1831  O   ASN A 120      28.952  19.467  17.854  1.00  0.00           O  
ATOM   1832  CB  ASN A 120      30.973  17.957  16.627  1.00  0.00           C  
ATOM   1833  CG  ASN A 120      32.359  17.350  16.794  1.00  0.00           C  
ATOM   1834  OD1 ASN A 120      32.764  17.050  17.917  1.00  0.00           O  
ATOM   1835  ND2 ASN A 120      33.043  17.163  15.674  1.00  0.00           N  
ATOM   1836  H   ASN A 120      29.853  15.272  18.003  1.00  0.00           H  
ATOM   1837  HA  ASN A 120      30.387  17.325  18.520  1.00  0.00           H  
ATOM   1838  HB2 ASN A 120      31.024  18.940  16.802  1.00  0.00           H  
ATOM   1839  HB3 ASN A 120      30.659  17.801  15.691  1.00  0.00           H  
ATOM   1840 HD21 ASN A 120      32.648  17.433  14.796  1.00  0.00           H  
ATOM   1841 HD22 ASN A 120      33.954  16.752  15.707  1.00  0.00           H  
ATOM   1842  N   ILE A 121      27.540  17.727  17.603  1.00  0.00           N  
ATOM   1843  CA  ILE A 121      26.354  18.574  17.618  1.00  0.00           C  
ATOM   1844  C   ILE A 121      26.164  19.392  18.875  1.00  0.00           C  
ATOM   1845  O   ILE A 121      25.798  20.582  18.764  1.00  0.00           O  
ATOM   1846  CB  ILE A 121      25.092  17.745  17.274  1.00  0.00           C  
ATOM   1847  CG1 ILE A 121      23.883  18.664  17.101  1.00  0.00           C  
ATOM   1848  CG2 ILE A 121      24.834  16.667  18.312  1.00  0.00           C  
ATOM   1849  CD1 ILE A 121      24.028  19.696  16.003  1.00  0.00           C  
ATOM   1850  H   ILE A 121      27.431  16.736  17.530  1.00  0.00           H  
ATOM   1851  HA  ILE A 121      26.469  19.230  16.872  1.00  0.00           H  
ATOM   1852  HB  ILE A 121      25.256  17.291  16.398  1.00  0.00           H  
ATOM   1853 HG12 ILE A 121      23.731  19.146  17.964  1.00  0.00           H  
ATOM   1854 HG13 ILE A 121      23.087  18.096  16.892  1.00  0.00           H  
ATOM   1855 HG21 ILE A 121      24.015  16.152  18.061  1.00  0.00           H  
ATOM   1856 HG22 ILE A 121      25.618  16.048  18.352  1.00  0.00           H  
ATOM   1857 HG23 ILE A 121      24.699  17.092  19.207  1.00  0.00           H  
ATOM   1858 HD11 ILE A 121      23.198  20.252  15.957  1.00  0.00           H  
ATOM   1859 HD12 ILE A 121      24.813  20.284  16.199  1.00  0.00           H  
ATOM   1860 HD13 ILE A 121      24.168  19.234  15.127  1.00  0.00           H  
ATOM   1861  N   ASP A 122      26.410  18.842  20.059  1.00  0.00           N  
ATOM   1862  CA  ASP A 122      26.230  19.591  21.307  1.00  0.00           C  
ATOM   1863  C   ASP A 122      27.109  20.833  21.362  1.00  0.00           C  
ATOM   1864  O   ASP A 122      26.632  21.925  21.682  1.00  0.00           O  
ATOM   1865  CB  ASP A 122      26.491  18.718  22.533  1.00  0.00           C  
ATOM   1866  CG  ASP A 122      25.531  17.561  22.687  1.00  0.00           C  
ATOM   1867  OD1 ASP A 122      24.619  17.409  21.842  1.00  0.00           O  
ATOM   1868  OD2 ASP A 122      25.678  16.781  23.656  1.00  0.00           O  
ATOM   1869  H   ASP A 122      26.726  17.894  20.100  1.00  0.00           H  
ATOM   1870  HA  ASP A 122      25.277  19.892  21.346  1.00  0.00           H  
ATOM   1871  HB2 ASP A 122      26.422  19.293  23.348  1.00  0.00           H  
ATOM   1872  HB3 ASP A 122      27.418  18.349  22.463  1.00  0.00           H  
ATOM   1873  N   ASP A 123      28.389  20.693  21.034  1.00  0.00           N  
ATOM   1874  CA  ASP A 123      29.317  21.817  21.031  1.00  0.00           C  
ATOM   1875  C   ASP A 123      28.936  22.882  20.015  1.00  0.00           C  
ATOM   1876  O   ASP A 123      29.063  24.077  20.293  1.00  0.00           O  
ATOM   1877  CB  ASP A 123      30.743  21.327  20.762  1.00  0.00           C  
ATOM   1878  CG  ASP A 123      31.428  20.849  22.031  1.00  0.00           C  
ATOM   1879  OD1 ASP A 123      30.770  20.794  23.093  1.00  0.00           O  
ATOM   1880  OD2 ASP A 123      32.639  20.537  21.956  1.00  0.00           O  
ATOM   1881  H   ASP A 123      28.727  19.786  20.781  1.00  0.00           H  
ATOM   1882  HA  ASP A 123      29.300  22.235  21.939  1.00  0.00           H  
ATOM   1883  HB2 ASP A 123      31.275  22.079  20.371  1.00  0.00           H  
ATOM   1884  HB3 ASP A 123      30.707  20.570  20.110  1.00  0.00           H  
ATOM   1885  N   ILE A 124      28.470  22.465  18.838  1.00  0.00           N  
ATOM   1886  CA  ILE A 124      28.053  23.409  17.804  1.00  0.00           C  
ATOM   1887  C   ILE A 124      26.817  24.181  18.261  1.00  0.00           C  
ATOM   1888  O   ILE A 124      26.767  25.411  18.152  1.00  0.00           O  
ATOM   1889  CB  ILE A 124      27.766  22.707  16.467  1.00  0.00           C  
ATOM   1890  CG1 ILE A 124      29.056  22.068  15.927  1.00  0.00           C  
ATOM   1891  CG2 ILE A 124      27.175  23.680  15.452  1.00  0.00           C  
ATOM   1892  CD1 ILE A 124      28.797  20.981  14.906  1.00  0.00           C  
ATOM   1893  H   ILE A 124      28.404  21.483  18.659  1.00  0.00           H  
ATOM   1894  HA  ILE A 124      28.795  24.064  17.660  1.00  0.00           H  
ATOM   1895  HB  ILE A 124      27.099  21.980  16.630  1.00  0.00           H  
ATOM   1896 HG12 ILE A 124      29.560  21.671  16.694  1.00  0.00           H  
ATOM   1897 HG13 ILE A 124      29.610  22.782  15.498  1.00  0.00           H  
ATOM   1898 HG21 ILE A 124      26.998  23.199  14.593  1.00  0.00           H  
ATOM   1899 HG22 ILE A 124      26.318  24.053  15.808  1.00  0.00           H  
ATOM   1900 HG23 ILE A 124      27.821  24.426  15.290  1.00  0.00           H  
ATOM   1901 HD11 ILE A 124      29.668  20.604  14.592  1.00  0.00           H  
ATOM   1902 HD12 ILE A 124      28.251  20.255  15.324  1.00  0.00           H  
ATOM   1903 HD13 ILE A 124      28.301  21.366  14.128  1.00  0.00           H  
ATOM   1904  N   ILE A 125      25.834  23.467  18.813  1.00  0.00           N  
ATOM   1905  CA  ILE A 125      24.619  24.115  19.310  1.00  0.00           C  
ATOM   1906  C   ILE A 125      24.948  25.117  20.411  1.00  0.00           C  
ATOM   1907  O   ILE A 125      24.377  26.215  20.462  1.00  0.00           O  
ATOM   1908  CB  ILE A 125      23.581  23.078  19.776  1.00  0.00           C  
ATOM   1909  CG1 ILE A 125      23.001  22.337  18.559  1.00  0.00           C  
ATOM   1910  CG2 ILE A 125      22.463  23.745  20.567  1.00  0.00           C  
ATOM   1911  CD1 ILE A 125      21.995  21.260  18.872  1.00  0.00           C  
ATOM   1912  H   ILE A 125      25.929  22.474  18.888  1.00  0.00           H  
ATOM   1913  HA  ILE A 125      24.216  24.624  18.549  1.00  0.00           H  
ATOM   1914  HB  ILE A 125      24.037  22.413  20.367  1.00  0.00           H  
ATOM   1915 HG12 ILE A 125      23.761  21.914  18.065  1.00  0.00           H  
ATOM   1916 HG13 ILE A 125      22.556  23.012  17.971  1.00  0.00           H  
ATOM   1917 HG21 ILE A 125      21.802  23.053  20.858  1.00  0.00           H  
ATOM   1918 HG22 ILE A 125      22.848  24.198  21.371  1.00  0.00           H  
ATOM   1919 HG23 ILE A 125      22.005  24.422  19.991  1.00  0.00           H  
ATOM   1920 HD11 ILE A 125      21.680  20.841  18.021  1.00  0.00           H  
ATOM   1921 HD12 ILE A 125      22.421  20.563  19.449  1.00  0.00           H  
ATOM   1922 HD13 ILE A 125      21.216  21.661  19.354  1.00  0.00           H  
ATOM   1923  N   ALA A 126      25.895  24.794  21.282  1.00  0.00           N  
ATOM   1924  CA  ALA A 126      26.321  25.646  22.374  1.00  0.00           C  
ATOM   1925  C   ALA A 126      27.265  26.767  21.976  1.00  0.00           C  
ATOM   1926  O   ALA A 126      27.692  27.564  22.833  1.00  0.00           O  
ATOM   1927  CB  ALA A 126      26.976  24.760  23.445  1.00  0.00           C  
ATOM   1928  H   ALA A 126      26.343  23.906  21.178  1.00  0.00           H  
ATOM   1929  HA  ALA A 126      25.505  26.061  22.776  1.00  0.00           H  
ATOM   1930  HB1 ALA A 126      27.278  25.329  24.210  1.00  0.00           H  
ATOM   1931  HB2 ALA A 126      26.313  24.087  23.772  1.00  0.00           H  
ATOM   1932  HB3 ALA A 126      27.764  24.287  23.050  1.00  0.00           H  
ATOM   1933  N   GLY A 127      27.654  26.881  20.716  1.00  0.00           N  
ATOM   1934  CA  GLY A 127      28.536  27.907  20.217  1.00  0.00           C  
ATOM   1935  C   GLY A 127      30.002  27.667  20.537  1.00  0.00           C  
ATOM   1936  O   GLY A 127      30.841  28.567  20.387  1.00  0.00           O  
ATOM   1937  H   GLY A 127      27.311  26.206  20.062  1.00  0.00           H  
ATOM   1938  HA2 GLY A 127      28.264  28.780  20.622  1.00  0.00           H  
ATOM   1939  HA3 GLY A 127      28.434  27.954  19.223  1.00  0.00           H  
ATOM   1940  N   LYS A 128      30.333  26.453  20.961  1.00  0.00           N  
ATOM   1941  CA  LYS A 128      31.695  26.088  21.328  1.00  0.00           C  
ATOM   1942  C   LYS A 128      32.506  25.643  20.127  1.00  0.00           C  
ATOM   1943  O   LYS A 128      33.729  25.823  20.082  1.00  0.00           O  
ATOM   1944  CB  LYS A 128      31.655  25.012  22.423  1.00  0.00           C  
ATOM   1945  CG  LYS A 128      31.045  25.542  23.721  1.00  0.00           C  
ATOM   1946  CD  LYS A 128      30.446  24.421  24.548  1.00  0.00           C  
ATOM   1947  CE  LYS A 128      29.635  24.956  25.720  1.00  0.00           C  
ATOM   1948  NZ  LYS A 128      28.779  23.893  26.329  1.00  0.00           N  
ATOM   1949  H   LYS A 128      29.616  25.759  21.031  1.00  0.00           H  
ATOM   1950  HA  LYS A 128      32.136  26.899  21.712  1.00  0.00           H  
ATOM   1951  HB2 LYS A 128      32.588  24.703  22.607  1.00  0.00           H  
ATOM   1952  HB3 LYS A 128      31.106  24.241  22.099  1.00  0.00           H  
ATOM   1953  HG2 LYS A 128      30.327  26.201  23.498  1.00  0.00           H  
ATOM   1954  HG3 LYS A 128      31.759  25.995  24.255  1.00  0.00           H  
ATOM   1955  HD2 LYS A 128      31.186  23.848  24.901  1.00  0.00           H  
ATOM   1956  HD3 LYS A 128      29.848  23.872  23.964  1.00  0.00           H  
ATOM   1957  HE2 LYS A 128      29.049  25.699  25.397  1.00  0.00           H  
ATOM   1958  HE3 LYS A 128      30.262  25.305  26.416  1.00  0.00           H  
ATOM   1959  HZ1 LYS A 128      28.262  24.279  27.093  1.00  0.00           H  
ATOM   1960  HZ2 LYS A 128      28.144  23.541  25.641  1.00  0.00           H  
ATOM   1961  HZ3 LYS A 128      29.358  23.148  26.660  1.00  0.00           H  
ATOM   1962  N   LYS A 129      31.839  25.057  19.136  1.00  0.00           N  
ATOM   1963  CA  LYS A 129      32.479  24.617  17.904  1.00  0.00           C  
ATOM   1964  C   LYS A 129      31.692  25.200  16.723  1.00  0.00           C  
ATOM   1965  O   LYS A 129      30.479  25.386  16.807  1.00  0.00           O  
ATOM   1966  CB  LYS A 129      32.521  23.101  17.758  1.00  0.00           C  
ATOM   1967  CG  LYS A 129      33.460  22.380  18.698  1.00  0.00           C  
ATOM   1968  CD  LYS A 129      34.011  21.120  18.057  1.00  0.00           C  
ATOM   1969  CE  LYS A 129      34.543  20.156  19.109  1.00  0.00           C  
ATOM   1970  NZ  LYS A 129      33.422  19.429  19.779  1.00  0.00           N  
ATOM   1971  H   LYS A 129      30.855  24.912  19.242  1.00  0.00           H  
ATOM   1972  HA  LYS A 129      33.414  24.972  17.879  1.00  0.00           H  
ATOM   1973  HB2 LYS A 129      32.801  22.890  16.822  1.00  0.00           H  
ATOM   1974  HB3 LYS A 129      31.598  22.751  17.917  1.00  0.00           H  
ATOM   1975  HG2 LYS A 129      32.964  22.133  19.530  1.00  0.00           H  
ATOM   1976  HG3 LYS A 129      34.220  22.987  18.931  1.00  0.00           H  
ATOM   1977  HD2 LYS A 129      34.754  21.368  17.436  1.00  0.00           H  
ATOM   1978  HD3 LYS A 129      33.282  20.670  17.541  1.00  0.00           H  
ATOM   1979  HE2 LYS A 129      35.056  20.671  19.796  1.00  0.00           H  
ATOM   1980  HE3 LYS A 129      35.148  19.492  18.669  1.00  0.00           H  
ATOM   1981  HZ1 LYS A 129      33.793  18.803  20.464  1.00  0.00           H  
ATOM   1982  HZ2 LYS A 129      32.816  20.088  20.224  1.00  0.00           H  
ATOM   1983  HZ3 LYS A 129      32.907  18.910  19.097  1.00  0.00           H  
ATOM   1984  N   PRO A 130      32.393  25.498  15.657  1.00  0.00           N  
ATOM   1985  CA  PRO A 130      31.798  26.026  14.438  1.00  0.00           C  
ATOM   1986  C   PRO A 130      30.933  24.946  13.799  1.00  0.00           C  
ATOM   1987  O   PRO A 130      31.224  23.748  13.968  1.00  0.00           O  
ATOM   1988  CB  PRO A 130      32.955  26.433  13.516  1.00  0.00           C  
ATOM   1989  CG  PRO A 130      34.098  25.617  14.071  1.00  0.00           C  
ATOM   1990  CD  PRO A 130      33.831  25.280  15.522  1.00  0.00           C  
ATOM   1991  HA  PRO A 130      31.238  26.826  14.653  1.00  0.00           H  
ATOM   1992  HB2 PRO A 130      32.764  26.191  12.565  1.00  0.00           H  
ATOM   1993  HB3 PRO A 130      33.143  27.413  13.580  1.00  0.00           H  
ATOM   1994  HG2 PRO A 130      34.188  24.771  13.545  1.00  0.00           H  
ATOM   1995  HG3 PRO A 130      34.945  26.144  14.003  1.00  0.00           H  
ATOM   1996  HD2 PRO A 130      34.069  24.329  15.719  1.00  0.00           H  
ATOM   1997  HD3 PRO A 130      34.344  25.885  16.131  1.00  0.00           H  
ATOM   1998  N   ALA A 131      29.927  25.334  13.028  1.00  0.00           N  
ATOM   1999  CA  ALA A 131      29.024  24.396  12.363  1.00  0.00           C  
ATOM   2000  C   ALA A 131      29.735  23.476  11.395  1.00  0.00           C  
ATOM   2001  O   ALA A 131      29.336  22.325  11.164  1.00  0.00           O  
ATOM   2002  CB  ALA A 131      27.905  25.164  11.657  1.00  0.00           C  
ATOM   2003  H   ALA A 131      29.779  26.314  12.895  1.00  0.00           H  
ATOM   2004  HA  ALA A 131      28.603  23.827  13.069  1.00  0.00           H  
ATOM   2005  HB1 ALA A 131      27.291  24.517  11.204  1.00  0.00           H  
ATOM   2006  HB2 ALA A 131      27.391  25.697  12.329  1.00  0.00           H  
ATOM   2007  HB3 ALA A 131      28.301  25.780  10.976  1.00  0.00           H  
ATOM   2008  N   THR A 132      30.869  23.899  10.842  1.00  0.00           N  
ATOM   2009  CA  THR A 132      31.696  23.116   9.945  1.00  0.00           C  
ATOM   2010  C   THR A 132      32.375  21.948  10.638  1.00  0.00           C  
ATOM   2011  O   THR A 132      32.986  21.090   9.985  1.00  0.00           O  
ATOM   2012  CB  THR A 132      32.749  24.012   9.248  1.00  0.00           C  
ATOM   2013  OG1 THR A 132      33.414  24.815  10.229  1.00  0.00           O  
ATOM   2014  CG2 THR A 132      32.055  24.927   8.242  1.00  0.00           C  
ATOM   2015  H   THR A 132      31.173  24.826  11.061  1.00  0.00           H  
ATOM   2016  HA  THR A 132      31.100  22.741   9.235  1.00  0.00           H  
ATOM   2017  HB  THR A 132      33.417  23.438   8.775  1.00  0.00           H  
ATOM   2018  HG1 THR A 132      34.094  25.394   9.780  1.00  0.00           H  
ATOM   2019 HG21 THR A 132      32.736  25.505   7.792  1.00  0.00           H  
ATOM   2020 HG22 THR A 132      31.584  24.372   7.556  1.00  0.00           H  
ATOM   2021 HG23 THR A 132      31.391  25.503   8.718  1.00  0.00           H  
ATOM   2022  N   ASP A 133      32.271  21.829  11.955  1.00  0.00           N  
ATOM   2023  CA  ASP A 133      32.790  20.721  12.718  1.00  0.00           C  
ATOM   2024  C   ASP A 133      31.801  19.554  12.801  1.00  0.00           C  
ATOM   2025  O   ASP A 133      32.135  18.483  13.311  1.00  0.00           O  
ATOM   2026  CB  ASP A 133      33.116  21.175  14.152  1.00  0.00           C  
ATOM   2027  CG  ASP A 133      34.602  21.489  14.257  1.00  0.00           C  
ATOM   2028  OD1 ASP A 133      35.147  22.018  13.271  1.00  0.00           O  
ATOM   2029  OD2 ASP A 133      35.151  21.151  15.317  1.00  0.00           O  
ATOM   2030  H   ASP A 133      31.800  22.558  12.453  1.00  0.00           H  
ATOM   2031  HA  ASP A 133      33.631  20.399  12.284  1.00  0.00           H  
ATOM   2032  HB2 ASP A 133      32.883  20.445  14.794  1.00  0.00           H  
ATOM   2033  HB3 ASP A 133      32.586  21.994  14.372  1.00  0.00           H  
ATOM   2034  N   LEU A 134      30.577  19.754  12.316  1.00  0.00           N  
ATOM   2035  CA  LEU A 134      29.563  18.700  12.372  1.00  0.00           C  
ATOM   2036  C   LEU A 134      30.048  17.420  11.717  1.00  0.00           C  
ATOM   2037  O   LEU A 134      30.689  17.465  10.650  1.00  0.00           O  
ATOM   2038  CB  LEU A 134      28.281  19.196  11.683  1.00  0.00           C  
ATOM   2039  CG  LEU A 134      27.068  18.263  11.848  1.00  0.00           C  
ATOM   2040  CD1 LEU A 134      26.523  18.333  13.263  1.00  0.00           C  
ATOM   2041  CD2 LEU A 134      26.021  18.595  10.793  1.00  0.00           C  
ATOM   2042  H   LEU A 134      30.347  20.637  11.907  1.00  0.00           H  
ATOM   2043  HA  LEU A 134      29.355  18.508  13.331  1.00  0.00           H  
ATOM   2044  HB2 LEU A 134      28.469  19.294  10.706  1.00  0.00           H  
ATOM   2045  HB3 LEU A 134      28.044  20.088  12.068  1.00  0.00           H  
ATOM   2046  HG  LEU A 134      27.379  17.326  11.686  1.00  0.00           H  
ATOM   2047 HD11 LEU A 134      25.737  17.721  13.348  1.00  0.00           H  
ATOM   2048 HD12 LEU A 134      27.234  18.054  13.908  1.00  0.00           H  
ATOM   2049 HD13 LEU A 134      26.239  19.270  13.465  1.00  0.00           H  
ATOM   2050 HD21 LEU A 134      25.234  17.988  10.902  1.00  0.00           H  
ATOM   2051 HD22 LEU A 134      25.727  19.545  10.902  1.00  0.00           H  
ATOM   2052 HD23 LEU A 134      26.414  18.471   9.882  1.00  0.00           H  
ATOM   2053  N   GLY A 135      29.721  16.262  12.282  1.00  0.00           N  
ATOM   2054  CA  GLY A 135      30.135  14.978  11.765  1.00  0.00           C  
ATOM   2055  C   GLY A 135      29.520  14.533  10.467  1.00  0.00           C  
ATOM   2056  O   GLY A 135      28.942  13.428  10.388  1.00  0.00           O  
ATOM   2057  H   GLY A 135      29.159  16.281  13.109  1.00  0.00           H  
ATOM   2058  HA2 GLY A 135      29.913  14.289  12.455  1.00  0.00           H  
ATOM   2059  HA3 GLY A 135      31.126  15.011  11.633  1.00  0.00           H  
ATOM   2060  N   VAL A 136      29.590  15.323   9.408  1.00  0.00           N  
ATOM   2061  CA  VAL A 136      29.068  15.010   8.103  1.00  0.00           C  
ATOM   2062  C   VAL A 136      30.114  15.393   7.045  1.00  0.00           C  
ATOM   2063  O   VAL A 136      30.835  16.380   7.230  1.00  0.00           O  
ATOM   2064  CB  VAL A 136      27.742  15.709   7.740  1.00  0.00           C  
ATOM   2065  CG1 VAL A 136      26.595  15.235   8.628  1.00  0.00           C  
ATOM   2066  CG2 VAL A 136      27.867  17.226   7.797  1.00  0.00           C  
ATOM   2067  H   VAL A 136      30.041  16.208   9.523  1.00  0.00           H  
ATOM   2068  HA  VAL A 136      28.923  14.022   8.054  1.00  0.00           H  
ATOM   2069  HB  VAL A 136      27.517  15.460   6.798  1.00  0.00           H  
ATOM   2070 HG11 VAL A 136      25.753  15.707   8.366  1.00  0.00           H  
ATOM   2071 HG12 VAL A 136      26.473  14.249   8.516  1.00  0.00           H  
ATOM   2072 HG13 VAL A 136      26.807  15.438   9.584  1.00  0.00           H  
ATOM   2073 HG21 VAL A 136      26.990  17.642   7.556  1.00  0.00           H  
ATOM   2074 HG22 VAL A 136      28.125  17.505   8.722  1.00  0.00           H  
ATOM   2075 HG23 VAL A 136      28.568  17.527   7.150  1.00  0.00           H  
ATOM   2076  N   LYS A 137      30.160  14.626   5.963  1.00  0.00           N  
ATOM   2077  CA  LYS A 137      31.099  14.969   4.900  1.00  0.00           C  
ATOM   2078  C   LYS A 137      30.675  14.371   3.565  1.00  0.00           C  
ATOM   2079  O   LYS A 137      30.010  13.337   3.507  1.00  0.00           O  
ATOM   2080  CB  LYS A 137      32.514  14.518   5.250  1.00  0.00           C  
ATOM   2081  CG  LYS A 137      32.761  13.029   5.178  1.00  0.00           C  
ATOM   2082  CD  LYS A 137      34.205  12.684   5.521  1.00  0.00           C  
ATOM   2083  CE  LYS A 137      34.505  12.954   6.982  1.00  0.00           C  
ATOM   2084  NZ  LYS A 137      35.946  12.799   7.304  1.00  0.00           N  
ATOM   2085  H   LYS A 137      29.563  13.828   5.878  1.00  0.00           H  
ATOM   2086  HA  LYS A 137      31.107  15.964   4.804  1.00  0.00           H  
ATOM   2087  HB2 LYS A 137      32.710  14.818   6.184  1.00  0.00           H  
ATOM   2088  HB3 LYS A 137      33.145  14.966   4.617  1.00  0.00           H  
ATOM   2089  HG2 LYS A 137      32.563  12.711   4.251  1.00  0.00           H  
ATOM   2090  HG3 LYS A 137      32.154  12.568   5.825  1.00  0.00           H  
ATOM   2091  HD2 LYS A 137      34.815  13.239   4.955  1.00  0.00           H  
ATOM   2092  HD3 LYS A 137      34.362  11.715   5.330  1.00  0.00           H  
ATOM   2093  HE2 LYS A 137      33.980  12.312   7.541  1.00  0.00           H  
ATOM   2094  HE3 LYS A 137      34.227  13.890   7.199  1.00  0.00           H  
ATOM   2095  HZ1 LYS A 137      36.093  12.987   8.275  1.00  0.00           H  
ATOM   2096  HZ2 LYS A 137      36.235  11.864   7.098  1.00  0.00           H  
ATOM   2097  HZ3 LYS A 137      36.481  13.442   6.756  1.00  0.00           H  
ATOM   2098  N   ALA A 138      31.056  15.069   2.504  1.00  0.00           N  
ATOM   2099  CA  ALA A 138      30.816  14.599   1.150  1.00  0.00           C  
ATOM   2100  C   ALA A 138      32.102  13.852   0.738  1.00  0.00           C  
ATOM   2101  O   ALA A 138      33.159  14.488   0.642  1.00  0.00           O  
ATOM   2102  CB  ALA A 138      30.526  15.724   0.194  1.00  0.00           C  
ATOM   2103  H   ALA A 138      31.522  15.944   2.639  1.00  0.00           H  
ATOM   2104  HA  ALA A 138      30.047  13.959   1.152  1.00  0.00           H  
ATOM   2105  HB1 ALA A 138      30.368  15.352  -0.721  1.00  0.00           H  
ATOM   2106  HB2 ALA A 138      29.711  16.218   0.498  1.00  0.00           H  
ATOM   2107  HB3 ALA A 138      31.306  16.350   0.169  1.00  0.00           H  
ATOM   2108  N   LEU A 139      32.000  12.543   0.545  1.00  0.00           N  
ATOM   2109  CA  LEU A 139      33.192  11.772   0.118  1.00  0.00           C  
ATOM   2110  C   LEU A 139      33.450  12.041  -1.362  1.00  0.00           C  
ATOM   2111  O   LEU A 139      34.579  11.974  -1.874  1.00  0.00           O  
ATOM   2112  CB  LEU A 139      33.024  10.301   0.440  1.00  0.00           C  
ATOM   2113  CG  LEU A 139      32.761   9.942   1.909  1.00  0.00           C  
ATOM   2114  CD1 LEU A 139      32.623   8.438   2.083  1.00  0.00           C  
ATOM   2115  CD2 LEU A 139      33.861  10.480   2.817  1.00  0.00           C  
ATOM   2116  H   LEU A 139      31.125  12.080   0.687  1.00  0.00           H  
ATOM   2117  HA  LEU A 139      33.979  12.112   0.634  1.00  0.00           H  
ATOM   2118  HB2 LEU A 139      33.861   9.832   0.159  1.00  0.00           H  
ATOM   2119  HB3 LEU A 139      32.253   9.959  -0.098  1.00  0.00           H  
ATOM   2120  HG  LEU A 139      31.898  10.366   2.182  1.00  0.00           H  
ATOM   2121 HD11 LEU A 139      32.452   8.228   3.046  1.00  0.00           H  
ATOM   2122 HD12 LEU A 139      31.859   8.107   1.529  1.00  0.00           H  
ATOM   2123 HD13 LEU A 139      33.467   7.990   1.788  1.00  0.00           H  
ATOM   2124 HD21 LEU A 139      33.662  10.231   3.765  1.00  0.00           H  
ATOM   2125 HD22 LEU A 139      34.739  10.086   2.546  1.00  0.00           H  
ATOM   2126 HD23 LEU A 139      33.903  11.476   2.736  1.00  0.00           H  
ATOM   2127  N   ASP A 140      32.395  12.372  -2.078  1.00  0.00           N  
ATOM   2128  CA  ASP A 140      32.411  12.777  -3.474  1.00  0.00           C  
ATOM   2129  C   ASP A 140      31.068  13.468  -3.741  1.00  0.00           C  
ATOM   2130  O   ASP A 140      30.261  13.588  -2.795  1.00  0.00           O  
ATOM   2131  CB  ASP A 140      32.760  11.676  -4.432  1.00  0.00           C  
ATOM   2132  CG  ASP A 140      31.822  10.505  -4.522  1.00  0.00           C  
ATOM   2133  OD1 ASP A 140      30.596  10.701  -4.398  1.00  0.00           O  
ATOM   2134  OD2 ASP A 140      32.289   9.359  -4.743  1.00  0.00           O  
ATOM   2135  H   ASP A 140      31.506  12.342  -1.622  1.00  0.00           H  
ATOM   2136  HA  ASP A 140      33.120  13.476  -3.565  1.00  0.00           H  
ATOM   2137  HB2 ASP A 140      33.656  11.321  -4.166  1.00  0.00           H  
ATOM   2138  HB3 ASP A 140      32.820  12.082  -5.344  1.00  0.00           H  
ATOM   2139  N   ASP A 141      30.794  13.897  -4.958  1.00  0.00           N  
ATOM   2140  CA  ASP A 141      29.528  14.572  -5.245  1.00  0.00           C  
ATOM   2141  C   ASP A 141      28.303  13.706  -4.977  1.00  0.00           C  
ATOM   2142  O   ASP A 141      27.207  14.249  -4.749  1.00  0.00           O  
ATOM   2143  CB  ASP A 141      29.483  15.063  -6.691  1.00  0.00           C  
ATOM   2144  CG  ASP A 141      30.228  16.338  -6.987  1.00  0.00           C  
ATOM   2145  OD1 ASP A 141      30.765  16.987  -6.071  1.00  0.00           O  
ATOM   2146  OD2 ASP A 141      30.308  16.724  -8.189  1.00  0.00           O  
ATOM   2147  H   ASP A 141      31.459  13.759  -5.692  1.00  0.00           H  
ATOM   2148  HA  ASP A 141      29.469  15.374  -4.650  1.00  0.00           H  
ATOM   2149  HB2 ASP A 141      28.524  15.207  -6.934  1.00  0.00           H  
ATOM   2150  HB3 ASP A 141      29.869  14.344  -7.269  1.00  0.00           H  
ATOM   2151  N   HIS A 142      28.413  12.383  -5.053  1.00  0.00           N  
ATOM   2152  CA  HIS A 142      27.278  11.501  -4.850  1.00  0.00           C  
ATOM   2153  C   HIS A 142      27.356  10.624  -3.625  1.00  0.00           C  
ATOM   2154  O   HIS A 142      26.656   9.600  -3.545  1.00  0.00           O  
ATOM   2155  CB  HIS A 142      27.132  10.579  -6.095  1.00  0.00           C  
ATOM   2156  CG  HIS A 142      27.035  11.415  -7.338  1.00  0.00           C  
ATOM   2157  ND1 HIS A 142      26.043  12.369  -7.482  1.00  0.00           N  
ATOM   2158  CD2 HIS A 142      27.812  11.488  -8.436  1.00  0.00           C  
ATOM   2159  CE1 HIS A 142      26.204  12.983  -8.640  1.00  0.00           C  
ATOM   2160  NE2 HIS A 142      27.265  12.463  -9.241  1.00  0.00           N  
ATOM   2161  H   HIS A 142      29.306  11.983  -5.257  1.00  0.00           H  
ATOM   2162  HA  HIS A 142      26.454  12.063  -4.780  1.00  0.00           H  
ATOM   2163  HB2 HIS A 142      26.305  10.025  -6.002  1.00  0.00           H  
ATOM   2164  HB3 HIS A 142      27.930   9.979  -6.160  1.00  0.00           H  
ATOM   2165  HD1 HIS A 142      25.321  12.562  -6.817  1.00  0.00           H  
ATOM   2166  HD2 HIS A 142      28.627  10.941  -8.629  1.00  0.00           H  
ATOM   2167  HE1 HIS A 142      25.625  13.714  -9.001  1.00  0.00           H  
ATOM   2168  HE2 HIS A 142      27.614  12.736 -10.138  1.00  0.00           H  
ATOM   2169  N   THR A 143      28.216  10.945  -2.661  1.00  0.00           N  
ATOM   2170  CA  THR A 143      28.350  10.111  -1.468  1.00  0.00           C  
ATOM   2171  C   THR A 143      28.398  10.963  -0.209  1.00  0.00           C  
ATOM   2172  O   THR A 143      29.301  11.792  -0.019  1.00  0.00           O  
ATOM   2173  CB  THR A 143      29.588   9.199  -1.538  1.00  0.00           C  
ATOM   2174  OG1 THR A 143      29.635   8.572  -2.835  1.00  0.00           O  
ATOM   2175  CG2 THR A 143      29.518   8.128  -0.453  1.00  0.00           C  
ATOM   2176  H   THR A 143      28.778  11.767  -2.754  1.00  0.00           H  
ATOM   2177  HA  THR A 143      27.541   9.526  -1.411  1.00  0.00           H  
ATOM   2178  HB  THR A 143      30.412   9.750  -1.407  1.00  0.00           H  
ATOM   2179  HG1 THR A 143      30.437   7.977  -2.889  1.00  0.00           H  
ATOM   2180 HG21 THR A 143      30.327   7.543  -0.509  1.00  0.00           H  
ATOM   2181 HG22 THR A 143      29.485   8.566   0.446  1.00  0.00           H  
ATOM   2182 HG23 THR A 143      28.696   7.574  -0.584  1.00  0.00           H  
ATOM   2183  N   PHE A 144      27.375  10.800   0.627  1.00  0.00           N  
ATOM   2184  CA  PHE A 144      27.260  11.561   1.874  1.00  0.00           C  
ATOM   2185  C   PHE A 144      27.493  10.631   3.059  1.00  0.00           C  
ATOM   2186  O   PHE A 144      26.803   9.624   3.227  1.00  0.00           O  
ATOM   2187  CB  PHE A 144      25.889  12.231   1.934  1.00  0.00           C  
ATOM   2188  CG  PHE A 144      25.626  13.128   3.103  1.00  0.00           C  
ATOM   2189  CD1 PHE A 144      26.341  14.298   3.290  1.00  0.00           C  
ATOM   2190  CD2 PHE A 144      24.634  12.803   4.017  1.00  0.00           C  
ATOM   2191  CE1 PHE A 144      26.090  15.121   4.372  1.00  0.00           C  
ATOM   2192  CE2 PHE A 144      24.367  13.623   5.094  1.00  0.00           C  
ATOM   2193  CZ  PHE A 144      25.097  14.788   5.280  1.00  0.00           C  
ATOM   2194  H   PHE A 144      26.662  10.137   0.397  1.00  0.00           H  
ATOM   2195  HA  PHE A 144      27.964  12.271   1.881  1.00  0.00           H  
ATOM   2196  HB2 PHE A 144      25.199  11.507   1.947  1.00  0.00           H  
ATOM   2197  HB3 PHE A 144      25.783  12.778   1.103  1.00  0.00           H  
ATOM   2198  HD1 PHE A 144      27.050  14.552   2.632  1.00  0.00           H  
ATOM   2199  HD2 PHE A 144      24.105  11.963   3.893  1.00  0.00           H  
ATOM   2200  HE1 PHE A 144      26.625  15.956   4.500  1.00  0.00           H  
ATOM   2201  HE2 PHE A 144      23.646  13.377   5.742  1.00  0.00           H  
ATOM   2202  HZ  PHE A 144      24.909  15.382   6.062  1.00  0.00           H  
ATOM   2203  N   GLU A 145      28.491  10.960   3.879  1.00  0.00           N  
ATOM   2204  CA  GLU A 145      28.840  10.141   5.025  1.00  0.00           C  
ATOM   2205  C   GLU A 145      28.547  10.850   6.339  1.00  0.00           C  
ATOM   2206  O   GLU A 145      28.973  11.988   6.562  1.00  0.00           O  
ATOM   2207  CB  GLU A 145      30.332   9.762   4.988  1.00  0.00           C  
ATOM   2208  CG  GLU A 145      30.702   8.746   6.065  1.00  0.00           C  
ATOM   2209  CD  GLU A 145      32.208   8.688   6.271  1.00  0.00           C  
ATOM   2210  OE1 GLU A 145      32.767   9.652   6.838  1.00  0.00           O  
ATOM   2211  OE2 GLU A 145      32.813   7.683   5.851  1.00  0.00           O  
ATOM   2212  H   GLU A 145      29.013  11.794   3.700  1.00  0.00           H  
ATOM   2213  HA  GLU A 145      28.299   9.301   4.991  1.00  0.00           H  
ATOM   2214  HB2 GLU A 145      30.877  10.589   5.126  1.00  0.00           H  
ATOM   2215  HB3 GLU A 145      30.542   9.371   4.092  1.00  0.00           H  
ATOM   2216  HG2 GLU A 145      30.376   7.843   5.787  1.00  0.00           H  
ATOM   2217  HG3 GLU A 145      30.265   9.008   6.925  1.00  0.00           H  
ATOM   2218  N   VAL A 146      27.819  10.158   7.207  1.00  0.00           N  
ATOM   2219  CA  VAL A 146      27.434  10.680   8.505  1.00  0.00           C  
ATOM   2220  C   VAL A 146      28.079   9.875   9.629  1.00  0.00           C  
ATOM   2221  O   VAL A 146      27.982   8.648   9.675  1.00  0.00           O  
ATOM   2222  CB  VAL A 146      25.901  10.651   8.715  1.00  0.00           C  
ATOM   2223  CG1 VAL A 146      25.550  11.279  10.064  1.00  0.00           C  
ATOM   2224  CG2 VAL A 146      25.180  11.367   7.586  1.00  0.00           C  
ATOM   2225  H   VAL A 146      27.523   9.237   6.955  1.00  0.00           H  
ATOM   2226  HA  VAL A 146      27.747  11.628   8.572  1.00  0.00           H  
ATOM   2227  HB  VAL A 146      25.602   9.697   8.724  1.00  0.00           H  
ATOM   2228 HG11 VAL A 146      24.559  11.257  10.194  1.00  0.00           H  
ATOM   2229 HG12 VAL A 146      25.994  10.764  10.797  1.00  0.00           H  
ATOM   2230 HG13 VAL A 146      25.868  12.227  10.083  1.00  0.00           H  
ATOM   2231 HG21 VAL A 146      24.193  11.333   7.746  1.00  0.00           H  
ATOM   2232 HG22 VAL A 146      25.480  12.320   7.551  1.00  0.00           H  
ATOM   2233 HG23 VAL A 146      25.392  10.919   6.718  1.00  0.00           H  
ATOM   2234  N   THR A 147      28.730  10.598  10.539  1.00  0.00           N  
ATOM   2235  CA  THR A 147      29.398   9.950  11.663  1.00  0.00           C  
ATOM   2236  C   THR A 147      28.692  10.310  12.964  1.00  0.00           C  
ATOM   2237  O   THR A 147      28.570  11.487  13.304  1.00  0.00           O  
ATOM   2238  CB  THR A 147      30.891  10.319  11.727  1.00  0.00           C  
ATOM   2239  OG1 THR A 147      31.520   9.839  10.524  1.00  0.00           O  
ATOM   2240  CG2 THR A 147      31.578   9.689  12.926  1.00  0.00           C  
ATOM   2241  H   THR A 147      28.761  11.594  10.451  1.00  0.00           H  
ATOM   2242  HA  THR A 147      29.328   8.961  11.536  1.00  0.00           H  
ATOM   2243  HB  THR A 147      30.985  11.313  11.776  1.00  0.00           H  
ATOM   2244  HG1 THR A 147      32.493  10.068  10.543  1.00  0.00           H  
ATOM   2245 HG21 THR A 147      32.543   9.951  12.933  1.00  0.00           H  
ATOM   2246 HG22 THR A 147      31.140  10.008  13.767  1.00  0.00           H  
ATOM   2247 HG23 THR A 147      31.503   8.693  12.868  1.00  0.00           H  
ATOM   2248  N   LEU A 148      28.219   9.293  13.662  1.00  0.00           N  
ATOM   2249  CA  LEU A 148      27.523   9.477  14.925  1.00  0.00           C  
ATOM   2250  C   LEU A 148      28.465   9.234  16.103  1.00  0.00           C  
ATOM   2251  O   LEU A 148      29.462   8.520  15.984  1.00  0.00           O  
ATOM   2252  CB  LEU A 148      26.332   8.525  15.013  1.00  0.00           C  
ATOM   2253  CG  LEU A 148      25.429   8.437  13.780  1.00  0.00           C  
ATOM   2254  CD1 LEU A 148      24.244   7.517  14.081  1.00  0.00           C  
ATOM   2255  CD2 LEU A 148      24.949   9.811  13.341  1.00  0.00           C  
ATOM   2256  H   LEU A 148      28.344   8.365  13.310  1.00  0.00           H  
ATOM   2257  HA  LEU A 148      27.186  10.417  14.972  1.00  0.00           H  
ATOM   2258  HB2 LEU A 148      25.766   8.819  15.783  1.00  0.00           H  
ATOM   2259  HB3 LEU A 148      26.689   7.609  15.193  1.00  0.00           H  
ATOM   2260  HG  LEU A 148      25.957   8.035  13.032  1.00  0.00           H  
ATOM   2261 HD11 LEU A 148      23.654   7.459  13.276  1.00  0.00           H  
ATOM   2262 HD12 LEU A 148      24.581   6.605  14.313  1.00  0.00           H  
ATOM   2263 HD13 LEU A 148      23.723   7.886  14.851  1.00  0.00           H  
ATOM   2264 HD21 LEU A 148      24.363   9.718  12.536  1.00  0.00           H  
ATOM   2265 HD22 LEU A 148      24.430  10.236  14.083  1.00  0.00           H  
ATOM   2266 HD23 LEU A 148      25.737  10.383  13.115  1.00  0.00           H  
ATOM   2267  N   SER A 149      28.111   9.788  17.255  1.00  0.00           N  
ATOM   2268  CA  SER A 149      28.914   9.640  18.463  1.00  0.00           C  
ATOM   2269  C   SER A 149      28.642   8.328  19.184  1.00  0.00           C  
ATOM   2270  O   SER A 149      29.385   7.949  20.100  1.00  0.00           O  
ATOM   2271  CB  SER A 149      28.690  10.842  19.390  1.00  0.00           C  
ATOM   2272  OG  SER A 149      27.307  11.012  19.674  1.00  0.00           O  
ATOM   2273  H   SER A 149      27.268  10.324  17.296  1.00  0.00           H  
ATOM   2274  HA  SER A 149      29.876   9.642  18.190  1.00  0.00           H  
ATOM   2275  HB2 SER A 149      29.037  11.668  18.945  1.00  0.00           H  
ATOM   2276  HB3 SER A 149      29.184  10.692  20.246  1.00  0.00           H  
ATOM   2277  HG  SER A 149      27.185  11.799  20.278  1.00  0.00           H  
ATOM   2278  N   GLU A 150      27.591   7.620  18.802  1.00  0.00           N  
ATOM   2279  CA  GLU A 150      27.234   6.326  19.367  1.00  0.00           C  
ATOM   2280  C   GLU A 150      26.318   5.593  18.381  1.00  0.00           C  
ATOM   2281  O   GLU A 150      25.778   6.198  17.457  1.00  0.00           O  
ATOM   2282  CB  GLU A 150      26.580   6.464  20.727  1.00  0.00           C  
ATOM   2283  CG  GLU A 150      25.253   7.188  20.740  1.00  0.00           C  
ATOM   2284  CD  GLU A 150      24.812   7.569  22.141  1.00  0.00           C  
ATOM   2285  OE1 GLU A 150      25.359   7.008  23.116  1.00  0.00           O  
ATOM   2286  OE2 GLU A 150      23.915   8.434  22.253  1.00  0.00           O  
ATOM   2287  H   GLU A 150      27.007   7.996  18.082  1.00  0.00           H  
ATOM   2288  HA  GLU A 150      28.071   5.790  19.475  1.00  0.00           H  
ATOM   2289  HB2 GLU A 150      27.209   6.963  21.322  1.00  0.00           H  
ATOM   2290  HB3 GLU A 150      26.433   5.545  21.093  1.00  0.00           H  
ATOM   2291  HG2 GLU A 150      24.559   6.592  20.336  1.00  0.00           H  
ATOM   2292  HG3 GLU A 150      25.337   8.021  20.193  1.00  0.00           H  
ATOM   2293  N   PRO A 151      26.222   4.288  18.541  1.00  0.00           N  
ATOM   2294  CA  PRO A 151      25.412   3.427  17.701  1.00  0.00           C  
ATOM   2295  C   PRO A 151      23.939   3.799  17.803  1.00  0.00           C  
ATOM   2296  O   PRO A 151      23.372   3.878  18.895  1.00  0.00           O  
ATOM   2297  CB  PRO A 151      25.616   1.976  18.164  1.00  0.00           C  
ATOM   2298  CG  PRO A 151      26.808   2.101  19.089  1.00  0.00           C  
ATOM   2299  CD  PRO A 151      26.875   3.528  19.606  1.00  0.00           C  
ATOM   2300  HA  PRO A 151      25.711   3.516  16.751  1.00  0.00           H  
ATOM   2301  HB2 PRO A 151      24.813   1.635  18.652  1.00  0.00           H  
ATOM   2302  HB3 PRO A 151      25.818   1.374  17.392  1.00  0.00           H  
ATOM   2303  HG2 PRO A 151      26.706   1.469  19.857  1.00  0.00           H  
ATOM   2304  HG3 PRO A 151      27.646   1.885  18.589  1.00  0.00           H  
ATOM   2305  HD2 PRO A 151      26.381   3.622  20.470  1.00  0.00           H  
ATOM   2306  HD3 PRO A 151      27.823   3.822  19.730  1.00  0.00           H  
ATOM   2307  N   VAL A 152      23.343   4.098  16.660  1.00  0.00           N  
ATOM   2308  CA  VAL A 152      21.922   4.452  16.574  1.00  0.00           C  
ATOM   2309  C   VAL A 152      21.321   3.573  15.472  1.00  0.00           C  
ATOM   2310  O   VAL A 152      21.316   3.913  14.292  1.00  0.00           O  
ATOM   2311  CB  VAL A 152      21.683   5.932  16.267  1.00  0.00           C  
ATOM   2312  CG1 VAL A 152      20.190   6.268  16.414  1.00  0.00           C  
ATOM   2313  CG2 VAL A 152      22.478   6.894  17.140  1.00  0.00           C  
ATOM   2314  H   VAL A 152      23.884   4.082  15.819  1.00  0.00           H  
ATOM   2315  HA  VAL A 152      21.480   4.227  17.443  1.00  0.00           H  
ATOM   2316  HB  VAL A 152      21.943   6.094  15.315  1.00  0.00           H  
ATOM   2317 HG11 VAL A 152      20.045   7.236  16.211  1.00  0.00           H  
ATOM   2318 HG12 VAL A 152      19.659   5.711  15.776  1.00  0.00           H  
ATOM   2319 HG13 VAL A 152      19.896   6.075  17.350  1.00  0.00           H  
ATOM   2320 HG21 VAL A 152      22.266   7.835  16.877  1.00  0.00           H  
ATOM   2321 HG22 VAL A 152      22.234   6.753  18.099  1.00  0.00           H  
ATOM   2322 HG23 VAL A 152      23.456   6.726  17.017  1.00  0.00           H  
ATOM   2323  N   PRO A 153      20.816   2.406  15.845  1.00  0.00           N  
ATOM   2324  CA  PRO A 153      20.260   1.429  14.930  1.00  0.00           C  
ATOM   2325  C   PRO A 153      19.118   1.943  14.081  1.00  0.00           C  
ATOM   2326  O   PRO A 153      18.964   1.552  12.912  1.00  0.00           O  
ATOM   2327  CB  PRO A 153      19.843   0.201  15.759  1.00  0.00           C  
ATOM   2328  CG  PRO A 153      20.514   0.448  17.080  1.00  0.00           C  
ATOM   2329  CD  PRO A 153      20.811   1.925  17.227  1.00  0.00           C  
ATOM   2330  HA  PRO A 153      20.992   1.143  14.312  1.00  0.00           H  
ATOM   2331  HB2 PRO A 153      18.849   0.157  15.862  1.00  0.00           H  
ATOM   2332  HB3 PRO A 153      20.173  -0.645  15.340  1.00  0.00           H  
ATOM   2333  HG2 PRO A 153      19.910   0.154  17.821  1.00  0.00           H  
ATOM   2334  HG3 PRO A 153      21.369  -0.070  17.122  1.00  0.00           H  
ATOM   2335  HD2 PRO A 153      20.101   2.382  17.763  1.00  0.00           H  
ATOM   2336  HD3 PRO A 153      21.701   2.070  17.660  1.00  0.00           H  
ATOM   2337  N   TYR A 154      18.303   2.852  14.624  1.00  0.00           N  
ATOM   2338  CA  TYR A 154      17.182   3.431  13.900  1.00  0.00           C  
ATOM   2339  C   TYR A 154      17.506   4.748  13.211  1.00  0.00           C  
ATOM   2340  O   TYR A 154      16.603   5.414  12.677  1.00  0.00           O  
ATOM   2341  CB  TYR A 154      16.014   3.633  14.887  1.00  0.00           C  
ATOM   2342  CG  TYR A 154      16.386   4.446  16.107  1.00  0.00           C  
ATOM   2343  CD1 TYR A 154      16.372   5.838  16.078  1.00  0.00           C  
ATOM   2344  CD2 TYR A 154      16.745   3.821  17.293  1.00  0.00           C  
ATOM   2345  CE1 TYR A 154      16.712   6.576  17.191  1.00  0.00           C  
ATOM   2346  CE2 TYR A 154      17.077   4.553  18.419  1.00  0.00           C  
ATOM   2347  CZ  TYR A 154      17.066   5.930  18.360  1.00  0.00           C  
ATOM   2348  OH  TYR A 154      17.400   6.667  19.479  1.00  0.00           O  
ATOM   2349  H   TYR A 154      18.470   3.146  15.565  1.00  0.00           H  
ATOM   2350  HA  TYR A 154      16.891   2.777  13.202  1.00  0.00           H  
ATOM   2351  HB2 TYR A 154      15.697   2.734  15.190  1.00  0.00           H  
ATOM   2352  HB3 TYR A 154      15.273   4.103  14.408  1.00  0.00           H  
ATOM   2353  HD1 TYR A 154      16.111   6.310  15.236  1.00  0.00           H  
ATOM   2354  HD2 TYR A 154      16.764   2.822  17.334  1.00  0.00           H  
ATOM   2355  HE1 TYR A 154      16.703   7.575  17.153  1.00  0.00           H  
ATOM   2356  HE2 TYR A 154      17.323   4.087  19.269  1.00  0.00           H  
ATOM   2357  HH  TYR A 154      17.656   6.201  20.326  1.00  0.00           H  
ATOM   2358  N   PHE A 155      18.772   5.157  13.153  1.00  0.00           N  
ATOM   2359  CA  PHE A 155      19.185   6.406  12.559  1.00  0.00           C  
ATOM   2360  C   PHE A 155      18.540   6.735  11.226  1.00  0.00           C  
ATOM   2361  O   PHE A 155      18.027   7.854  11.049  1.00  0.00           O  
ATOM   2362  CB  PHE A 155      20.726   6.476  12.390  1.00  0.00           C  
ATOM   2363  CG  PHE A 155      21.179   7.780  11.771  1.00  0.00           C  
ATOM   2364  CD1 PHE A 155      21.017   8.977  12.454  1.00  0.00           C  
ATOM   2365  CD2 PHE A 155      21.761   7.805  10.517  1.00  0.00           C  
ATOM   2366  CE1 PHE A 155      21.416  10.176  11.900  1.00  0.00           C  
ATOM   2367  CE2 PHE A 155      22.171   9.001   9.956  1.00  0.00           C  
ATOM   2368  CZ  PHE A 155      21.993  10.193  10.644  1.00  0.00           C  
ATOM   2369  H   PHE A 155      19.477   4.565  13.543  1.00  0.00           H  
ATOM   2370  HA  PHE A 155      18.927   7.132  13.196  1.00  0.00           H  
ATOM   2371  HB2 PHE A 155      21.019   5.722  11.802  1.00  0.00           H  
ATOM   2372  HB3 PHE A 155      21.152   6.382  13.290  1.00  0.00           H  
ATOM   2373  HD1 PHE A 155      20.603   8.971  13.364  1.00  0.00           H  
ATOM   2374  HD2 PHE A 155      21.887   6.951  10.011  1.00  0.00           H  
ATOM   2375  HE1 PHE A 155      21.288  11.029  12.405  1.00  0.00           H  
ATOM   2376  HE2 PHE A 155      22.597   9.007   9.051  1.00  0.00           H  
ATOM   2377  HZ  PHE A 155      22.280  11.059  10.234  1.00  0.00           H  
ATOM   2378  N   TYR A 156      18.558   5.815  10.258  1.00  0.00           N  
ATOM   2379  CA  TYR A 156      17.997   6.065   8.936  1.00  0.00           C  
ATOM   2380  C   TYR A 156      16.536   6.475   8.964  1.00  0.00           C  
ATOM   2381  O   TYR A 156      16.082   7.253   8.107  1.00  0.00           O  
ATOM   2382  CB  TYR A 156      18.223   4.845   8.012  1.00  0.00           C  
ATOM   2383  CG  TYR A 156      17.342   3.670   8.375  1.00  0.00           C  
ATOM   2384  CD1 TYR A 156      17.715   2.757   9.357  1.00  0.00           C  
ATOM   2385  CD2 TYR A 156      16.107   3.506   7.755  1.00  0.00           C  
ATOM   2386  CE1 TYR A 156      16.872   1.715   9.710  1.00  0.00           C  
ATOM   2387  CE2 TYR A 156      15.269   2.465   8.096  1.00  0.00           C  
ATOM   2388  CZ  TYR A 156      15.654   1.573   9.067  1.00  0.00           C  
ATOM   2389  OH  TYR A 156      14.816   0.531   9.412  1.00  0.00           O  
ATOM   2390  H   TYR A 156      18.971   4.924  10.447  1.00  0.00           H  
ATOM   2391  HA  TYR A 156      18.508   6.829   8.542  1.00  0.00           H  
ATOM   2392  HB2 TYR A 156      19.180   4.562   8.083  1.00  0.00           H  
ATOM   2393  HB3 TYR A 156      18.024   5.115   7.070  1.00  0.00           H  
ATOM   2394  HD1 TYR A 156      18.600   2.854   9.812  1.00  0.00           H  
ATOM   2395  HD2 TYR A 156      15.822   4.155   7.049  1.00  0.00           H  
ATOM   2396  HE1 TYR A 156      17.142   1.070  10.425  1.00  0.00           H  
ATOM   2397  HE2 TYR A 156      14.386   2.360   7.639  1.00  0.00           H  
ATOM   2398  HH  TYR A 156      13.935   0.424   8.951  1.00  0.00           H  
ATOM   2399  N   LYS A 157      15.764   6.011   9.941  1.00  0.00           N  
ATOM   2400  CA  LYS A 157      14.354   6.360  10.069  1.00  0.00           C  
ATOM   2401  C   LYS A 157      14.155   7.854  10.256  1.00  0.00           C  
ATOM   2402  O   LYS A 157      13.140   8.424   9.801  1.00  0.00           O  
ATOM   2403  CB  LYS A 157      13.714   5.555  11.212  1.00  0.00           C  
ATOM   2404  CG  LYS A 157      13.685   4.051  10.940  1.00  0.00           C  
ATOM   2405  CD  LYS A 157      13.317   3.206  12.148  1.00  0.00           C  
ATOM   2406  CE  LYS A 157      11.944   3.530  12.700  1.00  0.00           C  
ATOM   2407  NZ  LYS A 157      11.390   2.462  13.573  1.00  0.00           N  
ATOM   2408  H   LYS A 157      16.168   5.396  10.618  1.00  0.00           H  
ATOM   2409  HA  LYS A 157      13.897   6.097   9.219  1.00  0.00           H  
ATOM   2410  HB2 LYS A 157      12.775   5.874  11.339  1.00  0.00           H  
ATOM   2411  HB3 LYS A 157      14.238   5.718  12.048  1.00  0.00           H  
ATOM   2412  HG2 LYS A 157      14.593   3.772  10.627  1.00  0.00           H  
ATOM   2413  HG3 LYS A 157      13.015   3.876  10.219  1.00  0.00           H  
ATOM   2414  HD2 LYS A 157      13.995   3.364  12.866  1.00  0.00           H  
ATOM   2415  HD3 LYS A 157      13.334   2.243  11.880  1.00  0.00           H  
ATOM   2416  HE2 LYS A 157      11.318   3.668  11.932  1.00  0.00           H  
ATOM   2417  HE3 LYS A 157      12.008   4.374  13.233  1.00  0.00           H  
ATOM   2418  HZ1 LYS A 157      10.487   2.736  13.903  1.00  0.00           H  
ATOM   2419  HZ2 LYS A 157      11.310   1.613  13.051  1.00  0.00           H  
ATOM   2420  HZ3 LYS A 157      12.000   2.319  14.352  1.00  0.00           H  
ATOM   2421  N   LEU A 158      15.105   8.560  10.870  1.00  0.00           N  
ATOM   2422  CA  LEU A 158      15.007   9.983  11.068  1.00  0.00           C  
ATOM   2423  C   LEU A 158      15.070  10.796   9.783  1.00  0.00           C  
ATOM   2424  O   LEU A 158      14.548  11.916   9.731  1.00  0.00           O  
ATOM   2425  CB  LEU A 158      16.210  10.498  11.904  1.00  0.00           C  
ATOM   2426  CG  LEU A 158      16.061  10.471  13.415  1.00  0.00           C  
ATOM   2427  CD1 LEU A 158      15.971   9.044  13.935  1.00  0.00           C  
ATOM   2428  CD2 LEU A 158      17.219  11.225  14.057  1.00  0.00           C  
ATOM   2429  H   LEU A 158      15.917   8.083  11.206  1.00  0.00           H  
ATOM   2430  HA  LEU A 158      14.156  10.192  11.550  1.00  0.00           H  
ATOM   2431  HB2 LEU A 158      16.381  11.446  11.635  1.00  0.00           H  
ATOM   2432  HB3 LEU A 158      17.003   9.936  11.669  1.00  0.00           H  
ATOM   2433  HG  LEU A 158      15.212  10.943  13.653  1.00  0.00           H  
ATOM   2434 HD11 LEU A 158      15.874   9.057  14.930  1.00  0.00           H  
ATOM   2435 HD12 LEU A 158      15.178   8.591  13.529  1.00  0.00           H  
ATOM   2436 HD13 LEU A 158      16.802   8.546  13.688  1.00  0.00           H  
ATOM   2437 HD21 LEU A 158      17.119  11.206  15.052  1.00  0.00           H  
ATOM   2438 HD22 LEU A 158      18.083  10.791  13.801  1.00  0.00           H  
ATOM   2439 HD23 LEU A 158      17.216  12.173  13.740  1.00  0.00           H  
ATOM   2440  N   LEU A 159      15.728  10.284   8.748  1.00  0.00           N  
ATOM   2441  CA  LEU A 159      16.031  11.003   7.541  1.00  0.00           C  
ATOM   2442  C   LEU A 159      14.953  11.414   6.594  1.00  0.00           C  
ATOM   2443  O   LEU A 159      15.262  12.115   5.604  1.00  0.00           O  
ATOM   2444  CB  LEU A 159      17.180  10.255   6.807  1.00  0.00           C  
ATOM   2445  CG  LEU A 159      18.334   9.921   7.782  1.00  0.00           C  
ATOM   2446  CD1 LEU A 159      19.439   9.215   7.024  1.00  0.00           C  
ATOM   2447  CD2 LEU A 159      18.860  11.158   8.488  1.00  0.00           C  
ATOM   2448  H   LEU A 159      16.033   9.334   8.814  1.00  0.00           H  
ATOM   2449  HA  LEU A 159      16.441  11.861   7.850  1.00  0.00           H  
ATOM   2450  HB2 LEU A 159      17.530  10.835   6.071  1.00  0.00           H  
ATOM   2451  HB3 LEU A 159      16.822   9.405   6.420  1.00  0.00           H  
ATOM   2452  HG  LEU A 159      17.983   9.293   8.476  1.00  0.00           H  
ATOM   2453 HD11 LEU A 159      20.187   8.997   7.651  1.00  0.00           H  
ATOM   2454 HD12 LEU A 159      19.082   8.370   6.625  1.00  0.00           H  
ATOM   2455 HD13 LEU A 159      19.777   9.811   6.296  1.00  0.00           H  
ATOM   2456 HD21 LEU A 159      19.602  10.899   9.106  1.00  0.00           H  
ATOM   2457 HD22 LEU A 159      19.203  11.808   7.810  1.00  0.00           H  
ATOM   2458 HD23 LEU A 159      18.122  11.582   9.013  1.00  0.00           H  
ATOM   2459  N   VAL A 160      13.694  11.102   6.859  1.00  0.00           N  
ATOM   2460  CA  VAL A 160      12.577  11.525   6.024  1.00  0.00           C  
ATOM   2461  C   VAL A 160      12.039  12.887   6.456  1.00  0.00           C  
ATOM   2462  O   VAL A 160      11.208  13.505   5.764  1.00  0.00           O  
ATOM   2463  CB  VAL A 160      11.452  10.466   6.089  1.00  0.00           C  
ATOM   2464  CG1 VAL A 160      11.986   9.083   5.710  1.00  0.00           C  
ATOM   2465  CG2 VAL A 160      10.823  10.410   7.470  1.00  0.00           C  
ATOM   2466  H   VAL A 160      13.500  10.550   7.670  1.00  0.00           H  
ATOM   2467  HA  VAL A 160      12.895  11.594   5.078  1.00  0.00           H  
ATOM   2468  HB  VAL A 160      10.743  10.720   5.431  1.00  0.00           H  
ATOM   2469 HG11 VAL A 160      11.244   8.414   5.758  1.00  0.00           H  
ATOM   2470 HG12 VAL A 160      12.350   9.110   4.779  1.00  0.00           H  
ATOM   2471 HG13 VAL A 160      12.713   8.821   6.345  1.00  0.00           H  
ATOM   2472 HG21 VAL A 160      10.101   9.718   7.480  1.00  0.00           H  
ATOM   2473 HG22 VAL A 160      11.522  10.173   8.145  1.00  0.00           H  
ATOM   2474 HG23 VAL A 160      10.432  11.303   7.695  1.00  0.00           H  
ATOM   2475  N   HIS A 161      12.484  13.401   7.596  1.00  0.00           N  
ATOM   2476  CA  HIS A 161      11.999  14.672   8.144  1.00  0.00           C  
ATOM   2477  C   HIS A 161      12.506  15.883   7.408  1.00  0.00           C  
ATOM   2478  O   HIS A 161      13.669  15.933   6.980  1.00  0.00           O  
ATOM   2479  CB  HIS A 161      12.476  14.721   9.618  1.00  0.00           C  
ATOM   2480  CG  HIS A 161      11.813  15.817  10.389  1.00  0.00           C  
ATOM   2481  ND1 HIS A 161      12.387  17.065  10.558  1.00  0.00           N  
ATOM   2482  CD2 HIS A 161      10.592  15.858  10.977  1.00  0.00           C  
ATOM   2483  CE1 HIS A 161      11.558  17.830  11.242  1.00  0.00           C  
ATOM   2484  NE2 HIS A 161      10.462  17.122  11.520  1.00  0.00           N  
ATOM   2485  H   HIS A 161      13.183  12.898   8.105  1.00  0.00           H  
ATOM   2486  HA  HIS A 161      10.999  14.674   8.125  1.00  0.00           H  
ATOM   2487  HB2 HIS A 161      13.465  14.870   9.632  1.00  0.00           H  
ATOM   2488  HB3 HIS A 161      12.264  13.846  10.054  1.00  0.00           H  
ATOM   2489  HD1 HIS A 161      13.285  17.342  10.217  1.00  0.00           H  
ATOM   2490  HD2 HIS A 161       9.919  15.119  11.011  1.00  0.00           H  
ATOM   2491  HE1 HIS A 161      11.723  18.780  11.507  1.00  0.00           H  
ATOM   2492  HE2 HIS A 161       9.673  17.453  12.038  1.00  0.00           H  
ATOM   2493  N   PRO A 162      11.697  16.929   7.263  1.00  0.00           N  
ATOM   2494  CA  PRO A 162      12.042  18.144   6.559  1.00  0.00           C  
ATOM   2495  C   PRO A 162      13.295  18.847   7.026  1.00  0.00           C  
ATOM   2496  O   PRO A 162      14.028  19.404   6.176  1.00  0.00           O  
ATOM   2497  CB  PRO A 162      10.831  19.105   6.703  1.00  0.00           C  
ATOM   2498  CG  PRO A 162       9.707  18.119   6.928  1.00  0.00           C  
ATOM   2499  CD  PRO A 162      10.297  16.945   7.718  1.00  0.00           C  
ATOM   2500  HA  PRO A 162      12.151  17.923   5.590  1.00  0.00           H  
ATOM   2501  HB2 PRO A 162      10.941  19.721   7.483  1.00  0.00           H  
ATOM   2502  HB3 PRO A 162      10.688  19.642   5.872  1.00  0.00           H  
ATOM   2503  HG2 PRO A 162       8.971  18.550   7.450  1.00  0.00           H  
ATOM   2504  HG3 PRO A 162       9.350  17.798   6.051  1.00  0.00           H  
ATOM   2505  HD2 PRO A 162      10.239  17.106   8.703  1.00  0.00           H  
ATOM   2506  HD3 PRO A 162       9.834  16.088   7.493  1.00  0.00           H  
ATOM   2507  N   SER A 163      13.605  18.841   8.316  1.00  0.00           N  
ATOM   2508  CA  SER A 163      14.782  19.517   8.840  1.00  0.00           C  
ATOM   2509  C   SER A 163      16.082  19.015   8.229  1.00  0.00           C  
ATOM   2510  O   SER A 163      17.065  19.768   8.177  1.00  0.00           O  
ATOM   2511  CB  SER A 163      14.844  19.410  10.368  1.00  0.00           C  
ATOM   2512  OG  SER A 163      15.086  18.094  10.806  1.00  0.00           O  
ATOM   2513  H   SER A 163      13.007  18.353   8.952  1.00  0.00           H  
ATOM   2514  HA  SER A 163      14.698  20.487   8.611  1.00  0.00           H  
ATOM   2515  HB2 SER A 163      13.972  19.719  10.747  1.00  0.00           H  
ATOM   2516  HB3 SER A 163      15.580  20.000  10.701  1.00  0.00           H  
ATOM   2517  HG  SER A 163      15.118  18.076  11.805  1.00  0.00           H  
ATOM   2518  N   VAL A 164      16.123  17.761   7.780  1.00  0.00           N  
ATOM   2519  CA  VAL A 164      17.318  17.194   7.174  1.00  0.00           C  
ATOM   2520  C   VAL A 164      17.237  17.116   5.657  1.00  0.00           C  
ATOM   2521  O   VAL A 164      18.001  16.396   5.004  1.00  0.00           O  
ATOM   2522  CB  VAL A 164      17.733  15.875   7.824  1.00  0.00           C  
ATOM   2523  CG1 VAL A 164      18.340  16.182   9.199  1.00  0.00           C  
ATOM   2524  CG2 VAL A 164      16.572  14.902   7.988  1.00  0.00           C  
ATOM   2525  H   VAL A 164      15.306  17.191   7.862  1.00  0.00           H  
ATOM   2526  HA  VAL A 164      18.056  17.839   7.374  1.00  0.00           H  
ATOM   2527  HB  VAL A 164      18.433  15.444   7.254  1.00  0.00           H  
ATOM   2528 HG11 VAL A 164      18.618  15.328   9.639  1.00  0.00           H  
ATOM   2529 HG12 VAL A 164      19.138  16.774   9.086  1.00  0.00           H  
ATOM   2530 HG13 VAL A 164      17.660  16.644   9.768  1.00  0.00           H  
ATOM   2531 HG21 VAL A 164      16.900  14.060   8.416  1.00  0.00           H  
ATOM   2532 HG22 VAL A 164      15.868  15.317   8.565  1.00  0.00           H  
ATOM   2533 HG23 VAL A 164      16.185  14.690   7.090  1.00  0.00           H  
ATOM   2534  N   SER A 165      16.352  17.922   5.066  1.00  0.00           N  
ATOM   2535  CA  SER A 165      16.259  18.053   3.614  1.00  0.00           C  
ATOM   2536  C   SER A 165      17.302  19.113   3.208  1.00  0.00           C  
ATOM   2537  O   SER A 165      17.694  19.948   4.025  1.00  0.00           O  
ATOM   2538  CB  SER A 165      14.886  18.543   3.176  1.00  0.00           C  
ATOM   2539  OG  SER A 165      13.899  17.532   3.326  1.00  0.00           O  
ATOM   2540  H   SER A 165      15.730  18.456   5.638  1.00  0.00           H  
ATOM   2541  HA  SER A 165      16.468  17.179   3.176  1.00  0.00           H  
ATOM   2542  HB2 SER A 165      14.929  18.814   2.214  1.00  0.00           H  
ATOM   2543  HB3 SER A 165      14.630  19.332   3.734  1.00  0.00           H  
ATOM   2544  HG  SER A 165      13.012  17.886   3.030  1.00  0.00           H  
ATOM   2545  N   PRO A 166      17.726  19.079   1.975  1.00  0.00           N  
ATOM   2546  CA  PRO A 166      18.696  20.022   1.449  1.00  0.00           C  
ATOM   2547  C   PRO A 166      18.077  21.361   1.098  1.00  0.00           C  
ATOM   2548  O   PRO A 166      16.919  21.435   0.675  1.00  0.00           O  
ATOM   2549  CB  PRO A 166      19.240  19.367   0.146  1.00  0.00           C  
ATOM   2550  CG  PRO A 166      18.011  18.588  -0.301  1.00  0.00           C  
ATOM   2551  CD  PRO A 166      17.290  18.120   0.963  1.00  0.00           C  
ATOM   2552  HA  PRO A 166      19.440  20.150   2.105  1.00  0.00           H  
ATOM   2553  HB2 PRO A 166      19.508  20.054  -0.529  1.00  0.00           H  
ATOM   2554  HB3 PRO A 166      20.014  18.762   0.332  1.00  0.00           H  
ATOM   2555  HG2 PRO A 166      17.409  19.177  -0.841  1.00  0.00           H  
ATOM   2556  HG3 PRO A 166      18.286  17.799  -0.851  1.00  0.00           H  
ATOM   2557  HD2 PRO A 166      16.298  18.153   0.842  1.00  0.00           H  
ATOM   2558  HD3 PRO A 166      17.565  17.190   1.209  1.00  0.00           H  
ATOM   2559  N   VAL A 167      18.844  22.433   1.277  1.00  0.00           N  
ATOM   2560  CA  VAL A 167      18.429  23.782   0.892  1.00  0.00           C  
ATOM   2561  C   VAL A 167      19.522  24.294  -0.075  1.00  0.00           C  
ATOM   2562  O   VAL A 167      20.684  23.892   0.059  1.00  0.00           O  
ATOM   2563  CB  VAL A 167      18.258  24.765   2.042  1.00  0.00           C  
ATOM   2564  CG1 VAL A 167      17.193  24.285   3.028  1.00  0.00           C  
ATOM   2565  CG2 VAL A 167      19.558  25.007   2.799  1.00  0.00           C  
ATOM   2566  H   VAL A 167      19.745  22.311   1.694  1.00  0.00           H  
ATOM   2567  HA  VAL A 167      17.564  23.720   0.393  1.00  0.00           H  
ATOM   2568  HB  VAL A 167      17.955  25.638   1.660  1.00  0.00           H  
ATOM   2569 HG11 VAL A 167      17.103  24.949   3.770  1.00  0.00           H  
ATOM   2570 HG12 VAL A 167      16.317  24.194   2.554  1.00  0.00           H  
ATOM   2571 HG13 VAL A 167      17.462  23.399   3.404  1.00  0.00           H  
ATOM   2572 HG21 VAL A 167      19.395  25.657   3.542  1.00  0.00           H  
ATOM   2573 HG22 VAL A 167      19.889  24.143   3.179  1.00  0.00           H  
ATOM   2574 HG23 VAL A 167      20.243  25.380   2.174  1.00  0.00           H  
ATOM   2575  N   PRO A 168      19.144  25.109  -1.022  1.00  0.00           N  
ATOM   2576  CA  PRO A 168      20.041  25.658  -2.028  1.00  0.00           C  
ATOM   2577  C   PRO A 168      20.863  26.815  -1.499  1.00  0.00           C  
ATOM   2578  O   PRO A 168      20.367  27.940  -1.362  1.00  0.00           O  
ATOM   2579  CB  PRO A 168      19.135  26.125  -3.191  1.00  0.00           C  
ATOM   2580  CG  PRO A 168      17.839  26.406  -2.473  1.00  0.00           C  
ATOM   2581  CD  PRO A 168      17.768  25.561  -1.216  1.00  0.00           C  
ATOM   2582  HA  PRO A 168      20.654  24.938  -2.354  1.00  0.00           H  
ATOM   2583  HB2 PRO A 168      19.497  26.949  -3.627  1.00  0.00           H  
ATOM   2584  HB3 PRO A 168      19.023  25.407  -3.878  1.00  0.00           H  
ATOM   2585  HG2 PRO A 168      17.797  27.374  -2.227  1.00  0.00           H  
ATOM   2586  HG3 PRO A 168      17.070  26.180  -3.071  1.00  0.00           H  
ATOM   2587  HD2 PRO A 168      17.459  26.107  -0.437  1.00  0.00           H  
ATOM   2588  HD3 PRO A 168      17.152  24.783  -1.344  1.00  0.00           H  
ATOM   2589  N   LYS A 169      22.132  26.577  -1.196  1.00  0.00           N  
ATOM   2590  CA  LYS A 169      23.034  27.595  -0.658  1.00  0.00           C  
ATOM   2591  C   LYS A 169      23.043  28.893  -1.452  1.00  0.00           C  
ATOM   2592  O   LYS A 169      22.936  29.987  -0.880  1.00  0.00           O  
ATOM   2593  CB  LYS A 169      24.446  27.010  -0.578  1.00  0.00           C  
ATOM   2594  CG  LYS A 169      25.490  27.944   0.020  1.00  0.00           C  
ATOM   2595  CD  LYS A 169      26.864  27.287  -0.038  1.00  0.00           C  
ATOM   2596  CE  LYS A 169      27.912  28.108   0.699  1.00  0.00           C  
ATOM   2597  NZ  LYS A 169      29.243  27.429   0.676  1.00  0.00           N  
ATOM   2598  H   LYS A 169      22.490  25.655  -1.343  1.00  0.00           H  
ATOM   2599  HA  LYS A 169      22.737  27.807   0.273  1.00  0.00           H  
ATOM   2600  HB2 LYS A 169      24.737  26.771  -1.504  1.00  0.00           H  
ATOM   2601  HB3 LYS A 169      24.409  26.184  -0.016  1.00  0.00           H  
ATOM   2602  HG2 LYS A 169      25.255  28.138   0.972  1.00  0.00           H  
ATOM   2603  HG3 LYS A 169      25.508  28.798  -0.500  1.00  0.00           H  
ATOM   2604  HD2 LYS A 169      27.139  27.195  -0.995  1.00  0.00           H  
ATOM   2605  HD3 LYS A 169      26.808  26.381   0.382  1.00  0.00           H  
ATOM   2606  HE2 LYS A 169      27.623  28.229   1.649  1.00  0.00           H  
ATOM   2607  HE3 LYS A 169      27.994  29.002   0.260  1.00  0.00           H  
ATOM   2608  HZ1 LYS A 169      29.911  27.989   1.166  1.00  0.00           H  
ATOM   2609  HZ2 LYS A 169      29.169  26.535   1.118  1.00  0.00           H  
ATOM   2610  HZ3 LYS A 169      29.540  27.309  -0.271  1.00  0.00           H  
ATOM   2611  N   SER A 170      23.159  28.807  -2.771  1.00  0.00           N  
ATOM   2612  CA  SER A 170      23.184  29.962  -3.648  1.00  0.00           C  
ATOM   2613  C   SER A 170      22.009  30.905  -3.415  1.00  0.00           C  
ATOM   2614  O   SER A 170      22.206  32.119  -3.270  1.00  0.00           O  
ATOM   2615  CB  SER A 170      23.176  29.514  -5.123  1.00  0.00           C  
ATOM   2616  OG  SER A 170      21.854  29.099  -5.490  1.00  0.00           O  
ATOM   2617  H   SER A 170      23.233  27.898  -3.182  1.00  0.00           H  
ATOM   2618  HA  SER A 170      24.030  30.467  -3.478  1.00  0.00           H  
ATOM   2619  HB2 SER A 170      23.810  28.750  -5.243  1.00  0.00           H  
ATOM   2620  HB3 SER A 170      23.459  30.277  -5.704  1.00  0.00           H  
ATOM   2621  HG  SER A 170      21.849  28.809  -6.447  1.00  0.00           H  
ATOM   2622  N   ALA A 171      20.789  30.369  -3.398  1.00  0.00           N  
ATOM   2623  CA  ALA A 171      19.596  31.183  -3.185  1.00  0.00           C  
ATOM   2624  C   ALA A 171      19.561  31.737  -1.769  1.00  0.00           C  
ATOM   2625  O   ALA A 171      19.252  32.915  -1.560  1.00  0.00           O  
ATOM   2626  CB  ALA A 171      18.336  30.369  -3.474  1.00  0.00           C  
ATOM   2627  H   ALA A 171      20.688  29.384  -3.535  1.00  0.00           H  
ATOM   2628  HA  ALA A 171      19.624  31.953  -3.822  1.00  0.00           H  
ATOM   2629  HB1 ALA A 171      17.529  30.940  -3.324  1.00  0.00           H  
ATOM   2630  HB2 ALA A 171      18.351  30.057  -4.424  1.00  0.00           H  
ATOM   2631  HB3 ALA A 171      18.303  29.578  -2.864  1.00  0.00           H  
ATOM   2632  N   VAL A 172      19.882  30.904  -0.781  1.00  0.00           N  
ATOM   2633  CA  VAL A 172      19.887  31.342   0.612  1.00  0.00           C  
ATOM   2634  C   VAL A 172      20.805  32.553   0.779  1.00  0.00           C  
ATOM   2635  O   VAL A 172      20.420  33.604   1.285  1.00  0.00           O  
ATOM   2636  CB  VAL A 172      20.346  30.219   1.555  1.00  0.00           C  
ATOM   2637  CG1 VAL A 172      20.602  30.732   2.963  1.00  0.00           C  
ATOM   2638  CG2 VAL A 172      19.318  29.084   1.589  1.00  0.00           C  
ATOM   2639  H   VAL A 172      20.125  29.958  -0.998  1.00  0.00           H  
ATOM   2640  HA  VAL A 172      18.957  31.610   0.865  1.00  0.00           H  
ATOM   2641  HB  VAL A 172      21.204  29.848   1.200  1.00  0.00           H  
ATOM   2642 HG11 VAL A 172      20.898  29.975   3.545  1.00  0.00           H  
ATOM   2643 HG12 VAL A 172      21.316  31.432   2.938  1.00  0.00           H  
ATOM   2644 HG13 VAL A 172      19.761  31.127   3.332  1.00  0.00           H  
ATOM   2645 HG21 VAL A 172      19.636  28.365   2.207  1.00  0.00           H  
ATOM   2646 HG22 VAL A 172      18.441  29.438   1.913  1.00  0.00           H  
ATOM   2647 HG23 VAL A 172      19.207  28.707   0.669  1.00  0.00           H  
ATOM   2648  N   GLU A 173      22.048  32.394   0.331  1.00  0.00           N  
ATOM   2649  CA  GLU A 173      23.045  33.447   0.437  1.00  0.00           C  
ATOM   2650  C   GLU A 173      22.732  34.689  -0.369  1.00  0.00           C  
ATOM   2651  O   GLU A 173      22.977  35.811   0.115  1.00  0.00           O  
ATOM   2652  CB  GLU A 173      24.422  32.887   0.032  1.00  0.00           C  
ATOM   2653  CG  GLU A 173      24.984  31.983   1.122  1.00  0.00           C  
ATOM   2654  CD  GLU A 173      26.361  31.448   0.793  1.00  0.00           C  
ATOM   2655  OE1 GLU A 173      26.789  31.539  -0.379  1.00  0.00           O  
ATOM   2656  OE2 GLU A 173      27.009  30.933   1.737  1.00  0.00           O  
ATOM   2657  H   GLU A 173      22.304  31.524  -0.091  1.00  0.00           H  
ATOM   2658  HA  GLU A 173      23.099  33.716   1.399  1.00  0.00           H  
ATOM   2659  HB2 GLU A 173      25.053  33.648  -0.120  1.00  0.00           H  
ATOM   2660  HB3 GLU A 173      24.326  32.360  -0.813  1.00  0.00           H  
ATOM   2661  HG2 GLU A 173      24.363  31.209   1.246  1.00  0.00           H  
ATOM   2662  HG3 GLU A 173      25.040  32.506   1.973  1.00  0.00           H  
ATOM   2663  N   LYS A 174      22.212  34.547  -1.578  1.00  0.00           N  
ATOM   2664  CA  LYS A 174      21.912  35.705  -2.412  1.00  0.00           C  
ATOM   2665  C   LYS A 174      20.676  36.466  -1.977  1.00  0.00           C  
ATOM   2666  O   LYS A 174      20.654  37.705  -1.999  1.00  0.00           O  
ATOM   2667  CB  LYS A 174      21.771  35.250  -3.873  1.00  0.00           C  
ATOM   2668  CG  LYS A 174      21.508  36.398  -4.845  1.00  0.00           C  
ATOM   2669  CD  LYS A 174      21.580  35.896  -6.278  1.00  0.00           C  
ATOM   2670  CE  LYS A 174      21.210  36.978  -7.280  1.00  0.00           C  
ATOM   2671  NZ  LYS A 174      20.954  36.394  -8.636  1.00  0.00           N  
ATOM   2672  H   LYS A 174      22.021  33.629  -1.926  1.00  0.00           H  
ATOM   2673  HA  LYS A 174      22.691  36.330  -2.360  1.00  0.00           H  
ATOM   2674  HB2 LYS A 174      21.009  34.605  -3.932  1.00  0.00           H  
ATOM   2675  HB3 LYS A 174      22.617  34.792  -4.145  1.00  0.00           H  
ATOM   2676  HG2 LYS A 174      22.196  37.111  -4.709  1.00  0.00           H  
ATOM   2677  HG3 LYS A 174      20.598  36.776  -4.672  1.00  0.00           H  
ATOM   2678  HD2 LYS A 174      20.948  35.129  -6.383  1.00  0.00           H  
ATOM   2679  HD3 LYS A 174      22.513  35.588  -6.466  1.00  0.00           H  
ATOM   2680  HE2 LYS A 174      21.962  37.635  -7.344  1.00  0.00           H  
ATOM   2681  HE3 LYS A 174      20.384  37.446  -6.965  1.00  0.00           H  
ATOM   2682  HZ1 LYS A 174      20.713  37.126  -9.274  1.00  0.00           H  
ATOM   2683  HZ2 LYS A 174      21.778  35.928  -8.959  1.00  0.00           H  
ATOM   2684  HZ3 LYS A 174      20.200  35.739  -8.580  1.00  0.00           H  
ATOM   2685  N   PHE A 175      19.617  35.747  -1.594  1.00  0.00           N  
ATOM   2686  CA  PHE A 175      18.358  36.373  -1.222  1.00  0.00           C  
ATOM   2687  C   PHE A 175      18.036  36.397   0.252  1.00  0.00           C  
ATOM   2688  O   PHE A 175      17.057  37.064   0.642  1.00  0.00           O  
ATOM   2689  CB  PHE A 175      17.216  35.669  -1.998  1.00  0.00           C  
ATOM   2690  CG  PHE A 175      17.488  35.671  -3.479  1.00  0.00           C  
ATOM   2691  CD1 PHE A 175      17.301  36.819  -4.225  1.00  0.00           C  
ATOM   2692  CD2 PHE A 175      17.981  34.538  -4.101  1.00  0.00           C  
ATOM   2693  CE1 PHE A 175      17.562  36.827  -5.584  1.00  0.00           C  
ATOM   2694  CE2 PHE A 175      18.240  34.538  -5.459  1.00  0.00           C  
ATOM   2695  CZ  PHE A 175      18.031  35.686  -6.203  1.00  0.00           C  
ATOM   2696  H   PHE A 175      19.692  34.750  -1.562  1.00  0.00           H  
ATOM   2697  HA  PHE A 175      18.392  37.322  -1.536  1.00  0.00           H  
ATOM   2698  HB2 PHE A 175      16.357  36.150  -1.823  1.00  0.00           H  
ATOM   2699  HB3 PHE A 175      17.140  34.724  -1.681  1.00  0.00           H  
ATOM   2700  HD1 PHE A 175      16.974  37.652  -3.779  1.00  0.00           H  
ATOM   2701  HD2 PHE A 175      18.151  33.712  -3.564  1.00  0.00           H  
ATOM   2702  HE1 PHE A 175      17.411  37.659  -6.117  1.00  0.00           H  
ATOM   2703  HE2 PHE A 175      18.578  33.709  -5.904  1.00  0.00           H  
ATOM   2704  HZ  PHE A 175      18.219  35.689  -7.185  1.00  0.00           H  
ATOM   2705  N   GLY A 176      18.808  35.726   1.088  1.00  0.00           N  
ATOM   2706  CA  GLY A 176      18.547  35.726   2.529  1.00  0.00           C  
ATOM   2707  C   GLY A 176      17.135  35.248   2.825  1.00  0.00           C  
ATOM   2708  O   GLY A 176      16.625  34.314   2.189  1.00  0.00           O  
ATOM   2709  H   GLY A 176      19.585  35.208   0.730  1.00  0.00           H  
ATOM   2710  HA2 GLY A 176      18.659  36.655   2.882  1.00  0.00           H  
ATOM   2711  HA3 GLY A 176      19.200  35.117   2.980  1.00  0.00           H  
ATOM   2712  N   ASP A 177      16.430  35.919   3.723  1.00  0.00           N  
ATOM   2713  CA  ASP A 177      15.067  35.584   4.102  1.00  0.00           C  
ATOM   2714  C   ASP A 177      14.065  35.528   2.967  1.00  0.00           C  
ATOM   2715  O   ASP A 177      12.993  34.906   3.125  1.00  0.00           O  
ATOM   2716  CB  ASP A 177      14.573  36.571   5.184  1.00  0.00           C  
ATOM   2717  CG  ASP A 177      15.096  37.978   4.957  1.00  0.00           C  
ATOM   2718  OD1 ASP A 177      16.197  38.288   5.475  1.00  0.00           O  
ATOM   2719  OD2 ASP A 177      14.435  38.774   4.250  1.00  0.00           O  
ATOM   2720  H   ASP A 177      16.861  36.704   4.168  1.00  0.00           H  
ATOM   2721  HA  ASP A 177      15.091  34.676   4.520  1.00  0.00           H  
ATOM   2722  HB2 ASP A 177      14.886  36.251   6.079  1.00  0.00           H  
ATOM   2723  HB3 ASP A 177      13.573  36.592   5.168  1.00  0.00           H  
ATOM   2724  N   LYS A 178      14.321  36.109   1.806  1.00  0.00           N  
ATOM   2725  CA  LYS A 178      13.424  36.077   0.669  1.00  0.00           C  
ATOM   2726  C   LYS A 178      13.755  34.979  -0.326  1.00  0.00           C  
ATOM   2727  O   LYS A 178      13.187  34.924  -1.426  1.00  0.00           O  
ATOM   2728  CB  LYS A 178      13.490  37.450  -0.042  1.00  0.00           C  
ATOM   2729  CG  LYS A 178      13.155  38.611   0.884  1.00  0.00           C  
ATOM   2730  CD  LYS A 178      13.964  39.853   0.571  1.00  0.00           C  
ATOM   2731  CE  LYS A 178      15.396  39.792   1.075  1.00  0.00           C  
ATOM   2732  NZ  LYS A 178      16.385  39.601  -0.030  1.00  0.00           N  
ATOM   2733  H   LYS A 178      15.187  36.600   1.708  1.00  0.00           H  
ATOM   2734  HA  LYS A 178      12.492  35.935   1.002  1.00  0.00           H  
ATOM   2735  HB2 LYS A 178      12.839  37.448  -0.801  1.00  0.00           H  
ATOM   2736  HB3 LYS A 178      14.415  37.582  -0.397  1.00  0.00           H  
ATOM   2737  HG2 LYS A 178      13.343  38.334   1.826  1.00  0.00           H  
ATOM   2738  HG3 LYS A 178      12.184  38.828   0.788  1.00  0.00           H  
ATOM   2739  HD2 LYS A 178      13.513  40.639   0.995  1.00  0.00           H  
ATOM   2740  HD3 LYS A 178      13.983  39.975  -0.421  1.00  0.00           H  
ATOM   2741  HE2 LYS A 178      15.478  39.028   1.715  1.00  0.00           H  
ATOM   2742  HE3 LYS A 178      15.606  40.647   1.549  1.00  0.00           H  
ATOM   2743  HZ1 LYS A 178      17.309  39.567   0.352  1.00  0.00           H  
ATOM   2744  HZ2 LYS A 178      16.190  38.744  -0.507  1.00  0.00           H  
ATOM   2745  HZ3 LYS A 178      16.318  40.364  -0.673  1.00  0.00           H  
ATOM   2746  N   TRP A 179      14.645  34.052   0.041  1.00  0.00           N  
ATOM   2747  CA  TRP A 179      15.036  32.963  -0.855  1.00  0.00           C  
ATOM   2748  C   TRP A 179      13.877  32.037  -1.198  1.00  0.00           C  
ATOM   2749  O   TRP A 179      13.883  31.408  -2.261  1.00  0.00           O  
ATOM   2750  CB  TRP A 179      16.213  32.185  -0.292  1.00  0.00           C  
ATOM   2751  CG  TRP A 179      15.950  31.140   0.733  1.00  0.00           C  
ATOM   2752  CD1 TRP A 179      15.992  31.297   2.092  1.00  0.00           C  
ATOM   2753  CD2 TRP A 179      15.641  29.747   0.512  1.00  0.00           C  
ATOM   2754  NE1 TRP A 179      15.729  30.105   2.723  1.00  0.00           N  
ATOM   2755  CE2 TRP A 179      15.506  29.143   1.773  1.00  0.00           C  
ATOM   2756  CE3 TRP A 179      15.451  28.970  -0.636  1.00  0.00           C  
ATOM   2757  CZ2 TRP A 179      15.200  27.787   1.927  1.00  0.00           C  
ATOM   2758  CZ3 TRP A 179      15.145  27.631  -0.484  1.00  0.00           C  
ATOM   2759  CH2 TRP A 179      15.011  27.050   0.788  1.00  0.00           C  
ATOM   2760  H   TRP A 179      15.055  34.104   0.952  1.00  0.00           H  
ATOM   2761  HA  TRP A 179      15.342  33.381  -1.710  1.00  0.00           H  
ATOM   2762  HB2 TRP A 179      16.837  32.850   0.118  1.00  0.00           H  
ATOM   2763  HB3 TRP A 179      16.665  31.735  -1.062  1.00  0.00           H  
ATOM   2764  HD1 TRP A 179      16.187  32.159   2.560  1.00  0.00           H  
ATOM   2765  HE1 TRP A 179      15.704  29.963   3.713  1.00  0.00           H  
ATOM   2766  HE3 TRP A 179      15.535  29.375  -1.547  1.00  0.00           H  
ATOM   2767  HZ2 TRP A 179      15.122  27.372   2.833  1.00  0.00           H  
ATOM   2768  HZ3 TRP A 179      15.016  27.063  -1.297  1.00  0.00           H  
ATOM   2769  HH2 TRP A 179      14.774  26.082   0.863  1.00  0.00           H  
ATOM   2770  N   THR A 180      12.873  31.940  -0.330  1.00  0.00           N  
ATOM   2771  CA  THR A 180      11.720  31.094  -0.548  1.00  0.00           C  
ATOM   2772  C   THR A 180      10.627  31.745  -1.379  1.00  0.00           C  
ATOM   2773  O   THR A 180       9.589  31.115  -1.639  1.00  0.00           O  
ATOM   2774  CB  THR A 180      11.131  30.587   0.788  1.00  0.00           C  
ATOM   2775  OG1 THR A 180      10.815  31.700   1.637  1.00  0.00           O  
ATOM   2776  CG2 THR A 180      12.138  29.684   1.486  1.00  0.00           C  
ATOM   2777  H   THR A 180      12.918  32.477   0.512  1.00  0.00           H  
ATOM   2778  HA  THR A 180      12.036  30.291  -1.054  1.00  0.00           H  
ATOM   2779  HB  THR A 180      10.297  30.068   0.603  1.00  0.00           H  
ATOM   2780  HG1 THR A 180      10.435  31.364   2.499  1.00  0.00           H  
ATOM   2781 HG21 THR A 180      11.752  29.359   2.349  1.00  0.00           H  
ATOM   2782 HG22 THR A 180      12.347  28.902   0.899  1.00  0.00           H  
ATOM   2783 HG23 THR A 180      12.976  30.198   1.668  1.00  0.00           H  
ATOM   2784  N   GLN A 181      10.821  32.989  -1.824  1.00  0.00           N  
ATOM   2785  CA  GLN A 181       9.817  33.625  -2.690  1.00  0.00           C  
ATOM   2786  C   GLN A 181       9.834  32.897  -4.023  1.00  0.00           C  
ATOM   2787  O   GLN A 181      10.898  32.450  -4.478  1.00  0.00           O  
ATOM   2788  CB  GLN A 181      10.142  35.108  -2.883  1.00  0.00           C  
ATOM   2789  CG  GLN A 181       9.736  35.990  -1.707  1.00  0.00           C  
ATOM   2790  CD  GLN A 181       8.252  35.886  -1.390  1.00  0.00           C  
ATOM   2791  OE1 GLN A 181       7.870  35.318  -0.358  1.00  0.00           O  
ATOM   2792  NE2 GLN A 181       7.415  36.406  -2.274  1.00  0.00           N  
ATOM   2793  H   GLN A 181      11.649  33.488  -1.568  1.00  0.00           H  
ATOM   2794  HA  GLN A 181       8.913  33.534  -2.273  1.00  0.00           H  
ATOM   2795  HB2 GLN A 181       9.663  35.431  -3.699  1.00  0.00           H  
ATOM   2796  HB3 GLN A 181      11.129  35.199  -3.018  1.00  0.00           H  
ATOM   2797  HG2 GLN A 181       9.951  36.941  -1.929  1.00  0.00           H  
ATOM   2798  HG3 GLN A 181      10.257  35.710  -0.901  1.00  0.00           H  
ATOM   2799 HE21 GLN A 181       7.769  36.856  -3.094  1.00  0.00           H  
ATOM   2800 HE22 GLN A 181       6.428  36.349  -2.122  1.00  0.00           H  
ATOM   2801  N   PRO A 182       8.707  32.773  -4.677  1.00  0.00           N  
ATOM   2802  CA  PRO A 182       8.574  32.099  -5.957  1.00  0.00           C  
ATOM   2803  C   PRO A 182       9.648  32.471  -6.952  1.00  0.00           C  
ATOM   2804  O   PRO A 182      10.232  31.581  -7.596  1.00  0.00           O  
ATOM   2805  CB  PRO A 182       7.164  32.430  -6.499  1.00  0.00           C  
ATOM   2806  CG  PRO A 182       6.430  32.738  -5.216  1.00  0.00           C  
ATOM   2807  CD  PRO A 182       7.419  33.277  -4.192  1.00  0.00           C  
ATOM   2808  HA  PRO A 182       8.624  31.113  -5.798  1.00  0.00           H  
ATOM   2809  HB2 PRO A 182       7.182  33.220  -7.111  1.00  0.00           H  
ATOM   2810  HB3 PRO A 182       6.760  31.649  -6.975  1.00  0.00           H  
ATOM   2811  HG2 PRO A 182       5.723  33.423  -5.391  1.00  0.00           H  
ATOM   2812  HG3 PRO A 182       6.006  31.903  -4.865  1.00  0.00           H  
ATOM   2813  HD2 PRO A 182       7.408  34.277  -4.174  1.00  0.00           H  
ATOM   2814  HD3 PRO A 182       7.217  32.925  -3.278  1.00  0.00           H  
ATOM   2815  N   ALA A 183       9.985  33.755  -7.103  1.00  0.00           N  
ATOM   2816  CA  ALA A 183      11.012  34.169  -8.049  1.00  0.00           C  
ATOM   2817  C   ALA A 183      12.421  33.757  -7.658  1.00  0.00           C  
ATOM   2818  O   ALA A 183      13.316  33.740  -8.527  1.00  0.00           O  
ATOM   2819  CB  ALA A 183      10.950  35.687  -8.241  1.00  0.00           C  
ATOM   2820  H   ALA A 183       9.521  34.449  -6.553  1.00  0.00           H  
ATOM   2821  HA  ALA A 183      10.804  33.743  -8.929  1.00  0.00           H  
ATOM   2822  HB1 ALA A 183      11.656  35.970  -8.891  1.00  0.00           H  
ATOM   2823  HB2 ALA A 183      10.050  35.942  -8.594  1.00  0.00           H  
ATOM   2824  HB3 ALA A 183      11.104  36.141  -7.363  1.00  0.00           H  
ATOM   2825  N   ASN A 184      12.685  33.438  -6.399  1.00  0.00           N  
ATOM   2826  CA  ASN A 184      14.001  33.097  -5.918  1.00  0.00           C  
ATOM   2827  C   ASN A 184      14.246  31.642  -5.554  1.00  0.00           C  
ATOM   2828  O   ASN A 184      15.386  31.157  -5.611  1.00  0.00           O  
ATOM   2829  CB  ASN A 184      14.284  33.909  -4.621  1.00  0.00           C  
ATOM   2830  CG  ASN A 184      14.119  35.397  -4.816  1.00  0.00           C  
ATOM   2831  OD1 ASN A 184      14.331  35.921  -5.917  1.00  0.00           O  
ATOM   2832  ND2 ASN A 184      13.756  36.102  -3.756  1.00  0.00           N  
ATOM   2833  H   ASN A 184      11.928  33.434  -5.745  1.00  0.00           H  
ATOM   2834  HA  ASN A 184      14.670  33.366  -6.611  1.00  0.00           H  
ATOM   2835  HB2 ASN A 184      15.223  33.727  -4.328  1.00  0.00           H  
ATOM   2836  HB3 ASN A 184      13.649  33.607  -3.910  1.00  0.00           H  
ATOM   2837 HD21 ASN A 184      13.593  35.643  -2.882  1.00  0.00           H  
ATOM   2838 HD22 ASN A 184      13.644  37.093  -3.829  1.00  0.00           H  
ATOM   2839  N   ILE A 185      13.206  30.956  -5.102  1.00  0.00           N  
ATOM   2840  CA  ILE A 185      13.307  29.585  -4.632  1.00  0.00           C  
ATOM   2841  C   ILE A 185      13.774  28.575  -5.650  1.00  0.00           C  
ATOM   2842  O   ILE A 185      13.530  28.668  -6.856  1.00  0.00           O  
ATOM   2843  CB  ILE A 185      11.928  29.168  -4.031  1.00  0.00           C  
ATOM   2844  CG1 ILE A 185      12.109  28.022  -3.029  1.00  0.00           C  
ATOM   2845  CG2 ILE A 185      10.924  28.818  -5.105  1.00  0.00           C  
ATOM   2846  CD1 ILE A 185      10.842  27.699  -2.243  1.00  0.00           C  
ATOM   2847  H   ILE A 185      12.311  31.402  -5.084  1.00  0.00           H  
ATOM   2848  HA  ILE A 185      13.970  29.578  -3.883  1.00  0.00           H  
ATOM   2849  HB  ILE A 185      11.569  29.954  -3.528  1.00  0.00           H  
ATOM   2850 HG12 ILE A 185      12.827  28.277  -2.382  1.00  0.00           H  
ATOM   2851 HG13 ILE A 185      12.388  27.203  -3.531  1.00  0.00           H  
ATOM   2852 HG21 ILE A 185      10.058  28.557  -4.679  1.00  0.00           H  
ATOM   2853 HG22 ILE A 185      10.779  29.611  -5.697  1.00  0.00           H  
ATOM   2854 HG23 ILE A 185      11.271  28.054  -5.649  1.00  0.00           H  
ATOM   2855 HD11 ILE A 185      11.025  26.947  -1.610  1.00  0.00           H  
ATOM   2856 HD12 ILE A 185      10.555  28.506  -1.727  1.00  0.00           H  
ATOM   2857 HD13 ILE A 185      10.116  27.432  -2.876  1.00  0.00           H  
ATOM   2858  N   VAL A 186      14.511  27.566  -5.180  1.00  0.00           N  
ATOM   2859  CA  VAL A 186      14.988  26.444  -5.985  1.00  0.00           C  
ATOM   2860  C   VAL A 186      14.664  25.178  -5.169  1.00  0.00           C  
ATOM   2861  O   VAL A 186      14.966  25.155  -3.973  1.00  0.00           O  
ATOM   2862  CB  VAL A 186      16.466  26.487  -6.352  1.00  0.00           C  
ATOM   2863  CG1 VAL A 186      16.863  25.220  -7.106  1.00  0.00           C  
ATOM   2864  CG2 VAL A 186      16.803  27.700  -7.225  1.00  0.00           C  
ATOM   2865  H   VAL A 186      14.753  27.579  -4.210  1.00  0.00           H  
ATOM   2866  HA  VAL A 186      14.456  26.416  -6.831  1.00  0.00           H  
ATOM   2867  HB  VAL A 186      17.003  26.540  -5.510  1.00  0.00           H  
ATOM   2868 HG11 VAL A 186      17.834  25.262  -7.340  1.00  0.00           H  
ATOM   2869 HG12 VAL A 186      16.694  24.421  -6.528  1.00  0.00           H  
ATOM   2870 HG13 VAL A 186      16.321  25.147  -7.943  1.00  0.00           H  
ATOM   2871 HG21 VAL A 186      17.779  27.692  -7.444  1.00  0.00           H  
ATOM   2872 HG22 VAL A 186      16.271  27.660  -8.071  1.00  0.00           H  
ATOM   2873 HG23 VAL A 186      16.579  28.540  -6.730  1.00  0.00           H  
ATOM   2874  N   THR A 187      13.983  24.212  -5.768  1.00  0.00           N  
ATOM   2875  CA  THR A 187      13.548  23.014  -5.036  1.00  0.00           C  
ATOM   2876  C   THR A 187      13.964  21.701  -5.681  1.00  0.00           C  
ATOM   2877  O   THR A 187      14.223  21.637  -6.885  1.00  0.00           O  
ATOM   2878  CB  THR A 187      11.999  23.024  -4.919  1.00  0.00           C  
ATOM   2879  OG1 THR A 187      11.433  23.079  -6.229  1.00  0.00           O  
ATOM   2880  CG2 THR A 187      11.510  24.212  -4.098  1.00  0.00           C  
ATOM   2881  H   THR A 187      13.760  24.300  -6.739  1.00  0.00           H  
ATOM   2882  HA  THR A 187      13.934  23.049  -4.114  1.00  0.00           H  
ATOM   2883  HB  THR A 187      11.703  22.179  -4.474  1.00  0.00           H  
ATOM   2884  HG1 THR A 187      10.435  23.086  -6.161  1.00  0.00           H  
ATOM   2885 HG21 THR A 187      10.512  24.190  -4.042  1.00  0.00           H  
ATOM   2886 HG22 THR A 187      11.897  24.163  -3.177  1.00  0.00           H  
ATOM   2887 HG23 THR A 187      11.800  25.062  -4.537  1.00  0.00           H  
ATOM   2888  N   ASN A 188      14.047  20.620  -4.876  1.00  0.00           N  
ATOM   2889  CA  ASN A 188      14.461  19.329  -5.432  1.00  0.00           C  
ATOM   2890  C   ASN A 188      13.430  18.222  -5.252  1.00  0.00           C  
ATOM   2891  O   ASN A 188      13.714  17.058  -5.591  1.00  0.00           O  
ATOM   2892  CB  ASN A 188      15.814  18.901  -4.856  1.00  0.00           C  
ATOM   2893  CG  ASN A 188      15.703  18.328  -3.450  1.00  0.00           C  
ATOM   2894  OD1 ASN A 188      15.015  18.905  -2.597  1.00  0.00           O  
ATOM   2895  ND2 ASN A 188      16.356  17.197  -3.215  1.00  0.00           N  
ATOM   2896  H   ASN A 188      13.827  20.700  -3.904  1.00  0.00           H  
ATOM   2897  HA  ASN A 188      14.587  19.458  -6.416  1.00  0.00           H  
ATOM   2898  HB2 ASN A 188      16.416  19.699  -4.829  1.00  0.00           H  
ATOM   2899  HB3 ASN A 188      16.210  18.204  -5.454  1.00  0.00           H  
ATOM   2900 HD21 ASN A 188      16.898  16.772  -3.940  1.00  0.00           H  
ATOM   2901 HD22 ASN A 188      16.306  16.769  -2.313  1.00  0.00           H  
ATOM   2902  N   GLY A 189      12.243  18.550  -4.740  1.00  0.00           N  
ATOM   2903  CA  GLY A 189      11.182  17.541  -4.579  1.00  0.00           C  
ATOM   2904  C   GLY A 189      10.421  17.416  -5.893  1.00  0.00           C  
ATOM   2905  O   GLY A 189      10.814  17.986  -6.934  1.00  0.00           O  
ATOM   2906  H   GLY A 189      12.071  19.495  -4.461  1.00  0.00           H  
ATOM   2907  HA2 GLY A 189      10.555  17.825  -3.853  1.00  0.00           H  
ATOM   2908  HA3 GLY A 189      11.590  16.659  -4.341  1.00  0.00           H  
ATOM   2909  N   ALA A 190       9.285  16.709  -5.873  1.00  0.00           N  
ATOM   2910  CA  ALA A 190       8.511  16.513  -7.096  1.00  0.00           C  
ATOM   2911  C   ALA A 190       7.859  17.777  -7.611  1.00  0.00           C  
ATOM   2912  O   ALA A 190       7.358  17.824  -8.752  1.00  0.00           O  
ATOM   2913  CB  ALA A 190       7.457  15.427  -6.857  1.00  0.00           C  
ATOM   2914  H   ALA A 190       8.963  16.312  -5.014  1.00  0.00           H  
ATOM   2915  HA  ALA A 190       9.136  16.182  -7.803  1.00  0.00           H  
ATOM   2916  HB1 ALA A 190       6.925  15.290  -7.692  1.00  0.00           H  
ATOM   2917  HB2 ALA A 190       7.911  14.572  -6.606  1.00  0.00           H  
ATOM   2918  HB3 ALA A 190       6.848  15.711  -6.116  1.00  0.00           H  
ATOM   2919  N   TYR A 191       7.737  18.814  -6.784  1.00  0.00           N  
ATOM   2920  CA  TYR A 191       7.093  20.061  -7.111  1.00  0.00           C  
ATOM   2921  C   TYR A 191       7.978  21.288  -6.931  1.00  0.00           C  
ATOM   2922  O   TYR A 191       9.034  21.258  -6.293  1.00  0.00           O  
ATOM   2923  CB  TYR A 191       5.801  20.226  -6.220  1.00  0.00           C  
ATOM   2924  CG  TYR A 191       4.822  19.123  -6.614  1.00  0.00           C  
ATOM   2925  CD1 TYR A 191       3.967  19.300  -7.692  1.00  0.00           C  
ATOM   2926  CD2 TYR A 191       4.847  17.885  -5.981  1.00  0.00           C  
ATOM   2927  CE1 TYR A 191       3.124  18.286  -8.110  1.00  0.00           C  
ATOM   2928  CE2 TYR A 191       4.034  16.854  -6.412  1.00  0.00           C  
ATOM   2929  CZ  TYR A 191       3.176  17.064  -7.473  1.00  0.00           C  
ATOM   2930  OH  TYR A 191       2.361  16.037  -7.902  1.00  0.00           O  
ATOM   2931  H   TYR A 191       8.122  18.720  -5.866  1.00  0.00           H  
ATOM   2932  HA  TYR A 191       6.807  20.022  -8.069  1.00  0.00           H  
ATOM   2933  HB2 TYR A 191       5.388  21.122  -6.382  1.00  0.00           H  
ATOM   2934  HB3 TYR A 191       6.041  20.139  -5.253  1.00  0.00           H  
ATOM   2935  HD1 TYR A 191       3.960  20.176  -8.175  1.00  0.00           H  
ATOM   2936  HD2 TYR A 191       5.460  17.739  -5.205  1.00  0.00           H  
ATOM   2937  HE1 TYR A 191       2.485  18.437  -8.864  1.00  0.00           H  
ATOM   2938  HE2 TYR A 191       4.067  15.963  -5.959  1.00  0.00           H  
ATOM   2939  HH  TYR A 191       2.394  15.148  -7.445  1.00  0.00           H  
ATOM   2940  N   LYS A 192       7.539  22.393  -7.530  1.00  0.00           N  
ATOM   2941  CA  LYS A 192       8.185  23.682  -7.453  1.00  0.00           C  
ATOM   2942  C   LYS A 192       7.121  24.703  -6.984  1.00  0.00           C  
ATOM   2943  O   LYS A 192       5.926  24.478  -7.219  1.00  0.00           O  
ATOM   2944  CB  LYS A 192       8.696  24.201  -8.790  1.00  0.00           C  
ATOM   2945  CG  LYS A 192       9.440  23.239  -9.667  1.00  0.00           C  
ATOM   2946  CD  LYS A 192      10.002  23.912 -10.899  1.00  0.00           C  
ATOM   2947  CE  LYS A 192       8.929  24.291 -11.901  1.00  0.00           C  
ATOM   2948  NZ  LYS A 192       9.557  24.830 -13.155  1.00  0.00           N  
ATOM   2949  H   LYS A 192       6.702  22.325  -8.072  1.00  0.00           H  
ATOM   2950  HA  LYS A 192       8.936  23.647  -6.793  1.00  0.00           H  
ATOM   2951  HB2 LYS A 192       9.309  24.968  -8.599  1.00  0.00           H  
ATOM   2952  HB3 LYS A 192       7.905  24.527  -9.307  1.00  0.00           H  
ATOM   2953  HG2 LYS A 192       8.815  22.513  -9.953  1.00  0.00           H  
ATOM   2954  HG3 LYS A 192      10.194  22.842  -9.144  1.00  0.00           H  
ATOM   2955  HD2 LYS A 192      10.645  23.286 -11.340  1.00  0.00           H  
ATOM   2956  HD3 LYS A 192      10.485  24.742 -10.618  1.00  0.00           H  
ATOM   2957  HE2 LYS A 192       8.336  24.990 -11.502  1.00  0.00           H  
ATOM   2958  HE3 LYS A 192       8.386  23.482 -12.125  1.00  0.00           H  
ATOM   2959  HZ1 LYS A 192       8.840  25.076 -13.807  1.00  0.00           H  
ATOM   2960  HZ2 LYS A 192      10.100  25.640 -12.934  1.00  0.00           H  
ATOM   2961  HZ3 LYS A 192      10.149  24.132 -13.558  1.00  0.00           H  
ATOM   2962  N   LEU A 193       7.592  25.779  -6.373  1.00  0.00           N  
ATOM   2963  CA  LEU A 193       6.656  26.799  -5.902  1.00  0.00           C  
ATOM   2964  C   LEU A 193       6.233  27.723  -7.035  1.00  0.00           C  
ATOM   2965  O   LEU A 193       7.081  28.374  -7.649  1.00  0.00           O  
ATOM   2966  CB  LEU A 193       7.298  27.608  -4.768  1.00  0.00           C  
ATOM   2967  CG  LEU A 193       6.463  28.768  -4.211  1.00  0.00           C  
ATOM   2968  CD1 LEU A 193       5.218  28.245  -3.498  1.00  0.00           C  
ATOM   2969  CD2 LEU A 193       7.309  29.629  -3.274  1.00  0.00           C  
ATOM   2970  H   LEU A 193       8.576  25.893  -6.235  1.00  0.00           H  
ATOM   2971  HA  LEU A 193       5.842  26.342  -5.544  1.00  0.00           H  
ATOM   2972  HB2 LEU A 193       8.157  27.987  -5.112  1.00  0.00           H  
ATOM   2973  HB3 LEU A 193       7.489  26.979  -4.014  1.00  0.00           H  
ATOM   2974  HG  LEU A 193       6.168  29.338  -4.978  1.00  0.00           H  
ATOM   2975 HD11 LEU A 193       4.689  29.016  -3.143  1.00  0.00           H  
ATOM   2976 HD12 LEU A 193       4.658  27.725  -4.143  1.00  0.00           H  
ATOM   2977 HD13 LEU A 193       5.492  27.652  -2.741  1.00  0.00           H  
ATOM   2978 HD21 LEU A 193       6.753  30.380  -2.919  1.00  0.00           H  
ATOM   2979 HD22 LEU A 193       7.638  29.069  -2.513  1.00  0.00           H  
ATOM   2980 HD23 LEU A 193       8.089  30.001  -3.777  1.00  0.00           H  
ATOM   2981  N   LYS A 194       4.937  27.812  -7.300  1.00  0.00           N  
ATOM   2982  CA  LYS A 194       4.433  28.703  -8.332  1.00  0.00           C  
ATOM   2983  C   LYS A 194       3.938  30.017  -7.743  1.00  0.00           C  
ATOM   2984  O   LYS A 194       4.296  31.102  -8.203  1.00  0.00           O  
ATOM   2985  CB  LYS A 194       3.288  28.035  -9.107  1.00  0.00           C  
ATOM   2986  CG  LYS A 194       2.734  28.967 -10.184  1.00  0.00           C  
ATOM   2987  CD  LYS A 194       1.646  28.286 -10.993  1.00  0.00           C  
ATOM   2988  CE  LYS A 194       1.133  29.238 -12.073  1.00  0.00           C  
ATOM   2989  NZ  LYS A 194       0.662  28.494 -13.274  1.00  0.00           N  
ATOM   2990  H   LYS A 194       4.292  27.254  -6.778  1.00  0.00           H  
ATOM   2991  HA  LYS A 194       5.176  28.901  -8.971  1.00  0.00           H  
ATOM   2992  HB2 LYS A 194       2.555  27.801  -8.469  1.00  0.00           H  
ATOM   2993  HB3 LYS A 194       3.630  27.202  -9.541  1.00  0.00           H  
ATOM   2994  HG2 LYS A 194       3.477  29.235 -10.797  1.00  0.00           H  
ATOM   2995  HG3 LYS A 194       2.353  29.781  -9.746  1.00  0.00           H  
ATOM   2996  HD2 LYS A 194       0.891  28.033 -10.388  1.00  0.00           H  
ATOM   2997  HD3 LYS A 194       2.018  27.464 -11.424  1.00  0.00           H  
ATOM   2998  HE2 LYS A 194       1.873  29.854 -12.342  1.00  0.00           H  
ATOM   2999  HE3 LYS A 194       0.373  29.772 -11.702  1.00  0.00           H  
ATOM   3000  HZ1 LYS A 194       0.334  29.143 -13.960  1.00  0.00           H  
ATOM   3001  HZ2 LYS A 194       1.418  27.961 -13.654  1.00  0.00           H  
ATOM   3002  HZ3 LYS A 194      -0.082  27.878 -13.014  1.00  0.00           H  
ATOM   3003  N   ASN A 195       3.053  29.943  -6.751  1.00  0.00           N  
ATOM   3004  CA  ASN A 195       2.460  31.096  -6.109  1.00  0.00           C  
ATOM   3005  C   ASN A 195       2.420  30.946  -4.583  1.00  0.00           C  
ATOM   3006  O   ASN A 195       2.231  29.840  -4.079  1.00  0.00           O  
ATOM   3007  CB  ASN A 195       0.986  31.290  -6.522  1.00  0.00           C  
ATOM   3008  CG  ASN A 195       0.756  31.458  -7.998  1.00  0.00           C  
ATOM   3009  OD1 ASN A 195       0.949  32.543  -8.558  1.00  0.00           O  
ATOM   3010  ND2 ASN A 195       0.368  30.372  -8.664  1.00  0.00           N  
ATOM   3011  H   ASN A 195       2.782  29.036  -6.430  1.00  0.00           H  
ATOM   3012  HA  ASN A 195       2.982  31.914  -6.348  1.00  0.00           H  
ATOM   3013  HB2 ASN A 195       0.639  32.106  -6.059  1.00  0.00           H  
ATOM   3014  HB3 ASN A 195       0.471  30.489  -6.217  1.00  0.00           H  
ATOM   3015 HD21 ASN A 195       0.222  29.512  -8.176  1.00  0.00           H  
ATOM   3016 HD22 ASN A 195       0.223  30.417  -9.652  1.00  0.00           H  
ATOM   3017  N   TRP A 196       2.555  32.062  -3.882  1.00  0.00           N  
ATOM   3018  CA  TRP A 196       2.458  32.067  -2.431  1.00  0.00           C  
ATOM   3019  C   TRP A 196       1.789  33.379  -1.974  1.00  0.00           C  
ATOM   3020  O   TRP A 196       2.444  34.410  -1.844  1.00  0.00           O  
ATOM   3021  CB  TRP A 196       3.770  31.865  -1.710  1.00  0.00           C  
ATOM   3022  CG  TRP A 196       3.677  31.812  -0.210  1.00  0.00           C  
ATOM   3023  CD1 TRP A 196       2.553  31.739   0.569  1.00  0.00           C  
ATOM   3024  CD2 TRP A 196       4.786  31.759   0.701  1.00  0.00           C  
ATOM   3025  NE1 TRP A 196       2.890  31.681   1.891  1.00  0.00           N  
ATOM   3026  CE2 TRP A 196       4.257  31.689   2.005  1.00  0.00           C  
ATOM   3027  CE3 TRP A 196       6.180  31.784   0.534  1.00  0.00           C  
ATOM   3028  CZ2 TRP A 196       5.064  31.644   3.141  1.00  0.00           C  
ATOM   3029  CZ3 TRP A 196       6.978  31.745   1.665  1.00  0.00           C  
ATOM   3030  CH2 TRP A 196       6.424  31.671   2.953  1.00  0.00           C  
ATOM   3031  H   TRP A 196       2.728  32.922  -4.362  1.00  0.00           H  
ATOM   3032  HA  TRP A 196       1.853  31.315  -2.169  1.00  0.00           H  
ATOM   3033  HB2 TRP A 196       4.377  32.621  -1.955  1.00  0.00           H  
ATOM   3034  HB3 TRP A 196       4.167  31.003  -2.026  1.00  0.00           H  
ATOM   3035  HD1 TRP A 196       1.616  31.729   0.219  1.00  0.00           H  
ATOM   3036  HE1 TRP A 196       2.244  31.639   2.653  1.00  0.00           H  
ATOM   3037  HE3 TRP A 196       6.586  31.829  -0.379  1.00  0.00           H  
ATOM   3038  HZ2 TRP A 196       4.668  31.594   4.058  1.00  0.00           H  
ATOM   3039  HZ3 TRP A 196       7.972  31.770   1.562  1.00  0.00           H  
ATOM   3040  HH2 TRP A 196       7.030  31.637   3.747  1.00  0.00           H  
ATOM   3041  N   VAL A 197       0.483  33.280  -1.758  1.00  0.00           N  
ATOM   3042  CA  VAL A 197      -0.302  34.422  -1.284  1.00  0.00           C  
ATOM   3043  C   VAL A 197      -0.568  34.166   0.206  1.00  0.00           C  
ATOM   3044  O   VAL A 197      -1.335  33.255   0.531  1.00  0.00           O  
ATOM   3045  CB  VAL A 197      -1.631  34.579  -2.025  1.00  0.00           C  
ATOM   3046  CG1 VAL A 197      -2.322  35.888  -1.639  1.00  0.00           C  
ATOM   3047  CG2 VAL A 197      -1.444  34.537  -3.540  1.00  0.00           C  
ATOM   3048  H   VAL A 197       0.025  32.406  -1.923  1.00  0.00           H  
ATOM   3049  HA  VAL A 197       0.235  35.259  -1.386  1.00  0.00           H  
ATOM   3050  HB  VAL A 197      -2.228  33.821  -1.762  1.00  0.00           H  
ATOM   3051 HG11 VAL A 197      -3.187  35.967  -2.135  1.00  0.00           H  
ATOM   3052 HG12 VAL A 197      -2.501  35.893  -0.655  1.00  0.00           H  
ATOM   3053 HG13 VAL A 197      -1.730  36.659  -1.874  1.00  0.00           H  
ATOM   3054 HG21 VAL A 197      -2.332  34.642  -3.988  1.00  0.00           H  
ATOM   3055 HG22 VAL A 197      -0.838  35.281  -3.822  1.00  0.00           H  
ATOM   3056 HG23 VAL A 197      -1.040  33.660  -3.802  1.00  0.00           H  
ATOM   3057  N   VAL A 198       0.100  34.926   1.064  1.00  0.00           N  
ATOM   3058  CA  VAL A 198      -0.065  34.722   2.510  1.00  0.00           C  
ATOM   3059  C   VAL A 198      -1.524  34.836   2.908  1.00  0.00           C  
ATOM   3060  O   VAL A 198      -2.261  35.749   2.523  1.00  0.00           O  
ATOM   3061  CB  VAL A 198       0.846  35.651   3.309  1.00  0.00           C  
ATOM   3062  CG1 VAL A 198       0.560  35.601   4.801  1.00  0.00           C  
ATOM   3063  CG2 VAL A 198       2.309  35.267   3.057  1.00  0.00           C  
ATOM   3064  H   VAL A 198       0.716  35.638   0.727  1.00  0.00           H  
ATOM   3065  HA  VAL A 198       0.222  33.785   2.710  1.00  0.00           H  
ATOM   3066  HB  VAL A 198       0.704  36.588   2.989  1.00  0.00           H  
ATOM   3067 HG11 VAL A 198       1.179  36.223   5.280  1.00  0.00           H  
ATOM   3068 HG12 VAL A 198      -0.386  35.878   4.968  1.00  0.00           H  
ATOM   3069 HG13 VAL A 198       0.699  34.669   5.136  1.00  0.00           H  
ATOM   3070 HG21 VAL A 198       2.908  35.874   3.579  1.00  0.00           H  
ATOM   3071 HG22 VAL A 198       2.460  34.321   3.345  1.00  0.00           H  
ATOM   3072 HG23 VAL A 198       2.514  35.355   2.082  1.00  0.00           H  
ATOM   3073  N   ASN A 199      -1.996  33.835   3.652  1.00  0.00           N  
ATOM   3074  CA  ASN A 199      -3.351  33.719   4.134  1.00  0.00           C  
ATOM   3075  C   ASN A 199      -4.374  33.519   3.028  1.00  0.00           C  
ATOM   3076  O   ASN A 199      -5.571  33.762   3.204  1.00  0.00           O  
ATOM   3077  CB  ASN A 199      -3.726  34.924   5.021  1.00  0.00           C  
ATOM   3078  CG  ASN A 199      -3.151  34.780   6.421  1.00  0.00           C  
ATOM   3079  OD1 ASN A 199      -2.720  35.743   7.055  1.00  0.00           O  
ATOM   3080  ND2 ASN A 199      -3.133  33.546   6.926  1.00  0.00           N  
ATOM   3081  H   ASN A 199      -1.358  33.104   3.896  1.00  0.00           H  
ATOM   3082  HA  ASN A 199      -3.386  32.906   4.715  1.00  0.00           H  
ATOM   3083  HB2 ASN A 199      -4.722  34.985   5.083  1.00  0.00           H  
ATOM   3084  HB3 ASN A 199      -3.366  35.759   4.605  1.00  0.00           H  
ATOM   3085 HD21 ASN A 199      -3.490  32.781   6.390  1.00  0.00           H  
ATOM   3086 HD22 ASN A 199      -2.763  33.386   7.841  1.00  0.00           H  
ATOM   3087  N   GLU A 200      -3.922  33.018   1.883  1.00  0.00           N  
ATOM   3088  CA  GLU A 200      -4.818  32.775   0.755  1.00  0.00           C  
ATOM   3089  C   GLU A 200      -4.517  31.393   0.184  1.00  0.00           C  
ATOM   3090  O   GLU A 200      -5.365  30.499   0.249  1.00  0.00           O  
ATOM   3091  CB  GLU A 200      -4.640  33.872  -0.279  1.00  0.00           C  
ATOM   3092  CG  GLU A 200      -5.870  34.317  -1.032  1.00  0.00           C  
ATOM   3093  CD  GLU A 200      -5.786  34.080  -2.527  1.00  0.00           C  
ATOM   3094  OE1 GLU A 200      -4.684  34.198  -3.109  1.00  0.00           O  
ATOM   3095  OE2 GLU A 200      -6.836  33.780  -3.143  1.00  0.00           O  
ATOM   3096  H   GLU A 200      -2.950  32.803   1.792  1.00  0.00           H  
ATOM   3097  HA  GLU A 200      -5.762  32.790   1.083  1.00  0.00           H  
ATOM   3098  HB2 GLU A 200      -3.977  33.546  -0.952  1.00  0.00           H  
ATOM   3099  HB3 GLU A 200      -4.270  34.673   0.192  1.00  0.00           H  
ATOM   3100  HG2 GLU A 200      -6.000  35.296  -0.874  1.00  0.00           H  
ATOM   3101  HG3 GLU A 200      -6.658  33.814  -0.676  1.00  0.00           H  
ATOM   3102  N   ARG A 201      -3.302  31.220  -0.346  1.00  0.00           N  
ATOM   3103  CA  ARG A 201      -2.965  29.917  -0.910  1.00  0.00           C  
ATOM   3104  C   ARG A 201      -1.492  29.793  -1.271  1.00  0.00           C  
ATOM   3105  O   ARG A 201      -0.768  30.764  -1.463  1.00  0.00           O  
ATOM   3106  CB  ARG A 201      -3.786  29.694  -2.204  1.00  0.00           C  
ATOM   3107  CG  ARG A 201      -3.346  30.617  -3.340  1.00  0.00           C  
ATOM   3108  CD  ARG A 201      -4.289  30.529  -4.537  1.00  0.00           C  
ATOM   3109  NE  ARG A 201      -5.646  30.901  -4.172  1.00  0.00           N  
ATOM   3110  CZ  ARG A 201      -6.724  30.133  -4.130  1.00  0.00           C  
ATOM   3111  NH1 ARG A 201      -6.701  28.855  -4.493  1.00  0.00           N  
ATOM   3112  NH2 ARG A 201      -7.890  30.661  -3.735  1.00  0.00           N  
ATOM   3113  H   ARG A 201      -2.638  31.968  -0.356  1.00  0.00           H  
ATOM   3114  HA  ARG A 201      -3.200  29.205  -0.248  1.00  0.00           H  
ATOM   3115  HB2 ARG A 201      -4.751  29.866  -2.006  1.00  0.00           H  
ATOM   3116  HB3 ARG A 201      -3.670  28.745  -2.498  1.00  0.00           H  
ATOM   3117  HG2 ARG A 201      -2.426  30.355  -3.632  1.00  0.00           H  
ATOM   3118  HG3 ARG A 201      -3.334  31.559  -3.006  1.00  0.00           H  
ATOM   3119  HD2 ARG A 201      -4.291  29.590  -4.882  1.00  0.00           H  
ATOM   3120  HD3 ARG A 201      -3.964  31.146  -5.253  1.00  0.00           H  
ATOM   3121  HE  ARG A 201      -5.783  31.859  -3.921  1.00  0.00           H  
ATOM   3122 HH11 ARG A 201      -7.536  28.307  -4.447  1.00  0.00           H  
ATOM   3123 HH12 ARG A 201      -5.848  28.441  -4.812  1.00  0.00           H  
ATOM   3124 HH21 ARG A 201      -8.711  30.091  -3.699  1.00  0.00           H  
ATOM   3125 HH22 ARG A 201      -7.940  31.626  -3.476  1.00  0.00           H  
ATOM   3126  N   ILE A 202      -1.084  28.531  -1.363  1.00  0.00           N  
ATOM   3127  CA  ILE A 202       0.246  28.143  -1.811  1.00  0.00           C  
ATOM   3128  C   ILE A 202      -0.001  27.233  -3.028  1.00  0.00           C  
ATOM   3129  O   ILE A 202      -0.742  26.246  -2.899  1.00  0.00           O  
ATOM   3130  CB  ILE A 202       1.084  27.425  -0.765  1.00  0.00           C  
ATOM   3131  CG1 ILE A 202       1.607  28.419   0.288  1.00  0.00           C  
ATOM   3132  CG2 ILE A 202       2.272  26.692  -1.401  1.00  0.00           C  
ATOM   3133  CD1 ILE A 202       2.201  27.761   1.510  1.00  0.00           C  
ATOM   3134  H   ILE A 202      -1.727  27.808  -1.110  1.00  0.00           H  
ATOM   3135  HA  ILE A 202       0.737  28.960  -2.113  1.00  0.00           H  
ATOM   3136  HB  ILE A 202       0.506  26.751  -0.305  1.00  0.00           H  
ATOM   3137 HG12 ILE A 202       0.845  28.997   0.581  1.00  0.00           H  
ATOM   3138 HG13 ILE A 202       2.312  28.987  -0.138  1.00  0.00           H  
ATOM   3139 HG21 ILE A 202       2.801  26.232  -0.688  1.00  0.00           H  
ATOM   3140 HG22 ILE A 202       1.935  26.015  -2.055  1.00  0.00           H  
ATOM   3141 HG23 ILE A 202       2.855  27.351  -1.875  1.00  0.00           H  
ATOM   3142 HD11 ILE A 202       2.518  28.464   2.146  1.00  0.00           H  
ATOM   3143 HD12 ILE A 202       1.506  27.197   1.956  1.00  0.00           H  
ATOM   3144 HD13 ILE A 202       2.973  27.186   1.237  1.00  0.00           H  
ATOM   3145  N   VAL A 203       0.526  27.605  -4.183  1.00  0.00           N  
ATOM   3146  CA  VAL A 203       0.303  26.791  -5.378  1.00  0.00           C  
ATOM   3147  C   VAL A 203       1.622  26.181  -5.850  1.00  0.00           C  
ATOM   3148  O   VAL A 203       2.588  26.910  -6.106  1.00  0.00           O  
ATOM   3149  CB  VAL A 203      -0.307  27.609  -6.532  1.00  0.00           C  
ATOM   3150  CG1 VAL A 203      -0.589  26.713  -7.736  1.00  0.00           C  
ATOM   3151  CG2 VAL A 203      -1.576  28.337  -6.100  1.00  0.00           C  
ATOM   3152  H   VAL A 203       1.075  28.439  -4.239  1.00  0.00           H  
ATOM   3153  HA  VAL A 203      -0.326  26.049  -5.146  1.00  0.00           H  
ATOM   3154  HB  VAL A 203       0.363  28.297  -6.810  1.00  0.00           H  
ATOM   3155 HG11 VAL A 203      -0.984  27.261  -8.474  1.00  0.00           H  
ATOM   3156 HG12 VAL A 203       0.265  26.298  -8.050  1.00  0.00           H  
ATOM   3157 HG13 VAL A 203      -1.233  25.994  -7.473  1.00  0.00           H  
ATOM   3158 HG21 VAL A 203      -1.942  28.856  -6.873  1.00  0.00           H  
ATOM   3159 HG22 VAL A 203      -2.255  27.670  -5.794  1.00  0.00           H  
ATOM   3160 HG23 VAL A 203      -1.362  28.963  -5.350  1.00  0.00           H  
ATOM   3161  N   LEU A 204       1.658  24.859  -5.933  1.00  0.00           N  
ATOM   3162  CA  LEU A 204       2.827  24.133  -6.388  1.00  0.00           C  
ATOM   3163  C   LEU A 204       2.551  23.509  -7.762  1.00  0.00           C  
ATOM   3164  O   LEU A 204       1.444  23.047  -8.042  1.00  0.00           O  
ATOM   3165  CB  LEU A 204       3.240  23.001  -5.439  1.00  0.00           C  
ATOM   3166  CG  LEU A 204       3.265  23.316  -3.948  1.00  0.00           C  
ATOM   3167  CD1 LEU A 204       3.808  22.120  -3.171  1.00  0.00           C  
ATOM   3168  CD2 LEU A 204       4.099  24.559  -3.645  1.00  0.00           C  
ATOM   3169  H   LEU A 204       0.844  24.340  -5.671  1.00  0.00           H  
ATOM   3170  HA  LEU A 204       3.590  24.774  -6.474  1.00  0.00           H  
ATOM   3171  HB2 LEU A 204       4.160  22.710  -5.700  1.00  0.00           H  
ATOM   3172  HB3 LEU A 204       2.600  22.245  -5.576  1.00  0.00           H  
ATOM   3173  HG  LEU A 204       2.327  23.486  -3.647  1.00  0.00           H  
ATOM   3174 HD11 LEU A 204       3.821  22.335  -2.194  1.00  0.00           H  
ATOM   3175 HD12 LEU A 204       3.222  21.325  -3.330  1.00  0.00           H  
ATOM   3176 HD13 LEU A 204       4.737  21.916  -3.480  1.00  0.00           H  
ATOM   3177 HD21 LEU A 204       4.092  24.733  -2.660  1.00  0.00           H  
ATOM   3178 HD22 LEU A 204       5.040  24.412  -3.951  1.00  0.00           H  
ATOM   3179 HD23 LEU A 204       3.712  25.346  -4.126  1.00  0.00           H  
ATOM   3180  N   GLU A 205       3.595  23.512  -8.585  1.00  0.00           N  
ATOM   3181  CA  GLU A 205       3.473  22.918  -9.922  1.00  0.00           C  
ATOM   3182  C   GLU A 205       4.579  21.873 -10.073  1.00  0.00           C  
ATOM   3183  O   GLU A 205       5.634  21.965  -9.435  1.00  0.00           O  
ATOM   3184  CB  GLU A 205       3.530  23.955 -11.018  1.00  0.00           C  
ATOM   3185  CG  GLU A 205       4.871  24.663 -11.166  1.00  0.00           C  
ATOM   3186  CD  GLU A 205       4.786  25.903 -12.041  1.00  0.00           C  
ATOM   3187  OE1 GLU A 205       3.740  26.130 -12.693  1.00  0.00           O  
ATOM   3188  OE2 GLU A 205       5.769  26.675 -12.071  1.00  0.00           O  
ATOM   3189  H   GLU A 205       4.461  23.918  -8.294  1.00  0.00           H  
ATOM   3190  HA  GLU A 205       2.591  22.451  -9.978  1.00  0.00           H  
ATOM   3191  HB2 GLU A 205       2.834  24.647 -10.827  1.00  0.00           H  
ATOM   3192  HB3 GLU A 205       3.321  23.502 -11.885  1.00  0.00           H  
ATOM   3193  HG2 GLU A 205       5.525  24.027 -11.575  1.00  0.00           H  
ATOM   3194  HG3 GLU A 205       5.192  24.933 -10.258  1.00  0.00           H  
ATOM   3195  N   ARG A 206       4.288  20.844 -10.855  1.00  0.00           N  
ATOM   3196  CA  ARG A 206       5.252  19.764 -11.057  1.00  0.00           C  
ATOM   3197  C   ARG A 206       6.638  20.280 -11.427  1.00  0.00           C  
ATOM   3198  O   ARG A 206       6.816  21.227 -12.198  1.00  0.00           O  
ATOM   3199  CB  ARG A 206       4.710  18.840 -12.150  1.00  0.00           C  
ATOM   3200  CG  ARG A 206       5.618  17.665 -12.484  1.00  0.00           C  
ATOM   3201  CD  ARG A 206       5.450  17.334 -13.968  1.00  0.00           C  
ATOM   3202  NE  ARG A 206       4.188  16.635 -14.209  1.00  0.00           N  
ATOM   3203  CZ  ARG A 206       4.062  15.310 -14.128  1.00  0.00           C  
ATOM   3204  NH1 ARG A 206       5.099  14.551 -13.818  1.00  0.00           N  
ATOM   3205  NH2 ARG A 206       2.878  14.772 -14.375  1.00  0.00           N  
ATOM   3206  H   ARG A 206       3.399  20.806 -11.312  1.00  0.00           H  
ATOM   3207  HA  ARG A 206       5.325  19.241 -10.208  1.00  0.00           H  
ATOM   3208  HB2 ARG A 206       4.579  19.381 -12.981  1.00  0.00           H  
ATOM   3209  HB3 ARG A 206       3.829  18.478 -11.846  1.00  0.00           H  
ATOM   3210  HG2 ARG A 206       5.363  16.873 -11.930  1.00  0.00           H  
ATOM   3211  HG3 ARG A 206       6.570  17.910 -12.298  1.00  0.00           H  
ATOM   3212  HD2 ARG A 206       6.208  16.751 -14.261  1.00  0.00           H  
ATOM   3213  HD3 ARG A 206       5.459  18.183 -14.496  1.00  0.00           H  
ATOM   3214  HE  ARG A 206       3.381  17.177 -14.446  1.00  0.00           H  
ATOM   3215 HH11 ARG A 206       4.993  13.558 -13.760  1.00  0.00           H  
ATOM   3216 HH12 ARG A 206       5.990  14.969 -13.641  1.00  0.00           H  
ATOM   3217 HH21 ARG A 206       2.758  13.781 -14.321  1.00  0.00           H  
ATOM   3218 HH22 ARG A 206       2.103  15.357 -14.616  1.00  0.00           H  
ATOM   3219  N   ASN A 207       7.645  19.641 -10.842  1.00  0.00           N  
ATOM   3220  CA  ASN A 207       9.050  19.982 -11.120  1.00  0.00           C  
ATOM   3221  C   ASN A 207       9.553  18.944 -12.118  1.00  0.00           C  
ATOM   3222  O   ASN A 207       9.769  17.783 -11.770  1.00  0.00           O  
ATOM   3223  CB  ASN A 207       9.841  19.922  -9.830  1.00  0.00           C  
ATOM   3224  CG  ASN A 207      11.335  20.064  -9.956  1.00  0.00           C  
ATOM   3225  OD1 ASN A 207      11.839  20.567 -10.961  1.00  0.00           O  
ATOM   3226  ND2 ASN A 207      12.070  19.629  -8.937  1.00  0.00           N  
ATOM   3227  H   ASN A 207       7.443  18.907 -10.194  1.00  0.00           H  
ATOM   3228  HA  ASN A 207       9.109  20.898 -11.517  1.00  0.00           H  
ATOM   3229  HB2 ASN A 207       9.654  19.039  -9.399  1.00  0.00           H  
ATOM   3230  HB3 ASN A 207       9.514  20.658  -9.238  1.00  0.00           H  
ATOM   3231 HD21 ASN A 207      11.626  19.226  -8.137  1.00  0.00           H  
ATOM   3232 HD22 ASN A 207      13.067  19.705  -8.971  1.00  0.00           H  
ATOM   3233  N   PRO A 208       9.766  19.345 -13.359  1.00  0.00           N  
ATOM   3234  CA  PRO A 208      10.222  18.474 -14.427  1.00  0.00           C  
ATOM   3235  C   PRO A 208      11.629  17.938 -14.238  1.00  0.00           C  
ATOM   3236  O   PRO A 208      12.012  16.927 -14.853  1.00  0.00           O  
ATOM   3237  CB  PRO A 208      10.114  19.267 -15.747  1.00  0.00           C  
ATOM   3238  CG  PRO A 208       9.888  20.674 -15.286  1.00  0.00           C  
ATOM   3239  CD  PRO A 208       9.529  20.708 -13.818  1.00  0.00           C  
ATOM   3240  HA  PRO A 208       9.597  17.695 -14.481  1.00  0.00           H  
ATOM   3241  HB2 PRO A 208      10.958  19.195 -16.278  1.00  0.00           H  
ATOM   3242  HB3 PRO A 208       9.345  18.943 -16.298  1.00  0.00           H  
ATOM   3243  HG2 PRO A 208      10.723  21.205 -15.431  1.00  0.00           H  
ATOM   3244  HG3 PRO A 208       9.141  21.076 -15.815  1.00  0.00           H  
ATOM   3245  HD2 PRO A 208      10.112  21.354 -13.325  1.00  0.00           H  
ATOM   3246  HD3 PRO A 208       8.570  20.962 -13.693  1.00  0.00           H  
ATOM   3247  N   GLN A 209      12.428  18.574 -13.384  1.00  0.00           N  
ATOM   3248  CA  GLN A 209      13.783  18.149 -13.091  1.00  0.00           C  
ATOM   3249  C   GLN A 209      13.831  17.071 -12.013  1.00  0.00           C  
ATOM   3250  O   GLN A 209      14.904  16.493 -11.787  1.00  0.00           O  
ATOM   3251  CB  GLN A 209      14.652  19.334 -12.640  1.00  0.00           C  
ATOM   3252  CG  GLN A 209      14.762  20.458 -13.660  1.00  0.00           C  
ATOM   3253  CD  GLN A 209      15.312  19.964 -14.990  1.00  0.00           C  
ATOM   3254  OE1 GLN A 209      14.752  20.246 -16.053  1.00  0.00           O  
ATOM   3255  NE2 GLN A 209      16.389  19.200 -14.931  1.00  0.00           N  
ATOM   3256  H   GLN A 209      12.075  19.387 -12.921  1.00  0.00           H  
ATOM   3257  HA  GLN A 209      14.180  17.772 -13.928  1.00  0.00           H  
ATOM   3258  HB2 GLN A 209      15.573  18.992 -12.451  1.00  0.00           H  
ATOM   3259  HB3 GLN A 209      14.257  19.710 -11.802  1.00  0.00           H  
ATOM   3260  HG2 GLN A 209      15.372  21.163 -13.300  1.00  0.00           H  
ATOM   3261  HG3 GLN A 209      13.854  20.848 -13.810  1.00  0.00           H  
ATOM   3262 HE21 GLN A 209      16.810  18.997 -14.047  1.00  0.00           H  
ATOM   3263 HE22 GLN A 209      16.782  18.825 -15.770  1.00  0.00           H  
ATOM   3264  N   TYR A 210      12.703  16.818 -11.339  1.00  0.00           N  
ATOM   3265  CA  TYR A 210      12.683  15.792 -10.294  1.00  0.00           C  
ATOM   3266  C   TYR A 210      13.083  14.458 -10.904  1.00  0.00           C  
ATOM   3267  O   TYR A 210      12.534  14.050 -11.935  1.00  0.00           O  
ATOM   3268  CB  TYR A 210      11.309  15.717  -9.629  1.00  0.00           C  
ATOM   3269  CG  TYR A 210      11.203  14.673  -8.541  1.00  0.00           C  
ATOM   3270  CD1 TYR A 210      12.105  14.637  -7.482  1.00  0.00           C  
ATOM   3271  CD2 TYR A 210      10.185  13.720  -8.559  1.00  0.00           C  
ATOM   3272  CE1 TYR A 210      12.008  13.684  -6.491  1.00  0.00           C  
ATOM   3273  CE2 TYR A 210      10.089  12.753  -7.577  1.00  0.00           C  
ATOM   3274  CZ  TYR A 210      11.001  12.732  -6.544  1.00  0.00           C  
ATOM   3275  OH  TYR A 210      10.919  11.776  -5.557  1.00  0.00           O  
ATOM   3276  H   TYR A 210      11.871  17.331 -11.550  1.00  0.00           H  
ATOM   3277  HA  TYR A 210      13.358  16.036  -9.598  1.00  0.00           H  
ATOM   3278  HB2 TYR A 210      10.631  15.506 -10.333  1.00  0.00           H  
ATOM   3279  HB3 TYR A 210      11.106  16.610  -9.227  1.00  0.00           H  
ATOM   3280  HD1 TYR A 210      12.838  15.316  -7.439  1.00  0.00           H  
ATOM   3281  HD2 TYR A 210       9.511  13.737  -9.298  1.00  0.00           H  
ATOM   3282  HE1 TYR A 210      12.663  13.679  -5.735  1.00  0.00           H  
ATOM   3283  HE2 TYR A 210       9.360  12.070  -7.616  1.00  0.00           H  
ATOM   3284  HH  TYR A 210      10.196  11.086  -5.588  1.00  0.00           H  
ATOM   3285  N   TRP A 211      14.012  13.747 -10.266  1.00  0.00           N  
ATOM   3286  CA  TRP A 211      14.493  12.476 -10.790  1.00  0.00           C  
ATOM   3287  C   TRP A 211      13.399  11.466 -11.077  1.00  0.00           C  
ATOM   3288  O   TRP A 211      13.516  10.705 -12.055  1.00  0.00           O  
ATOM   3289  CB  TRP A 211      15.546  11.869  -9.855  1.00  0.00           C  
ATOM   3290  CG  TRP A 211      15.029  11.374  -8.549  1.00  0.00           C  
ATOM   3291  CD1 TRP A 211      14.968  12.075  -7.373  1.00  0.00           C  
ATOM   3292  CD2 TRP A 211      14.533  10.058  -8.255  1.00  0.00           C  
ATOM   3293  NE1 TRP A 211      14.465  11.279  -6.371  1.00  0.00           N  
ATOM   3294  CE2 TRP A 211      14.193  10.036  -6.884  1.00  0.00           C  
ATOM   3295  CE3 TRP A 211      14.361   8.898  -9.017  1.00  0.00           C  
ATOM   3296  CZ2 TRP A 211      13.660   8.904  -6.270  1.00  0.00           C  
ATOM   3297  CZ3 TRP A 211      13.832   7.772  -8.401  1.00  0.00           C  
ATOM   3298  CH2 TRP A 211      13.489   7.784  -7.041  1.00  0.00           C  
ATOM   3299  H   TRP A 211      14.388  14.094  -9.407  1.00  0.00           H  
ATOM   3300  HA  TRP A 211      14.949  12.670 -11.659  1.00  0.00           H  
ATOM   3301  HB2 TRP A 211      16.235  12.570  -9.669  1.00  0.00           H  
ATOM   3302  HB3 TRP A 211      15.973  11.100 -10.330  1.00  0.00           H  
ATOM   3303  HD1 TRP A 211      15.249  13.028  -7.260  1.00  0.00           H  
ATOM   3304  HE1 TRP A 211      14.321  11.560  -5.422  1.00  0.00           H  
ATOM   3305  HE3 TRP A 211      14.614   8.880  -9.984  1.00  0.00           H  
ATOM   3306  HZ2 TRP A 211      13.411   8.909  -5.301  1.00  0.00           H  
ATOM   3307  HZ3 TRP A 211      13.693   6.938  -8.936  1.00  0.00           H  
ATOM   3308  HH2 TRP A 211      13.111   6.957  -6.625  1.00  0.00           H  
ATOM   3309  N   ASP A 212      12.347  11.423 -10.268  1.00  0.00           N  
ATOM   3310  CA  ASP A 212      11.254  10.483 -10.470  1.00  0.00           C  
ATOM   3311  C   ASP A 212      10.041  11.143 -11.110  1.00  0.00           C  
ATOM   3312  O   ASP A 212       8.925  10.631 -10.993  1.00  0.00           O  
ATOM   3313  CB  ASP A 212      10.870   9.851  -9.130  1.00  0.00           C  
ATOM   3314  CG  ASP A 212      10.384   8.431  -9.242  1.00  0.00           C  
ATOM   3315  OD1 ASP A 212      10.571   7.791 -10.302  1.00  0.00           O  
ATOM   3316  OD2 ASP A 212       9.805   7.920  -8.252  1.00  0.00           O  
ATOM   3317  H   ASP A 212      12.304  12.056  -9.495  1.00  0.00           H  
ATOM   3318  HA  ASP A 212      11.574   9.757 -11.079  1.00  0.00           H  
ATOM   3319  HB2 ASP A 212      10.143  10.401  -8.719  1.00  0.00           H  
ATOM   3320  HB3 ASP A 212      11.673   9.863  -8.535  1.00  0.00           H  
ATOM   3321  N   ASN A 213      10.225  12.242 -11.823  1.00  0.00           N  
ATOM   3322  CA  ASN A 213       9.165  12.980 -12.475  1.00  0.00           C  
ATOM   3323  C   ASN A 213       8.268  12.170 -13.387  1.00  0.00           C  
ATOM   3324  O   ASN A 213       7.053  12.443 -13.480  1.00  0.00           O  
ATOM   3325  CB  ASN A 213       9.751  14.169 -13.272  1.00  0.00           C  
ATOM   3326  CG  ASN A 213       8.628  15.023 -13.845  1.00  0.00           C  
ATOM   3327  OD1 ASN A 213       7.793  15.531 -13.091  1.00  0.00           O  
ATOM   3328  ND2 ASN A 213       8.583  15.164 -15.168  1.00  0.00           N  
ATOM   3329  H   ASN A 213      11.159  12.586 -11.918  1.00  0.00           H  
ATOM   3330  HA  ASN A 213       8.586  13.363 -11.755  1.00  0.00           H  
ATOM   3331  HB2 ASN A 213      10.315  13.819 -14.020  1.00  0.00           H  
ATOM   3332  HB3 ASN A 213      10.314  14.729 -12.664  1.00  0.00           H  
ATOM   3333 HD21 ASN A 213       9.281  14.734 -15.741  1.00  0.00           H  
ATOM   3334 HD22 ASN A 213       7.851  15.700 -15.589  1.00  0.00           H  
ATOM   3335  N   ALA A 214       8.784  11.156 -14.077  1.00  0.00           N  
ATOM   3336  CA  ALA A 214       7.967  10.324 -14.955  1.00  0.00           C  
ATOM   3337  C   ALA A 214       6.829   9.635 -14.211  1.00  0.00           C  
ATOM   3338  O   ALA A 214       5.784   9.352 -14.820  1.00  0.00           O  
ATOM   3339  CB  ALA A 214       8.843   9.294 -15.666  1.00  0.00           C  
ATOM   3340  H   ALA A 214       9.760  10.958 -13.992  1.00  0.00           H  
ATOM   3341  HA  ALA A 214       7.564  10.917 -15.652  1.00  0.00           H  
ATOM   3342  HB1 ALA A 214       8.275   8.729 -16.265  1.00  0.00           H  
ATOM   3343  HB2 ALA A 214       9.536   9.765 -16.212  1.00  0.00           H  
ATOM   3344  HB3 ALA A 214       9.292   8.713 -14.987  1.00  0.00           H  
ATOM   3345  N   LYS A 215       6.977   9.349 -12.924  1.00  0.00           N  
ATOM   3346  CA  LYS A 215       5.952   8.716 -12.120  1.00  0.00           C  
ATOM   3347  C   LYS A 215       5.027   9.717 -11.431  1.00  0.00           C  
ATOM   3348  O   LYS A 215       4.009   9.301 -10.849  1.00  0.00           O  
ATOM   3349  CB  LYS A 215       6.580   7.791 -11.069  1.00  0.00           C  
ATOM   3350  CG  LYS A 215       7.461   6.702 -11.697  1.00  0.00           C  
ATOM   3351  CD  LYS A 215       7.577   5.526 -10.743  1.00  0.00           C  
ATOM   3352  CE  LYS A 215       8.499   4.448 -11.283  1.00  0.00           C  
ATOM   3353  NZ  LYS A 215       9.941   4.775 -11.079  1.00  0.00           N  
ATOM   3354  H   LYS A 215       7.844   9.583 -12.485  1.00  0.00           H  
ATOM   3355  HA  LYS A 215       5.393   8.152 -12.728  1.00  0.00           H  
ATOM   3356  HB2 LYS A 215       5.847   7.351 -10.550  1.00  0.00           H  
ATOM   3357  HB3 LYS A 215       7.142   8.342 -10.452  1.00  0.00           H  
ATOM   3358  HG2 LYS A 215       8.371   7.074 -11.878  1.00  0.00           H  
ATOM   3359  HG3 LYS A 215       7.049   6.395 -12.555  1.00  0.00           H  
ATOM   3360  HD2 LYS A 215       6.668   5.133 -10.602  1.00  0.00           H  
ATOM   3361  HD3 LYS A 215       7.938   5.853  -9.870  1.00  0.00           H  
ATOM   3362  HE2 LYS A 215       8.330   4.342 -12.263  1.00  0.00           H  
ATOM   3363  HE3 LYS A 215       8.296   3.588 -10.815  1.00  0.00           H  
ATOM   3364  HZ1 LYS A 215      10.506   4.038 -11.450  1.00  0.00           H  
ATOM   3365  HZ2 LYS A 215      10.159   5.630 -11.549  1.00  0.00           H  
ATOM   3366  HZ3 LYS A 215      10.125   4.876 -10.101  1.00  0.00           H  
ATOM   3367  N   THR A 216       5.336  11.007 -11.475  1.00  0.00           N  
ATOM   3368  CA  THR A 216       4.457  12.017 -10.876  1.00  0.00           C  
ATOM   3369  C   THR A 216       3.219  12.193 -11.762  1.00  0.00           C  
ATOM   3370  O   THR A 216       3.355  12.336 -12.984  1.00  0.00           O  
ATOM   3371  CB  THR A 216       5.160  13.372 -10.725  1.00  0.00           C  
ATOM   3372  OG1 THR A 216       6.288  13.230  -9.842  1.00  0.00           O  
ATOM   3373  CG2 THR A 216       4.215  14.433 -10.175  1.00  0.00           C  
ATOM   3374  H   THR A 216       6.182  11.295 -11.924  1.00  0.00           H  
ATOM   3375  HA  THR A 216       4.167  11.700  -9.973  1.00  0.00           H  
ATOM   3376  HB  THR A 216       5.488  13.667 -11.622  1.00  0.00           H  
ATOM   3377  HG1 THR A 216       6.747  14.113  -9.743  1.00  0.00           H  
ATOM   3378 HG21 THR A 216       4.703  15.302 -10.089  1.00  0.00           H  
ATOM   3379 HG22 THR A 216       3.441  14.546 -10.798  1.00  0.00           H  
ATOM   3380 HG23 THR A 216       3.881  14.148  -9.277  1.00  0.00           H  
ATOM   3381  N   VAL A 217       2.037  12.197 -11.165  1.00  0.00           N  
ATOM   3382  CA  VAL A 217       0.798  12.342 -11.922  1.00  0.00           C  
ATOM   3383  C   VAL A 217       0.156  13.709 -11.730  1.00  0.00           C  
ATOM   3384  O   VAL A 217      -0.218  14.356 -12.726  1.00  0.00           O  
ATOM   3385  CB  VAL A 217      -0.202  11.220 -11.582  1.00  0.00           C  
ATOM   3386  CG1 VAL A 217      -1.517  11.400 -12.325  1.00  0.00           C  
ATOM   3387  CG2 VAL A 217       0.382   9.850 -11.930  1.00  0.00           C  
ATOM   3388  H   VAL A 217       1.992  12.098 -10.171  1.00  0.00           H  
ATOM   3389  HA  VAL A 217       1.028  12.254 -12.891  1.00  0.00           H  
ATOM   3390  HB  VAL A 217      -0.386  11.246 -10.599  1.00  0.00           H  
ATOM   3391 HG11 VAL A 217      -2.141  10.657 -12.082  1.00  0.00           H  
ATOM   3392 HG12 VAL A 217      -1.926  12.276 -12.071  1.00  0.00           H  
ATOM   3393 HG13 VAL A 217      -1.348  11.385 -13.310  1.00  0.00           H  
ATOM   3394 HG21 VAL A 217      -0.281   9.137 -11.702  1.00  0.00           H  
ATOM   3395 HG22 VAL A 217       0.587   9.814 -12.908  1.00  0.00           H  
ATOM   3396 HG23 VAL A 217       1.222   9.703 -11.407  1.00  0.00           H  
ATOM   3397  N   ILE A 218       0.017  14.167 -10.490  1.00  0.00           N  
ATOM   3398  CA  ILE A 218      -0.593  15.478 -10.226  1.00  0.00           C  
ATOM   3399  C   ILE A 218       0.303  16.589 -10.767  1.00  0.00           C  
ATOM   3400  O   ILE A 218       1.490  16.659 -10.417  1.00  0.00           O  
ATOM   3401  CB  ILE A 218      -0.811  15.684  -8.714  1.00  0.00           C  
ATOM   3402  CG1 ILE A 218      -1.694  14.588  -8.117  1.00  0.00           C  
ATOM   3403  CG2 ILE A 218      -1.358  17.073  -8.409  1.00  0.00           C  
ATOM   3404  CD1 ILE A 218      -3.122  14.562  -8.570  1.00  0.00           C  
ATOM   3405  H   ILE A 218       0.333  13.609  -9.723  1.00  0.00           H  
ATOM   3406  HA  ILE A 218      -1.478  15.522 -10.689  1.00  0.00           H  
ATOM   3407  HB  ILE A 218       0.084  15.615  -8.274  1.00  0.00           H  
ATOM   3408 HG12 ILE A 218      -1.692  14.703  -7.124  1.00  0.00           H  
ATOM   3409 HG13 ILE A 218      -1.285  13.706  -8.351  1.00  0.00           H  
ATOM   3410 HG21 ILE A 218      -1.487  17.171  -7.422  1.00  0.00           H  
ATOM   3411 HG22 ILE A 218      -0.711  17.764  -8.731  1.00  0.00           H  
ATOM   3412 HG23 ILE A 218      -2.235  17.195  -8.873  1.00  0.00           H  
ATOM   3413 HD11 ILE A 218      -3.601  13.810  -8.118  1.00  0.00           H  
ATOM   3414 HD12 ILE A 218      -3.563  15.428  -8.333  1.00  0.00           H  
ATOM   3415 HD13 ILE A 218      -3.155  14.431  -9.561  1.00  0.00           H  
ATOM   3416  N   ASN A 219      -0.259  17.469 -11.596  1.00  0.00           N  
ATOM   3417  CA  ASN A 219       0.516  18.553 -12.187  1.00  0.00           C  
ATOM   3418  C   ASN A 219       0.571  19.805 -11.333  1.00  0.00           C  
ATOM   3419  O   ASN A 219       1.522  20.596 -11.411  1.00  0.00           O  
ATOM   3420  CB  ASN A 219      -0.062  18.896 -13.577  1.00  0.00           C  
ATOM   3421  CG  ASN A 219       0.182  17.745 -14.545  1.00  0.00           C  
ATOM   3422  OD1 ASN A 219       1.278  17.168 -14.564  1.00  0.00           O  
ATOM   3423  ND2 ASN A 219      -0.829  17.407 -15.328  1.00  0.00           N  
ATOM   3424  H   ASN A 219      -1.231  17.384 -11.817  1.00  0.00           H  
ATOM   3425  HA  ASN A 219       1.453  18.227 -12.315  1.00  0.00           H  
ATOM   3426  HB2 ASN A 219       0.383  19.721 -13.926  1.00  0.00           H  
ATOM   3427  HB3 ASN A 219      -1.046  19.057 -13.496  1.00  0.00           H  
ATOM   3428 HD21 ASN A 219      -1.693  17.907 -15.272  1.00  0.00           H  
ATOM   3429 HD22 ASN A 219      -0.729  16.652 -15.976  1.00  0.00           H  
ATOM   3430  N   GLN A 220      -0.455  20.024 -10.519  1.00  0.00           N  
ATOM   3431  CA  GLN A 220      -0.509  21.187  -9.656  1.00  0.00           C  
ATOM   3432  C   GLN A 220      -1.294  20.849  -8.387  1.00  0.00           C  
ATOM   3433  O   GLN A 220      -2.323  20.191  -8.469  1.00  0.00           O  
ATOM   3434  CB  GLN A 220      -1.209  22.363 -10.351  1.00  0.00           C  
ATOM   3435  CG  GLN A 220      -1.560  23.502  -9.403  1.00  0.00           C  
ATOM   3436  CD  GLN A 220      -2.294  24.622 -10.119  1.00  0.00           C  
ATOM   3437  OE1 GLN A 220      -1.691  25.293 -10.951  1.00  0.00           O  
ATOM   3438  NE2 GLN A 220      -3.564  24.812  -9.808  1.00  0.00           N  
ATOM   3439  H   GLN A 220      -1.210  19.369 -10.501  1.00  0.00           H  
ATOM   3440  HA  GLN A 220       0.421  21.457  -9.407  1.00  0.00           H  
ATOM   3441  HB2 GLN A 220      -2.053  22.027 -10.770  1.00  0.00           H  
ATOM   3442  HB3 GLN A 220      -0.602  22.718 -11.062  1.00  0.00           H  
ATOM   3443  HG2 GLN A 220      -0.717  23.867  -9.009  1.00  0.00           H  
ATOM   3444  HG3 GLN A 220      -2.143  23.147  -8.672  1.00  0.00           H  
ATOM   3445 HE21 GLN A 220      -4.003  24.233  -9.121  1.00  0.00           H  
ATOM   3446 HE22 GLN A 220      -4.087  25.535 -10.260  1.00  0.00           H  
ATOM   3447  N   VAL A 221      -0.774  21.319  -7.264  1.00  0.00           N  
ATOM   3448  CA  VAL A 221      -1.470  21.126  -5.993  1.00  0.00           C  
ATOM   3449  C   VAL A 221      -1.527  22.478  -5.275  1.00  0.00           C  
ATOM   3450  O   VAL A 221      -0.547  23.224  -5.243  1.00  0.00           O  
ATOM   3451  CB  VAL A 221      -0.850  20.052  -5.098  1.00  0.00           C  
ATOM   3452  CG1 VAL A 221       0.636  20.287  -4.852  1.00  0.00           C  
ATOM   3453  CG2 VAL A 221      -1.596  19.944  -3.767  1.00  0.00           C  
ATOM   3454  H   VAL A 221       0.098  21.808  -7.285  1.00  0.00           H  
ATOM   3455  HA  VAL A 221      -2.409  20.849  -6.198  1.00  0.00           H  
ATOM   3456  HB  VAL A 221      -0.944  19.175  -5.569  1.00  0.00           H  
ATOM   3457 HG11 VAL A 221       0.995  19.562  -4.264  1.00  0.00           H  
ATOM   3458 HG12 VAL A 221       1.124  20.280  -5.725  1.00  0.00           H  
ATOM   3459 HG13 VAL A 221       0.764  21.173  -4.405  1.00  0.00           H  
ATOM   3460 HG21 VAL A 221      -1.171  19.236  -3.203  1.00  0.00           H  
ATOM   3461 HG22 VAL A 221      -1.554  20.821  -3.289  1.00  0.00           H  
ATOM   3462 HG23 VAL A 221      -2.551  19.704  -3.939  1.00  0.00           H  
ATOM   3463  N   THR A 222      -2.703  22.787  -4.750  1.00  0.00           N  
ATOM   3464  CA  THR A 222      -2.874  24.028  -3.993  1.00  0.00           C  
ATOM   3465  C   THR A 222      -3.056  23.668  -2.517  1.00  0.00           C  
ATOM   3466  O   THR A 222      -3.814  22.744  -2.220  1.00  0.00           O  
ATOM   3467  CB  THR A 222      -4.108  24.809  -4.477  1.00  0.00           C  
ATOM   3468  OG1 THR A 222      -3.892  25.213  -5.837  1.00  0.00           O  
ATOM   3469  CG2 THR A 222      -4.371  26.032  -3.610  1.00  0.00           C  
ATOM   3470  H   THR A 222      -3.479  22.168  -4.872  1.00  0.00           H  
ATOM   3471  HA  THR A 222      -2.058  24.597  -4.098  1.00  0.00           H  
ATOM   3472  HB  THR A 222      -4.907  24.208  -4.440  1.00  0.00           H  
ATOM   3473  HG1 THR A 222      -4.688  25.722  -6.164  1.00  0.00           H  
ATOM   3474 HG21 THR A 222      -5.177  26.515  -3.951  1.00  0.00           H  
ATOM   3475 HG22 THR A 222      -4.530  25.743  -2.666  1.00  0.00           H  
ATOM   3476 HG23 THR A 222      -3.578  26.641  -3.643  1.00  0.00           H  
ATOM   3477  N   TYR A 223      -2.362  24.376  -1.645  1.00  0.00           N  
ATOM   3478  CA  TYR A 223      -2.475  24.184  -0.203  1.00  0.00           C  
ATOM   3479  C   TYR A 223      -3.132  25.453   0.371  1.00  0.00           C  
ATOM   3480  O   TYR A 223      -2.623  26.560   0.149  1.00  0.00           O  
ATOM   3481  CB  TYR A 223      -1.118  23.975   0.470  1.00  0.00           C  
ATOM   3482  CG  TYR A 223      -0.554  22.581   0.311  1.00  0.00           C  
ATOM   3483  CD1 TYR A 223      -0.884  21.569   1.202  1.00  0.00           C  
ATOM   3484  CD2 TYR A 223       0.300  22.278  -0.751  1.00  0.00           C  
ATOM   3485  CE1 TYR A 223      -0.390  20.285   1.055  1.00  0.00           C  
ATOM   3486  CE2 TYR A 223       0.803  20.998  -0.904  1.00  0.00           C  
ATOM   3487  CZ  TYR A 223       0.460  20.013   0.006  1.00  0.00           C  
ATOM   3488  OH  TYR A 223       0.954  18.736  -0.150  1.00  0.00           O  
ATOM   3489  H   TYR A 223      -1.732  25.073  -1.987  1.00  0.00           H  
ATOM   3490  HA  TYR A 223      -3.061  23.395  -0.019  1.00  0.00           H  
ATOM   3491  HB2 TYR A 223      -1.221  24.162   1.447  1.00  0.00           H  
ATOM   3492  HB3 TYR A 223      -0.468  24.623   0.073  1.00  0.00           H  
ATOM   3493  HD1 TYR A 223      -1.493  21.773   1.968  1.00  0.00           H  
ATOM   3494  HD2 TYR A 223       0.550  22.991  -1.406  1.00  0.00           H  
ATOM   3495  HE1 TYR A 223      -0.646  19.565   1.701  1.00  0.00           H  
ATOM   3496  HE2 TYR A 223       1.412  20.786  -1.669  1.00  0.00           H  
ATOM   3497  HH  TYR A 223       1.572  18.528  -0.908  1.00  0.00           H  
ATOM   3498  N   LEU A 224      -4.252  25.273   1.047  1.00  0.00           N  
ATOM   3499  CA  LEU A 224      -4.986  26.387   1.646  1.00  0.00           C  
ATOM   3500  C   LEU A 224      -4.695  26.464   3.134  1.00  0.00           C  
ATOM   3501  O   LEU A 224      -4.363  25.467   3.781  1.00  0.00           O  
ATOM   3502  CB  LEU A 224      -6.494  26.207   1.412  1.00  0.00           C  
ATOM   3503  CG  LEU A 224      -6.906  26.037  -0.060  1.00  0.00           C  
ATOM   3504  CD1 LEU A 224      -8.388  25.700  -0.146  1.00  0.00           C  
ATOM   3505  CD2 LEU A 224      -6.586  27.285  -0.867  1.00  0.00           C  
ATOM   3506  H   LEU A 224      -4.610  24.345   1.153  1.00  0.00           H  
ATOM   3507  HA  LEU A 224      -4.691  27.239   1.214  1.00  0.00           H  
ATOM   3508  HB2 LEU A 224      -6.963  27.012   1.775  1.00  0.00           H  
ATOM   3509  HB3 LEU A 224      -6.791  25.394   1.913  1.00  0.00           H  
ATOM   3510  HG  LEU A 224      -6.388  25.273  -0.445  1.00  0.00           H  
ATOM   3511 HD11 LEU A 224      -8.650  25.591  -1.105  1.00  0.00           H  
ATOM   3512 HD12 LEU A 224      -8.565  24.848   0.347  1.00  0.00           H  
ATOM   3513 HD13 LEU A 224      -8.922  26.440   0.263  1.00  0.00           H  
ATOM   3514 HD21 LEU A 224      -6.863  27.147  -1.818  1.00  0.00           H  
ATOM   3515 HD22 LEU A 224      -7.081  28.065  -0.485  1.00  0.00           H  
ATOM   3516 HD23 LEU A 224      -5.603  27.463  -0.829  1.00  0.00           H  
ATOM   3517  N   PRO A 225      -4.834  27.640   3.704  1.00  0.00           N  
ATOM   3518  CA  PRO A 225      -4.535  27.923   5.094  1.00  0.00           C  
ATOM   3519  C   PRO A 225      -5.741  28.081   5.985  1.00  0.00           C  
ATOM   3520  O   PRO A 225      -5.728  28.941   6.881  1.00  0.00           O  
ATOM   3521  CB  PRO A 225      -3.792  29.300   4.990  1.00  0.00           C  
ATOM   3522  CG  PRO A 225      -4.616  29.960   3.897  1.00  0.00           C  
ATOM   3523  CD  PRO A 225      -5.159  28.875   2.975  1.00  0.00           C  
ATOM   3524  HA  PRO A 225      -3.921  27.226   5.464  1.00  0.00           H  
ATOM   3525  HB2 PRO A 225      -3.836  29.811   5.848  1.00  0.00           H  
ATOM   3526  HB3 PRO A 225      -2.836  29.187   4.718  1.00  0.00           H  
ATOM   3527  HG2 PRO A 225      -5.376  30.465   4.306  1.00  0.00           H  
ATOM   3528  HG3 PRO A 225      -4.040  30.589   3.375  1.00  0.00           H  
ATOM   3529  HD2 PRO A 225      -6.146  28.970   2.849  1.00  0.00           H  
ATOM   3530  HD3 PRO A 225      -4.705  28.898   2.084  1.00  0.00           H  
ATOM   3531  N   ILE A 226      -6.791  27.301   5.778  1.00  0.00           N  
ATOM   3532  CA  ILE A 226      -8.025  27.445   6.554  1.00  0.00           C  
ATOM   3533  C   ILE A 226      -7.944  26.788   7.917  1.00  0.00           C  
ATOM   3534  O   ILE A 226      -7.808  25.559   8.012  1.00  0.00           O  
ATOM   3535  CB  ILE A 226      -9.216  26.865   5.759  1.00  0.00           C  
ATOM   3536  CG1 ILE A 226      -9.243  27.464   4.345  1.00  0.00           C  
ATOM   3537  CG2 ILE A 226     -10.532  27.143   6.474  1.00  0.00           C  
ATOM   3538  CD1 ILE A 226     -10.034  26.616   3.360  1.00  0.00           C  
ATOM   3539  H   ILE A 226      -6.740  26.594   5.072  1.00  0.00           H  
ATOM   3540  HA  ILE A 226      -8.191  28.421   6.691  1.00  0.00           H  
ATOM   3541  HB  ILE A 226      -9.097  25.875   5.684  1.00  0.00           H  
ATOM   3542 HG12 ILE A 226      -8.303  27.544   4.014  1.00  0.00           H  
ATOM   3543 HG13 ILE A 226      -9.659  28.372   4.391  1.00  0.00           H  
ATOM   3544 HG21 ILE A 226     -11.287  26.760   5.943  1.00  0.00           H  
ATOM   3545 HG22 ILE A 226     -10.514  26.721   7.381  1.00  0.00           H  
ATOM   3546 HG23 ILE A 226     -10.658  28.131   6.568  1.00  0.00           H  
ATOM   3547 HD11 ILE A 226     -10.019  27.050   2.459  1.00  0.00           H  
ATOM   3548 HD12 ILE A 226      -9.623  25.706   3.298  1.00  0.00           H  
ATOM   3549 HD13 ILE A 226     -10.980  26.534   3.675  1.00  0.00           H  
ATOM   3550  N   SER A 227      -8.028  27.577   8.988  1.00  0.00           N  
ATOM   3551  CA  SER A 227      -7.923  27.039  10.336  1.00  0.00           C  
ATOM   3552  C   SER A 227      -9.262  26.581  10.898  1.00  0.00           C  
ATOM   3553  O   SER A 227      -9.304  25.829  11.880  1.00  0.00           O  
ATOM   3554  CB  SER A 227      -7.257  28.045  11.284  1.00  0.00           C  
ATOM   3555  OG  SER A 227      -7.890  29.308  11.207  1.00  0.00           O  
ATOM   3556  H   SER A 227      -8.166  28.559   8.863  1.00  0.00           H  
ATOM   3557  HA  SER A 227      -7.329  26.236  10.290  1.00  0.00           H  
ATOM   3558  HB2 SER A 227      -6.295  28.145  11.031  1.00  0.00           H  
ATOM   3559  HB3 SER A 227      -7.321  27.703  12.222  1.00  0.00           H  
ATOM   3560  HG  SER A 227      -7.440  29.945  11.832  1.00  0.00           H  
ATOM   3561  N   SER A 228     -10.347  27.040  10.277  1.00  0.00           N  
ATOM   3562  CA  SER A 228     -11.692  26.635  10.684  1.00  0.00           C  
ATOM   3563  C   SER A 228     -11.993  25.268  10.069  1.00  0.00           C  
ATOM   3564  O   SER A 228     -12.102  25.160   8.845  1.00  0.00           O  
ATOM   3565  CB  SER A 228     -12.713  27.659  10.207  1.00  0.00           C  
ATOM   3566  OG  SER A 228     -14.034  27.156  10.211  1.00  0.00           O  
ATOM   3567  H   SER A 228     -10.239  27.677   9.514  1.00  0.00           H  
ATOM   3568  HA  SER A 228     -11.731  26.567  11.681  1.00  0.00           H  
ATOM   3569  HB2 SER A 228     -12.478  27.934   9.275  1.00  0.00           H  
ATOM   3570  HB3 SER A 228     -12.672  28.456  10.810  1.00  0.00           H  
ATOM   3571  HG  SER A 228     -14.662  27.865   9.891  1.00  0.00           H  
ATOM   3572  N   GLU A 229     -12.130  24.236  10.890  1.00  0.00           N  
ATOM   3573  CA  GLU A 229     -12.423  22.893  10.393  1.00  0.00           C  
ATOM   3574  C   GLU A 229     -13.814  22.839   9.763  1.00  0.00           C  
ATOM   3575  O   GLU A 229     -14.038  22.090   8.803  1.00  0.00           O  
ATOM   3576  CB  GLU A 229     -12.269  21.861  11.502  1.00  0.00           C  
ATOM   3577  CG  GLU A 229     -10.863  21.783  12.077  1.00  0.00           C  
ATOM   3578  CD  GLU A 229     -10.559  22.760  13.177  1.00  0.00           C  
ATOM   3579  OE1 GLU A 229     -11.442  23.563  13.553  1.00  0.00           O  
ATOM   3580  OE2 GLU A 229      -9.401  22.746  13.682  1.00  0.00           O  
ATOM   3581  H   GLU A 229     -12.030  24.380  11.875  1.00  0.00           H  
ATOM   3582  HA  GLU A 229     -11.756  22.678   9.680  1.00  0.00           H  
ATOM   3583  HB2 GLU A 229     -12.509  20.963  11.133  1.00  0.00           H  
ATOM   3584  HB3 GLU A 229     -12.899  22.097  12.242  1.00  0.00           H  
ATOM   3585  HG2 GLU A 229     -10.216  21.947  11.332  1.00  0.00           H  
ATOM   3586  HG3 GLU A 229     -10.729  20.860  12.439  1.00  0.00           H  
ATOM   3587  N   VAL A 230     -14.744  23.647  10.275  1.00  0.00           N  
ATOM   3588  CA  VAL A 230     -16.087  23.723   9.693  1.00  0.00           C  
ATOM   3589  C   VAL A 230     -15.983  24.269   8.272  1.00  0.00           C  
ATOM   3590  O   VAL A 230     -16.532  23.684   7.328  1.00  0.00           O  
ATOM   3591  CB  VAL A 230     -17.028  24.603  10.531  1.00  0.00           C  
ATOM   3592  CG1 VAL A 230     -18.343  24.866   9.815  1.00  0.00           C  
ATOM   3593  CG2 VAL A 230     -17.297  23.944  11.884  1.00  0.00           C  
ATOM   3594  H   VAL A 230     -14.521  24.211  11.070  1.00  0.00           H  
ATOM   3595  HA  VAL A 230     -16.468  22.799   9.652  1.00  0.00           H  
ATOM   3596  HB  VAL A 230     -16.577  25.481  10.693  1.00  0.00           H  
ATOM   3597 HG11 VAL A 230     -18.926  25.440  10.390  1.00  0.00           H  
ATOM   3598 HG12 VAL A 230     -18.164  25.334   8.950  1.00  0.00           H  
ATOM   3599 HG13 VAL A 230     -18.804  23.997   9.635  1.00  0.00           H  
ATOM   3600 HG21 VAL A 230     -17.910  24.524  12.421  1.00  0.00           H  
ATOM   3601 HG22 VAL A 230     -17.724  23.051  11.741  1.00  0.00           H  
ATOM   3602 HG23 VAL A 230     -16.434  23.826  12.375  1.00  0.00           H  
ATOM   3603  N   THR A 231     -15.246  25.363   8.097  1.00  0.00           N  
ATOM   3604  CA  THR A 231     -15.049  25.966   6.780  1.00  0.00           C  
ATOM   3605  C   THR A 231     -14.340  25.008   5.837  1.00  0.00           C  
ATOM   3606  O   THR A 231     -14.713  24.899   4.655  1.00  0.00           O  
ATOM   3607  CB  THR A 231     -14.261  27.283   6.886  1.00  0.00           C  
ATOM   3608  OG1 THR A 231     -14.949  28.142   7.821  1.00  0.00           O  
ATOM   3609  CG2 THR A 231     -14.146  27.972   5.541  1.00  0.00           C  
ATOM   3610  H   THR A 231     -14.813  25.787   8.893  1.00  0.00           H  
ATOM   3611  HA  THR A 231     -15.949  26.172   6.395  1.00  0.00           H  
ATOM   3612  HB  THR A 231     -13.344  27.089   7.234  1.00  0.00           H  
ATOM   3613  HG1 THR A 231     -14.454  29.006   7.906  1.00  0.00           H  
ATOM   3614 HG21 THR A 231     -13.630  28.822   5.645  1.00  0.00           H  
ATOM   3615 HG22 THR A 231     -13.672  27.371   4.898  1.00  0.00           H  
ATOM   3616 HG23 THR A 231     -15.060  28.178   5.193  1.00  0.00           H  
ATOM   3617  N   ASP A 232     -13.337  24.291   6.342  1.00  0.00           N  
ATOM   3618  CA  ASP A 232     -12.620  23.299   5.529  1.00  0.00           C  
ATOM   3619  C   ASP A 232     -13.601  22.266   4.985  1.00  0.00           C  
ATOM   3620  O   ASP A 232     -13.671  22.009   3.779  1.00  0.00           O  
ATOM   3621  CB  ASP A 232     -11.533  22.672   6.391  1.00  0.00           C  
ATOM   3622  CG  ASP A 232     -10.591  21.728   5.708  1.00  0.00           C  
ATOM   3623  OD1 ASP A 232     -10.702  21.507   4.480  1.00  0.00           O  
ATOM   3624  OD2 ASP A 232      -9.694  21.177   6.412  1.00  0.00           O  
ATOM   3625  H   ASP A 232     -13.066  24.431   7.294  1.00  0.00           H  
ATOM   3626  HA  ASP A 232     -12.188  23.768   4.759  1.00  0.00           H  
ATOM   3627  HB2 ASP A 232     -11.984  22.169   7.128  1.00  0.00           H  
ATOM   3628  HB3 ASP A 232     -10.988  23.415   6.779  1.00  0.00           H  
ATOM   3629  N   VAL A 233     -14.425  21.685   5.863  1.00  0.00           N  
ATOM   3630  CA  VAL A 233     -15.444  20.724   5.422  1.00  0.00           C  
ATOM   3631  C   VAL A 233     -16.409  21.368   4.432  1.00  0.00           C  
ATOM   3632  O   VAL A 233     -16.764  20.755   3.415  1.00  0.00           O  
ATOM   3633  CB  VAL A 233     -16.199  20.137   6.629  1.00  0.00           C  
ATOM   3634  CG1 VAL A 233     -17.394  19.295   6.193  1.00  0.00           C  
ATOM   3635  CG2 VAL A 233     -15.249  19.294   7.479  1.00  0.00           C  
ATOM   3636  H   VAL A 233     -14.346  21.908   6.835  1.00  0.00           H  
ATOM   3637  HA  VAL A 233     -14.978  19.973   4.954  1.00  0.00           H  
ATOM   3638  HB  VAL A 233     -16.535  20.894   7.189  1.00  0.00           H  
ATOM   3639 HG11 VAL A 233     -17.858  18.932   7.001  1.00  0.00           H  
ATOM   3640 HG12 VAL A 233     -18.030  19.864   5.671  1.00  0.00           H  
ATOM   3641 HG13 VAL A 233     -17.078  18.538   5.622  1.00  0.00           H  
ATOM   3642 HG21 VAL A 233     -15.746  18.917   8.260  1.00  0.00           H  
ATOM   3643 HG22 VAL A 233     -14.881  18.547   6.926  1.00  0.00           H  
ATOM   3644 HG23 VAL A 233     -14.498  19.867   7.807  1.00  0.00           H  
ATOM   3645  N   ASN A 234     -16.849  22.606   4.687  1.00  0.00           N  
ATOM   3646  CA  ASN A 234     -17.779  23.271   3.776  1.00  0.00           C  
ATOM   3647  C   ASN A 234     -17.212  23.419   2.374  1.00  0.00           C  
ATOM   3648  O   ASN A 234     -17.889  23.115   1.389  1.00  0.00           O  
ATOM   3649  CB  ASN A 234     -18.199  24.657   4.280  1.00  0.00           C  
ATOM   3650  CG  ASN A 234     -19.068  24.605   5.519  1.00  0.00           C  
ATOM   3651  OD1 ASN A 234     -19.716  23.594   5.815  1.00  0.00           O  
ATOM   3652  ND2 ASN A 234     -19.067  25.706   6.263  1.00  0.00           N  
ATOM   3653  H   ASN A 234     -16.538  23.081   5.510  1.00  0.00           H  
ATOM   3654  HA  ASN A 234     -18.602  22.706   3.714  1.00  0.00           H  
ATOM   3655  HB2 ASN A 234     -18.709  25.118   3.554  1.00  0.00           H  
ATOM   3656  HB3 ASN A 234     -17.374  25.181   4.492  1.00  0.00           H  
ATOM   3657 HD21 ASN A 234     -18.526  26.499   5.982  1.00  0.00           H  
ATOM   3658 HD22 ASN A 234     -19.607  25.742   7.104  1.00  0.00           H  
ATOM   3659  N   ARG A 235     -15.951  23.862   2.267  1.00  0.00           N  
ATOM   3660  CA  ARG A 235     -15.331  24.043   0.951  1.00  0.00           C  
ATOM   3661  C   ARG A 235     -14.969  22.724   0.306  1.00  0.00           C  
ATOM   3662  O   ARG A 235     -14.825  22.637  -0.920  1.00  0.00           O  
ATOM   3663  CB  ARG A 235     -14.157  25.021   1.080  1.00  0.00           C  
ATOM   3664  CG  ARG A 235     -14.697  26.387   1.500  1.00  0.00           C  
ATOM   3665  CD  ARG A 235     -13.623  27.426   1.705  1.00  0.00           C  
ATOM   3666  NE  ARG A 235     -14.219  28.644   2.253  1.00  0.00           N  
ATOM   3667  CZ  ARG A 235     -13.542  29.716   2.645  1.00  0.00           C  
ATOM   3668  NH1 ARG A 235     -12.218  29.745   2.560  1.00  0.00           N  
ATOM   3669  NH2 ARG A 235     -14.200  30.763   3.129  1.00  0.00           N  
ATOM   3670  H   ARG A 235     -15.428  24.071   3.093  1.00  0.00           H  
ATOM   3671  HA  ARG A 235     -16.013  24.479   0.363  1.00  0.00           H  
ATOM   3672  HB2 ARG A 235     -13.688  25.101   0.200  1.00  0.00           H  
ATOM   3673  HB3 ARG A 235     -13.515  24.687   1.770  1.00  0.00           H  
ATOM   3674  HG2 ARG A 235     -15.199  26.278   2.358  1.00  0.00           H  
ATOM   3675  HG3 ARG A 235     -15.320  26.713   0.789  1.00  0.00           H  
ATOM   3676  HD2 ARG A 235     -13.188  27.633   0.829  1.00  0.00           H  
ATOM   3677  HD3 ARG A 235     -12.937  27.075   2.342  1.00  0.00           H  
ATOM   3678  HE  ARG A 235     -15.215  28.671   2.339  1.00  0.00           H  
ATOM   3679 HH11 ARG A 235     -11.716  30.557   2.858  1.00  0.00           H  
ATOM   3680 HH12 ARG A 235     -11.723  28.955   2.198  1.00  0.00           H  
ATOM   3681 HH21 ARG A 235     -13.698  31.575   3.427  1.00  0.00           H  
ATOM   3682 HH22 ARG A 235     -15.197  30.739   3.196  1.00  0.00           H  
ATOM   3683  N   TYR A 236     -14.845  21.672   1.113  1.00  0.00           N  
ATOM   3684  CA  TYR A 236     -14.617  20.333   0.576  1.00  0.00           C  
ATOM   3685  C   TYR A 236     -15.946  19.889  -0.052  1.00  0.00           C  
ATOM   3686  O   TYR A 236     -16.011  19.520  -1.216  1.00  0.00           O  
ATOM   3687  CB  TYR A 236     -14.173  19.393   1.687  1.00  0.00           C  
ATOM   3688  CG  TYR A 236     -14.210  17.924   1.357  1.00  0.00           C  
ATOM   3689  CD1 TYR A 236     -15.391  17.200   1.475  1.00  0.00           C  
ATOM   3690  CD2 TYR A 236     -13.069  17.247   0.940  1.00  0.00           C  
ATOM   3691  CE1 TYR A 236     -15.449  15.859   1.173  1.00  0.00           C  
ATOM   3692  CE2 TYR A 236     -13.113  15.902   0.625  1.00  0.00           C  
ATOM   3693  CZ  TYR A 236     -14.303  15.216   0.752  1.00  0.00           C  
ATOM   3694  OH  TYR A 236     -14.361  13.879   0.439  1.00  0.00           O  
ATOM   3695  H   TYR A 236     -14.909  21.801   2.103  1.00  0.00           H  
ATOM   3696  HA  TYR A 236     -13.910  20.372  -0.131  1.00  0.00           H  
ATOM   3697  HB2 TYR A 236     -14.770  19.546   2.475  1.00  0.00           H  
ATOM   3698  HB3 TYR A 236     -13.232  19.629   1.931  1.00  0.00           H  
ATOM   3699  HD1 TYR A 236     -16.219  17.666   1.787  1.00  0.00           H  
ATOM   3700  HD2 TYR A 236     -12.203  17.741   0.867  1.00  0.00           H  
ATOM   3701  HE1 TYR A 236     -16.310  15.357   1.257  1.00  0.00           H  
ATOM   3702  HE2 TYR A 236     -12.290  15.431   0.308  1.00  0.00           H  
ATOM   3703  HH  TYR A 236     -13.538  13.401   0.133  1.00  0.00           H  
ATOM   3704  N   ARG A 237     -17.034  19.987   0.729  1.00  0.00           N  
ATOM   3705  CA  ARG A 237     -18.338  19.551   0.230  1.00  0.00           C  
ATOM   3706  C   ARG A 237     -18.875  20.419  -0.884  1.00  0.00           C  
ATOM   3707  O   ARG A 237     -19.683  19.911  -1.677  1.00  0.00           O  
ATOM   3708  CB  ARG A 237     -19.369  19.431   1.355  1.00  0.00           C  
ATOM   3709  CG  ARG A 237     -18.940  18.411   2.407  1.00  0.00           C  
ATOM   3710  CD  ARG A 237     -20.094  18.086   3.336  1.00  0.00           C  
ATOM   3711  NE  ARG A 237     -21.032  17.160   2.696  1.00  0.00           N  
ATOM   3712  CZ  ARG A 237     -22.084  16.635   3.325  1.00  0.00           C  
ATOM   3713  NH1 ARG A 237     -22.341  16.950   4.588  1.00  0.00           N  
ATOM   3714  NH2 ARG A 237     -22.885  15.794   2.681  1.00  0.00           N  
ATOM   3715  H   ARG A 237     -16.953  20.359   1.654  1.00  0.00           H  
ATOM   3716  HA  ARG A 237     -18.213  18.634  -0.150  1.00  0.00           H  
ATOM   3717  HB2 ARG A 237     -20.244  19.145   0.964  1.00  0.00           H  
ATOM   3718  HB3 ARG A 237     -19.476  20.323   1.793  1.00  0.00           H  
ATOM   3719  HG2 ARG A 237     -18.184  18.788   2.942  1.00  0.00           H  
ATOM   3720  HG3 ARG A 237     -18.640  17.574   1.950  1.00  0.00           H  
ATOM   3721  HD2 ARG A 237     -20.575  18.931   3.569  1.00  0.00           H  
ATOM   3722  HD3 ARG A 237     -19.736  17.666   4.170  1.00  0.00           H  
ATOM   3723  HE  ARG A 237     -20.876  16.909   1.741  1.00  0.00           H  
ATOM   3724 HH11 ARG A 237     -23.132  16.551   5.052  1.00  0.00           H  
ATOM   3725 HH12 ARG A 237     -21.743  17.586   5.076  1.00  0.00           H  
ATOM   3726 HH21 ARG A 237     -23.675  15.398   3.149  1.00  0.00           H  
ATOM   3727 HH22 ARG A 237     -22.698  15.557   1.728  1.00  0.00           H  
ATOM   3728  N   SER A 238     -18.431  21.662  -1.002  1.00  0.00           N  
ATOM   3729  CA  SER A 238     -18.858  22.540  -2.080  1.00  0.00           C  
ATOM   3730  C   SER A 238     -18.149  22.185  -3.385  1.00  0.00           C  
ATOM   3731  O   SER A 238     -18.565  22.622  -4.458  1.00  0.00           O  
ATOM   3732  CB  SER A 238     -18.624  24.012  -1.739  1.00  0.00           C  
ATOM   3733  OG  SER A 238     -17.252  24.362  -1.875  1.00  0.00           O  
ATOM   3734  H   SER A 238     -17.780  22.008  -0.327  1.00  0.00           H  
ATOM   3735  HA  SER A 238     -19.840  22.407  -2.216  1.00  0.00           H  
ATOM   3736  HB2 SER A 238     -18.910  24.177  -0.795  1.00  0.00           H  
ATOM   3737  HB3 SER A 238     -19.168  24.580  -2.357  1.00  0.00           H  
ATOM   3738  HG  SER A 238     -17.130  25.328  -1.646  1.00  0.00           H  
ATOM   3739  N   GLY A 239     -17.060  21.412  -3.301  1.00  0.00           N  
ATOM   3740  CA  GLY A 239     -16.303  20.978  -4.445  1.00  0.00           C  
ATOM   3741  C   GLY A 239     -14.931  21.615  -4.593  1.00  0.00           C  
ATOM   3742  O   GLY A 239     -14.118  21.126  -5.392  1.00  0.00           O  
ATOM   3743  H   GLY A 239     -16.756  21.120  -2.394  1.00  0.00           H  
ATOM   3744  HA2 GLY A 239     -16.833  21.191  -5.266  1.00  0.00           H  
ATOM   3745  HA3 GLY A 239     -16.179  19.988  -4.376  1.00  0.00           H  
ATOM   3746  N   GLU A 240     -14.644  22.686  -3.858  1.00  0.00           N  
ATOM   3747  CA  GLU A 240     -13.363  23.371  -3.960  1.00  0.00           C  
ATOM   3748  C   GLU A 240     -12.175  22.559  -3.451  1.00  0.00           C  
ATOM   3749  O   GLU A 240     -11.094  22.592  -4.052  1.00  0.00           O  
ATOM   3750  CB  GLU A 240     -13.434  24.689  -3.166  1.00  0.00           C  
ATOM   3751  CG  GLU A 240     -12.148  25.492  -3.209  1.00  0.00           C  
ATOM   3752  CD  GLU A 240     -12.164  26.727  -2.337  1.00  0.00           C  
ATOM   3753  OE1 GLU A 240     -13.210  27.082  -1.744  1.00  0.00           O  
ATOM   3754  OE2 GLU A 240     -11.085  27.370  -2.254  1.00  0.00           O  
ATOM   3755  H   GLU A 240     -15.329  23.031  -3.216  1.00  0.00           H  
ATOM   3756  HA  GLU A 240     -13.202  23.593  -4.922  1.00  0.00           H  
ATOM   3757  HB2 GLU A 240     -13.640  24.473  -2.212  1.00  0.00           H  
ATOM   3758  HB3 GLU A 240     -14.170  25.249  -3.547  1.00  0.00           H  
ATOM   3759  HG2 GLU A 240     -11.987  25.776  -4.154  1.00  0.00           H  
ATOM   3760  HG3 GLU A 240     -11.399  24.903  -2.906  1.00  0.00           H  
ATOM   3761  N   ILE A 241     -12.351  21.881  -2.330  1.00  0.00           N  
ATOM   3762  CA  ILE A 241     -11.275  21.112  -1.707  1.00  0.00           C  
ATOM   3763  C   ILE A 241     -11.418  19.621  -1.928  1.00  0.00           C  
ATOM   3764  O   ILE A 241     -12.488  19.039  -1.732  1.00  0.00           O  
ATOM   3765  CB  ILE A 241     -11.215  21.462  -0.199  1.00  0.00           C  
ATOM   3766  CG1 ILE A 241     -10.932  22.955  -0.019  1.00  0.00           C  
ATOM   3767  CG2 ILE A 241     -10.161  20.619   0.501  1.00  0.00           C  
ATOM   3768  CD1 ILE A 241     -11.007  23.486   1.389  1.00  0.00           C  
ATOM   3769  H   ILE A 241     -13.251  21.895  -1.893  1.00  0.00           H  
ATOM   3770  HA  ILE A 241     -10.413  21.401  -2.122  1.00  0.00           H  
ATOM   3771  HB  ILE A 241     -12.105  21.258   0.209  1.00  0.00           H  
ATOM   3772 HG12 ILE A 241     -11.597  23.459  -0.570  1.00  0.00           H  
ATOM   3773 HG13 ILE A 241     -10.010  23.134  -0.363  1.00  0.00           H  
ATOM   3774 HG21 ILE A 241     -10.135  20.857   1.472  1.00  0.00           H  
ATOM   3775 HG22 ILE A 241     -10.388  19.650   0.401  1.00  0.00           H  
ATOM   3776 HG23 ILE A 241      -9.266  20.795   0.090  1.00  0.00           H  
ATOM   3777 HD11 ILE A 241     -10.806  24.466   1.387  1.00  0.00           H  
ATOM   3778 HD12 ILE A 241     -11.926  23.335   1.754  1.00  0.00           H  
ATOM   3779 HD13 ILE A 241     -10.339  23.010   1.961  1.00  0.00           H  
ATOM   3780  N   ASP A 242     -10.322  18.968  -2.333  1.00  0.00           N  
ATOM   3781  CA  ASP A 242     -10.307  17.533  -2.567  1.00  0.00           C  
ATOM   3782  C   ASP A 242      -9.948  16.725  -1.326  1.00  0.00           C  
ATOM   3783  O   ASP A 242     -10.333  15.560  -1.180  1.00  0.00           O  
ATOM   3784  CB  ASP A 242      -9.285  17.172  -3.655  1.00  0.00           C  
ATOM   3785  CG  ASP A 242      -9.612  17.835  -4.977  1.00  0.00           C  
ATOM   3786  OD1 ASP A 242     -10.676  17.517  -5.550  1.00  0.00           O  
ATOM   3787  OD2 ASP A 242      -8.787  18.663  -5.417  1.00  0.00           O  
ATOM   3788  H   ASP A 242      -9.480  19.488  -2.480  1.00  0.00           H  
ATOM   3789  HA  ASP A 242     -11.215  17.252  -2.878  1.00  0.00           H  
ATOM   3790  HB2 ASP A 242      -9.284  16.180  -3.782  1.00  0.00           H  
ATOM   3791  HB3 ASP A 242      -8.378  17.471  -3.359  1.00  0.00           H  
ATOM   3792  N   MET A 243      -9.116  17.301  -0.464  1.00  0.00           N  
ATOM   3793  CA  MET A 243      -8.686  16.662   0.767  1.00  0.00           C  
ATOM   3794  C   MET A 243      -8.689  17.700   1.891  1.00  0.00           C  
ATOM   3795  O   MET A 243      -8.040  18.746   1.760  1.00  0.00           O  
ATOM   3796  CB  MET A 243      -7.268  16.080   0.666  1.00  0.00           C  
ATOM   3797  CG  MET A 243      -7.069  15.004  -0.371  1.00  0.00           C  
ATOM   3798  SD  MET A 243      -5.332  14.549  -0.602  1.00  0.00           S  
ATOM   3799  CE  MET A 243      -5.028  13.667   0.929  1.00  0.00           C  
ATOM   3800  H   MET A 243      -8.771  18.216  -0.673  1.00  0.00           H  
ATOM   3801  HA  MET A 243      -9.326  15.929   0.996  1.00  0.00           H  
ATOM   3802  HB2 MET A 243      -7.031  15.694   1.557  1.00  0.00           H  
ATOM   3803  HB3 MET A 243      -6.643  16.831   0.452  1.00  0.00           H  
ATOM   3804  HG2 MET A 243      -7.430  15.333  -1.244  1.00  0.00           H  
ATOM   3805  HG3 MET A 243      -7.576  14.190  -0.086  1.00  0.00           H  
ATOM   3806  HE1 MET A 243      -4.081  13.346   0.946  1.00  0.00           H  
ATOM   3807  HE2 MET A 243      -5.187  14.279   1.704  1.00  0.00           H  
ATOM   3808  HE3 MET A 243      -5.647  12.884   0.991  1.00  0.00           H  
ATOM   3809  N   THR A 244      -9.429  17.440   2.959  1.00  0.00           N  
ATOM   3810  CA  THR A 244      -9.426  18.390   4.064  1.00  0.00           C  
ATOM   3811  C   THR A 244      -8.128  18.215   4.872  1.00  0.00           C  
ATOM   3812  O   THR A 244      -7.383  17.255   4.681  1.00  0.00           O  
ATOM   3813  CB  THR A 244     -10.593  18.140   5.051  1.00  0.00           C  
ATOM   3814  OG1 THR A 244     -10.434  16.841   5.646  1.00  0.00           O  
ATOM   3815  CG2 THR A 244     -11.936  18.223   4.351  1.00  0.00           C  
ATOM   3816  H   THR A 244      -9.980  16.607   3.006  1.00  0.00           H  
ATOM   3817  HA  THR A 244      -9.479  19.323   3.708  1.00  0.00           H  
ATOM   3818  HB  THR A 244     -10.561  18.832   5.772  1.00  0.00           H  
ATOM   3819  HG1 THR A 244     -11.185  16.673   6.285  1.00  0.00           H  
ATOM   3820 HG21 THR A 244     -12.667  18.058   5.013  1.00  0.00           H  
ATOM   3821 HG22 THR A 244     -12.048  19.133   3.951  1.00  0.00           H  
ATOM   3822 HG23 THR A 244     -11.978  17.533   3.628  1.00  0.00           H  
ATOM   3823  N   TYR A 245      -7.921  19.154   5.783  1.00  0.00           N  
ATOM   3824  CA  TYR A 245      -6.796  19.005   6.716  1.00  0.00           C  
ATOM   3825  C   TYR A 245      -7.283  17.922   7.687  1.00  0.00           C  
ATOM   3826  O   TYR A 245      -8.488  17.596   7.648  1.00  0.00           O  
ATOM   3827  CB  TYR A 245      -6.515  20.315   7.407  1.00  0.00           C  
ATOM   3828  CG  TYR A 245      -5.333  20.265   8.352  1.00  0.00           C  
ATOM   3829  CD1 TYR A 245      -4.064  19.966   7.873  1.00  0.00           C  
ATOM   3830  CD2 TYR A 245      -5.495  20.515   9.709  1.00  0.00           C  
ATOM   3831  CE1 TYR A 245      -2.974  19.928   8.724  1.00  0.00           C  
ATOM   3832  CE2 TYR A 245      -4.409  20.476  10.567  1.00  0.00           C  
ATOM   3833  CZ  TYR A 245      -3.157  20.180  10.065  1.00  0.00           C  
ATOM   3834  OH  TYR A 245      -2.072  20.144  10.920  1.00  0.00           O  
ATOM   3835  H   TYR A 245      -8.521  19.952   5.835  1.00  0.00           H  
ATOM   3836  HA  TYR A 245      -5.982  18.690   6.228  1.00  0.00           H  
ATOM   3837  HB2 TYR A 245      -7.326  20.576   7.930  1.00  0.00           H  
ATOM   3838  HB3 TYR A 245      -6.332  21.007   6.709  1.00  0.00           H  
ATOM   3839  HD1 TYR A 245      -3.937  19.776   6.900  1.00  0.00           H  
ATOM   3840  HD2 TYR A 245      -6.404  20.725  10.069  1.00  0.00           H  
ATOM   3841  HE1 TYR A 245      -2.063  19.720   8.369  1.00  0.00           H  
ATOM   3842  HE2 TYR A 245      -4.530  20.661  11.542  1.00  0.00           H  
ATOM   3843  HH  TYR A 245      -2.198  20.326  11.895  1.00  0.00           H  
ATOM   3844  N   ASN A 246      -6.432  17.351   8.514  1.00  0.00           N  
ATOM   3845  CA  ASN A 246      -6.859  16.286   9.413  1.00  0.00           C  
ATOM   3846  C   ASN A 246      -7.042  16.750  10.850  1.00  0.00           C  
ATOM   3847  O   ASN A 246      -6.411  16.307  11.801  1.00  0.00           O  
ATOM   3848  CB  ASN A 246      -5.962  15.062   9.318  1.00  0.00           C  
ATOM   3849  CG  ASN A 246      -4.492  15.348   9.498  1.00  0.00           C  
ATOM   3850  OD1 ASN A 246      -4.032  16.495   9.491  1.00  0.00           O  
ATOM   3851  ND2 ASN A 246      -3.725  14.276   9.674  1.00  0.00           N  
ATOM   3852  H   ASN A 246      -5.479  17.653   8.525  1.00  0.00           H  
ATOM   3853  HA  ASN A 246      -7.762  15.997   9.095  1.00  0.00           H  
ATOM   3854  HB2 ASN A 246      -6.092  14.649   8.417  1.00  0.00           H  
ATOM   3855  HB3 ASN A 246      -6.243  14.413  10.025  1.00  0.00           H  
ATOM   3856 HD21 ASN A 246      -4.134  13.363   9.674  1.00  0.00           H  
ATOM   3857 HD22 ASN A 246      -2.740  14.383   9.807  1.00  0.00           H  
ATOM   3858  N   ASN A 247      -7.963  17.666  10.998  1.00  0.00           N  
ATOM   3859  CA  ASN A 247      -8.513  18.255  12.201  1.00  0.00           C  
ATOM   3860  C   ASN A 247     -10.033  18.310  11.855  1.00  0.00           C  
ATOM   3861  O   ASN A 247     -10.357  19.017  10.880  1.00  0.00           O  
ATOM   3862  CB  ASN A 247      -8.044  19.642  12.524  1.00  0.00           C  
ATOM   3863  CG  ASN A 247      -6.906  19.855  13.472  1.00  0.00           C  
ATOM   3864  OD1 ASN A 247      -6.369  18.956  14.120  1.00  0.00           O  
ATOM   3865  ND2 ASN A 247      -6.486  21.132  13.588  1.00  0.00           N  
ATOM   3866  H   ASN A 247      -8.349  18.016  10.144  1.00  0.00           H  
ATOM   3867  HA  ASN A 247      -8.360  17.649  12.982  1.00  0.00           H  
ATOM   3868  HB2 ASN A 247      -8.830  20.129  12.905  1.00  0.00           H  
ATOM   3869  HB3 ASN A 247      -7.778  20.064  11.657  1.00  0.00           H  
ATOM   3870 HD21 ASN A 247      -6.929  21.854  13.057  1.00  0.00           H  
ATOM   3871 HD22 ASN A 247      -5.732  21.356  14.205  1.00  0.00           H  
ATOM   3872  N   MET A 248     -10.866  17.554  12.538  1.00  0.00           N  
ATOM   3873  CA  MET A 248     -12.292  17.552  12.177  1.00  0.00           C  
ATOM   3874  C   MET A 248     -13.160  18.384  13.108  1.00  0.00           C  
ATOM   3875  O   MET A 248     -12.965  18.439  14.319  1.00  0.00           O  
ATOM   3876  CB  MET A 248     -12.791  16.106  12.108  1.00  0.00           C  
ATOM   3877  CG  MET A 248     -12.206  15.292  10.963  1.00  0.00           C  
ATOM   3878  SD  MET A 248     -13.011  15.634   9.380  1.00  0.00           S  
ATOM   3879  CE  MET A 248     -11.993  16.991   8.775  1.00  0.00           C  
ATOM   3880  H   MET A 248     -10.534  16.988  13.293  1.00  0.00           H  
ATOM   3881  HA  MET A 248     -12.372  17.943  11.260  1.00  0.00           H  
ATOM   3882  HB2 MET A 248     -13.785  16.123  12.003  1.00  0.00           H  
ATOM   3883  HB3 MET A 248     -12.554  15.652  12.967  1.00  0.00           H  
ATOM   3884  HG2 MET A 248     -12.314  14.320  11.173  1.00  0.00           H  
ATOM   3885  HG3 MET A 248     -11.233  15.509  10.881  1.00  0.00           H  
ATOM   3886  HE1 MET A 248     -12.332  17.290   7.883  1.00  0.00           H  
ATOM   3887  HE2 MET A 248     -12.036  17.754   9.421  1.00  0.00           H  
ATOM   3888  HE3 MET A 248     -11.046  16.683   8.686  1.00  0.00           H  
ATOM   3889  N   PRO A 249     -14.145  19.058  12.520  1.00  0.00           N  
ATOM   3890  CA  PRO A 249     -15.094  19.903  13.202  1.00  0.00           C  
ATOM   3891  C   PRO A 249     -16.024  19.137  14.134  1.00  0.00           C  
ATOM   3892  O   PRO A 249     -16.701  18.191  13.693  1.00  0.00           O  
ATOM   3893  CB  PRO A 249     -15.972  20.584  12.112  1.00  0.00           C  
ATOM   3894  CG  PRO A 249     -15.710  19.730  10.911  1.00  0.00           C  
ATOM   3895  CD  PRO A 249     -14.396  19.002  11.075  1.00  0.00           C  
ATOM   3896  HA  PRO A 249     -14.604  20.603  13.721  1.00  0.00           H  
ATOM   3897  HB2 PRO A 249     -16.940  20.567  12.364  1.00  0.00           H  
ATOM   3898  HB3 PRO A 249     -15.685  21.529  11.954  1.00  0.00           H  
ATOM   3899  HG2 PRO A 249     -16.448  19.063  10.811  1.00  0.00           H  
ATOM   3900  HG3 PRO A 249     -15.670  20.308  10.096  1.00  0.00           H  
ATOM   3901  HD2 PRO A 249     -14.472  18.055  10.763  1.00  0.00           H  
ATOM   3902  HD3 PRO A 249     -13.667  19.463  10.568  1.00  0.00           H  
ATOM   3903  N   ILE A 250     -16.111  19.570  15.395  1.00  0.00           N  
ATOM   3904  CA  ILE A 250     -17.012  18.911  16.353  1.00  0.00           C  
ATOM   3905  C   ILE A 250     -18.459  19.113  15.915  1.00  0.00           C  
ATOM   3906  O   ILE A 250     -19.310  18.229  16.059  1.00  0.00           O  
ATOM   3907  CB  ILE A 250     -16.772  19.396  17.793  1.00  0.00           C  
ATOM   3908  CG1 ILE A 250     -15.456  18.819  18.337  1.00  0.00           C  
ATOM   3909  CG2 ILE A 250     -17.926  19.020  18.715  1.00  0.00           C  
ATOM   3910  CD1 ILE A 250     -15.026  19.330  19.688  1.00  0.00           C  
ATOM   3911  H   ILE A 250     -15.558  20.349  15.690  1.00  0.00           H  
ATOM   3912  HA  ILE A 250     -16.820  17.930  16.326  1.00  0.00           H  
ATOM   3913  HB  ILE A 250     -16.695  20.393  17.779  1.00  0.00           H  
ATOM   3914 HG12 ILE A 250     -14.732  19.036  17.682  1.00  0.00           H  
ATOM   3915 HG13 ILE A 250     -15.560  17.827  18.403  1.00  0.00           H  
ATOM   3916 HG21 ILE A 250     -17.735  19.351  19.639  1.00  0.00           H  
ATOM   3917 HG22 ILE A 250     -18.770  19.437  18.379  1.00  0.00           H  
ATOM   3918 HG23 ILE A 250     -18.029  18.025  18.731  1.00  0.00           H  
ATOM   3919 HD11 ILE A 250     -14.164  18.896  19.950  1.00  0.00           H  
ATOM   3920 HD12 ILE A 250     -14.900  20.321  19.645  1.00  0.00           H  
ATOM   3921 HD13 ILE A 250     -15.728  19.112  20.366  1.00  0.00           H  
ATOM   3922  N   GLU A 251     -18.758  20.275  15.337  1.00  0.00           N  
ATOM   3923  CA  GLU A 251     -20.058  20.634  14.842  1.00  0.00           C  
ATOM   3924  C   GLU A 251     -20.618  19.633  13.825  1.00  0.00           C  
ATOM   3925  O   GLU A 251     -21.796  19.282  13.878  1.00  0.00           O  
ATOM   3926  CB  GLU A 251     -20.024  21.992  14.107  1.00  0.00           C  
ATOM   3927  CG  GLU A 251     -19.790  23.218  14.946  1.00  0.00           C  
ATOM   3928  CD  GLU A 251     -18.345  23.411  15.353  1.00  0.00           C  
ATOM   3929  OE1 GLU A 251     -17.457  22.701  14.829  1.00  0.00           O  
ATOM   3930  OE2 GLU A 251     -18.085  24.275  16.216  1.00  0.00           O  
ATOM   3931  H   GLU A 251     -18.024  20.947  15.240  1.00  0.00           H  
ATOM   3932  HA  GLU A 251     -20.691  20.700  15.613  1.00  0.00           H  
ATOM   3933  HB2 GLU A 251     -20.903  22.107  13.644  1.00  0.00           H  
ATOM   3934  HB3 GLU A 251     -19.293  21.948  13.427  1.00  0.00           H  
ATOM   3935  HG2 GLU A 251     -20.344  23.143  15.775  1.00  0.00           H  
ATOM   3936  HG3 GLU A 251     -20.080  24.019  14.422  1.00  0.00           H  
ATOM   3937  N   LEU A 252     -19.782  19.231  12.871  1.00  0.00           N  
ATOM   3938  CA  LEU A 252     -20.187  18.376  11.784  1.00  0.00           C  
ATOM   3939  C   LEU A 252     -19.734  16.938  11.731  1.00  0.00           C  
ATOM   3940  O   LEU A 252     -20.328  16.170  10.933  1.00  0.00           O  
ATOM   3941  CB  LEU A 252     -19.657  19.052  10.472  1.00  0.00           C  
ATOM   3942  CG  LEU A 252     -19.841  20.559  10.344  1.00  0.00           C  
ATOM   3943  CD1 LEU A 252     -19.190  21.076   9.064  1.00  0.00           C  
ATOM   3944  CD2 LEU A 252     -21.315  20.948  10.368  1.00  0.00           C  
ATOM   3945  H   LEU A 252     -18.830  19.536  12.910  1.00  0.00           H  
ATOM   3946  HA  LEU A 252     -21.186  18.382  11.748  1.00  0.00           H  
ATOM   3947  HB2 LEU A 252     -20.129  18.624   9.701  1.00  0.00           H  
ATOM   3948  HB3 LEU A 252     -18.677  18.862  10.410  1.00  0.00           H  
ATOM   3949  HG  LEU A 252     -19.390  20.996  11.122  1.00  0.00           H  
ATOM   3950 HD11 LEU A 252     -19.322  22.065   8.999  1.00  0.00           H  
ATOM   3951 HD12 LEU A 252     -18.211  20.870   9.081  1.00  0.00           H  
ATOM   3952 HD13 LEU A 252     -19.610  20.631   8.273  1.00  0.00           H  
ATOM   3953 HD21 LEU A 252     -21.399  21.941  10.282  1.00  0.00           H  
ATOM   3954 HD22 LEU A 252     -21.789  20.506   9.606  1.00  0.00           H  
ATOM   3955 HD23 LEU A 252     -21.724  20.652  11.231  1.00  0.00           H  
ATOM   3956  N   PHE A 253     -18.725  16.497  12.463  1.00  0.00           N  
ATOM   3957  CA  PHE A 253     -18.210  15.152  12.350  1.00  0.00           C  
ATOM   3958  C   PHE A 253     -19.194  14.008  12.425  1.00  0.00           C  
ATOM   3959  O   PHE A 253     -19.121  13.081  11.586  1.00  0.00           O  
ATOM   3960  CB  PHE A 253     -17.087  14.900  13.383  1.00  0.00           C  
ATOM   3961  CG  PHE A 253     -16.360  13.618  13.033  1.00  0.00           C  
ATOM   3962  CD1 PHE A 253     -15.546  13.559  11.916  1.00  0.00           C  
ATOM   3963  CD2 PHE A 253     -16.515  12.487  13.811  1.00  0.00           C  
ATOM   3964  CE1 PHE A 253     -14.872  12.399  11.596  1.00  0.00           C  
ATOM   3965  CE2 PHE A 253     -15.846  11.317  13.492  1.00  0.00           C  
ATOM   3966  CZ  PHE A 253     -15.022  11.271  12.382  1.00  0.00           C  
ATOM   3967  H   PHE A 253     -18.301  17.119  13.121  1.00  0.00           H  
ATOM   3968  HA  PHE A 253     -17.780  15.092  11.449  1.00  0.00           H  
ATOM   3969  HB2 PHE A 253     -17.486  14.819  14.296  1.00  0.00           H  
ATOM   3970  HB3 PHE A 253     -16.442  15.664  13.368  1.00  0.00           H  
ATOM   3971  HD1 PHE A 253     -15.445  14.366  11.334  1.00  0.00           H  
ATOM   3972  HD2 PHE A 253     -17.115  12.513  14.611  1.00  0.00           H  
ATOM   3973  HE1 PHE A 253     -14.274  12.374  10.795  1.00  0.00           H  
ATOM   3974  HE2 PHE A 253     -15.959  10.505  14.065  1.00  0.00           H  
ATOM   3975  HZ  PHE A 253     -14.538  10.428  12.149  1.00  0.00           H  
ATOM   3976  N   GLN A 254     -20.084  13.983  13.415  1.00  0.00           N  
ATOM   3977  CA  GLN A 254     -21.030  12.859  13.505  1.00  0.00           C  
ATOM   3978  C   GLN A 254     -21.849  12.753  12.229  1.00  0.00           C  
ATOM   3979  O   GLN A 254     -21.949  11.674  11.642  1.00  0.00           O  
ATOM   3980  CB  GLN A 254     -21.899  12.973  14.746  1.00  0.00           C  
ATOM   3981  CG  GLN A 254     -21.155  13.109  16.062  1.00  0.00           C  
ATOM   3982  CD  GLN A 254     -19.952  12.194  16.191  1.00  0.00           C  
ATOM   3983  OE1 GLN A 254     -20.053  10.974  16.028  1.00  0.00           O  
ATOM   3984  NE2 GLN A 254     -18.793  12.798  16.460  1.00  0.00           N  
ATOM   3985  H   GLN A 254     -20.109  14.720  14.090  1.00  0.00           H  
ATOM   3986  HA  GLN A 254     -20.493  12.019  13.589  1.00  0.00           H  
ATOM   3987  HB2 GLN A 254     -22.468  12.153  14.799  1.00  0.00           H  
ATOM   3988  HB3 GLN A 254     -22.483  13.778  14.639  1.00  0.00           H  
ATOM   3989  HG2 GLN A 254     -21.790  12.899  16.805  1.00  0.00           H  
ATOM   3990  HG3 GLN A 254     -20.841  14.054  16.149  1.00  0.00           H  
ATOM   3991 HE21 GLN A 254     -18.763  13.790  16.584  1.00  0.00           H  
ATOM   3992 HE22 GLN A 254     -17.954  12.259  16.538  1.00  0.00           H  
ATOM   3993  N   LYS A 255     -22.407  13.869  11.764  1.00  0.00           N  
ATOM   3994  CA  LYS A 255     -23.191  13.891  10.543  1.00  0.00           C  
ATOM   3995  C   LYS A 255     -22.411  13.406   9.331  1.00  0.00           C  
ATOM   3996  O   LYS A 255     -22.954  12.642   8.523  1.00  0.00           O  
ATOM   3997  CB  LYS A 255     -23.759  15.286  10.266  1.00  0.00           C  
ATOM   3998  CG  LYS A 255     -25.275  15.377  10.317  1.00  0.00           C  
ATOM   3999  CD  LYS A 255     -25.941  14.384   9.374  1.00  0.00           C  
ATOM   4000  CE  LYS A 255     -27.275  14.900   8.858  1.00  0.00           C  
ATOM   4001  NZ  LYS A 255     -27.079  16.055   7.928  1.00  0.00           N  
ATOM   4002  H   LYS A 255     -22.282  14.720  12.273  1.00  0.00           H  
ATOM   4003  HA  LYS A 255     -23.965  13.271  10.671  1.00  0.00           H  
ATOM   4004  HB2 LYS A 255     -23.461  15.568   9.354  1.00  0.00           H  
ATOM   4005  HB3 LYS A 255     -23.386  15.915  10.948  1.00  0.00           H  
ATOM   4006  HG2 LYS A 255     -25.551  16.303  10.058  1.00  0.00           H  
ATOM   4007  HG3 LYS A 255     -25.578  15.188  11.251  1.00  0.00           H  
ATOM   4008  HD2 LYS A 255     -26.094  13.526   9.864  1.00  0.00           H  
ATOM   4009  HD3 LYS A 255     -25.335  14.220   8.596  1.00  0.00           H  
ATOM   4010  HE2 LYS A 255     -27.833  15.195   9.633  1.00  0.00           H  
ATOM   4011  HE3 LYS A 255     -27.744  14.164   8.371  1.00  0.00           H  
ATOM   4012  HZ1 LYS A 255     -27.969  16.376   7.603  1.00  0.00           H  
ATOM   4013  HZ2 LYS A 255     -26.613  16.797   8.411  1.00  0.00           H  
ATOM   4014  HZ3 LYS A 255     -26.524  15.765   7.148  1.00  0.00           H  
ATOM   4015  N   LEU A 256     -21.154  13.814   9.182  1.00  0.00           N  
ATOM   4016  CA  LEU A 256     -20.329  13.403   8.055  1.00  0.00           C  
ATOM   4017  C   LEU A 256     -20.150  11.903   7.942  1.00  0.00           C  
ATOM   4018  O   LEU A 256     -20.212  11.326   6.844  1.00  0.00           O  
ATOM   4019  CB  LEU A 256     -18.936  14.052   8.149  1.00  0.00           C  
ATOM   4020  CG  LEU A 256     -18.925  15.572   7.990  1.00  0.00           C  
ATOM   4021  CD1 LEU A 256     -17.541  16.129   8.309  1.00  0.00           C  
ATOM   4022  CD2 LEU A 256     -19.371  15.959   6.586  1.00  0.00           C  
ATOM   4023  H   LEU A 256     -20.761  14.425   9.869  1.00  0.00           H  
ATOM   4024  HA  LEU A 256     -20.766  13.727   7.216  1.00  0.00           H  
ATOM   4025  HB2 LEU A 256     -18.361  13.660   7.431  1.00  0.00           H  
ATOM   4026  HB3 LEU A 256     -18.549  13.830   9.044  1.00  0.00           H  
ATOM   4027  HG  LEU A 256     -19.576  15.959   8.643  1.00  0.00           H  
ATOM   4028 HD11 LEU A 256     -17.549  17.123   8.201  1.00  0.00           H  
ATOM   4029 HD12 LEU A 256     -17.298  15.898   9.251  1.00  0.00           H  
ATOM   4030 HD13 LEU A 256     -16.869  15.731   7.684  1.00  0.00           H  
ATOM   4031 HD21 LEU A 256     -19.359  16.955   6.495  1.00  0.00           H  
ATOM   4032 HD22 LEU A 256     -18.748  15.556   5.915  1.00  0.00           H  
ATOM   4033 HD23 LEU A 256     -20.298  15.620   6.426  1.00  0.00           H  
ATOM   4034  N   LYS A 257     -19.942  11.235   9.078  1.00  0.00           N  
ATOM   4035  CA  LYS A 257     -19.775   9.783   9.064  1.00  0.00           C  
ATOM   4036  C   LYS A 257     -21.003   9.082   8.496  1.00  0.00           C  
ATOM   4037  O   LYS A 257     -20.895   8.059   7.809  1.00  0.00           O  
ATOM   4038  CB  LYS A 257     -19.441   9.263  10.464  1.00  0.00           C  
ATOM   4039  CG  LYS A 257     -18.993   7.805  10.460  1.00  0.00           C  
ATOM   4040  CD  LYS A 257     -17.773   7.593   9.571  1.00  0.00           C  
ATOM   4041  CE  LYS A 257     -17.877   6.283   8.803  1.00  0.00           C  
ATOM   4042  NZ  LYS A 257     -16.731   6.092   7.869  1.00  0.00           N  
ATOM   4043  H   LYS A 257     -19.900  11.731   9.945  1.00  0.00           H  
ATOM   4044  HA  LYS A 257     -19.001   9.571   8.468  1.00  0.00           H  
ATOM   4045  HB2 LYS A 257     -20.255   9.346  11.039  1.00  0.00           H  
ATOM   4046  HB3 LYS A 257     -18.705   9.823  10.846  1.00  0.00           H  
ATOM   4047  HG2 LYS A 257     -19.743   7.236  10.122  1.00  0.00           H  
ATOM   4048  HG3 LYS A 257     -18.764   7.534  11.395  1.00  0.00           H  
ATOM   4049  HD2 LYS A 257     -16.952   7.573  10.142  1.00  0.00           H  
ATOM   4050  HD3 LYS A 257     -17.708   8.349   8.920  1.00  0.00           H  
ATOM   4051  HE2 LYS A 257     -18.727   6.284   8.276  1.00  0.00           H  
ATOM   4052  HE3 LYS A 257     -17.891   5.526   9.456  1.00  0.00           H  
ATOM   4053  HZ1 LYS A 257     -16.836   5.223   7.385  1.00  0.00           H  
ATOM   4054  HZ2 LYS A 257     -16.712   6.842   7.207  1.00  0.00           H  
ATOM   4055  HZ3 LYS A 257     -15.876   6.083   8.388  1.00  0.00           H  
ATOM   4056  N   LYS A 258     -22.187   9.626   8.770  1.00  0.00           N  
ATOM   4057  CA  LYS A 258     -23.436   9.077   8.265  1.00  0.00           C  
ATOM   4058  C   LYS A 258     -23.789   9.616   6.885  1.00  0.00           C  
ATOM   4059  O   LYS A 258     -24.456   8.925   6.098  1.00  0.00           O  
ATOM   4060  CB  LYS A 258     -24.572   9.361   9.260  1.00  0.00           C  
ATOM   4061  CG  LYS A 258     -24.287   8.889  10.680  1.00  0.00           C  
ATOM   4062  CD  LYS A 258     -24.272   7.372  10.782  1.00  0.00           C  
ATOM   4063  CE  LYS A 258     -23.913   6.895  12.178  1.00  0.00           C  
ATOM   4064  NZ  LYS A 258     -22.441   6.858  12.407  1.00  0.00           N  
ATOM   4065  H   LYS A 258     -22.219  10.443   9.345  1.00  0.00           H  
ATOM   4066  HA  LYS A 258     -23.330   8.085   8.192  1.00  0.00           H  
ATOM   4067  HB2 LYS A 258     -25.397   8.899   8.935  1.00  0.00           H  
ATOM   4068  HB3 LYS A 258     -24.730  10.348   9.283  1.00  0.00           H  
ATOM   4069  HG2 LYS A 258     -24.996   9.247  11.288  1.00  0.00           H  
ATOM   4070  HG3 LYS A 258     -23.395   9.241  10.965  1.00  0.00           H  
ATOM   4071  HD2 LYS A 258     -23.599   7.012  10.136  1.00  0.00           H  
ATOM   4072  HD3 LYS A 258     -25.179   7.024  10.546  1.00  0.00           H  
ATOM   4073  HE2 LYS A 258     -24.281   5.974  12.307  1.00  0.00           H  
ATOM   4074  HE3 LYS A 258     -24.326   7.515  12.845  1.00  0.00           H  
ATOM   4075  HZ1 LYS A 258     -22.256   6.539  13.336  1.00  0.00           H  
ATOM   4076  HZ2 LYS A 258     -22.017   6.235  11.750  1.00  0.00           H  
ATOM   4077  HZ3 LYS A 258     -22.062   7.776  12.288  1.00  0.00           H  
ATOM   4078  N   GLU A 259     -23.354  10.828   6.546  1.00  0.00           N  
ATOM   4079  CA  GLU A 259     -23.661  11.408   5.241  1.00  0.00           C  
ATOM   4080  C   GLU A 259     -22.747  10.906   4.142  1.00  0.00           C  
ATOM   4081  O   GLU A 259     -23.213  10.517   3.064  1.00  0.00           O  
ATOM   4082  CB  GLU A 259     -23.616  12.939   5.293  1.00  0.00           C  
ATOM   4083  CG  GLU A 259     -24.716  13.581   6.120  1.00  0.00           C  
ATOM   4084  CD  GLU A 259     -24.844  15.071   5.860  1.00  0.00           C  
ATOM   4085  OE1 GLU A 259     -25.291  15.436   4.748  1.00  0.00           O  
ATOM   4086  OE2 GLU A 259     -24.505  15.873   6.758  1.00  0.00           O  
ATOM   4087  H   GLU A 259     -22.806  11.352   7.198  1.00  0.00           H  
ATOM   4088  HA  GLU A 259     -24.595  11.141   5.003  1.00  0.00           H  
ATOM   4089  HB2 GLU A 259     -23.689  13.284   4.357  1.00  0.00           H  
ATOM   4090  HB3 GLU A 259     -22.736  13.211   5.681  1.00  0.00           H  
ATOM   4091  HG2 GLU A 259     -24.512  13.441   7.089  1.00  0.00           H  
ATOM   4092  HG3 GLU A 259     -25.585  13.140   5.895  1.00  0.00           H  
ATOM   4093  N   ILE A 260     -21.431  10.877   4.373  1.00  0.00           N  
ATOM   4094  CA  ILE A 260     -20.456  10.426   3.382  1.00  0.00           C  
ATOM   4095  C   ILE A 260     -19.424   9.500   4.010  1.00  0.00           C  
ATOM   4096  O   ILE A 260     -18.235   9.813   4.128  1.00  0.00           O  
ATOM   4097  CB  ILE A 260     -19.712  11.632   2.753  1.00  0.00           C  
ATOM   4098  CG1 ILE A 260     -19.315  12.650   3.828  1.00  0.00           C  
ATOM   4099  CG2 ILE A 260     -20.547  12.291   1.667  1.00  0.00           C  
ATOM   4100  CD1 ILE A 260     -18.394  13.753   3.348  1.00  0.00           C  
ATOM   4101  H   ILE A 260     -21.098  11.178   5.266  1.00  0.00           H  
ATOM   4102  HA  ILE A 260     -20.937   9.930   2.659  1.00  0.00           H  
ATOM   4103  HB  ILE A 260     -18.873  11.289   2.330  1.00  0.00           H  
ATOM   4104 HG12 ILE A 260     -18.854  12.159   4.567  1.00  0.00           H  
ATOM   4105 HG13 ILE A 260     -20.150  13.073   4.180  1.00  0.00           H  
ATOM   4106 HG21 ILE A 260     -20.042  13.063   1.281  1.00  0.00           H  
ATOM   4107 HG22 ILE A 260     -20.741  11.626   0.946  1.00  0.00           H  
ATOM   4108 HG23 ILE A 260     -21.407  12.617   2.060  1.00  0.00           H  
ATOM   4109 HD11 ILE A 260     -18.187  14.369   4.108  1.00  0.00           H  
ATOM   4110 HD12 ILE A 260     -17.545  13.352   3.003  1.00  0.00           H  
ATOM   4111 HD13 ILE A 260     -18.842  14.266   2.616  1.00  0.00           H  
ATOM   4112  N   PRO A 261     -19.850   8.314   4.410  1.00  0.00           N  
ATOM   4113  CA  PRO A 261     -19.048   7.320   5.080  1.00  0.00           C  
ATOM   4114  C   PRO A 261     -17.782   6.925   4.358  1.00  0.00           C  
ATOM   4115  O   PRO A 261     -16.724   6.796   4.984  1.00  0.00           O  
ATOM   4116  CB  PRO A 261     -19.925   6.062   5.312  1.00  0.00           C  
ATOM   4117  CG  PRO A 261     -21.131   6.358   4.476  1.00  0.00           C  
ATOM   4118  CD  PRO A 261     -21.236   7.855   4.274  1.00  0.00           C  
ATOM   4119  HA  PRO A 261     -18.791   7.685   5.975  1.00  0.00           H  
ATOM   4120  HB2 PRO A 261     -19.461   5.234   4.998  1.00  0.00           H  
ATOM   4121  HB3 PRO A 261     -20.168   5.963   6.277  1.00  0.00           H  
ATOM   4122  HG2 PRO A 261     -21.043   5.905   3.589  1.00  0.00           H  
ATOM   4123  HG3 PRO A 261     -21.951   6.024   4.941  1.00  0.00           H  
ATOM   4124  HD2 PRO A 261     -21.596   8.069   3.366  1.00  0.00           H  
ATOM   4125  HD3 PRO A 261     -21.820   8.270   4.971  1.00  0.00           H  
ATOM   4126  N   ASN A 262     -17.859   6.747   3.049  1.00  0.00           N  
ATOM   4127  CA  ASN A 262     -16.724   6.360   2.233  1.00  0.00           C  
ATOM   4128  C   ASN A 262     -15.675   7.450   2.085  1.00  0.00           C  
ATOM   4129  O   ASN A 262     -14.517   7.140   1.754  1.00  0.00           O  
ATOM   4130  CB  ASN A 262     -17.219   5.915   0.844  1.00  0.00           C  
ATOM   4131  CG  ASN A 262     -18.140   4.708   0.953  1.00  0.00           C  
ATOM   4132  OD1 ASN A 262     -17.825   3.731   1.637  1.00  0.00           O  
ATOM   4133  ND2 ASN A 262     -19.283   4.783   0.281  1.00  0.00           N  
ATOM   4134  H   ASN A 262     -18.742   6.886   2.601  1.00  0.00           H  
ATOM   4135  HA  ASN A 262     -16.288   5.573   2.669  1.00  0.00           H  
ATOM   4136  HB2 ASN A 262     -16.431   5.675   0.278  1.00  0.00           H  
ATOM   4137  HB3 ASN A 262     -17.718   6.669   0.418  1.00  0.00           H  
ATOM   4138 HD21 ASN A 262     -19.492   5.598  -0.260  1.00  0.00           H  
ATOM   4139 HD22 ASN A 262     -19.934   4.025   0.316  1.00  0.00           H  
ATOM   4140  N   GLU A 263     -16.034   8.706   2.324  1.00  0.00           N  
ATOM   4141  CA  GLU A 263     -15.080   9.805   2.211  1.00  0.00           C  
ATOM   4142  C   GLU A 263     -14.428  10.129   3.541  1.00  0.00           C  
ATOM   4143  O   GLU A 263     -13.434  10.868   3.596  1.00  0.00           O  
ATOM   4144  CB  GLU A 263     -15.798  11.033   1.627  1.00  0.00           C  
ATOM   4145  CG  GLU A 263     -16.274  10.781   0.201  1.00  0.00           C  
ATOM   4146  CD  GLU A 263     -17.129  11.897  -0.355  1.00  0.00           C  
ATOM   4147  OE1 GLU A 263     -16.774  13.083  -0.194  1.00  0.00           O  
ATOM   4148  OE2 GLU A 263     -18.171  11.594  -0.982  1.00  0.00           O  
ATOM   4149  H   GLU A 263     -16.978   8.903   2.587  1.00  0.00           H  
ATOM   4150  HA  GLU A 263     -14.362   9.530   1.571  1.00  0.00           H  
ATOM   4151  HB2 GLU A 263     -15.166  11.808   1.626  1.00  0.00           H  
ATOM   4152  HB3 GLU A 263     -16.589  11.249   2.200  1.00  0.00           H  
ATOM   4153  HG2 GLU A 263     -16.810   9.937   0.191  1.00  0.00           H  
ATOM   4154  HG3 GLU A 263     -15.472  10.674  -0.386  1.00  0.00           H  
ATOM   4155  N   VAL A 264     -14.984   9.593   4.627  1.00  0.00           N  
ATOM   4156  CA  VAL A 264     -14.428   9.845   5.957  1.00  0.00           C  
ATOM   4157  C   VAL A 264     -13.323   8.836   6.257  1.00  0.00           C  
ATOM   4158  O   VAL A 264     -13.608   7.672   6.555  1.00  0.00           O  
ATOM   4159  CB  VAL A 264     -15.507   9.796   7.046  1.00  0.00           C  
ATOM   4160  CG1 VAL A 264     -14.907  10.133   8.406  1.00  0.00           C  
ATOM   4161  CG2 VAL A 264     -16.655  10.747   6.720  1.00  0.00           C  
ATOM   4162  H   VAL A 264     -15.792   9.011   4.532  1.00  0.00           H  
ATOM   4163  HA  VAL A 264     -14.024  10.760   5.958  1.00  0.00           H  
ATOM   4164  HB  VAL A 264     -15.871   8.866   7.085  1.00  0.00           H  
ATOM   4165 HG11 VAL A 264     -15.622  10.097   9.104  1.00  0.00           H  
ATOM   4166 HG12 VAL A 264     -14.191   9.471   8.628  1.00  0.00           H  
ATOM   4167 HG13 VAL A 264     -14.514  11.052   8.379  1.00  0.00           H  
ATOM   4168 HG21 VAL A 264     -17.344  10.697   7.443  1.00  0.00           H  
ATOM   4169 HG22 VAL A 264     -16.306  11.682   6.656  1.00  0.00           H  
ATOM   4170 HG23 VAL A 264     -17.067  10.485   5.847  1.00  0.00           H  
ATOM   4171  N   ARG A 265     -12.067   9.276   6.146  1.00  0.00           N  
ATOM   4172  CA  ARG A 265     -10.923   8.403   6.405  1.00  0.00           C  
ATOM   4173  C   ARG A 265     -10.480   8.511   7.859  1.00  0.00           C  
ATOM   4174  O   ARG A 265     -10.214   9.611   8.347  1.00  0.00           O  
ATOM   4175  CB  ARG A 265      -9.738   8.755   5.496  1.00  0.00           C  
ATOM   4176  CG  ARG A 265     -10.070   8.901   4.032  1.00  0.00           C  
ATOM   4177  CD  ARG A 265     -10.622   7.613   3.428  1.00  0.00           C  
ATOM   4178  NE  ARG A 265     -10.327   7.558   1.998  1.00  0.00           N  
ATOM   4179  CZ  ARG A 265      -9.186   7.124   1.472  1.00  0.00           C  
ATOM   4180  NH1 ARG A 265      -8.212   6.664   2.245  1.00  0.00           N  
ATOM   4181  NH2 ARG A 265      -9.026   7.152   0.151  1.00  0.00           N  
ATOM   4182  H   ARG A 265     -11.905  10.226   5.879  1.00  0.00           H  
ATOM   4183  HA  ARG A 265     -11.195   7.458   6.223  1.00  0.00           H  
ATOM   4184  HB2 ARG A 265      -9.053   8.032   5.587  1.00  0.00           H  
ATOM   4185  HB3 ARG A 265      -9.352   9.621   5.813  1.00  0.00           H  
ATOM   4186  HG2 ARG A 265      -9.239   9.156   3.538  1.00  0.00           H  
ATOM   4187  HG3 ARG A 265     -10.754   9.623   3.929  1.00  0.00           H  
ATOM   4188  HD2 ARG A 265     -11.613   7.584   3.562  1.00  0.00           H  
ATOM   4189  HD3 ARG A 265     -10.201   6.828   3.882  1.00  0.00           H  
ATOM   4190  HE  ARG A 265     -11.037   7.871   1.367  1.00  0.00           H  
ATOM   4191 HH11 ARG A 265      -7.359   6.341   1.835  1.00  0.00           H  
ATOM   4192 HH12 ARG A 265      -8.330   6.640   3.238  1.00  0.00           H  
ATOM   4193 HH21 ARG A 265      -8.172   6.828  -0.256  1.00  0.00           H  
ATOM   4194 HH22 ARG A 265      -9.760   7.497  -0.434  1.00  0.00           H  
ATOM   4195  N   VAL A 266     -10.453   7.387   8.567  1.00  0.00           N  
ATOM   4196  CA  VAL A 266     -10.036   7.367   9.977  1.00  0.00           C  
ATOM   4197  C   VAL A 266      -8.988   6.268  10.137  1.00  0.00           C  
ATOM   4198  O   VAL A 266      -9.262   5.078   9.938  1.00  0.00           O  
ATOM   4199  CB  VAL A 266     -11.190   7.169  10.961  1.00  0.00           C  
ATOM   4200  CG1 VAL A 266     -10.675   7.026  12.398  1.00  0.00           C  
ATOM   4201  CG2 VAL A 266     -12.177   8.337  10.928  1.00  0.00           C  
ATOM   4202  H   VAL A 266     -10.724   6.530   8.128  1.00  0.00           H  
ATOM   4203  HA  VAL A 266      -9.600   8.243  10.183  1.00  0.00           H  
ATOM   4204  HB  VAL A 266     -11.679   6.332  10.714  1.00  0.00           H  
ATOM   4205 HG11 VAL A 266     -11.449   6.898  13.018  1.00  0.00           H  
ATOM   4206 HG12 VAL A 266     -10.066   6.235  12.457  1.00  0.00           H  
ATOM   4207 HG13 VAL A 266     -10.174   7.852  12.656  1.00  0.00           H  
ATOM   4208 HG21 VAL A 266     -12.914   8.169  11.583  1.00  0.00           H  
ATOM   4209 HG22 VAL A 266     -11.701   9.182  11.171  1.00  0.00           H  
ATOM   4210 HG23 VAL A 266     -12.561   8.423  10.009  1.00  0.00           H  
ATOM   4211  N   ASP A 267      -7.733   6.658  10.379  1.00  0.00           N  
ATOM   4212  CA  ASP A 267      -6.632   5.698  10.487  1.00  0.00           C  
ATOM   4213  C   ASP A 267      -5.746   6.002  11.684  1.00  0.00           C  
ATOM   4214  O   ASP A 267      -5.745   7.115  12.216  1.00  0.00           O  
ATOM   4215  CB  ASP A 267      -5.769   5.768   9.214  1.00  0.00           C  
ATOM   4216  CG  ASP A 267      -6.518   5.391   7.952  1.00  0.00           C  
ATOM   4217  OD1 ASP A 267      -6.851   4.194   7.809  1.00  0.00           O  
ATOM   4218  OD2 ASP A 267      -6.823   6.289   7.138  1.00  0.00           O  
ATOM   4219  H   ASP A 267      -7.540   7.633  10.490  1.00  0.00           H  
ATOM   4220  HA  ASP A 267      -7.007   4.776  10.580  1.00  0.00           H  
ATOM   4221  HB2 ASP A 267      -4.996   5.143   9.321  1.00  0.00           H  
ATOM   4222  HB3 ASP A 267      -5.430   6.703   9.113  1.00  0.00           H  
ATOM   4223  N   PRO A 268      -4.975   5.018  12.108  1.00  0.00           N  
ATOM   4224  CA  PRO A 268      -4.055   5.156  13.235  1.00  0.00           C  
ATOM   4225  C   PRO A 268      -3.125   6.337  12.985  1.00  0.00           C  
ATOM   4226  O   PRO A 268      -2.736   6.600  11.837  1.00  0.00           O  
ATOM   4227  CB  PRO A 268      -3.297   3.834  13.377  1.00  0.00           C  
ATOM   4228  CG  PRO A 268      -4.194   2.881  12.620  1.00  0.00           C  
ATOM   4229  CD  PRO A 268      -4.929   3.673  11.538  1.00  0.00           C  
ATOM   4230  HA  PRO A 268      -4.581   5.324  14.069  1.00  0.00           H  
ATOM   4231  HB2 PRO A 268      -2.389   3.888  12.961  1.00  0.00           H  
ATOM   4232  HB3 PRO A 268      -3.208   3.566  14.336  1.00  0.00           H  
ATOM   4233  HG2 PRO A 268      -3.643   2.161  12.197  1.00  0.00           H  
ATOM   4234  HG3 PRO A 268      -4.856   2.469  13.247  1.00  0.00           H  
ATOM   4235  HD2 PRO A 268      -4.423   3.663  10.676  1.00  0.00           H  
ATOM   4236  HD3 PRO A 268      -5.850   3.312  11.388  1.00  0.00           H  
ATOM   4237  N   TYR A 269      -2.803   7.049  14.050  1.00  0.00           N  
ATOM   4238  CA  TYR A 269      -1.953   8.252  13.914  1.00  0.00           C  
ATOM   4239  C   TYR A 269      -1.069   8.355  15.140  1.00  0.00           C  
ATOM   4240  O   TYR A 269      -1.573   8.323  16.274  1.00  0.00           O  
ATOM   4241  CB  TYR A 269      -2.868   9.453  13.777  1.00  0.00           C  
ATOM   4242  CG  TYR A 269      -2.359  10.736  13.207  1.00  0.00           C  
ATOM   4243  CD1 TYR A 269      -1.213  10.835  12.429  1.00  0.00           C  
ATOM   4244  CD2 TYR A 269      -3.113  11.907  13.400  1.00  0.00           C  
ATOM   4245  CE1 TYR A 269      -0.806  12.048  11.895  1.00  0.00           C  
ATOM   4246  CE2 TYR A 269      -2.715  13.123  12.873  1.00  0.00           C  
ATOM   4247  CZ  TYR A 269      -1.561  13.184  12.120  1.00  0.00           C  
ATOM   4248  OH  TYR A 269      -1.154  14.388  11.581  1.00  0.00           O  
ATOM   4249  H   TYR A 269      -3.135   6.774  14.952  1.00  0.00           H  
ATOM   4250  HA  TYR A 269      -1.384   8.169  13.096  1.00  0.00           H  
ATOM   4251  HB2 TYR A 269      -3.205   9.662  14.695  1.00  0.00           H  
ATOM   4252  HB3 TYR A 269      -3.632   9.166  13.199  1.00  0.00           H  
ATOM   4253  HD1 TYR A 269      -0.670  10.014  12.250  1.00  0.00           H  
ATOM   4254  HD2 TYR A 269      -3.959  11.860  13.932  1.00  0.00           H  
ATOM   4255  HE1 TYR A 269       0.030  12.101  11.349  1.00  0.00           H  
ATOM   4256  HE2 TYR A 269      -3.257  13.947  13.036  1.00  0.00           H  
ATOM   4257  HH  TYR A 269      -1.694  15.215  11.739  1.00  0.00           H  
ATOM   4258  N   LEU A 270       0.243   8.475  14.938  1.00  0.00           N  
ATOM   4259  CA  LEU A 270       1.155   8.563  16.083  1.00  0.00           C  
ATOM   4260  C   LEU A 270       1.315   9.992  16.571  1.00  0.00           C  
ATOM   4261  O   LEU A 270       2.377  10.624  16.415  1.00  0.00           O  
ATOM   4262  CB  LEU A 270       2.506   7.936  15.712  1.00  0.00           C  
ATOM   4263  CG  LEU A 270       2.495   6.398  15.655  1.00  0.00           C  
ATOM   4264  CD1 LEU A 270       3.768   5.881  15.009  1.00  0.00           C  
ATOM   4265  CD2 LEU A 270       2.310   5.826  17.051  1.00  0.00           C  
ATOM   4266  H   LEU A 270       0.605   8.505  14.006  1.00  0.00           H  
ATOM   4267  HA  LEU A 270       0.762   8.026  16.830  1.00  0.00           H  
ATOM   4268  HB2 LEU A 270       3.181   8.219  16.393  1.00  0.00           H  
ATOM   4269  HB3 LEU A 270       2.775   8.281  14.813  1.00  0.00           H  
ATOM   4270  HG  LEU A 270       1.719   6.111  15.093  1.00  0.00           H  
ATOM   4271 HD11 LEU A 270       3.745   4.882  14.980  1.00  0.00           H  
ATOM   4272 HD12 LEU A 270       3.839   6.240  14.078  1.00  0.00           H  
ATOM   4273 HD13 LEU A 270       4.558   6.181  15.543  1.00  0.00           H  
ATOM   4274 HD21 LEU A 270       2.304   4.827  17.004  1.00  0.00           H  
ATOM   4275 HD22 LEU A 270       3.062   6.128  17.637  1.00  0.00           H  
ATOM   4276 HD23 LEU A 270       1.442   6.147  17.430  1.00  0.00           H  
ATOM   4277  N   CYS A 271       0.241  10.519  17.171  1.00  0.00           N  
ATOM   4278  CA  CYS A 271       0.206  11.871  17.694  1.00  0.00           C  
ATOM   4279  C   CYS A 271      -0.514  11.878  19.043  1.00  0.00           C  
ATOM   4280  O   CYS A 271      -1.445  11.092  19.235  1.00  0.00           O  
ATOM   4281  CB  CYS A 271      -0.505  12.887  16.800  1.00  0.00           C  
ATOM   4282  SG  CYS A 271      -0.037  12.887  15.086  1.00  0.00           S  
ATOM   4283  H   CYS A 271      -0.578   9.952  17.263  1.00  0.00           H  
ATOM   4284  HA  CYS A 271       1.147  12.179  17.836  1.00  0.00           H  
ATOM   4285  HB2 CYS A 271      -0.320  13.799  17.167  1.00  0.00           H  
ATOM   4286  HB3 CYS A 271      -1.486  12.702  16.848  1.00  0.00           H  
ATOM   4287  N   THR A 272      -0.106  12.778  19.912  1.00  0.00           N  
ATOM   4288  CA  THR A 272      -0.721  12.926  21.217  1.00  0.00           C  
ATOM   4289  C   THR A 272      -1.192  14.368  21.423  1.00  0.00           C  
ATOM   4290  O   THR A 272      -0.455  15.313  21.142  1.00  0.00           O  
ATOM   4291  CB  THR A 272       0.237  12.556  22.359  1.00  0.00           C  
ATOM   4292  OG1 THR A 272       0.643  11.193  22.171  1.00  0.00           O  
ATOM   4293  CG2 THR A 272      -0.443  12.681  23.719  1.00  0.00           C  
ATOM   4294  H   THR A 272       0.653  13.380  19.664  1.00  0.00           H  
ATOM   4295  HA  THR A 272      -1.517  12.323  21.263  1.00  0.00           H  
ATOM   4296  HB  THR A 272       1.040  13.152  22.330  1.00  0.00           H  
ATOM   4297  HG1 THR A 272       1.269  10.928  22.904  1.00  0.00           H  
ATOM   4298 HG21 THR A 272       0.205  12.434  24.440  1.00  0.00           H  
ATOM   4299 HG22 THR A 272      -0.748  13.624  23.854  1.00  0.00           H  
ATOM   4300 HG23 THR A 272      -1.232  12.067  23.755  1.00  0.00           H  
ATOM   4301  N   TYR A 273      -2.451  14.488  21.829  1.00  0.00           N  
ATOM   4302  CA  TYR A 273      -3.047  15.790  22.139  1.00  0.00           C  
ATOM   4303  C   TYR A 273      -2.834  15.985  23.649  1.00  0.00           C  
ATOM   4304  O   TYR A 273      -3.164  15.063  24.417  1.00  0.00           O  
ATOM   4305  CB  TYR A 273      -4.532  15.825  21.835  1.00  0.00           C  
ATOM   4306  CG  TYR A 273      -5.177  17.192  21.772  1.00  0.00           C  
ATOM   4307  CD1 TYR A 273      -5.376  17.978  22.901  1.00  0.00           C  
ATOM   4308  CD2 TYR A 273      -5.602  17.688  20.542  1.00  0.00           C  
ATOM   4309  CE1 TYR A 273      -5.984  19.224  22.808  1.00  0.00           C  
ATOM   4310  CE2 TYR A 273      -6.210  18.923  20.440  1.00  0.00           C  
ATOM   4311  CZ  TYR A 273      -6.398  19.686  21.577  1.00  0.00           C  
ATOM   4312  OH  TYR A 273      -7.005  20.917  21.447  1.00  0.00           O  
ATOM   4313  H   TYR A 273      -3.009  13.664  21.926  1.00  0.00           H  
ATOM   4314  HA  TYR A 273      -2.577  16.511  21.631  1.00  0.00           H  
ATOM   4315  HB2 TYR A 273      -5.000  15.301  22.547  1.00  0.00           H  
ATOM   4316  HB3 TYR A 273      -4.671  15.382  20.949  1.00  0.00           H  
ATOM   4317  HD1 TYR A 273      -5.077  17.642  23.794  1.00  0.00           H  
ATOM   4318  HD2 TYR A 273      -5.464  17.139  19.717  1.00  0.00           H  
ATOM   4319  HE1 TYR A 273      -6.120  19.781  23.627  1.00  0.00           H  
ATOM   4320  HE2 TYR A 273      -6.512  19.263  19.550  1.00  0.00           H  
ATOM   4321  HH  TYR A 273      -7.299  21.237  20.546  1.00  0.00           H  
ATOM   4322  N   TYR A 274      -2.283  17.123  24.043  1.00  0.00           N  
ATOM   4323  CA  TYR A 274      -2.039  17.360  25.463  1.00  0.00           C  
ATOM   4324  C   TYR A 274      -2.103  18.847  25.782  1.00  0.00           C  
ATOM   4325  O   TYR A 274      -2.116  19.675  24.860  1.00  0.00           O  
ATOM   4326  CB  TYR A 274      -0.662  16.815  25.864  1.00  0.00           C  
ATOM   4327  CG  TYR A 274       0.545  17.366  25.148  1.00  0.00           C  
ATOM   4328  CD1 TYR A 274       0.821  17.025  23.831  1.00  0.00           C  
ATOM   4329  CD2 TYR A 274       1.441  18.223  25.786  1.00  0.00           C  
ATOM   4330  CE1 TYR A 274       1.928  17.522  23.171  1.00  0.00           C  
ATOM   4331  CE2 TYR A 274       2.555  18.724  25.137  1.00  0.00           C  
ATOM   4332  CZ  TYR A 274       2.794  18.373  23.831  1.00  0.00           C  
ATOM   4333  OH  TYR A 274       3.900  18.852  23.153  1.00  0.00           O  
ATOM   4334  H   TYR A 274      -2.034  17.819  23.369  1.00  0.00           H  
ATOM   4335  HA  TYR A 274      -2.741  16.886  25.994  1.00  0.00           H  
ATOM   4336  HB2 TYR A 274      -0.675  15.827  25.710  1.00  0.00           H  
ATOM   4337  HB3 TYR A 274      -0.540  16.999  26.839  1.00  0.00           H  
ATOM   4338  HD1 TYR A 274       0.203  16.404  23.348  1.00  0.00           H  
ATOM   4339  HD2 TYR A 274       1.274  18.482  26.737  1.00  0.00           H  
ATOM   4340  HE1 TYR A 274       2.102  17.267  22.220  1.00  0.00           H  
ATOM   4341  HE2 TYR A 274       3.182  19.338  25.616  1.00  0.00           H  
ATOM   4342  HH  TYR A 274       4.539  19.469  23.612  1.00  0.00           H  
ATOM   4343  N   TYR A 275      -2.145  19.153  27.087  1.00  0.00           N  
ATOM   4344  CA  TYR A 275      -2.072  20.566  27.475  1.00  0.00           C  
ATOM   4345  C   TYR A 275      -0.641  20.749  27.992  1.00  0.00           C  
ATOM   4346  O   TYR A 275      -0.216  20.093  28.945  1.00  0.00           O  
ATOM   4347  CB  TYR A 275      -3.117  21.046  28.474  1.00  0.00           C  
ATOM   4348  CG  TYR A 275      -4.439  21.220  27.735  1.00  0.00           C  
ATOM   4349  CD1 TYR A 275      -4.669  22.320  26.925  1.00  0.00           C  
ATOM   4350  CD2 TYR A 275      -5.387  20.211  27.778  1.00  0.00           C  
ATOM   4351  CE1 TYR A 275      -5.848  22.434  26.206  1.00  0.00           C  
ATOM   4352  CE2 TYR A 275      -6.568  20.321  27.065  1.00  0.00           C  
ATOM   4353  CZ  TYR A 275      -6.794  21.434  26.282  1.00  0.00           C  
ATOM   4354  OH  TYR A 275      -7.966  21.526  25.576  1.00  0.00           O  
ATOM   4355  H   TYR A 275      -2.224  18.435  27.779  1.00  0.00           H  
ATOM   4356  HA  TYR A 275      -2.169  21.115  26.645  1.00  0.00           H  
ATOM   4357  HB2 TYR A 275      -2.832  21.920  28.868  1.00  0.00           H  
ATOM   4358  HB3 TYR A 275      -3.223  20.370  29.203  1.00  0.00           H  
ATOM   4359  HD1 TYR A 275      -3.977  23.039  26.859  1.00  0.00           H  
ATOM   4360  HD2 TYR A 275      -5.216  19.395  28.330  1.00  0.00           H  
ATOM   4361  HE1 TYR A 275      -6.012  23.238  25.635  1.00  0.00           H  
ATOM   4362  HE2 TYR A 275      -7.255  19.596  27.117  1.00  0.00           H  
ATOM   4363  HH  TYR A 275      -8.646  20.795  25.638  1.00  0.00           H  
ATOM   4364  N   GLU A 276       0.090  21.584  27.274  1.00  0.00           N  
ATOM   4365  CA  GLU A 276       1.475  21.870  27.621  1.00  0.00           C  
ATOM   4366  C   GLU A 276       1.537  22.881  28.756  1.00  0.00           C  
ATOM   4367  O   GLU A 276       0.998  23.988  28.646  1.00  0.00           O  
ATOM   4368  CB  GLU A 276       2.169  22.419  26.376  1.00  0.00           C  
ATOM   4369  CG  GLU A 276       3.625  22.823  26.585  1.00  0.00           C  
ATOM   4370  CD  GLU A 276       4.152  23.374  25.265  1.00  0.00           C  
ATOM   4371  OE1 GLU A 276       3.901  24.556  24.976  1.00  0.00           O  
ATOM   4372  OE2 GLU A 276       4.790  22.584  24.540  1.00  0.00           O  
ATOM   4373  H   GLU A 276      -0.317  22.029  26.476  1.00  0.00           H  
ATOM   4374  HA  GLU A 276       1.926  21.024  27.906  1.00  0.00           H  
ATOM   4375  HB2 GLU A 276       1.663  23.224  26.067  1.00  0.00           H  
ATOM   4376  HB3 GLU A 276       2.140  21.715  25.667  1.00  0.00           H  
ATOM   4377  HG2 GLU A 276       4.163  22.026  26.859  1.00  0.00           H  
ATOM   4378  HG3 GLU A 276       3.684  23.525  27.294  1.00  0.00           H  
ATOM   4379  N   ILE A 277       2.176  22.503  29.852  1.00  0.00           N  
ATOM   4380  CA  ILE A 277       2.324  23.416  30.990  1.00  0.00           C  
ATOM   4381  C   ILE A 277       3.681  24.101  30.889  1.00  0.00           C  
ATOM   4382  O   ILE A 277       4.685  23.442  30.566  1.00  0.00           O  
ATOM   4383  CB  ILE A 277       2.214  22.661  32.331  1.00  0.00           C  
ATOM   4384  CG1 ILE A 277       0.829  22.031  32.486  1.00  0.00           C  
ATOM   4385  CG2 ILE A 277       2.524  23.595  33.500  1.00  0.00           C  
ATOM   4386  CD1 ILE A 277       0.732  21.013  33.609  1.00  0.00           C  
ATOM   4387  H   ILE A 277       2.563  21.582  29.905  1.00  0.00           H  
ATOM   4388  HA  ILE A 277       1.605  24.110  30.947  1.00  0.00           H  
ATOM   4389  HB  ILE A 277       2.892  21.926  32.331  1.00  0.00           H  
ATOM   4390 HG12 ILE A 277       0.594  21.575  31.628  1.00  0.00           H  
ATOM   4391 HG13 ILE A 277       0.170  22.761  32.667  1.00  0.00           H  
ATOM   4392 HG21 ILE A 277       2.448  23.090  34.360  1.00  0.00           H  
ATOM   4393 HG22 ILE A 277       3.453  23.952  33.404  1.00  0.00           H  
ATOM   4394 HG23 ILE A 277       1.874  24.355  33.501  1.00  0.00           H  
ATOM   4395 HD11 ILE A 277      -0.198  20.647  33.648  1.00  0.00           H  
ATOM   4396 HD12 ILE A 277       1.377  20.268  33.440  1.00  0.00           H  
ATOM   4397 HD13 ILE A 277       0.953  21.454  34.479  1.00  0.00           H  
ATOM   4398  N   ASN A 278       3.734  25.418  31.116  1.00  0.00           N  
ATOM   4399  CA  ASN A 278       5.046  26.096  31.087  1.00  0.00           C  
ATOM   4400  C   ASN A 278       5.669  25.774  32.456  1.00  0.00           C  
ATOM   4401  O   ASN A 278       5.320  26.390  33.461  1.00  0.00           O  
ATOM   4402  CB  ASN A 278       4.925  27.585  30.871  1.00  0.00           C  
ATOM   4403  CG  ASN A 278       6.261  28.309  30.885  1.00  0.00           C  
ATOM   4404  OD1 ASN A 278       7.312  27.727  31.153  1.00  0.00           O  
ATOM   4405  ND2 ASN A 278       6.226  29.604  30.586  1.00  0.00           N  
ATOM   4406  H   ASN A 278       2.899  25.935  31.302  1.00  0.00           H  
ATOM   4407  HA  ASN A 278       5.610  25.699  30.363  1.00  0.00           H  
ATOM   4408  HB2 ASN A 278       4.351  27.965  31.597  1.00  0.00           H  
ATOM   4409  HB3 ASN A 278       4.489  27.742  29.985  1.00  0.00           H  
ATOM   4410 HD21 ASN A 278       5.354  30.045  30.373  1.00  0.00           H  
ATOM   4411 HD22 ASN A 278       7.072  30.137  30.574  1.00  0.00           H  
ATOM   4412  N   ASN A 279       6.567  24.792  32.473  1.00  0.00           N  
ATOM   4413  CA  ASN A 279       7.172  24.313  33.701  1.00  0.00           C  
ATOM   4414  C   ASN A 279       8.077  25.280  34.429  1.00  0.00           C  
ATOM   4415  O   ASN A 279       8.380  25.031  35.609  1.00  0.00           O  
ATOM   4416  CB  ASN A 279       7.947  23.003  33.417  1.00  0.00           C  
ATOM   4417  CG  ASN A 279       7.022  21.814  33.292  1.00  0.00           C  
ATOM   4418  OD1 ASN A 279       6.178  21.725  32.389  1.00  0.00           O  
ATOM   4419  ND2 ASN A 279       7.158  20.868  34.212  1.00  0.00           N  
ATOM   4420  H   ASN A 279       6.834  24.369  31.607  1.00  0.00           H  
ATOM   4421  HA  ASN A 279       6.426  24.083  34.325  1.00  0.00           H  
ATOM   4422  HB2 ASN A 279       8.587  22.837  34.168  1.00  0.00           H  
ATOM   4423  HB3 ASN A 279       8.456  23.108  32.562  1.00  0.00           H  
ATOM   4424 HD21 ASN A 279       7.847  20.964  34.930  1.00  0.00           H  
ATOM   4425 HD22 ASN A 279       6.571  20.059  34.187  1.00  0.00           H  
ATOM   4426  N   GLN A 280       8.525  26.351  33.799  1.00  0.00           N  
ATOM   4427  CA  GLN A 280       9.410  27.314  34.429  1.00  0.00           C  
ATOM   4428  C   GLN A 280       8.691  28.544  34.961  1.00  0.00           C  
ATOM   4429  O   GLN A 280       9.361  29.469  35.439  1.00  0.00           O  
ATOM   4430  CB  GLN A 280      10.456  27.790  33.404  1.00  0.00           C  
ATOM   4431  CG  GLN A 280      11.305  26.666  32.851  1.00  0.00           C  
ATOM   4432  CD  GLN A 280      12.287  27.154  31.797  1.00  0.00           C  
ATOM   4433  OE1 GLN A 280      12.073  28.201  31.178  1.00  0.00           O  
ATOM   4434  NE2 GLN A 280      13.347  26.376  31.603  1.00  0.00           N  
ATOM   4435  H   GLN A 280       8.244  26.504  32.852  1.00  0.00           H  
ATOM   4436  HA  GLN A 280       9.884  26.866  35.187  1.00  0.00           H  
ATOM   4437  HB2 GLN A 280      11.058  28.453  33.849  1.00  0.00           H  
ATOM   4438  HB3 GLN A 280       9.978  28.231  32.644  1.00  0.00           H  
ATOM   4439  HG2 GLN A 280      10.704  25.981  32.439  1.00  0.00           H  
ATOM   4440  HG3 GLN A 280      11.818  26.251  33.602  1.00  0.00           H  
ATOM   4441 HE21 GLN A 280      13.459  25.540  32.140  1.00  0.00           H  
ATOM   4442 HE22 GLN A 280      14.033  26.627  30.920  1.00  0.00           H  
ATOM   4443  N   LYS A 281       7.374  28.586  34.869  1.00  0.00           N  
ATOM   4444  CA  LYS A 281       6.630  29.754  35.326  1.00  0.00           C  
ATOM   4445  C   LYS A 281       5.729  29.456  36.507  1.00  0.00           C  
ATOM   4446  O   LYS A 281       4.815  28.637  36.420  1.00  0.00           O  
ATOM   4447  CB  LYS A 281       5.798  30.301  34.151  1.00  0.00           C  
ATOM   4448  CG  LYS A 281       5.277  31.714  34.407  1.00  0.00           C  
ATOM   4449  CD  LYS A 281       4.146  32.048  33.452  1.00  0.00           C  
ATOM   4450  CE  LYS A 281       3.623  33.460  33.672  1.00  0.00           C  
ATOM   4451  NZ  LYS A 281       2.687  33.855  32.579  1.00  0.00           N  
ATOM   4452  H   LYS A 281       6.881  27.807  34.481  1.00  0.00           H  
ATOM   4453  HA  LYS A 281       7.286  30.457  35.601  1.00  0.00           H  
ATOM   4454  HB2 LYS A 281       5.017  29.694  34.002  1.00  0.00           H  
ATOM   4455  HB3 LYS A 281       6.371  30.315  33.332  1.00  0.00           H  
ATOM   4456  HG2 LYS A 281       6.022  32.368  34.275  1.00  0.00           H  
ATOM   4457  HG3 LYS A 281       4.942  31.775  35.347  1.00  0.00           H  
ATOM   4458  HD2 LYS A 281       3.398  31.399  33.595  1.00  0.00           H  
ATOM   4459  HD3 LYS A 281       4.481  31.969  32.513  1.00  0.00           H  
ATOM   4460  HE2 LYS A 281       4.394  34.096  33.689  1.00  0.00           H  
ATOM   4461  HE3 LYS A 281       3.140  33.498  34.547  1.00  0.00           H  
ATOM   4462  HZ1 LYS A 281       2.356  34.784  32.743  1.00  0.00           H  
ATOM   4463  HZ2 LYS A 281       3.166  33.822  31.702  1.00  0.00           H  
ATOM   4464  HZ3 LYS A 281       1.912  33.224  32.560  1.00  0.00           H  
ATOM   4465  N   ALA A 282       5.984  30.151  37.628  1.00  0.00           N  
ATOM   4466  CA  ALA A 282       5.128  29.941  38.812  1.00  0.00           C  
ATOM   4467  C   ALA A 282       3.726  30.425  38.455  1.00  0.00           C  
ATOM   4468  O   ALA A 282       3.567  31.365  37.666  1.00  0.00           O  
ATOM   4469  CB  ALA A 282       5.696  30.686  40.001  1.00  0.00           C  
ATOM   4470  H   ALA A 282       6.743  30.801  37.660  1.00  0.00           H  
ATOM   4471  HA  ALA A 282       5.094  28.964  39.023  1.00  0.00           H  
ATOM   4472  HB1 ALA A 282       5.110  30.538  40.798  1.00  0.00           H  
ATOM   4473  HB2 ALA A 282       6.617  30.349  40.197  1.00  0.00           H  
ATOM   4474  HB3 ALA A 282       5.736  31.663  39.794  1.00  0.00           H  
ATOM   4475  N   PRO A 283       2.726  29.758  38.980  1.00  0.00           N  
ATOM   4476  CA  PRO A 283       2.829  28.655  39.904  1.00  0.00           C  
ATOM   4477  C   PRO A 283       2.881  27.269  39.292  1.00  0.00           C  
ATOM   4478  O   PRO A 283       2.634  26.256  39.971  1.00  0.00           O  
ATOM   4479  CB  PRO A 283       1.514  28.732  40.753  1.00  0.00           C  
ATOM   4480  CG  PRO A 283       0.554  29.249  39.705  1.00  0.00           C  
ATOM   4481  CD  PRO A 283       1.318  30.114  38.723  1.00  0.00           C  
ATOM   4482  HA  PRO A 283       3.621  28.789  40.499  1.00  0.00           H  
ATOM   4483  HB2 PRO A 283       1.240  27.833  41.096  1.00  0.00           H  
ATOM   4484  HB3 PRO A 283       1.604  29.368  41.520  1.00  0.00           H  
ATOM   4485  HG2 PRO A 283       0.139  28.479  39.221  1.00  0.00           H  
ATOM   4486  HG3 PRO A 283      -0.162  29.792  40.144  1.00  0.00           H  
ATOM   4487  HD2 PRO A 283       1.061  29.899  37.781  1.00  0.00           H  
ATOM   4488  HD3 PRO A 283       1.156  31.085  38.900  1.00  0.00           H  
ATOM   4489  N   PHE A 284       3.219  27.176  38.009  1.00  0.00           N  
ATOM   4490  CA  PHE A 284       3.286  25.912  37.293  1.00  0.00           C  
ATOM   4491  C   PHE A 284       4.614  25.206  37.469  1.00  0.00           C  
ATOM   4492  O   PHE A 284       4.831  24.114  36.942  1.00  0.00           O  
ATOM   4493  CB  PHE A 284       2.976  26.129  35.796  1.00  0.00           C  
ATOM   4494  CG  PHE A 284       1.694  26.914  35.644  1.00  0.00           C  
ATOM   4495  CD1 PHE A 284       0.473  26.301  35.829  1.00  0.00           C  
ATOM   4496  CD2 PHE A 284       1.742  28.272  35.371  1.00  0.00           C  
ATOM   4497  CE1 PHE A 284      -0.700  27.027  35.719  1.00  0.00           C  
ATOM   4498  CE2 PHE A 284       0.576  29.005  35.262  1.00  0.00           C  
ATOM   4499  CZ  PHE A 284      -0.642  28.381  35.440  1.00  0.00           C  
ATOM   4500  H   PHE A 284       3.438  28.016  37.513  1.00  0.00           H  
ATOM   4501  HA  PHE A 284       2.575  25.316  37.666  1.00  0.00           H  
ATOM   4502  HB2 PHE A 284       2.877  25.241  35.346  1.00  0.00           H  
ATOM   4503  HB3 PHE A 284       3.727  26.635  35.372  1.00  0.00           H  
ATOM   4504  HD1 PHE A 284       0.435  25.325  36.044  1.00  0.00           H  
ATOM   4505  HD2 PHE A 284       2.626  28.724  35.252  1.00  0.00           H  
ATOM   4506  HE1 PHE A 284      -1.584  26.576  35.840  1.00  0.00           H  
ATOM   4507  HE2 PHE A 284       0.614  29.983  35.055  1.00  0.00           H  
ATOM   4508  HZ  PHE A 284      -1.487  28.910  35.367  1.00  0.00           H  
ATOM   4509  N   ASN A 285       5.502  25.791  38.270  1.00  0.00           N  
ATOM   4510  CA  ASN A 285       6.788  25.197  38.603  1.00  0.00           C  
ATOM   4511  C   ASN A 285       6.643  24.349  39.879  1.00  0.00           C  
ATOM   4512  O   ASN A 285       7.593  23.770  40.402  1.00  0.00           O  
ATOM   4513  CB  ASN A 285       7.888  26.230  38.721  1.00  0.00           C  
ATOM   4514  CG  ASN A 285       7.672  27.319  39.745  1.00  0.00           C  
ATOM   4515  OD1 ASN A 285       6.562  27.558  40.219  1.00  0.00           O  
ATOM   4516  ND2 ASN A 285       8.760  28.006  40.095  1.00  0.00           N  
ATOM   4517  H   ASN A 285       5.274  26.682  38.662  1.00  0.00           H  
ATOM   4518  HA  ASN A 285       7.035  24.578  37.857  1.00  0.00           H  
ATOM   4519  HB2 ASN A 285       7.993  26.667  37.828  1.00  0.00           H  
ATOM   4520  HB3 ASN A 285       8.733  25.751  38.959  1.00  0.00           H  
ATOM   4521 HD21 ASN A 285       9.645  27.782  39.687  1.00  0.00           H  
ATOM   4522 HD22 ASN A 285       8.691  28.745  40.765  1.00  0.00           H  
ATOM   4523  N   ASP A 286       5.415  24.248  40.360  1.00  0.00           N  
ATOM   4524  CA  ASP A 286       5.017  23.454  41.504  1.00  0.00           C  
ATOM   4525  C   ASP A 286       4.302  22.200  40.986  1.00  0.00           C  
ATOM   4526  O   ASP A 286       3.204  22.306  40.429  1.00  0.00           O  
ATOM   4527  CB  ASP A 286       4.078  24.253  42.402  1.00  0.00           C  
ATOM   4528  CG  ASP A 286       3.613  23.584  43.666  1.00  0.00           C  
ATOM   4529  OD1 ASP A 286       3.640  22.341  43.790  1.00  0.00           O  
ATOM   4530  OD2 ASP A 286       3.173  24.313  44.596  1.00  0.00           O  
ATOM   4531  H   ASP A 286       4.698  24.765  39.893  1.00  0.00           H  
ATOM   4532  HA  ASP A 286       5.828  23.186  42.023  1.00  0.00           H  
ATOM   4533  HB2 ASP A 286       3.266  24.480  41.864  1.00  0.00           H  
ATOM   4534  HB3 ASP A 286       4.552  25.094  42.662  1.00  0.00           H  
ATOM   4535  N   VAL A 287       4.884  21.027  41.206  1.00  0.00           N  
ATOM   4536  CA  VAL A 287       4.305  19.764  40.759  1.00  0.00           C  
ATOM   4537  C   VAL A 287       2.893  19.504  41.228  1.00  0.00           C  
ATOM   4538  O   VAL A 287       2.107  18.844  40.517  1.00  0.00           O  
ATOM   4539  CB  VAL A 287       5.210  18.570  41.150  1.00  0.00           C  
ATOM   4540  CG1 VAL A 287       5.289  18.410  42.657  1.00  0.00           C  
ATOM   4541  CG2 VAL A 287       4.720  17.285  40.492  1.00  0.00           C  
ATOM   4542  H   VAL A 287       5.754  21.008  41.698  1.00  0.00           H  
ATOM   4543  HA  VAL A 287       4.279  19.794  39.760  1.00  0.00           H  
ATOM   4544  HB  VAL A 287       6.132  18.758  40.811  1.00  0.00           H  
ATOM   4545 HG11 VAL A 287       5.879  17.633  42.879  1.00  0.00           H  
ATOM   4546 HG12 VAL A 287       5.668  19.243  43.061  1.00  0.00           H  
ATOM   4547 HG13 VAL A 287       4.373  18.249  43.024  1.00  0.00           H  
ATOM   4548 HG21 VAL A 287       5.316  16.527  40.756  1.00  0.00           H  
ATOM   4549 HG22 VAL A 287       3.785  17.093  40.790  1.00  0.00           H  
ATOM   4550 HG23 VAL A 287       4.737  17.392  39.498  1.00  0.00           H  
ATOM   4551  N   ARG A 288       2.504  19.986  42.409  1.00  0.00           N  
ATOM   4552  CA  ARG A 288       1.153  19.792  42.915  1.00  0.00           C  
ATOM   4553  C   ARG A 288       0.140  20.504  42.028  1.00  0.00           C  
ATOM   4554  O   ARG A 288      -0.951  19.983  41.787  1.00  0.00           O  
ATOM   4555  CB  ARG A 288       1.038  20.298  44.358  1.00  0.00           C  
ATOM   4556  CG  ARG A 288       1.918  19.485  45.313  1.00  0.00           C  
ATOM   4557  CD  ARG A 288       1.967  20.163  46.677  1.00  0.00           C  
ATOM   4558  NE  ARG A 288       2.415  21.547  46.558  1.00  0.00           N  
ATOM   4559  CZ  ARG A 288       2.820  22.313  47.557  1.00  0.00           C  
ATOM   4560  NH1 ARG A 288       2.864  21.847  48.800  1.00  0.00           N  
ATOM   4561  NH2 ARG A 288       3.196  23.565  47.315  1.00  0.00           N  
ATOM   4562  H   ARG A 288       3.161  20.496  42.964  1.00  0.00           H  
ATOM   4563  HA  ARG A 288       0.949  18.813  42.906  1.00  0.00           H  
ATOM   4564  HB2 ARG A 288       0.085  20.224  44.653  1.00  0.00           H  
ATOM   4565  HB3 ARG A 288       1.324  21.256  44.390  1.00  0.00           H  
ATOM   4566  HG2 ARG A 288       2.844  19.424  44.940  1.00  0.00           H  
ATOM   4567  HG3 ARG A 288       1.537  18.566  45.413  1.00  0.00           H  
ATOM   4568  HD2 ARG A 288       2.601  19.664  47.268  1.00  0.00           H  
ATOM   4569  HD3 ARG A 288       1.053  20.149  47.082  1.00  0.00           H  
ATOM   4570  HE  ARG A 288       2.416  21.950  45.643  1.00  0.00           H  
ATOM   4571 HH11 ARG A 288       3.173  22.438  49.545  1.00  0.00           H  
ATOM   4572 HH12 ARG A 288       2.589  20.905  48.991  1.00  0.00           H  
ATOM   4573 HH21 ARG A 288       3.503  24.149  48.066  1.00  0.00           H  
ATOM   4574 HH22 ARG A 288       3.172  23.923  46.382  1.00  0.00           H  
ATOM   4575  N   VAL A 289       0.507  21.688  41.550  1.00  0.00           N  
ATOM   4576  CA  VAL A 289      -0.367  22.443  40.649  1.00  0.00           C  
ATOM   4577  C   VAL A 289      -0.512  21.675  39.336  1.00  0.00           C  
ATOM   4578  O   VAL A 289      -1.616  21.437  38.842  1.00  0.00           O  
ATOM   4579  CB  VAL A 289       0.209  23.837  40.377  1.00  0.00           C  
ATOM   4580  CG1 VAL A 289      -0.633  24.599  39.363  1.00  0.00           C  
ATOM   4581  CG2 VAL A 289       0.309  24.613  41.689  1.00  0.00           C  
ATOM   4582  H   VAL A 289       1.394  22.070  41.809  1.00  0.00           H  
ATOM   4583  HA  VAL A 289      -1.268  22.539  41.072  1.00  0.00           H  
ATOM   4584  HB  VAL A 289       1.130  23.730  40.004  1.00  0.00           H  
ATOM   4585 HG11 VAL A 289      -0.232  25.502  39.208  1.00  0.00           H  
ATOM   4586 HG12 VAL A 289      -0.657  24.092  38.501  1.00  0.00           H  
ATOM   4587 HG13 VAL A 289      -1.564  24.704  39.714  1.00  0.00           H  
ATOM   4588 HG21 VAL A 289       0.685  25.522  41.511  1.00  0.00           H  
ATOM   4589 HG22 VAL A 289      -0.601  24.702  42.094  1.00  0.00           H  
ATOM   4590 HG23 VAL A 289       0.909  24.123  42.321  1.00  0.00           H  
ATOM   4591  N   ARG A 290       0.632  21.251  38.794  1.00  0.00           N  
ATOM   4592  CA  ARG A 290       0.626  20.488  37.543  1.00  0.00           C  
ATOM   4593  C   ARG A 290      -0.130  19.177  37.675  1.00  0.00           C  
ATOM   4594  O   ARG A 290      -0.949  18.821  36.813  1.00  0.00           O  
ATOM   4595  CB  ARG A 290       2.062  20.260  37.073  1.00  0.00           C  
ATOM   4596  CG  ARG A 290       2.852  21.540  36.829  1.00  0.00           C  
ATOM   4597  CD  ARG A 290       4.066  21.241  35.953  1.00  0.00           C  
ATOM   4598  NE  ARG A 290       4.944  20.256  36.588  1.00  0.00           N  
ATOM   4599  CZ  ARG A 290       5.935  20.552  37.422  1.00  0.00           C  
ATOM   4600  NH1 ARG A 290       6.208  21.811  37.741  1.00  0.00           N  
ATOM   4601  NH2 ARG A 290       6.680  19.583  37.945  1.00  0.00           N  
ATOM   4602  H   ARG A 290       1.500  21.456  39.246  1.00  0.00           H  
ATOM   4603  HA  ARG A 290       0.162  21.040  36.850  1.00  0.00           H  
ATOM   4604  HB2 ARG A 290       2.033  19.742  36.218  1.00  0.00           H  
ATOM   4605  HB3 ARG A 290       2.539  19.726  37.771  1.00  0.00           H  
ATOM   4606  HG2 ARG A 290       3.159  21.913  37.705  1.00  0.00           H  
ATOM   4607  HG3 ARG A 290       2.267  22.208  36.369  1.00  0.00           H  
ATOM   4608  HD2 ARG A 290       4.578  22.087  35.804  1.00  0.00           H  
ATOM   4609  HD3 ARG A 290       3.754  20.881  35.074  1.00  0.00           H  
ATOM   4610  HE  ARG A 290       4.786  19.291  36.379  1.00  0.00           H  
ATOM   4611 HH11 ARG A 290       6.958  22.016  38.370  1.00  0.00           H  
ATOM   4612 HH12 ARG A 290       5.664  22.555  37.352  1.00  0.00           H  
ATOM   4613 HH21 ARG A 290       7.425  19.809  38.572  1.00  0.00           H  
ATOM   4614 HH22 ARG A 290       6.495  18.629  37.711  1.00  0.00           H  
ATOM   4615  N   THR A 291       0.085  18.435  38.763  1.00  0.00           N  
ATOM   4616  CA  THR A 291      -0.616  17.162  38.974  1.00  0.00           C  
ATOM   4617  C   THR A 291      -2.115  17.341  39.096  1.00  0.00           C  
ATOM   4618  O   THR A 291      -2.899  16.537  38.554  1.00  0.00           O  
ATOM   4619  CB  THR A 291      -0.036  16.439  40.208  1.00  0.00           C  
ATOM   4620  OG1 THR A 291       1.373  16.246  39.990  1.00  0.00           O  
ATOM   4621  CG2 THR A 291      -0.709  15.096  40.433  1.00  0.00           C  
ATOM   4622  H   THR A 291       0.738  18.753  39.450  1.00  0.00           H  
ATOM   4623  HA  THR A 291      -0.444  16.585  38.176  1.00  0.00           H  
ATOM   4624  HB  THR A 291      -0.168  17.012  41.017  1.00  0.00           H  
ATOM   4625  HG1 THR A 291       1.771  15.778  40.779  1.00  0.00           H  
ATOM   4626 HG21 THR A 291      -0.312  14.655  41.238  1.00  0.00           H  
ATOM   4627 HG22 THR A 291      -1.689  15.234  40.578  1.00  0.00           H  
ATOM   4628 HG23 THR A 291      -0.570  14.515  39.631  1.00  0.00           H  
ATOM   4629  N   ALA A 292      -2.563  18.400  39.779  1.00  0.00           N  
ATOM   4630  CA  ALA A 292      -3.988  18.681  39.937  1.00  0.00           C  
ATOM   4631  C   ALA A 292      -4.674  18.898  38.595  1.00  0.00           C  
ATOM   4632  O   ALA A 292      -5.750  18.362  38.318  1.00  0.00           O  
ATOM   4633  CB  ALA A 292      -4.168  19.913  40.822  1.00  0.00           C  
ATOM   4634  H   ALA A 292      -1.900  19.021  40.196  1.00  0.00           H  
ATOM   4635  HA  ALA A 292      -4.417  17.900  40.390  1.00  0.00           H  
ATOM   4636  HB1 ALA A 292      -5.143  20.106  40.931  1.00  0.00           H  
ATOM   4637  HB2 ALA A 292      -3.760  19.742  41.719  1.00  0.00           H  
ATOM   4638  HB3 ALA A 292      -3.718  20.698  40.396  1.00  0.00           H  
ATOM   4639  N   LEU A 293      -4.042  19.693  37.723  1.00  0.00           N  
ATOM   4640  CA  LEU A 293      -4.575  19.945  36.386  1.00  0.00           C  
ATOM   4641  C   LEU A 293      -4.655  18.646  35.584  1.00  0.00           C  
ATOM   4642  O   LEU A 293      -5.656  18.355  34.930  1.00  0.00           O  
ATOM   4643  CB  LEU A 293      -3.706  20.964  35.643  1.00  0.00           C  
ATOM   4644  CG  LEU A 293      -3.736  22.394  36.191  1.00  0.00           C  
ATOM   4645  CD1 LEU A 293      -2.768  23.275  35.417  1.00  0.00           C  
ATOM   4646  CD2 LEU A 293      -5.150  22.957  36.133  1.00  0.00           C  
ATOM   4647  H   LEU A 293      -3.182  20.126  37.994  1.00  0.00           H  
ATOM   4648  HA  LEU A 293      -5.498  20.320  36.477  1.00  0.00           H  
ATOM   4649  HB2 LEU A 293      -4.014  20.994  34.692  1.00  0.00           H  
ATOM   4650  HB3 LEU A 293      -2.760  20.643  35.677  1.00  0.00           H  
ATOM   4651  HG  LEU A 293      -3.445  22.371  37.147  1.00  0.00           H  
ATOM   4652 HD11 LEU A 293      -2.797  24.205  35.784  1.00  0.00           H  
ATOM   4653 HD12 LEU A 293      -1.841  22.910  35.506  1.00  0.00           H  
ATOM   4654 HD13 LEU A 293      -3.029  23.289  34.452  1.00  0.00           H  
ATOM   4655 HD21 LEU A 293      -5.152  23.890  36.494  1.00  0.00           H  
ATOM   4656 HD22 LEU A 293      -5.467  22.966  35.185  1.00  0.00           H  
ATOM   4657 HD23 LEU A 293      -5.759  22.385  36.683  1.00  0.00           H  
ATOM   4658  N   LYS A 294      -3.593  17.844  35.663  1.00  0.00           N  
ATOM   4659  CA  LYS A 294      -3.535  16.569  34.971  1.00  0.00           C  
ATOM   4660  C   LYS A 294      -4.645  15.634  35.441  1.00  0.00           C  
ATOM   4661  O   LYS A 294      -5.356  15.043  34.619  1.00  0.00           O  
ATOM   4662  CB  LYS A 294      -2.166  15.911  35.191  1.00  0.00           C  
ATOM   4663  CG  LYS A 294      -2.015  14.594  34.437  1.00  0.00           C  
ATOM   4664  CD  LYS A 294      -0.685  13.926  34.754  1.00  0.00           C  
ATOM   4665  CE  LYS A 294      -0.719  13.302  36.144  1.00  0.00           C  
ATOM   4666  NZ  LYS A 294       0.626  12.804  36.542  1.00  0.00           N  
ATOM   4667  H   LYS A 294      -2.811  18.130  36.217  1.00  0.00           H  
ATOM   4668  HA  LYS A 294      -3.653  16.734  33.992  1.00  0.00           H  
ATOM   4669  HB2 LYS A 294      -2.050  15.735  36.168  1.00  0.00           H  
ATOM   4670  HB3 LYS A 294      -1.455  16.541  34.879  1.00  0.00           H  
ATOM   4671  HG2 LYS A 294      -2.064  14.774  33.454  1.00  0.00           H  
ATOM   4672  HG3 LYS A 294      -2.759  13.980  34.701  1.00  0.00           H  
ATOM   4673  HD2 LYS A 294       0.044  14.610  34.718  1.00  0.00           H  
ATOM   4674  HD3 LYS A 294      -0.506  13.212  34.077  1.00  0.00           H  
ATOM   4675  HE2 LYS A 294      -1.363  12.537  36.143  1.00  0.00           H  
ATOM   4676  HE3 LYS A 294      -1.020  13.991  36.804  1.00  0.00           H  
ATOM   4677  HZ1 LYS A 294       0.575  12.401  37.456  1.00  0.00           H  
ATOM   4678  HZ2 LYS A 294       0.932  12.112  35.888  1.00  0.00           H  
ATOM   4679  HZ3 LYS A 294       1.275  13.565  36.549  1.00  0.00           H  
ATOM   4680  N   LEU A 295      -4.802  15.499  36.762  1.00  0.00           N  
ATOM   4681  CA  LEU A 295      -5.820  14.627  37.322  1.00  0.00           C  
ATOM   4682  C   LEU A 295      -7.238  15.146  37.210  1.00  0.00           C  
ATOM   4683  O   LEU A 295      -8.151  14.348  36.930  1.00  0.00           O  
ATOM   4684  CB  LEU A 295      -5.513  14.350  38.808  1.00  0.00           C  
ATOM   4685  CG  LEU A 295      -4.179  13.691  39.142  1.00  0.00           C  
ATOM   4686  CD1 LEU A 295      -4.042  13.538  40.657  1.00  0.00           C  
ATOM   4687  CD2 LEU A 295      -4.023  12.345  38.463  1.00  0.00           C  
ATOM   4688  H   LEU A 295      -4.204  16.011  37.379  1.00  0.00           H  
ATOM   4689  HA  LEU A 295      -5.776  13.755  36.834  1.00  0.00           H  
ATOM   4690  HB2 LEU A 295      -6.237  13.755  39.157  1.00  0.00           H  
ATOM   4691  HB3 LEU A 295      -5.542  15.227  39.288  1.00  0.00           H  
ATOM   4692  HG  LEU A 295      -3.445  14.290  38.821  1.00  0.00           H  
ATOM   4693 HD11 LEU A 295      -3.166  13.106  40.870  1.00  0.00           H  
ATOM   4694 HD12 LEU A 295      -4.083  14.439  41.088  1.00  0.00           H  
ATOM   4695 HD13 LEU A 295      -4.788  12.969  41.003  1.00  0.00           H  
ATOM   4696 HD21 LEU A 295      -3.138  11.949  38.708  1.00  0.00           H  
ATOM   4697 HD22 LEU A 295      -4.756  11.734  38.762  1.00  0.00           H  
ATOM   4698 HD23 LEU A 295      -4.072  12.464  37.471  1.00  0.00           H  
ATOM   4699  N   ALA A 296      -7.480  16.446  37.396  1.00  0.00           N  
ATOM   4700  CA  ALA A 296      -8.839  16.996  37.347  1.00  0.00           C  
ATOM   4701  C   ALA A 296      -9.465  17.031  35.967  1.00  0.00           C  
ATOM   4702  O   ALA A 296     -10.694  17.177  35.827  1.00  0.00           O  
ATOM   4703  CB  ALA A 296      -8.883  18.387  37.983  1.00  0.00           C  
ATOM   4704  H   ALA A 296      -6.713  17.062  37.574  1.00  0.00           H  
ATOM   4705  HA  ALA A 296      -9.413  16.401  37.910  1.00  0.00           H  
ATOM   4706  HB1 ALA A 296      -9.816  18.744  37.940  1.00  0.00           H  
ATOM   4707  HB2 ALA A 296      -8.593  18.326  38.938  1.00  0.00           H  
ATOM   4708  HB3 ALA A 296      -8.268  19.000  37.487  1.00  0.00           H  
ATOM   4709  N   LEU A 297      -8.651  16.910  34.919  1.00  0.00           N  
ATOM   4710  CA  LEU A 297      -9.169  16.881  33.552  1.00  0.00           C  
ATOM   4711  C   LEU A 297      -9.865  15.535  33.327  1.00  0.00           C  
ATOM   4712  O   LEU A 297      -9.246  14.488  33.562  1.00  0.00           O  
ATOM   4713  CB  LEU A 297      -8.032  17.073  32.559  1.00  0.00           C  
ATOM   4714  CG  LEU A 297      -8.395  17.181  31.079  1.00  0.00           C  
ATOM   4715  CD1 LEU A 297      -7.504  18.218  30.396  1.00  0.00           C  
ATOM   4716  CD2 LEU A 297      -8.253  15.829  30.395  1.00  0.00           C  
ATOM   4717  H   LEU A 297      -7.665  16.838  35.071  1.00  0.00           H  
ATOM   4718  HA  LEU A 297      -9.834  17.619  33.437  1.00  0.00           H  
ATOM   4719  HB2 LEU A 297      -7.413  16.294  32.659  1.00  0.00           H  
ATOM   4720  HB3 LEU A 297      -7.553  17.914  32.812  1.00  0.00           H  
ATOM   4721  HG  LEU A 297      -9.347  17.479  31.004  1.00  0.00           H  
ATOM   4722 HD11 LEU A 297      -7.748  18.282  29.428  1.00  0.00           H  
ATOM   4723 HD12 LEU A 297      -7.634  19.108  30.832  1.00  0.00           H  
ATOM   4724 HD13 LEU A 297      -6.547  17.942  30.480  1.00  0.00           H  
ATOM   4725 HD21 LEU A 297      -8.494  15.917  29.429  1.00  0.00           H  
ATOM   4726 HD22 LEU A 297      -7.308  15.512  30.475  1.00  0.00           H  
ATOM   4727 HD23 LEU A 297      -8.864  15.169  30.832  1.00  0.00           H  
ATOM   4728  N   ASP A 298     -11.121  15.569  32.910  1.00  0.00           N  
ATOM   4729  CA  ASP A 298     -11.873  14.337  32.667  1.00  0.00           C  
ATOM   4730  C   ASP A 298     -11.734  13.921  31.206  1.00  0.00           C  
ATOM   4731  O   ASP A 298     -12.412  14.441  30.318  1.00  0.00           O  
ATOM   4732  CB  ASP A 298     -13.336  14.543  33.055  1.00  0.00           C  
ATOM   4733  CG  ASP A 298     -14.125  13.256  33.131  1.00  0.00           C  
ATOM   4734  OD1 ASP A 298     -13.757  12.269  32.452  1.00  0.00           O  
ATOM   4735  OD2 ASP A 298     -15.134  13.216  33.877  1.00  0.00           O  
ATOM   4736  H   ASP A 298     -11.564  16.453  32.758  1.00  0.00           H  
ATOM   4737  HA  ASP A 298     -11.491  13.613  33.241  1.00  0.00           H  
ATOM   4738  HB2 ASP A 298     -13.764  15.137  32.374  1.00  0.00           H  
ATOM   4739  HB3 ASP A 298     -13.367  14.987  33.951  1.00  0.00           H  
ATOM   4740  N   ARG A 299     -10.850  12.949  30.960  1.00  0.00           N  
ATOM   4741  CA  ARG A 299     -10.580  12.460  29.619  1.00  0.00           C  
ATOM   4742  C   ARG A 299     -11.747  11.740  28.975  1.00  0.00           C  
ATOM   4743  O   ARG A 299     -11.913  11.798  27.749  1.00  0.00           O  
ATOM   4744  CB  ARG A 299      -9.360  11.519  29.633  1.00  0.00           C  
ATOM   4745  CG  ARG A 299      -8.071  12.286  29.852  1.00  0.00           C  
ATOM   4746  CD  ARG A 299      -6.992  11.398  30.479  1.00  0.00           C  
ATOM   4747  NE  ARG A 299      -5.885  12.269  30.874  1.00  0.00           N  
ATOM   4748  CZ  ARG A 299      -5.780  12.965  31.994  1.00  0.00           C  
ATOM   4749  NH1 ARG A 299      -6.712  12.887  32.942  1.00  0.00           N  
ATOM   4750  NH2 ARG A 299      -4.719  13.749  32.183  1.00  0.00           N  
ATOM   4751  H   ARG A 299     -10.356  12.543  31.729  1.00  0.00           H  
ATOM   4752  HA  ARG A 299     -10.353  13.247  29.046  1.00  0.00           H  
ATOM   4753  HB2 ARG A 299      -9.309  11.040  28.757  1.00  0.00           H  
ATOM   4754  HB3 ARG A 299      -9.471  10.853  30.371  1.00  0.00           H  
ATOM   4755  HG2 ARG A 299      -8.251  13.058  30.461  1.00  0.00           H  
ATOM   4756  HG3 ARG A 299      -7.741  12.626  28.971  1.00  0.00           H  
ATOM   4757  HD2 ARG A 299      -6.675  10.723  29.813  1.00  0.00           H  
ATOM   4758  HD3 ARG A 299      -7.360  10.928  31.281  1.00  0.00           H  
ATOM   4759  HE  ARG A 299      -5.126  12.347  30.228  1.00  0.00           H  
ATOM   4760 HH11 ARG A 299      -6.616  13.420  33.782  1.00  0.00           H  
ATOM   4761 HH12 ARG A 299      -7.508  12.295  32.813  1.00  0.00           H  
ATOM   4762 HH21 ARG A 299      -4.632  14.278  33.027  1.00  0.00           H  
ATOM   4763 HH22 ARG A 299      -4.009  13.808  31.481  1.00  0.00           H  
ATOM   4764  N   ASP A 300     -12.553  11.053  29.787  1.00  0.00           N  
ATOM   4765  CA  ASP A 300     -13.720  10.352  29.229  1.00  0.00           C  
ATOM   4766  C   ASP A 300     -14.685  11.389  28.656  1.00  0.00           C  
ATOM   4767  O   ASP A 300     -15.194  11.205  27.550  1.00  0.00           O  
ATOM   4768  CB  ASP A 300     -14.378   9.469  30.270  1.00  0.00           C  
ATOM   4769  CG  ASP A 300     -15.411   8.501  29.746  1.00  0.00           C  
ATOM   4770  OD1 ASP A 300     -15.787   8.554  28.554  1.00  0.00           O  
ATOM   4771  OD2 ASP A 300     -15.886   7.647  30.540  1.00  0.00           O  
ATOM   4772  H   ASP A 300     -12.365  11.015  30.768  1.00  0.00           H  
ATOM   4773  HA  ASP A 300     -13.406   9.770  28.479  1.00  0.00           H  
ATOM   4774  HB2 ASP A 300     -14.825  10.063  30.939  1.00  0.00           H  
ATOM   4775  HB3 ASP A 300     -13.660   8.939  30.721  1.00  0.00           H  
ATOM   4776  N   ILE A 301     -14.916  12.482  29.389  1.00  0.00           N  
ATOM   4777  CA  ILE A 301     -15.813  13.526  28.884  1.00  0.00           C  
ATOM   4778  C   ILE A 301     -15.275  14.113  27.581  1.00  0.00           C  
ATOM   4779  O   ILE A 301     -15.943  14.085  26.545  1.00  0.00           O  
ATOM   4780  CB  ILE A 301     -16.046  14.638  29.919  1.00  0.00           C  
ATOM   4781  CG1 ILE A 301     -17.011  14.132  31.007  1.00  0.00           C  
ATOM   4782  CG2 ILE A 301     -16.606  15.903  29.282  1.00  0.00           C  
ATOM   4783  CD1 ILE A 301     -17.078  15.030  32.223  1.00  0.00           C  
ATOM   4784  H   ILE A 301     -14.477  12.588  30.281  1.00  0.00           H  
ATOM   4785  HA  ILE A 301     -16.697  13.101  28.687  1.00  0.00           H  
ATOM   4786  HB  ILE A 301     -15.171  14.860  30.349  1.00  0.00           H  
ATOM   4787 HG12 ILE A 301     -16.709  13.225  31.300  1.00  0.00           H  
ATOM   4788 HG13 ILE A 301     -17.927  14.067  30.611  1.00  0.00           H  
ATOM   4789 HG21 ILE A 301     -16.743  16.599  29.987  1.00  0.00           H  
ATOM   4790 HG22 ILE A 301     -15.962  16.244  28.597  1.00  0.00           H  
ATOM   4791 HG23 ILE A 301     -17.481  15.696  28.844  1.00  0.00           H  
ATOM   4792 HD11 ILE A 301     -17.719  14.645  32.887  1.00  0.00           H  
ATOM   4793 HD12 ILE A 301     -16.170  15.098  32.637  1.00  0.00           H  
ATOM   4794 HD13 ILE A 301     -17.388  15.940  31.949  1.00  0.00           H  
ATOM   4795  N   ILE A 302     -14.062  14.648  27.632  1.00  0.00           N  
ATOM   4796  CA  ILE A 302     -13.469  15.252  26.435  1.00  0.00           C  
ATOM   4797  C   ILE A 302     -13.431  14.299  25.261  1.00  0.00           C  
ATOM   4798  O   ILE A 302     -14.000  14.572  24.190  1.00  0.00           O  
ATOM   4799  CB  ILE A 302     -12.075  15.805  26.786  1.00  0.00           C  
ATOM   4800  CG1 ILE A 302     -12.276  17.053  27.664  1.00  0.00           C  
ATOM   4801  CG2 ILE A 302     -11.261  16.136  25.548  1.00  0.00           C  
ATOM   4802  CD1 ILE A 302     -11.236  17.223  28.740  1.00  0.00           C  
ATOM   4803  H   ILE A 302     -13.550  14.639  28.491  1.00  0.00           H  
ATOM   4804  HA  ILE A 302     -14.043  16.028  26.174  1.00  0.00           H  
ATOM   4805  HB  ILE A 302     -11.582  15.116  27.318  1.00  0.00           H  
ATOM   4806 HG12 ILE A 302     -13.173  16.988  28.102  1.00  0.00           H  
ATOM   4807 HG13 ILE A 302     -12.251  17.860  27.073  1.00  0.00           H  
ATOM   4808 HG21 ILE A 302     -10.367  16.490  25.822  1.00  0.00           H  
ATOM   4809 HG22 ILE A 302     -11.138  15.309  24.999  1.00  0.00           H  
ATOM   4810 HG23 ILE A 302     -11.742  16.826  25.008  1.00  0.00           H  
ATOM   4811 HD11 ILE A 302     -11.432  18.051  29.266  1.00  0.00           H  
ATOM   4812 HD12 ILE A 302     -11.253  16.430  29.349  1.00  0.00           H  
ATOM   4813 HD13 ILE A 302     -10.332  17.302  28.320  1.00  0.00           H  
ATOM   4814  N   VAL A 303     -12.774  13.159  25.420  1.00  0.00           N  
ATOM   4815  CA  VAL A 303     -12.635  12.184  24.352  1.00  0.00           C  
ATOM   4816  C   VAL A 303     -13.920  11.540  23.880  1.00  0.00           C  
ATOM   4817  O   VAL A 303     -14.137  11.460  22.651  1.00  0.00           O  
ATOM   4818  CB  VAL A 303     -11.616  11.092  24.780  1.00  0.00           C  
ATOM   4819  CG1 VAL A 303     -11.499  10.006  23.736  1.00  0.00           C  
ATOM   4820  CG2 VAL A 303     -10.263  11.732  25.065  1.00  0.00           C  
ATOM   4821  H   VAL A 303     -12.359  12.963  26.308  1.00  0.00           H  
ATOM   4822  HA  VAL A 303     -12.241  12.662  23.567  1.00  0.00           H  
ATOM   4823  HB  VAL A 303     -11.946  10.674  25.627  1.00  0.00           H  
ATOM   4824 HG11 VAL A 303     -10.838   9.321  24.041  1.00  0.00           H  
ATOM   4825 HG12 VAL A 303     -12.391   9.573  23.604  1.00  0.00           H  
ATOM   4826 HG13 VAL A 303     -11.191  10.406  22.872  1.00  0.00           H  
ATOM   4827 HG21 VAL A 303      -9.611  11.025  25.340  1.00  0.00           H  
ATOM   4828 HG22 VAL A 303      -9.930  12.190  24.240  1.00  0.00           H  
ATOM   4829 HG23 VAL A 303     -10.359  12.401  25.802  1.00  0.00           H  
ATOM   4830  N   ASN A 304     -14.774  11.042  24.772  1.00  0.00           N  
ATOM   4831  CA  ASN A 304     -15.983  10.350  24.353  1.00  0.00           C  
ATOM   4832  C   ASN A 304     -17.257  11.163  24.346  1.00  0.00           C  
ATOM   4833  O   ASN A 304     -18.228  10.734  23.697  1.00  0.00           O  
ATOM   4834  CB  ASN A 304     -16.216   9.112  25.249  1.00  0.00           C  
ATOM   4835  CG  ASN A 304     -15.046   8.154  25.202  1.00  0.00           C  
ATOM   4836  OD1 ASN A 304     -14.436   7.951  24.148  1.00  0.00           O  
ATOM   4837  ND2 ASN A 304     -14.720   7.559  26.346  1.00  0.00           N  
ATOM   4838  H   ASN A 304     -14.581  11.146  25.748  1.00  0.00           H  
ATOM   4839  HA  ASN A 304     -15.832  10.021  23.421  1.00  0.00           H  
ATOM   4840  HB2 ASN A 304     -17.037   8.635  24.935  1.00  0.00           H  
ATOM   4841  HB3 ASN A 304     -16.347   9.416  26.193  1.00  0.00           H  
ATOM   4842 HD21 ASN A 304     -15.242   7.753  27.177  1.00  0.00           H  
ATOM   4843 HD22 ASN A 304     -13.953   6.918  26.375  1.00  0.00           H  
ATOM   4844  N   LYS A 305     -17.315  12.278  25.059  1.00  0.00           N  
ATOM   4845  CA  LYS A 305     -18.544  13.068  25.085  1.00  0.00           C  
ATOM   4846  C   LYS A 305     -18.443  14.314  24.213  1.00  0.00           C  
ATOM   4847  O   LYS A 305     -19.319  14.532  23.365  1.00  0.00           O  
ATOM   4848  CB  LYS A 305     -18.930  13.456  26.510  1.00  0.00           C  
ATOM   4849  CG  LYS A 305     -18.837  12.376  27.560  1.00  0.00           C  
ATOM   4850  CD  LYS A 305     -19.941  11.346  27.477  1.00  0.00           C  
ATOM   4851  CE  LYS A 305     -19.420   9.941  27.235  1.00  0.00           C  
ATOM   4852  NZ  LYS A 305     -18.820   9.341  28.464  1.00  0.00           N  
ATOM   4853  H   LYS A 305     -16.517  12.579  25.580  1.00  0.00           H  
ATOM   4854  HA  LYS A 305     -19.279  12.498  24.716  1.00  0.00           H  
ATOM   4855  HB2 LYS A 305     -19.877  13.777  26.490  1.00  0.00           H  
ATOM   4856  HB3 LYS A 305     -18.330  14.205  26.792  1.00  0.00           H  
ATOM   4857  HG2 LYS A 305     -18.876  12.808  28.461  1.00  0.00           H  
ATOM   4858  HG3 LYS A 305     -17.960  11.907  27.453  1.00  0.00           H  
ATOM   4859  HD2 LYS A 305     -20.553  11.593  26.726  1.00  0.00           H  
ATOM   4860  HD3 LYS A 305     -20.450  11.354  28.338  1.00  0.00           H  
ATOM   4861  HE2 LYS A 305     -18.722   9.975  26.520  1.00  0.00           H  
ATOM   4862  HE3 LYS A 305     -20.179   9.364  26.933  1.00  0.00           H  
ATOM   4863  HZ1 LYS A 305     -18.491   8.419  28.259  1.00  0.00           H  
ATOM   4864  HZ2 LYS A 305     -18.055   9.907  28.772  1.00  0.00           H  
ATOM   4865  HZ3 LYS A 305     -19.512   9.295  29.185  1.00  0.00           H  
ATOM   4866  N   VAL A 306     -17.400  15.123  24.405  1.00  0.00           N  
ATOM   4867  CA  VAL A 306     -17.281  16.360  23.632  1.00  0.00           C  
ATOM   4868  C   VAL A 306     -16.685  16.175  22.250  1.00  0.00           C  
ATOM   4869  O   VAL A 306     -17.197  16.763  21.280  1.00  0.00           O  
ATOM   4870  CB  VAL A 306     -16.585  17.491  24.409  1.00  0.00           C  
ATOM   4871  CG1 VAL A 306     -16.875  17.381  25.910  1.00  0.00           C  
ATOM   4872  CG2 VAL A 306     -15.093  17.577  24.178  1.00  0.00           C  
ATOM   4873  H   VAL A 306     -16.699  14.884  25.077  1.00  0.00           H  
ATOM   4874  HA  VAL A 306     -18.218  16.674  23.481  1.00  0.00           H  
ATOM   4875  HB  VAL A 306     -16.982  18.353  24.094  1.00  0.00           H  
ATOM   4876 HG11 VAL A 306     -16.414  18.125  26.394  1.00  0.00           H  
ATOM   4877 HG12 VAL A 306     -17.861  17.444  26.064  1.00  0.00           H  
ATOM   4878 HG13 VAL A 306     -16.540  16.503  26.251  1.00  0.00           H  
ATOM   4879 HG21 VAL A 306     -14.716  18.332  24.714  1.00  0.00           H  
ATOM   4880 HG22 VAL A 306     -14.662  16.720  24.460  1.00  0.00           H  
ATOM   4881 HG23 VAL A 306     -14.915  17.736  23.207  1.00  0.00           H  
ATOM   4882  N   LYS A 307     -15.633  15.388  22.108  1.00  0.00           N  
ATOM   4883  CA  LYS A 307     -14.980  15.183  20.809  1.00  0.00           C  
ATOM   4884  C   LYS A 307     -15.588  13.996  20.078  1.00  0.00           C  
ATOM   4885  O   LYS A 307     -16.108  14.115  18.964  1.00  0.00           O  
ATOM   4886  CB  LYS A 307     -13.487  15.000  21.049  1.00  0.00           C  
ATOM   4887  CG  LYS A 307     -12.645  14.531  19.894  1.00  0.00           C  
ATOM   4888  CD  LYS A 307     -12.177  15.671  19.020  1.00  0.00           C  
ATOM   4889  CE  LYS A 307     -10.751  15.479  18.548  1.00  0.00           C  
ATOM   4890  NZ  LYS A 307     -10.593  14.448  17.500  1.00  0.00           N  
ATOM   4891  H   LYS A 307     -15.270  14.917  22.912  1.00  0.00           H  
ATOM   4892  HA  LYS A 307     -15.115  16.003  20.252  1.00  0.00           H  
ATOM   4893  HB2 LYS A 307     -13.383  14.332  21.785  1.00  0.00           H  
ATOM   4894  HB3 LYS A 307     -13.122  15.882  21.346  1.00  0.00           H  
ATOM   4895  HG2 LYS A 307     -13.186  13.901  19.337  1.00  0.00           H  
ATOM   4896  HG3 LYS A 307     -11.844  14.053  20.254  1.00  0.00           H  
ATOM   4897  HD2 LYS A 307     -12.232  16.522  19.543  1.00  0.00           H  
ATOM   4898  HD3 LYS A 307     -12.776  15.732  18.221  1.00  0.00           H  
ATOM   4899  HE2 LYS A 307     -10.193  15.215  19.335  1.00  0.00           H  
ATOM   4900  HE3 LYS A 307     -10.421  16.350  18.183  1.00  0.00           H  
ATOM   4901  HZ1 LYS A 307      -9.629  14.380  17.242  1.00  0.00           H  
ATOM   4902  HZ2 LYS A 307     -10.907  13.566  17.850  1.00  0.00           H  
ATOM   4903  HZ3 LYS A 307     -11.136  14.701  16.699  1.00  0.00           H  
ATOM   4904  N   ASN A 308     -15.510  12.830  20.702  1.00  0.00           N  
ATOM   4905  CA  ASN A 308     -16.042  11.587  20.175  1.00  0.00           C  
ATOM   4906  C   ASN A 308     -15.750  11.329  18.709  1.00  0.00           C  
ATOM   4907  O   ASN A 308     -16.653  11.129  17.885  1.00  0.00           O  
ATOM   4908  CB  ASN A 308     -17.559  11.558  20.447  1.00  0.00           C  
ATOM   4909  CG  ASN A 308     -18.129  10.155  20.398  1.00  0.00           C  
ATOM   4910  OD1 ASN A 308     -19.268   9.965  19.956  1.00  0.00           O  
ATOM   4911  ND2 ASN A 308     -17.357   9.171  20.844  1.00  0.00           N  
ATOM   4912  H   ASN A 308     -15.056  12.805  21.593  1.00  0.00           H  
ATOM   4913  HA  ASN A 308     -15.630  10.840  20.698  1.00  0.00           H  
ATOM   4914  HB2 ASN A 308     -18.020  12.116  19.757  1.00  0.00           H  
ATOM   4915  HB3 ASN A 308     -17.730  11.942  21.354  1.00  0.00           H  
ATOM   4916 HD21 ASN A 308     -16.442   9.372  21.193  1.00  0.00           H  
ATOM   4917 HD22 ASN A 308     -17.691   8.228  20.831  1.00  0.00           H  
ATOM   4918  N   GLN A 309     -14.466  11.304  18.330  1.00  0.00           N  
ATOM   4919  CA  GLN A 309     -14.081  11.061  16.944  1.00  0.00           C  
ATOM   4920  C   GLN A 309     -13.217   9.811  16.816  1.00  0.00           C  
ATOM   4921  O   GLN A 309     -12.610   9.560  15.770  1.00  0.00           O  
ATOM   4922  CB  GLN A 309     -13.376  12.280  16.346  1.00  0.00           C  
ATOM   4923  CG  GLN A 309     -14.288  13.490  16.194  1.00  0.00           C  
ATOM   4924  CD  GLN A 309     -13.594  14.695  15.606  1.00  0.00           C  
ATOM   4925  OE1 GLN A 309     -12.392  14.665  15.318  1.00  0.00           O  
ATOM   4926  NE2 GLN A 309     -14.349  15.778  15.422  1.00  0.00           N  
ATOM   4927  H   GLN A 309     -13.753  11.456  19.014  1.00  0.00           H  
ATOM   4928  HA  GLN A 309     -14.918  10.907  16.419  1.00  0.00           H  
ATOM   4929  HB2 GLN A 309     -13.025  12.032  15.443  1.00  0.00           H  
ATOM   4930  HB3 GLN A 309     -12.614  12.530  16.943  1.00  0.00           H  
ATOM   4931  HG2 GLN A 309     -14.640  13.737  17.097  1.00  0.00           H  
ATOM   4932  HG3 GLN A 309     -15.049  13.240  15.596  1.00  0.00           H  
ATOM   4933 HE21 GLN A 309     -15.318  15.760  15.669  1.00  0.00           H  
ATOM   4934 HE22 GLN A 309     -13.946  16.609  15.037  1.00  0.00           H  
ATOM   4935  N   GLY A 310     -13.191   9.010  17.883  1.00  0.00           N  
ATOM   4936  CA  GLY A 310     -12.435   7.773  17.908  1.00  0.00           C  
ATOM   4937  C   GLY A 310     -11.123   7.877  18.668  1.00  0.00           C
[truncated: 407,107 more chars]
