# Supplementary material for: FastGrow: on-the-fly growing and its application to DYRK1A
Source: J Comput Aided Mol Des. 2022 Aug 22;36(9):639–51. doi: 10.1007/s10822-022-00469-y (PMC9512872; doi:10.1007/s10822-022-00469-y)
Supplement: Supplementary file 3 — (zip 300339 KB) [file 10822_2022_469_MOESM3_ESM.zip › validation_sets/cross_growing/1b9j_1jet/1jet_core.mol2]

@<TRIPOS>MOLECULE
1jet
  56   55
SMALL
USER_CHARGES
@<TRIPOS>ATOM
   1 O1          -0.4855    20.8198    17.2969 O.co2        1    LIG  -1.0000
   2 O2          -1.8801    20.6799    15.5681 O.co2        1    LIG   0.0000
   3 O3           2.5457    20.3721    14.0854 O.2          1    LIG   0.0000
   4 O4           4.3913    17.4139    15.7432 O.2          1    LIG   0.0000
   5 N5          -3.7237    17.7345    12.7892 N.4          1    LIG   1.0000
   6 N6           6.6452    14.3820    10.8644 N.4          1    LIG   1.0000
   7 N7           1.5378    19.6832    15.9930 N.am         1    LIG   0.0000
   8 N8           5.0120    19.5389    15.3020 N.am         1    LIG   0.0000
   9 N9           6.8539    16.4433    14.9818 N.3          1    LIG   0.0000
  10 C10         -0.7992    20.4211    16.1579 C.2          1    LIG   0.0000
  11 C11          2.6109    20.0841    15.2797 C.2          1    LIG   0.0000
  12 C12          5.1491    18.2254    15.1987 C.2          1    LIG   0.0000
  13 C13          0.2308    19.5994    15.3746 C.3          1    LIG   0.0000
  14 C14          3.9185    20.1559    16.0452 C.3          1    LIG   0.0000
  15 C15          6.3653    17.7438    14.4249 C.3          1    LIG   0.0000
  16 C16         -2.4469    17.2207    12.2257 C.3          1    LIG   0.0000
  17 C17          6.3971    15.7803    10.3923 C.3          1    LIG   0.0000
  18 C18         -0.2435    18.1460    15.2402 C.3          1    LIG   0.0000
  19 C19          6.0865    17.6384    12.9330 C.3          1    LIG   0.0000
  20 C20         -1.4276    16.9513    13.3283 C.3          1    LIG   0.0000
  21 C21          5.1177    16.3301    11.0168 C.3          1    LIG   0.0000
  22 C22         -1.4943    18.0238    14.3769 C.3          1    LIG   0.0000
  23 C23          5.2514    16.4329    12.5323 C.3          1    LIG   0.0000
  24 C24          4.2752    21.6160    16.3302 C.3          1    LIG   0.0000
  25 H25         -4.3722    17.9022    12.0467 H            1    LIG   0.0000
  26 H26         -4.1059    17.0586    13.4194 H            1    LIG   0.0000
  27 H27         -3.5515    18.5883    13.2806 H            1    LIG   0.0000
  28 H28          7.4852    14.0339    10.4484 H            1    LIG   0.0000
  29 H29          6.7397    14.3782    11.8599 H            1    LIG   0.0000
  30 H30          5.8763    13.7997    10.6003 H            1    LIG   0.0000
  31 H31          1.6460    19.4417    16.9574 H            1    LIG   0.0000
  32 H32          5.6831    20.1297    14.8540 H            1    LIG   0.0000
  33 H33          7.0278    16.5445    15.9614 H            1    LIG   0.0000
  34 H34          6.1606    15.7373    14.8375 H            1    LIG   0.0000
  35 H35          0.2995    19.9872    14.4554 H            1    LIG   0.0000
  36 H36          3.8091    19.6754    16.9153 H            1    LIG   0.0000
  37 H37          7.0916    18.4195    14.5506 H            1    LIG   0.0000
  38 H38         -2.6269    16.3695    11.7326 H            1    LIG   0.0000
  39 H39         -2.0725    17.8993    11.5938 H            1    LIG   0.0000
  40 H40          7.1685    16.3594    10.6562 H            1    LIG   0.0000
  41 H41          6.3050    15.7809     9.3966 H            1    LIG   0.0000
  42 H42         -0.4455    17.7879    16.1517 H            1    LIG   0.0000
  43 H43          0.4883    17.6059    14.8245 H            1    LIG   0.0000
  44 H44          6.9629    17.5844    12.4544 H            1    LIG   0.0000
  45 H45          5.6007    18.4642    12.6467 H            1    LIG   0.0000
  46 H46         -1.6244    16.0660    13.7496 H            1    LIG   0.0000
  47 H47         -0.5098    16.9350    12.9316 H            1    LIG   0.0000
  48 H48          4.9350    17.2390    10.6421 H            1    LIG   0.0000
  49 H49          4.3572    15.7195    10.7961 H            1    LIG   0.0000
  50 H50         -1.6434    18.8997    13.9181 H            1    LIG   0.0000
  51 H51         -2.2693    17.8256    14.9769 H            1    LIG   0.0000
  52 H52          4.3399    16.5199    12.9345 H            1    LIG   0.0000
  53 H53          5.6903    15.6033    12.8776 H            1    LIG   0.0000
  54 H54          3.4404    22.1315    16.5231 H            1    LIG   0.0000
  55 H55          4.7329    22.0091    15.5326 H            1    LIG   0.0000
  56 R56          4.8856    21.6619    17.1210 Du           1    LIG   0.0000
@<TRIPOS>BOND
   1        1       10 ar
   2        2       10 ar
   3        3       11 2
   4        4       12 2
   5        5       16 1
   6        5       25 1
   7        5       26 1
   8        5       27 1
   9        6       17 1
  10        6       28 1
  11        6       29 1
  12        6       30 1
  13        7       11 am
  14        7       13 1
  15        7       31 1
  16        8       12 am
  17        8       14 1
  18        8       32 1
  19        9       15 1
  20        9       33 1
  21        9       34 1
  22       10       13 1
  23       11       14 1
  24       12       15 1
  25       13       18 1
  26       13       35 1
  27       14       24 1
  28       14       36 1
  29       15       19 1
  30       15       37 1
  31       16       20 1
  32       16       38 1
  33       16       39 1
  34       17       21 1
  35       17       40 1
  36       17       41 1
  37       18       22 1
  38       18       42 1
  39       18       43 1
  40       19       23 1
  41       19       44 1
  42       19       45 1
  43       20       22 1
  44       20       46 1
  45       20       47 1
  46       21       23 1
  47       21       48 1
  48       21       49 1
  49       22       50 1
  50       22       51 1
  51       23       52 1
  52       23       53 1
  53       24       54 1
  54       24       56 1
  55       24       55 1
