# Supplementary material for: FastGrow: on-the-fly growing and its application to DYRK1A
Source: J Comput Aided Mol Des. 2022 Aug 22;36(9):639–51. doi: 10.1007/s10822-022-00469-y (PMC9512872; doi:10.1007/s10822-022-00469-y)
Supplement: Supplementary file 3 — (zip 300339 KB) [file 10822_2022_469_MOESM3_ESM.zip › validation_sets/cross_growing/1b9j_1jet/1b9j_core.mol2]

@<TRIPOS>MOLECULE
1b9j
  57   56
SMALL
USER_CHARGES
@<TRIPOS>ATOM
   1 O1          -1.7670    20.9340    15.3740 O.co2        1    LIG  -1.0000
   2 O2          -0.4940    20.9340    17.1970 O.co2        1    LIG   0.0000
   3 O3           4.5010    17.4540    15.8810 O.2          1    LIG   0.0000
   4 O4           2.5550    20.4520    14.1020 O.2          1    LIG   0.0000
   5 N5           6.9680    16.5180    15.1370 N.4          1    LIG   1.0000
   6 N6           6.6860    14.4660    10.9100 N.4          1    LIG   1.0000
   7 N7          -2.9390    16.8030    11.7770 N.4          1    LIG   1.0000
   8 N8           5.0010    19.5670    15.3040 N.am         1    LIG   0.0000
   9 N9           1.5100    19.7250    15.9380 N.am         1    LIG   0.0000
  10 C10         -0.7570    20.6010    16.0220 C.2          1    LIG   0.0000
  11 C11          5.2330    18.2580    15.3170 C.2          1    LIG   0.0000
  12 C12          2.5980    20.1540    15.2880 C.2          1    LIG   0.0000
  13 C13          6.4590    17.7920    14.5610 C.3          1    LIG   0.0000
  14 C14          0.2260    19.7150    15.2460 C.3          1    LIG   0.0000
  15 C15          3.9000    20.1550    16.0690 C.3          1    LIG   0.0000
  16 C16          6.5240    15.8850    10.4800 C.3          1    LIG   0.0000
  17 C17         -3.3970    16.9820    13.1820 C.3          1    LIG   0.0000
  18 C18          4.2860    21.6050    16.4320 C.3          1    LIG   0.0000
  19 C19          6.2740    17.7080    13.0310 C.3          1    LIG   0.0000
  20 C20         -0.3840    18.3050    15.1970 C.3          1    LIG   0.0000
  21 C21          5.2460    16.4740    11.0950 C.3          1    LIG   0.0000
  22 C22         -2.1520    16.9300    14.0720 C.3          1    LIG   0.0000
  23 C23          5.3660    16.5370    12.6220 C.3          1    LIG   0.0000
  24 C24         -1.4300    18.2580    14.0720 C.3          1    LIG   0.0000
  25 H25          7.7833    16.2197    14.6247 H            1    LIG   0.0000
  26 H26          6.2530    15.8105    15.0721 H            1    LIG   0.0000
  27 H27          7.2127    16.6607    16.1044 H            1    LIG   0.0000
  28 H28          7.5261    14.0855    10.5032 H            1    LIG   0.0000
  29 H29          5.8906    13.9287    10.6023 H            1    LIG   0.0000
  30 H30          6.7509    14.4248    11.9151 H            1    LIG   0.0000
  31 H31         -3.7342    16.8316    11.1582 H            1    LIG   0.0000
  32 H32         -2.4742    15.9132    11.6859 H            1    LIG   0.0000
  33 H33         -2.2986    17.5430    11.5355 H            1    LIG   0.0000
  34 H34          5.5915    20.1630    14.7598 H            1    LIG   0.0000
  35 H35          1.5763    19.4151    16.8864 H            1    LIG   0.0000
  36 H36          7.2360    18.5517    14.7315 H            1    LIG   0.0000
  37 H37          0.3597    20.0972    14.2232 H            1    LIG   0.0000
  38 H38          3.7565    19.5733    16.9915 H            1    LIG   0.0000
  39 H39          7.3933    16.4694    10.8156 H            1    LIG   0.0000
  40 H40          6.4545    15.9281     9.3831 H            1    LIG   0.0000
  41 H41         -3.9003    17.9537    13.2938 H            1    LIG   0.0000
  42 H42         -4.0919    16.1752    13.4579 H            1    LIG   0.0000
  43 H43          3.3730    22.1726    16.6651 H            1    LIG   0.0000
  44 H44          4.7960    22.0670    15.5738 H            1    LIG   0.0000
  45 H45          7.2595    17.5734    12.5613 H            1    LIG   0.0000
  46 H46          5.8237    18.6467    12.6760 H            1    LIG   0.0000
  47 H47         -0.8653    18.0765    16.1593 H            1    LIG   0.0000
  48 H48          0.4066    17.5666    14.9980 H            1    LIG   0.0000
  49 H49          5.0895    17.4893    10.7018 H            1    LIG   0.0000
  50 H50          4.3887    15.8400    10.8249 H            1    LIG   0.0000
  51 H51         -2.4553    16.6855    15.1007 H            1    LIG   0.0000
  52 H52         -1.4727    16.1513    13.6950 H            1    LIG   0.0000
  53 H53          4.3672    16.6804    13.0601 H            1    LIG   0.0000
  54 H54          5.7971    15.5953    12.9925 H            1    LIG   0.0000
  55 H55         -0.9262    18.3955    13.1039 H            1    LIG   0.0000
  56 H56         -2.1603    19.0665    14.2234 H            1    LIG   0.0000
  57 R57          5.2310    21.6380    17.6610 Du           1    LIG   0.0000
@<TRIPOS>BOND
   1        1       10 ar
   2        2       10 ar
   3        3       11 2
   4        4       12 2
   5        5       13 1
   6        5       25 1
   7        5       26 1
   8        5       27 1
   9        6       16 1
  10        6       28 1
  11        6       29 1
  12        6       30 1
  13        7       17 1
  14        7       31 1
  15        7       32 1
  16        7       33 1
  17        8       11 am
  18        8       15 1
  19        8       34 1
  20        9       12 am
  21        9       14 1
  22        9       35 1
  23       10       14 1
  24       11       13 1
  25       12       15 1
  26       13       19 1
  27       13       36 1
  28       14       20 1
  29       14       37 1
  30       15       18 1
  31       15       38 1
  32       18       57 1
  33       16       21 1
  34       16       39 1
  35       16       40 1
  36       17       22 1
  37       17       41 1
  38       17       42 1
  39       18       43 1
  40       18       44 1
  41       19       23 1
  42       19       45 1
  43       19       46 1
  44       20       24 1
  45       20       47 1
  46       20       48 1
  47       21       23 1
  48       21       49 1
  49       21       50 1
  50       22       24 1
  51       22       51 1
  52       22       52 1
  53       23       53 1
  54       23       54 1
  55       24       55 1
  56       24       56 1
