# Supplementary material for: FastGrow: on-the-fly growing and its application to DYRK1A
Source: J Comput Aided Mol Des. 2022 Aug 22;36(9):639–51. doi: 10.1007/s10822-022-00469-y (PMC9512872; doi:10.1007/s10822-022-00469-y)
Supplement: Supplementary file 3 — (zip 300339 KB) [file 10822_2022_469_MOESM3_ESM.zip › validation_sets/cross_growing/1b9j_1jet/1b9j_ligand.mol2]

@<TRIPOS>MOLECULE
1b9j_ligand
  66   65
SMALL
USER_CHARGES
@<TRIPOS>ATOM
   1 N1           6.9680    16.5180    15.1370 N.4          1    LIG   1.0000
   2 C2           6.4590    17.7920    14.5610 C.3          1    LIG   0.0000
   3 C3           5.2330    18.2580    15.3170 C.2          1    LIG   0.0000
   4 O4           4.5010    17.4540    15.8810 O.2          1    LIG   0.0000
   5 C5           6.2740    17.7080    13.0310 C.3          1    LIG   0.0000
   6 C6           5.3660    16.5370    12.6220 C.3          1    LIG   0.0000
   7 C7           5.2460    16.4740    11.0950 C.3          1    LIG   0.0000
   8 C8           6.5240    15.8850    10.4800 C.3          1    LIG   0.0000
   9 N9           6.6860    14.4660    10.9100 N.4          1    LIG   1.0000
  10 N10          5.0010    19.5670    15.3040 N.am         1    LIG   0.0000
  11 C11          3.9000    20.1550    16.0690 C.3          1    LIG   0.0000
  12 C12          2.5980    20.1540    15.2880 C.2          1    LIG   0.0000
  13 O13          2.5550    20.4520    14.1020 O.2          1    LIG   0.0000
  14 C14          4.2860    21.6050    16.4320 C.3          1    LIG   0.0000
  15 C15          5.2310    21.6380    17.6610 C.3          1    LIG   0.0000
  16 C16          6.6620    21.3850    17.2120 C.3          1    LIG   0.0000
  17 C17          5.1140    22.9610    18.3830 C.3          1    LIG   0.0000
  18 N18          1.5100    19.7250    15.9380 N.am         1    LIG   0.0000
  19 C19          0.2260    19.7150    15.2460 C.3          1    LIG   0.0000
  20 C20         -0.7570    20.6010    16.0220 C.2          1    LIG   0.0000
  21 O21         -1.7670    20.9340    15.3740 O.co2        1    LIG  -1.0000
  22 C22         -0.3840    18.3050    15.1970 C.3          1    LIG   0.0000
  23 C23         -1.4300    18.2580    14.0720 C.3          1    LIG   0.0000
  24 C24         -2.1520    16.9300    14.0720 C.3          1    LIG   0.0000
  25 C25         -3.3970    16.9820    13.1820 C.3          1    LIG   0.0000
  26 N26         -2.9390    16.8030    11.7770 N.4          1    LIG   1.0000
  27 O27         -0.4940    20.9340    17.1970 O.co2        1    LIG   0.0000
  28 H28          7.7833    16.2197    14.6247 H            1    LIG   0.0000
  29 H29          6.2530    15.8105    15.0721 H            1    LIG   0.0000
  30 H30          7.2127    16.6607    16.1044 H            1    LIG   0.0000
  31 H31          7.2360    18.5517    14.7315 H            1    LIG   0.0000
  32 H32          7.2595    17.5734    12.5613 H            1    LIG   0.0000
  33 H33          5.8237    18.6467    12.6760 H            1    LIG   0.0000
  34 H34          4.3672    16.6804    13.0601 H            1    LIG   0.0000
  35 H35          5.7971    15.5953    12.9925 H            1    LIG   0.0000
  36 H36          5.0895    17.4893    10.7018 H            1    LIG   0.0000
  37 H37          4.3887    15.8400    10.8249 H            1    LIG   0.0000
  38 H38          7.3933    16.4694    10.8156 H            1    LIG   0.0000
  39 H39          6.4545    15.9281     9.3831 H            1    LIG   0.0000
  40 H40          7.5261    14.0855    10.5032 H            1    LIG   0.0000
  41 H41          5.8906    13.9287    10.6023 H            1    LIG   0.0000
  42 H42          6.7509    14.4248    11.9151 H            1    LIG   0.0000
  43 H43          5.5915    20.1630    14.7598 H            1    LIG   0.0000
  44 H44          3.7565    19.5733    16.9915 H            1    LIG   0.0000
  45 H45          3.3730    22.1726    16.6651 H            1    LIG   0.0000
  46 H46          4.7960    22.0670    15.5738 H            1    LIG   0.0000
  47 H47          4.9349    20.8371    18.3544 H            1    LIG   0.0000
  48 H48          7.3300    21.4090    18.0856 H            1    LIG   0.0000
  49 H49          6.9652    22.1641    16.4971 H            1    LIG   0.0000
  50 H50          6.7258    20.3990    16.7286 H            1    LIG   0.0000
  51 H51          4.0709    23.1172    18.6954 H            1    LIG   0.0000
  52 H52          5.4207    23.7747    17.7094 H            1    LIG   0.0000
  53 H53          5.7651    22.9538    19.2696 H            1    LIG   0.0000
  54 H54          1.5763    19.4151    16.8864 H            1    LIG   0.0000
  55 H55          0.3597    20.0972    14.2232 H            1    LIG   0.0000
  56 H56         -0.8653    18.0765    16.1593 H            1    LIG   0.0000
  57 H57          0.4066    17.5666    14.9980 H            1    LIG   0.0000
  58 H58         -0.9262    18.3955    13.1039 H            1    LIG   0.0000
  59 H59         -2.1603    19.0665    14.2234 H            1    LIG   0.0000
  60 H60         -2.4553    16.6855    15.1007 H            1    LIG   0.0000
  61 H61         -1.4727    16.1513    13.6950 H            1    LIG   0.0000
  62 H62         -3.9003    17.9537    13.2938 H            1    LIG   0.0000
  63 H63         -4.0919    16.1752    13.4579 H            1    LIG   0.0000
  64 H64         -3.7342    16.8316    11.1582 H            1    LIG   0.0000
  65 H65         -2.4742    15.9132    11.6859 H            1    LIG   0.0000
  66 H66         -2.2986    17.5430    11.5355 H            1    LIG   0.0000
@<TRIPOS>BOND
   1        2        1 1
   2        2        5 1
   3        3        2 1
   4        3        4 2
   5        5        6 1
   6        6        7 1
   7        7        8 1
   8        8        9 1
   9       11       10 1
  10       11       14 1
  11       12       11 1
  12       12       13 2
  13       14       15 1
  14       15       16 1
  15       15       17 1
  16       10        3 am
  17       18       19 1
  18       19       22 1
  19       19       20 1
  20       20       21 ar
  21       20       27 ar
  22       22       23 1
  23       23       24 1
  24       24       25 1
  25       25       26 1
  26       12       18 am
  27        1       28 1
  28        1       29 1
  29        1       30 1
  30        2       31 1
  31        5       32 1
  32        5       33 1
  33        6       34 1
  34        6       35 1
  35        7       36 1
  36        7       37 1
  37        8       38 1
  38        8       39 1
  39        9       40 1
  40        9       41 1
  41        9       42 1
  42       10       43 1
  43       11       44 1
  44       14       45 1
  45       14       46 1
  46       15       47 1
  47       16       48 1
  48       16       49 1
  49       16       50 1
  50       17       51 1
  51       17       52 1
  52       17       53 1
  53       18       54 1
  54       19       55 1
  55       22       56 1
  56       22       57 1
  57       23       58 1
  58       23       59 1
  59       24       60 1
  60       24       61 1
  61       25       62 1
  62       25       63 1
  63       26       64 1
  64       26       65 1
  65       26       66 1
