# Supplementary material for: FastGrow: on-the-fly growing and its application to DYRK1A
Source: J Comput Aided Mol Des. 2022 Aug 22;36(9):639–51. doi: 10.1007/s10822-022-00469-y (PMC9512872; doi:10.1007/s10822-022-00469-y)
Supplement: Supplementary file 3 — (zip 300339 KB) [file 10822_2022_469_MOESM3_ESM.zip › validation_sets/cross_growing/1b9j_1jet/1jet_ligand.mol2]

@<TRIPOS>MOLECULE
LYS_B_1_ALA_B_2_LYS_B_3
  56   55
SMALL
USER_CHARGES
@<TRIPOS>ATOM
   1 N1           6.8539    16.4433    14.9818 N.3          1    LIG   0.0000
   2 C2           6.3653    17.7438    14.4249 C.3          1    LIG   0.0000
   3 C3           5.1491    18.2254    15.1987 C.2          1    LIG   0.0000
   4 O4           4.3913    17.4139    15.7432 O.2          1    LIG   0.0000
   5 C5           6.0865    17.6384    12.9330 C.3          1    LIG   0.0000
   6 C6           5.2514    16.4329    12.5323 C.3          1    LIG   0.0000
   7 C7           5.1177    16.3301    11.0168 C.3          1    LIG   0.0000
   8 C8           6.3971    15.7803    10.3923 C.3          1    LIG   0.0000
   9 N9           6.6452    14.3820    10.8644 N.4          1    LIG   1.0000
  10 H10          7.0278    16.5445    15.9614 H            1    LIG   0.0000
  11 H11          6.1606    15.7373    14.8375 H            1    LIG   0.0000
  12 H12          7.0916    18.4195    14.5506 H            1    LIG   0.0000
  13 H13          6.9629    17.5844    12.4544 H            1    LIG   0.0000
  14 H14          5.6007    18.4642    12.6467 H            1    LIG   0.0000
  15 H15          4.3399    16.5199    12.9345 H            1    LIG   0.0000
  16 H16          5.6903    15.6033    12.8776 H            1    LIG   0.0000
  17 H17          4.9350    17.2390    10.6421 H            1    LIG   0.0000
  18 H18          4.3572    15.7195    10.7961 H            1    LIG   0.0000
  19 H19          7.1685    16.3594    10.6562 H            1    LIG   0.0000
  20 H20          6.3050    15.7809     9.3966 H            1    LIG   0.0000
  21 H21          7.4852    14.0339    10.4484 H            1    LIG   0.0000
  22 H22          6.7397    14.3782    11.8599 H            1    LIG   0.0000
  23 H23          5.8763    13.7997    10.6003 H            1    LIG   0.0000
  24 N24          5.0120    19.5389    15.3020 N.am         1    LIG   0.0000
  25 C25          3.9185    20.1559    16.0452 C.3          1    LIG   0.0000
  26 C26          2.6109    20.0841    15.2797 C.2          1    LIG   0.0000
  27 O27          2.5457    20.3721    14.0854 O.2          1    LIG   0.0000
  28 C28          4.2752    21.6160    16.3302 C.3          1    LIG   0.0000
  29 H29          5.6831    20.1297    14.8540 H            1    LIG   0.0000
  30 H30          3.8091    19.6754    16.9153 H            1    LIG   0.0000
  31 H31          3.5309    22.0476    16.8397 H            1    LIG   0.0000
  32 H32          5.1155    21.6545    16.8709 H            1    LIG   0.0000
  33 H33          4.4124    22.1004    15.4661 H            1    LIG   0.0000
  34 N34          1.5378    19.6832    15.9930 N.am         1    LIG   0.0000
  35 C35          0.2308    19.5994    15.3746 C.3          1    LIG   0.0000
  36 C36         -0.7992    20.4211    16.1579 C.2          1    LIG   0.0000
  37 O37         -1.8801    20.6799    15.5681 O.co2        1    LIG   0.0000
  38 C38         -0.2435    18.1460    15.2402 C.3          1    LIG   0.0000
  39 C39         -1.4943    18.0238    14.3769 C.3          1    LIG   0.0000
  40 C40         -1.4276    16.9513    13.3283 C.3          1    LIG   0.0000
  41 C41         -2.4469    17.2207    12.2257 C.3          1    LIG   0.0000
  42 N42         -3.7237    17.7345    12.7892 N.4          1    LIG   1.0000
  43 O43         -0.4855    20.8198    17.2969 O.co2        1    LIG  -1.0000
  44 H44          1.6460    19.4417    16.9574 H            1    LIG   0.0000
  45 H45          0.2995    19.9872    14.4554 H            1    LIG   0.0000
  46 H46         -0.4455    17.7879    16.1517 H            1    LIG   0.0000
  47 H47          0.4883    17.6059    14.8245 H            1    LIG   0.0000
  48 H48         -1.6434    18.8997    13.9181 H            1    LIG   0.0000
  49 H49         -2.2693    17.8256    14.9769 H            1    LIG   0.0000
  50 H50         -1.6244    16.0660    13.7496 H            1    LIG   0.0000
  51 H51         -0.5098    16.9350    12.9316 H            1    LIG   0.0000
  52 H52         -2.6269    16.3695    11.7326 H            1    LIG   0.0000
  53 H53         -2.0725    17.8993    11.5938 H            1    LIG   0.0000
  54 H54         -4.3722    17.9022    12.0467 H            1    LIG   0.0000
  55 H55         -4.1059    17.0586    13.4194 H            1    LIG   0.0000
  56 H56         -3.5515    18.5883    13.2806 H            1    LIG   0.0000
@<TRIPOS>BOND
   1        1        2 1
   2        2        5 1
   3        2        3 1
   4        5        6 1
   5        6        7 1
   6        7        8 1
   7        8        9 1
   8        3        4 2
   9        1       10 1
  10        1       11 1
  11        2       12 1
  12        3       24 am
  13        5       13 1
  14        5       14 1
  15        6       15 1
  16        6       16 1
  17        7       17 1
  18        7       18 1
  19        8       19 1
  20        8       20 1
  21        9       21 1
  22        9       22 1
  23        9       23 1
  24       24       25 1
  25       25       28 1
  26       25       26 1
  27       26       27 2
  28       28       33 1
  29       24       29 1
  30       25       30 1
  31       26       34 am
  32       28       31 1
  33       28       32 1
  34       34       35 1
  35       35       38 1
  36       35       36 1
  37       38       39 1
  38       39       40 1
  39       40       41 1
  40       41       42 1
  41       36       37 ar
  42       36       43 ar
  43       42       56 1
  44       34       44 1
  45       35       45 1
  46       38       46 1
  47       38       47 1
  48       39       48 1
  49       39       49 1
  50       40       50 1
  51       40       51 1
  52       41       52 1
  53       41       53 1
  54       42       54 1
  55       42       55 1
