# Supplementary material for: FastGrow: on-the-fly growing and its application to DYRK1A
Source: J Comput Aided Mol Des. 2022 Aug 22;36(9):639–51. doi: 10.1007/s10822-022-00469-y (PMC9512872; doi:10.1007/s10822-022-00469-y)
Supplement: Supplementary file 3 — (zip 300339 KB) [file 10822_2022_469_MOESM3_ESM.zip › validation_sets/cross_growing/1b9j_1jet/1b9j_frag.mol2]

@<TRIPOS>MOLECULE
1b9j
  11   10
SMALL
USER_CHARGES
@<TRIPOS>ATOM
   1 C1           5.2310    21.6380    17.6610 C.3          1    LIG   0.0000
   2 C2           6.6620    21.3850    17.2120 C.3          1    LIG   0.0000
   3 C3           5.1140    22.9610    18.3830 C.3          1    LIG   0.0000
   4 H4           4.9349    20.8371    18.3544 H            1    LIG   0.0000
   5 H5           7.3300    21.4090    18.0856 H            1    LIG   0.0000
   6 H6           6.9652    22.1641    16.4971 H            1    LIG   0.0000
   7 H7           6.7258    20.3990    16.7286 H            1    LIG   0.0000
   8 H8           4.0709    23.1172    18.6954 H            1    LIG   0.0000
   9 H9           5.4207    23.7747    17.7094 H            1    LIG   0.0000
  10 H10          5.7651    22.9538    19.2696 H            1    LIG   0.0000
  11 R11          4.2860    21.6050    16.4320 Du           1    LIG   0.0000
@<TRIPOS>BOND
   1        1       11 1
   2        1        2 1
   3        1        3 1
   4        1        4 1
   5        2        5 1
   6        2        6 1
   7        2        7 1
   8        3        8 1
   9        3        9 1
  10        3       10 1
