# Supplementary material for: FastGrow: on-the-fly growing and its application to DYRK1A
Source: J Comput Aided Mol Des. 2022 Aug 22;36(9):639–51. doi: 10.1007/s10822-022-00469-y (PMC9512872; doi:10.1007/s10822-022-00469-y)
Supplement: Supplementary file 3 — (zip 300339 KB) [file 10822_2022_469_MOESM3_ESM.zip › validation_sets/cross_growing/1c1v_1c1u/1c1u.pdb]

HEADER    BLOOD CLOTTING/HYDROLASE INHIBITOR      21-JUL-99   1C1U              
TITLE     RECRUITING ZINC TO MEDIATE POTENT, SPECIFIC INHIBITION OF SERINE      
TITLE    2 PROTEASES                                                            
COMPND    MOL_ID: 1;                                                            
COMPND   2 MOLECULE: ALPHA THROMBIN;                                            
COMPND   3 CHAIN: L;                                                            
COMPND   4 FRAGMENT: LIGHT CHAIN;                                               
COMPND   5 EC: 3.4.21.5;                                                        
COMPND   6 MOL_ID: 2;                                                           
COMPND   7 MOLECULE: ALPHA THROMBIN;                                            
COMPND   8 CHAIN: H;                                                            
COMPND   9 FRAGMENT: HEAVY CHAIN;                                               
COMPND  10 EC: 3.4.21.5;                                                        
COMPND  11 OTHER_DETAILS: COMPLEXED WITH (5-AMIDINO-2-BENZIMIDAZOLYL)(2-        
COMPND  12 BENZIMIDAZOLYL)METHANE;                                              
COMPND  13 MOL_ID: 3;                                                           
COMPND  14 MOLECULE: ACETYL HIRUDIN;                                            
COMPND  15 CHAIN: I;                                                            
COMPND  16 ENGINEERED: YES                                                      
SOURCE    MOL_ID: 1;                                                            
SOURCE   2 ORGANISM_SCIENTIFIC: HOMO SAPIENS;                                   
SOURCE   3 ORGANISM_COMMON: HUMAN;                                              
SOURCE   4 ORGANISM_TAXID: 9606;                                                
SOURCE   5 MOL_ID: 2;                                                           
SOURCE   6 ORGANISM_SCIENTIFIC: HOMO SAPIENS;                                   
SOURCE   7 ORGANISM_COMMON: HUMAN;                                              
SOURCE   8 ORGANISM_TAXID: 9606;                                                
SOURCE   9 MOL_ID: 3;                                                           
SOURCE  10 SYNTHETIC: YES;                                                      
SOURCE  11 ORGANISM_SCIENTIFIC: HIRUDO MEDICINALIS;                             
SOURCE  12 ORGANISM_TAXID: 6421                                                 
KEYWDS    ZN(II)-MEDIATED SERINE PROTEASE INHIBITORS, PH DEPENDENCE, ZN(II)     
KEYWDS   2 AFFINITY STUCTURE-BASED DRUG DESIGN, SERINE PROTEASE/INHIBITOR,      
KEYWDS   3 BLOOD CLOTTING-HYDROLASE INHIBITOR COMPLEX                           
EXPDTA    X-RAY DIFFRACTION                                                     
AUTHOR    B.A.KATZ,C.LUONG                                                      
REVDAT   6   04-OCT-17 1C1U    1       REMARK                                   
REVDAT   5   13-JUL-11 1C1U    1       VERSN                                    
REVDAT   4   02-MAR-10 1C1U    1       REMARK HETATM                            
REVDAT   3   24-FEB-09 1C1U    1       VERSN                                    
REVDAT   2   26-SEP-01 1C1U    3       ATOM                                     
REVDAT   1   26-JUL-00 1C1U    0                                                
JRNL        AUTH   B.A.KATZ,J.M.CLARK,J.S.FINER-MOORE,T.E.JENKINS,C.R.JOHNSON,  
JRNL        AUTH 2 M.J.ROSS,C.LUONG,W.R.MOORE,R.M.STROUD                        
JRNL        TITL   DESIGN OF POTENT SELECTIVE ZINC-MEDIATED SERINE PROTEASE     
JRNL        TITL 2 INHIBITORS.                                                  
JRNL        REF    NATURE                        V. 391   608 1998              
JRNL        REFN                   ISSN 0028-0836                               
JRNL        PMID   9468142                                                      
JRNL        DOI    10.1038/35422                                                
REMARK   2                                                                      
REMARK   2 RESOLUTION.    1.75 ANGSTROMS.                                       
REMARK   3                                                                      
REMARK   3 REFINEMENT.                                                          
REMARK   3   PROGRAM     : X-PLOR 3.1                                           
REMARK   3   AUTHORS     : BRUNGER                                              
REMARK   3                                                                      
REMARK   3  DATA USED IN REFINEMENT.                                            
REMARK   3   RESOLUTION RANGE HIGH (ANGSTROMS) : 1.75                           
REMARK   3   RESOLUTION RANGE LOW  (ANGSTROMS) : 7.50                           
REMARK   3   DATA CUTOFF            (SIGMA(F)) : 2.000                          
REMARK   3   DATA CUTOFF HIGH         (ABS(F)) : NULL                           
REMARK   3   DATA CUTOFF LOW          (ABS(F)) : NULL                           
REMARK   3   COMPLETENESS (WORKING+TEST)   (%) : 77.0                           
REMARK   3   NUMBER OF REFLECTIONS             : 27971                          
REMARK   3                                                                      
REMARK   3  FIT TO DATA USED IN REFINEMENT.                                     
REMARK   3   CROSS-VALIDATION METHOD          : X-PLOR                          
REMARK   3   FREE R VALUE TEST SET SELECTION  : NULL                            
REMARK   3   R VALUE            (WORKING SET) : 0.206                           
REMARK   3   FREE R VALUE                     : 0.235                           
REMARK   3   FREE R VALUE TEST SET SIZE   (%) : 10.000                          
REMARK   3   FREE R VALUE TEST SET COUNT      : 2799                            
REMARK   3   ESTIMATED ERROR OF FREE R VALUE  : NULL                            
REMARK   3                                                                      
REMARK   3  FIT IN THE HIGHEST RESOLUTION BIN.                                  
REMARK   3   TOTAL NUMBER OF BINS USED           : 8                            
REMARK   3   BIN RESOLUTION RANGE HIGH       (A) : 1.75                         
REMARK   3   BIN RESOLUTION RANGE LOW        (A) : 1.83                         
REMARK   3   BIN COMPLETENESS (WORKING+TEST) (%) : 50.00                        
REMARK   3   REFLECTIONS IN BIN    (WORKING SET) : 2048                         
REMARK   3   BIN R VALUE           (WORKING SET) : 0.3950                       
REMARK   3   BIN FREE R VALUE                    : 0.4230                       
REMARK   3   BIN FREE R VALUE TEST SET SIZE  (%) : 10.00                        
REMARK   3   BIN FREE R VALUE TEST SET COUNT     : 213                          
REMARK   3   ESTIMATED ERROR OF BIN FREE R VALUE : NULL                         
REMARK   3                                                                      
REMARK   3  NUMBER OF NON-HYDROGEN ATOMS USED IN REFINEMENT.                    
REMARK   3   PROTEIN ATOMS            : 2430                                    
REMARK   3   NUCLEIC ACID ATOMS       : 0                                       
REMARK   3   HETEROGEN ATOMS          : 24                                      
REMARK   3   SOLVENT ATOMS            : 288                                     
REMARK   3                                                                      
REMARK   3  B VALUES.                                                           
REMARK   3   FROM WILSON PLOT           (A**2) : NULL                           
REMARK   3   MEAN B VALUE      (OVERALL, A**2) : NULL                           
REMARK   3   OVERALL ANISOTROPIC B VALUE.                                       
REMARK   3    B11 (A**2) : NULL                                                 
REMARK   3    B22 (A**2) : NULL                                                 
REMARK   3    B33 (A**2) : NULL                                                 
REMARK   3    B12 (A**2) : NULL                                                 
REMARK   3    B13 (A**2) : NULL                                                 
REMARK   3    B23 (A**2) : NULL                                                 
REMARK   3                                                                      
REMARK   3  ESTIMATED COORDINATE ERROR.                                         
REMARK   3   ESD FROM LUZZATI PLOT        (A) : NULL                            
REMARK   3   ESD FROM SIGMAA              (A) : NULL                            
REMARK   3   LOW RESOLUTION CUTOFF        (A) : NULL                            
REMARK   3                                                                      
REMARK   3  CROSS-VALIDATED ESTIMATED COORDINATE ERROR.                         
REMARK   3   ESD FROM C-V LUZZATI PLOT    (A) : NULL                            
REMARK   3   ESD FROM C-V SIGMAA          (A) : NULL                            
REMARK   3                                                                      
REMARK   3  RMS DEVIATIONS FROM IDEAL VALUES.                                   
REMARK   3   BOND LENGTHS                 (A) : 0.018                           
REMARK   3   BOND ANGLES            (DEGREES) : 4.100                           
REMARK   3   DIHEDRAL ANGLES        (DEGREES) : 26.10                           
REMARK   3   IMPROPER ANGLES        (DEGREES) : 0.500                           
REMARK   3                                                                      
REMARK   3  ISOTROPIC THERMAL MODEL : NULL                                      
REMARK   3                                                                      
REMARK   3  ISOTROPIC THERMAL FACTOR RESTRAINTS.    RMS    SIGMA                
REMARK   3   MAIN-CHAIN BOND              (A**2) : NULL  ; NULL                 
REMARK   3   MAIN-CHAIN ANGLE             (A**2) : NULL  ; NULL                 
REMARK   3   SIDE-CHAIN BOND              (A**2) : NULL  ; NULL                 
REMARK   3   SIDE-CHAIN ANGLE             (A**2) : NULL  ; NULL                 
REMARK   3                                                                      
REMARK   3  NCS MODEL : NULL                                                    
REMARK   3                                                                      
REMARK   3  NCS RESTRAINTS.                         RMS   SIGMA/WEIGHT          
REMARK   3   GROUP  1  POSITIONAL            (A) : NULL  ; NULL                 
REMARK   3   GROUP  1  B-FACTOR           (A**2) : NULL  ; NULL                 
REMARK   3                                                                      
REMARK   3  PARAMETER FILE  1  : PARMALLH3X_TH1706ZN.PRO                        
REMARK   3  PARAMETER FILE  2  : NULL                                           
REMARK   3  TOPOLOGY FILE  1   : TOPALLH6X_TH1706ZN.PRO                         
REMARK   3  TOPOLOGY FILE  2   : NULL                                           
REMARK   3                                                                      
REMARK   3  OTHER REFINEMENT REMARKS: BULK SOLVENT TERMS INCLUDED IN FOB FILE   
REMARK   3  CREATED WITH STANDARD X-PLOR SCRIPT.                                
REMARK   4                                                                      
REMARK   4 1C1U COMPLIES WITH FORMAT V. 3.30, 13-JUL-11                         
REMARK 100                                                                      
REMARK 100 THIS ENTRY HAS BEEN PROCESSED BY RCSB ON 28-JUL-99.                  
REMARK 100 THE DEPOSITION ID IS D_1000001267.                                   
REMARK 200                                                                      
REMARK 200 EXPERIMENTAL DETAILS                                                 
REMARK 200  EXPERIMENT TYPE                : X-RAY DIFFRACTION                  
REMARK 200  DATE OF DATA COLLECTION        : 23-JAN-98                          
REMARK 200  TEMPERATURE           (KELVIN) : 298.0                              
REMARK 200  PH                             : 8.2                                
REMARK 200  NUMBER OF CRYSTALS USED        : 1                                  
REMARK 200                                                                      
REMARK 200  SYNCHROTRON              (Y/N) : N                                  
REMARK 200  RADIATION SOURCE               : ROTATING ANODE                     
REMARK 200  BEAMLINE                       : NULL                               
REMARK 200  X-RAY GENERATOR MODEL          : NULL                               
REMARK 200  MONOCHROMATIC OR LAUE    (M/L) : M                                  
REMARK 200  WAVELENGTH OR RANGE        (A) : 1.5418                             
REMARK 200  MONOCHROMATOR                  : NULL                               
REMARK 200  OPTICS                         : MSC MIRRORS                        
REMARK 200                                                                      
REMARK 200  DETECTOR TYPE                  : IMAGE PLATE                        
REMARK 200  DETECTOR MANUFACTURER          : RIGAKU RAXIS IV++                  
REMARK 200  INTENSITY-INTEGRATION SOFTWARE : BIOTEX (MSC)                       
REMARK 200  DATA SCALING SOFTWARE          : BIOTEX                             
REMARK 200                                                                      
REMARK 200  NUMBER OF UNIQUE REFLECTIONS   : 35066                              
REMARK 200  RESOLUTION RANGE HIGH      (A) : 1.450                              
REMARK 200  RESOLUTION RANGE LOW       (A) : 38.780                             
REMARK 200  REJECTION CRITERIA  (SIGMA(I)) : 1.000                              
REMARK 200                                                                      
REMARK 200 OVERALL.                                                             
REMARK 200  COMPLETENESS FOR RANGE     (%) : 77.0                               
REMARK 200  DATA REDUNDANCY                : 1.900                              
REMARK 200  R MERGE                    (I) : 0.08500                            
REMARK 200  R SYM                      (I) : NULL                               
REMARK 200  <I/SIGMA(I)> FOR THE DATA SET  : 7.8000                             
REMARK 200                                                                      
REMARK 200 IN THE HIGHEST RESOLUTION SHELL.                                     
REMARK 200  HIGHEST RESOLUTION SHELL, RANGE HIGH (A) : 1.75                     
REMARK 200  HIGHEST RESOLUTION SHELL, RANGE LOW  (A) : 1.83                     
REMARK 200  COMPLETENESS FOR SHELL     (%) : 50.0                               
REMARK 200  DATA REDUNDANCY IN SHELL       : NULL                               
REMARK 200  R MERGE FOR SHELL          (I) : 0.25000                            
REMARK 200  R SYM FOR SHELL            (I) : NULL                               
REMARK 200  <I/SIGMA(I)> FOR SHELL         : 1.800                              
REMARK 200                                                                      
REMARK 200 DIFFRACTION PROTOCOL: SINGLE WAVELENGTH                              
REMARK 200 METHOD USED TO DETERMINE THE STRUCTURE: DIFFERENCE FOURIER PLUS      
REMARK 200  REFINEMENT                                                          
REMARK 200 SOFTWARE USED: X-PLOR                                                
REMARK 200 STARTING MODEL: NULL                                                 
REMARK 200                                                                      
REMARK 200 REMARK: NULL                                                         
REMARK 280                                                                      
REMARK 280 CRYSTAL                                                              
REMARK 280 SOLVENT CONTENT, VS   (%): 36.70                                     
REMARK 280 MATTHEWS COEFFICIENT, VM (ANGSTROMS**3/DA): 2.62                     
REMARK 280                                                                      
REMARK 280 CRYSTALLIZATION CONDITIONS: THROMBIN WAS PURCHASED FROM              
REMARK 280  HAEMATOLOGIC TECHNOLOGIES, INC. AND ACETYL-HIRUDIN FROM BACHEM.     
REMARK 280  THROMBIN WAS PREPARED AS DESCRIBED (SKRZPCZAK-JANKUN ET AL.,        
REMARK 280  1991) .THROMBIN (1.0 MG/ML IN 50 MM HEPES, 50 % GLYCEROL, PH 7.0)   
REMARK 280  WAS INCUBATED WITH 1.0 MM ACETYL-HIRUDIN, 1.0 MM HEMI-BABIM,        
REMARK 280  1.0 MM ZN+2 FOR 1 HR AT 4 DEG C. GLYCEROL WAS REMOVED AND THE       
REMARK 280  COMPLEX CONCENTRATED WITH A CENTRICON 10 ( AMICON) TO 8.6 MG/ML     
REMARK 280  AS DETERMINED BY THE BIORAD PROTEIN ASSAY KIT USING BOVINE SERUM    
REMARK 280  ALBUMIN. CRYSTALS OF THROMBIN-ACETYL-HIRUDIN-HEMI-BABIM-ZN+2        
REMARK 280  WERE GROWN IN HANGING DROPS BY VAPOR DIFFUSION AFTER STREAK         
REMARK 280  SEEDING. THE DROPS WERE MADE FROM 5 MICROLITERS OF COMPLEX AND 5    
REMARK 280  MICROLITERS OF RESERVOIR SOLUTION ( 0.10 M TRIS,0.50 M NACL, 22 %   
REMARK 280  (BY VOLUME) PEG 4K, PH 8.20).                                       
REMARK 290                                                                      
REMARK 290 CRYSTALLOGRAPHIC SYMMETRY                                            
REMARK 290 SYMMETRY OPERATORS FOR SPACE GROUP: C 1 2 1                          
REMARK 290                                                                      
REMARK 290      SYMOP   SYMMETRY                                                
REMARK 290     NNNMMM   OPERATOR                                                
REMARK 290       1555   X,Y,Z                                                   
REMARK 290       2555   -X,Y,-Z                                                 
REMARK 290       3555   X+1/2,Y+1/2,Z                                           
REMARK 290       4555   -X+1/2,Y+1/2,-Z                                         
REMARK 290                                                                      
REMARK 290     WHERE NNN -> OPERATOR NUMBER                                     
REMARK 290           MMM -> TRANSLATION VECTOR                                  
REMARK 290                                                                      
REMARK 290 CRYSTALLOGRAPHIC SYMMETRY TRANSFORMATIONS                            
REMARK 290 THE FOLLOWING TRANSFORMATIONS OPERATE ON THE ATOM/HETATM             
REMARK 290 RECORDS IN THIS ENTRY TO PRODUCE CRYSTALLOGRAPHICALLY                
REMARK 290 RELATED MOLECULES.                                                   
REMARK 290   SMTRY1   1  1.000000  0.000000  0.000000        0.00000            
REMARK 290   SMTRY2   1  0.000000  1.000000  0.000000        0.00000            
REMARK 290   SMTRY3   1  0.000000  0.000000  1.000000        0.00000            
REMARK 290   SMTRY1   2 -1.000000  0.000000  0.000000        0.00000            
REMARK 290   SMTRY2   2  0.000000  1.000000  0.000000        0.00000            
REMARK 290   SMTRY3   2  0.000000  0.000000 -1.000000        0.00000            
REMARK 290   SMTRY1   3  1.000000  0.000000  0.000000       35.84000            
REMARK 290   SMTRY2   3  0.000000  1.000000  0.000000       36.06000            
REMARK 290   SMTRY3   3  0.000000  0.000000  1.000000        0.00000            
REMARK 290   SMTRY1   4 -1.000000  0.000000  0.000000       35.84000            
REMARK 290   SMTRY2   4  0.000000  1.000000  0.000000       36.06000            
REMARK 290   SMTRY3   4  0.000000  0.000000 -1.000000        0.00000            
REMARK 290                                                                      
REMARK 290 REMARK: NULL                                                         
REMARK 300                                                                      
REMARK 300 BIOMOLECULE: 1                                                       
REMARK 300 SEE REMARK 350 FOR THE AUTHOR PROVIDED AND/OR PROGRAM                
REMARK 300 GENERATED ASSEMBLY INFORMATION FOR THE STRUCTURE IN                  
REMARK 300 THIS ENTRY. THE REMARK MAY ALSO PROVIDE INFORMATION ON               
REMARK 300 BURIED SURFACE AREA.                                                 
REMARK 350                                                                      
REMARK 350 COORDINATES FOR A COMPLETE MULTIMER REPRESENTING THE KNOWN           
REMARK 350 BIOLOGICALLY SIGNIFICANT OLIGOMERIZATION STATE OF THE                
REMARK 350 MOLECULE CAN BE GENERATED BY APPLYING BIOMT TRANSFORMATIONS          
REMARK 350 GIVEN BELOW.  BOTH NON-CRYSTALLOGRAPHIC AND                          
REMARK 350 CRYSTALLOGRAPHIC OPERATIONS ARE GIVEN.                               
REMARK 350                                                                      
REMARK 350 BIOMOLECULE: 1                                                       
REMARK 350 AUTHOR DETERMINED BIOLOGICAL UNIT: TRIMERIC                          
REMARK 350 APPLY THE FOLLOWING TO CHAINS: L, H, I                               
REMARK 350   BIOMT1   1  1.000000  0.000000  0.000000        0.00000            
REMARK 350   BIOMT2   1  0.000000  1.000000  0.000000        0.00000            
REMARK 350   BIOMT3   1  0.000000  0.000000  1.000000        0.00000            
REMARK 375                                                                      
REMARK 375 SPECIAL POSITION                                                     
REMARK 375 THE FOLLOWING ATOMS ARE FOUND TO BE WITHIN 0.15 ANGSTROMS            
REMARK 375 OF A SYMMETRY RELATED ATOM AND ARE ASSUMED TO BE ON SPECIAL          
REMARK 375 POSITIONS.                                                           
REMARK 375                                                                      
REMARK 375 ATOM RES CSSEQI                                                      
REMARK 375      HOH H 412  LIES ON A SPECIAL POSITION.                          
REMARK 400                                                                      
REMARK 400 COMPOUND                                                             
REMARK 400 HIS_H57 IS MONOPROTONATED ON THE DELTA NITROGEN.                     
REMARK 400 HIS_H91 AND HIS_H119 ARE MONOPROTONATED ON THE                       
REMARK 400 EPSILON NITROGEN.                                                    
REMARK 465                                                                      
REMARK 465 MISSING RESIDUES                                                     
REMARK 465 THE FOLLOWING RESIDUES WERE NOT LOCATED IN THE                       
REMARK 465 EXPERIMENT. (M=MODEL NUMBER; RES=RESIDUE NAME; C=CHAIN               
REMARK 465 IDENTIFIER; SSSEQ=SEQUENCE NUMBER; I=INSERTION CODE.)                
REMARK 465                                                                      
REMARK 465   M RES C SSSEQI                                                     
REMARK 465     TRP H   148                                                      
REMARK 465     THR H   149                                                      
REMARK 465     ALA H   150                                                      
REMARK 465     ASN H   151                                                      
REMARK 465     VAL H   152                                                      
REMARK 465     GLY H   153                                                      
REMARK 465     LYS H   154                                                      
REMARK 500                                                                      
REMARK 500 GEOMETRY AND STEREOCHEMISTRY                                         
REMARK 500 SUBTOPIC: CLOSE CONTACTS IN SAME ASYMMETRIC UNIT                     
REMARK 500                                                                      
REMARK 500 THE FOLLOWING ATOMS ARE IN CLOSE CONTACT.                            
REMARK 500                                                                      
REMARK 500  ATM1  RES C  SSEQI   ATM2  RES C  SSEQI           DISTANCE          
REMARK 500   H1   HOH H   413     O    HOH H   445              1.42            
REMARK 500   O    ARG H   193     H1   HOH H   491              1.53            
REMARK 500   O    LEU H    64     H2   HOH H   449              1.53            
REMARK 500   O    LYS H   192D    H2   HOH H   442              1.55            
REMARK 500   O    ALA H    22     H1   HOH H   503              1.59            
REMARK 500                                                                      
REMARK 500 REMARK: NULL                                                         
REMARK 500                                                                      
REMARK 500 GEOMETRY AND STEREOCHEMISTRY                                         
REMARK 500 SUBTOPIC: CLOSE CONTACTS                                             
REMARK 500                                                                      
REMARK 500 THE FOLLOWING ATOMS THAT ARE RELATED BY CRYSTALLOGRAPHIC             
REMARK 500 SYMMETRY ARE IN CLOSE CONTACT.  AN ATOM LOCATED WITHIN 0.15          
REMARK 500 ANGSTROMS OF A SYMMETRY RELATED ATOM IS ASSUMED TO BE ON A           
REMARK 500 SPECIAL POSITION AND IS, THEREFORE, LISTED IN REMARK 375             
REMARK 500 INSTEAD OF REMARK 500.  ATOMS WITH NON-BLANK ALTERNATE               
REMARK 500 LOCATION INDICATORS ARE NOT INCLUDED IN THE CALCULATIONS.            
REMARK 500                                                                      
REMARK 500 DISTANCE CUTOFF:                                                     
REMARK 500 2.2 ANGSTROMS FOR CONTACTS NOT INVOLVING HYDROGEN ATOMS              
REMARK 500 1.6 ANGSTROMS FOR CONTACTS INVOLVING HYDROGEN ATOMS                  
REMARK 500                                                                      
REMARK 500  ATM1  RES C  SSEQI   ATM2  RES C  SSEQI  SSYMOP   DISTANCE          
REMARK 500   H1   HOH H   412     H2   HOH H   412     2555     0.34            
REMARK 500   O    HOH H   412     H2   HOH H   412     2555     0.89            
REMARK 500   O    HOH H   413     H1   HOH H   413     2555     0.98            
REMARK 500   O    HOH H   413     O    HOH H   413     2555     1.05            
REMARK 500   O    HOH H   412     H1   HOH H   412     2555     1.08            
REMARK 500  HD22  ASN H   210B    H1   HOH H   505     4556     1.16            
REMARK 500   H2   HOH H   412     H2   HOH H   412     2555     1.25            
REMARK 500   HE   ARG H    77A    H2   HOH H   452     2555     1.29            
REMARK 500   O    THR H   177     H1   HOH H   564     4546     1.53            
REMARK 500   O    HOH H   445     O    HOH H   445     2555     1.60            
REMARK 500   O    HOH H   413     O    HOH H   445     2555     2.09            
REMARK 500                                                                      
REMARK 500 REMARK: NULL                                                         
REMARK 500                                                                      
REMARK 500 GEOMETRY AND STEREOCHEMISTRY                                         
REMARK 500 SUBTOPIC: COVALENT BOND LENGTHS                                      
REMARK 500                                                                      
REMARK 500 THE STEREOCHEMICAL PARAMETERS OF THE FOLLOWING RESIDUES              
REMARK 500 HAVE VALUES WHICH DEVIATE FROM EXPECTED VALUES BY MORE               
REMARK 500 THAN 6*RMSD (M=MODEL NUMBER; RES=RESIDUE NAME; C=CHAIN               
REMARK 500 IDENTIFIER; SSEQ=SEQUENCE NUMBER; I=INSERTION CODE).                 
REMARK 500                                                                      
REMARK 500 STANDARD TABLE:                                                      
REMARK 500 FORMAT: (10X,I3,1X,2(A3,1X,A1,I4,A1,1X,A4,3X),1X,F6.3)               
REMARK 500                                                                      
REMARK 500 EXPECTED VALUES PROTEIN: ENGH AND HUBER, 1999                        
REMARK 500 EXPECTED VALUES NUCLEIC ACID: CLOWNEY ET AL 1996                     
REMARK 500                                                                      
REMARK 500  M RES CSSEQI ATM1   RES CSSEQI ATM2   DEVIATION                     
REMARK 500    HIS H  57   NE2   HIS H  57   CD2    -0.067                       
REMARK 500    HIS H  91   NE2   HIS H  91   CD2    -0.079                       
REMARK 500    HIS H 236   CG    HIS H 236   ND1    -0.093                       
REMARK 500                                                                      
REMARK 500 REMARK: NULL                                                         
REMARK 500                                                                      
REMARK 500 GEOMETRY AND STEREOCHEMISTRY                                         
REMARK 500 SUBTOPIC: COVALENT BOND ANGLES                                       
REMARK 500                                                                      
REMARK 500 THE STEREOCHEMICAL PARAMETERS OF THE FOLLOWING RESIDUES              
REMARK 500 HAVE VALUES WHICH DEVIATE FROM EXPECTED VALUES BY MORE               
REMARK 500 THAN 6*RMSD (M=MODEL NUMBER; RES=RESIDUE NAME; C=CHAIN               
REMARK 500 IDENTIFIER; SSEQ=SEQUENCE NUMBER; I=INSERTION CODE).                 
REMARK 500                                                                      
REMARK 500 STANDARD TABLE:                                                      
REMARK 500 FORMAT: (10X,I3,1X,A3,1X,A1,I4,A1,3(1X,A4,2X),12X,F5.1)              
REMARK 500                                                                      
REMARK 500 EXPECTED VALUES PROTEIN: ENGH AND HUBER, 1999                        
REMARK 500 EXPECTED VALUES NUCLEIC ACID: CLOWNEY ET AL 1996                     
REMARK 500                                                                      
REMARK 500  M RES CSSEQI ATM1   ATM2   ATM3                                     
REMARK 500    GLY L   1D  N   -  CA  -  C   ANGL. DEV. =  17.1 DEGREES          
REMARK 500    ARG L   4   NE  -  CZ  -  NH2 ANGL. DEV. =  -3.4 DEGREES          
REMARK 500    TRP H  29   CG  -  CD1 -  NE1 ANGL. DEV. =  -7.5 DEGREES          
REMARK 500    TRP H  29   CD1 -  NE1 -  CE2 ANGL. DEV. =   7.8 DEGREES          
REMARK 500    TRP H  29   NE1 -  CE2 -  CZ2 ANGL. DEV. =   8.0 DEGREES          
REMARK 500    ARG H  35   NE  -  CZ  -  NH2 ANGL. DEV. =  -4.4 DEGREES          
REMARK 500    TRP H  51   CD1 -  NE1 -  CE2 ANGL. DEV. =   8.0 DEGREES          
REMARK 500    TRP H  51   NE1 -  CE2 -  CZ2 ANGL. DEV. =   7.3 DEGREES          
REMARK 500    TRP H  60D  CG  -  CD1 -  NE1 ANGL. DEV. =  -6.8 DEGREES          
REMARK 500    TRP H  60D  CD1 -  NE1 -  CE2 ANGL. DEV. =   8.2 DEGREES          
REMARK 500    TRP H  60D  NE1 -  CE2 -  CZ2 ANGL. DEV. =   7.5 DEGREES          
REMARK 500    ARG H  77A  NE  -  CZ  -  NH1 ANGL. DEV. =   3.0 DEGREES          
REMARK 500    ARG H  77A  NE  -  CZ  -  NH2 ANGL. DEV. =  -5.8 DEGREES          
REMARK 500    TRP H  96   CG  -  CD1 -  NE1 ANGL. DEV. =  -7.0 DEGREES          
REMARK 500    TRP H  96   CD1 -  NE1 -  CE2 ANGL. DEV. =   8.4 DEGREES          
REMARK 500    TRP H  96   NE1 -  CE2 -  CZ2 ANGL. DEV. =   8.6 DEGREES          
REMARK 500    TRP H  96   NE1 -  CE2 -  CD2 ANGL. DEV. =  -6.0 DEGREES          
REMARK 500    ARG H 101   NE  -  CZ  -  NH2 ANGL. DEV. =  -3.3 DEGREES          
REMARK 500    TYR H 134   CB  -  CG  -  CD2 ANGL. DEV. =  -3.8 DEGREES          
REMARK 500    TRP H 141   CG  -  CD1 -  NE1 ANGL. DEV. =  -6.8 DEGREES          
REMARK 500    TRP H 141   CD1 -  NE1 -  CE2 ANGL. DEV. =   8.0 DEGREES          
REMARK 500    TRP H 141   NE1 -  CE2 -  CZ2 ANGL. DEV. =   6.9 DEGREES          
REMARK 500    CYS H 187   CA  -  CB  -  SG  ANGL. DEV. =  11.2 DEGREES          
REMARK 500    ARG H 193   NE  -  CZ  -  NH1 ANGL. DEV. =  -3.2 DEGREES          
REMARK 500    PHE H 205   N   -  CA  -  C   ANGL. DEV. = -19.1 DEGREES          
REMARK 500    ARG H 212   NE  -  CZ  -  NH2 ANGL. DEV. =  -3.5 DEGREES          
REMARK 500    TRP H 213   CG  -  CD1 -  NE1 ANGL. DEV. =  -6.3 DEGREES          
REMARK 500    TRP H 213   CD1 -  NE1 -  CE2 ANGL. DEV. =   8.2 DEGREES          
REMARK 500    TRP H 213   NE1 -  CE2 -  CZ2 ANGL. DEV. =   6.7 DEGREES          
REMARK 500    TRP H 221   CG  -  CD1 -  NE1 ANGL. DEV. =  -6.5 DEGREES          
REMARK 500    TRP H 221   CD1 -  NE1 -  CE2 ANGL. DEV. =   7.8 DEGREES          
REMARK 500    TRP H 221   NE1 -  CE2 -  CZ2 ANGL. DEV. =   7.7 DEGREES          
REMARK 500    ARG H 239   NE  -  CZ  -  NH2 ANGL. DEV. =  -3.5 DEGREES          
REMARK 500    TRP H 243   CG  -  CD1 -  NE1 ANGL. DEV. =  -7.2 DEGREES          
REMARK 500    TRP H 243   CD1 -  NE1 -  CE2 ANGL. DEV. =   8.9 DEGREES          
REMARK 500                                                                      
REMARK 500 REMARK: NULL                                                         
REMARK 500                                                                      
REMARK 500 GEOMETRY AND STEREOCHEMISTRY                                         
REMARK 500 SUBTOPIC: TORSION ANGLES                                             
REMARK 500                                                                      
REMARK 500 TORSION ANGLES OUTSIDE THE EXPECTED RAMACHANDRAN REGIONS:            
REMARK 500 (M=MODEL NUMBER; RES=RESIDUE NAME; C=CHAIN IDENTIFIER;               
REMARK 500 SSEQ=SEQUENCE NUMBER; I=INSERTION CODE).                             
REMARK 500                                                                      
REMARK 500 STANDARD TABLE:                                                      
REMARK 500 FORMAT:(10X,I3,1X,A3,1X,A1,I4,A1,4X,F7.2,3X,F7.2)                    
REMARK 500                                                                      
REMARK 500 EXPECTED VALUES: GJ KLEYWEGT AND TA JONES (1996). PHI/PSI-           
REMARK 500 CHOLOGY: RAMACHANDRAN REVISITED. STRUCTURE 4, 1395 - 1400            
REMARK 500                                                                      
REMARK 500  M RES CSSEQI        PSI       PHI                                   
REMARK 500    PHE L   1G    -154.09   -123.86                                   
REMARK 500    GLU L   1C     -51.04   -137.12                                   
REMARK 500    ALA L   1B     -55.84    165.56                                   
REMARK 500    PHE L   7      -84.70   -128.79                                   
REMARK 500    ILE L  14K      37.44     32.44                                   
REMARK 500    ASP L  14L     133.65     77.12                                   
REMARK 500    TYR H  60A      83.60   -154.32                                   
REMARK 500    ASN H  60G      85.30   -157.85                                   
REMARK 500    HIS H  71      -61.04   -138.65                                   
REMARK 500    GLU H  97A     -69.44   -120.52                                   
REMARK 500    GLU I  62       -9.25    -57.79                                   
REMARK 500                                                                      
REMARK 500 REMARK: NULL                                                         
REMARK 500                                                                      
REMARK 500 GEOMETRY AND STEREOCHEMISTRY                                         
REMARK 500 SUBTOPIC: PLANAR GROUPS                                              
REMARK 500                                                                      
REMARK 500 PLANAR GROUPS IN THE FOLLOWING RESIDUES HAVE A TOTAL                 
REMARK 500 RMS DISTANCE OF ALL ATOMS FROM THE BEST-FIT PLANE                    
REMARK 500 BY MORE THAN AN EXPECTED VALUE OF 6*RMSD, WITH AN                    
REMARK 500 RMSD 0.02 ANGSTROMS, OR AT LEAST ONE ATOM HAS                        
REMARK 500 AN RMSD GREATER THAN THIS VALUE                                      
REMARK 500 (M=MODEL NUMBER; RES=RESIDUE NAME; C=CHAIN IDENTIFIER;               
REMARK 500 SSEQ=SEQUENCE NUMBER; I=INSERTION CODE).                             
REMARK 500                                                                      
REMARK 500  M RES CSSEQI        RMS     TYPE                                    
REMARK 500    ARG H  50         0.09    SIDE CHAIN                              
REMARK 500    ARG H  97         0.09    SIDE CHAIN                              
REMARK 500    ARG H 193         0.16    SIDE CHAIN                              
REMARK 500                                                                      
REMARK 500 REMARK: NULL                                                         
REMARK 620                                                                      
REMARK 620 METAL COORDINATION                                                   
REMARK 620 (M=MODEL NUMBER; RES=RESIDUE NAME; C=CHAIN IDENTIFIER;               
REMARK 620 SSEQ=SEQUENCE NUMBER; I=INSERTION CODE):                             
REMARK 620                                                                      
REMARK 620 COORDINATION ANGLES FOR:  M RES CSSEQI METAL                         
REMARK 620                              ZN H 254  ZN                            
REMARK 620 N RES CSSEQI ATOM                                                    
REMARK 620 1 BAI H 410   N4'                                                    
REMARK 620 2 HIS H  57   NE2  96.6                                              
REMARK 620 3 SER H 201   OG  123.3 121.5                                        
REMARK 620 4 BAI H 410   N3   85.5 131.6  95.7                                  
REMARK 620 N                    1     2     3                                   
REMARK 620                                                                      
REMARK 620 COORDINATION ANGLES FOR:  M RES CSSEQI METAL                         
REMARK 620                              NA H 409  NA                            
REMARK 620 N RES CSSEQI ATOM                                                    
REMARK 620 1 ARG H 227A  O                                                      
REMARK 620 2 LYS H 230   O   103.5                                              
REMARK 620 3 HOH H 453   O    99.3 156.2                                        
REMARK 620 4 HOH H 455   O    91.0  79.4  93.3                                  
REMARK 620 5 HOH H 431   O    97.7  92.7  91.2 169.4                            
REMARK 620 6 HOH H 428   O   174.7  71.2  86.0  88.7  82.0                      
REMARK 620 N                    1     2     3     4     5                       
REMARK 800                                                                      
REMARK 800 SITE                                                                 
REMARK 800 SITE_IDENTIFIER: AC1                                                 
REMARK 800 EVIDENCE_CODE: SOFTWARE                                              
REMARK 800 SITE_DESCRIPTION: BINDING SITE FOR RESIDUE ZN H 254                  
REMARK 800                                                                      
REMARK 800 SITE_IDENTIFIER: AC2                                                 
REMARK 800 EVIDENCE_CODE: SOFTWARE                                              
REMARK 800 SITE_DESCRIPTION: BINDING SITE FOR RESIDUE NA H 409                  
REMARK 800                                                                      
REMARK 800 SITE_IDENTIFIER: AC3                                                 
REMARK 800 EVIDENCE_CODE: SOFTWARE                                              
REMARK 800 SITE_DESCRIPTION: BINDING SITE FOR RESIDUE BAI H 410                 
REMARK 800                                                                      
REMARK 800 SITE_IDENTIFIER: AC4                                                 
REMARK 800 EVIDENCE_CODE: SOFTWARE                                              
REMARK 800 SITE_DESCRIPTION: BINDING SITE FOR CHAIN I OF ACETYL HIRUDIN         
REMARK 900                                                                      
REMARK 900 RELATED ENTRIES                                                      
REMARK 900 RELATED ID: 1C2D   RELATED DB: PDB                                   
REMARK 900 RELATED ID: 1C2F   RELATED DB: PDB                                   
REMARK 900 RELATED ID: 1C2G   RELATED DB: PDB                                   
REMARK 900 RELATED ID: 1C2H   RELATED DB: PDB                                   
REMARK 900 RELATED ID: 1C2I   RELATED DB: PDB                                   
REMARK 900 RELATED ID: 1C2L   RELATED DB: PDB                                   
REMARK 900 RELATED ID: 1C2M   RELATED DB: PDB                                   
REMARK 900 RELATED ID: 1C1N   RELATED DB: PDB                                   
REMARK 900 RELATED ID: 1C1O   RELATED DB: PDB                                   
REMARK 900 RELATED ID: 1C1P   RELATED DB: PDB                                   
REMARK 900 RELATED ID: 1C1Q   RELATED DB: PDB                                   
REMARK 900 RELATED ID: 1C1R   RELATED DB: PDB                                   
REMARK 900 RELATED ID: 1C1S   RELATED DB: PDB                                   
REMARK 900 RELATED ID: 1C1T   RELATED DB: PDB                                   
REMARK 900 RELATED ID: 1C2E   RELATED DB: PDB                                   
REMARK 900 RELATED ID: 1C1V   RELATED DB: PDB                                   
REMARK 900 RELATED ID: 1C1W   RELATED DB: PDB                                   
REMARK 900 RELATED ID: 1C2J   RELATED DB: PDB                                   
DBREF  1C1U L    1H   15  UNP    P00734   THRB_HUMAN     328    363             
DBREF  1C1U H   16   247  UNP    P00734   THRB_HUMAN     364    622             
DBREF  1C1U I   55    65  UNP    P28504   HIR2_HIRME      55     65             
SEQRES   1 L   36  THR PHE GLY SER GLY GLU ALA ASP CYS GLY LEU ARG PRO          
SEQRES   2 L   36  LEU PHE GLU LYS LYS SER LEU GLU ASP LYS THR GLU ARG          
SEQRES   3 L   36  GLU LEU LEU GLU SER TYR ILE ASP GLY ARG                      
SEQRES   1 H  259  ILE VAL GLU GLY SER ASP ALA GLU ILE GLY MET SER PRO          
SEQRES   2 H  259  TRP GLN VAL MET LEU PHE ARG LYS SER PRO GLN GLU LEU          
SEQRES   3 H  259  LEU CYS GLY ALA SER LEU ILE SER ASP ARG TRP VAL LEU          
SEQRES   4 H  259  THR ALA ALA HIS CYS LEU LEU TYR PRO PRO TRP ASP LYS          
SEQRES   5 H  259  ASN PHE THR GLU ASN ASP LEU LEU VAL ARG ILE GLY LYS          
SEQRES   6 H  259  HIS SER ARG THR ARG TYR GLU ARG ASN ILE GLU LYS ILE          
SEQRES   7 H  259  SER MET LEU GLU LYS ILE TYR ILE HIS PRO ARG TYR ASN          
SEQRES   8 H  259  TRP ARG GLU ASN LEU ASP ARG ASP ILE ALA LEU MET LYS          
SEQRES   9 H  259  LEU LYS LYS PRO VAL ALA PHE SER ASP TYR ILE HIS PRO          
SEQRES  10 H  259  VAL CYS LEU PRO ASP ARG GLU THR ALA ALA SER LEU LEU          
SEQRES  11 H  259  GLN ALA GLY TYR LYS GLY ARG VAL THR GLY TRP GLY ASN          
SEQRES  12 H  259  LEU LYS GLU THR TRP THR ALA ASN VAL GLY LYS GLY GLN          
SEQRES  13 H  259  PRO SER VAL LEU GLN VAL VAL ASN LEU PRO ILE VAL GLU          
SEQRES  14 H  259  ARG PRO VAL CYS LYS ASP SER THR ARG ILE ARG ILE THR          
SEQRES  15 H  259  ASP ASN MET PHE CYS ALA GLY TYR LYS PRO ASP GLU GLY          
SEQRES  16 H  259  LYS ARG GLY ASP ALA CYS GLU GLY ASP SER GLY GLY PRO          
SEQRES  17 H  259  PHE VAL MET LYS SER PRO PHE ASN ASN ARG TRP TYR GLN          
SEQRES  18 H  259  MET GLY ILE VAL SER TRP GLY GLU GLY CYS ASP ARG ASP          
SEQRES  19 H  259  GLY LYS TYR GLY PHE TYR THR HIS VAL PHE ARG LEU LYS          
SEQRES  20 H  259  LYS TRP ILE GLN LYS VAL ILE ASP GLN PHE GLY GLU              
SEQRES   1 I   11  ASP PHE GLU GLU ILE PRO GLU GLU TYS LEU GLN                  
MODRES 1C1U TYS I   63  TYR  O-SULFO-L-TYROSINE                                 
HET    TYS  I  63      24                                                       
HET     ZN  H 254       1                                                       
HET     NA  H 409       1                                                       
HET    BAI  H 410      37                                                       
HETNAM     TYS O-SULFO-L-TYROSINE                                               
HETNAM      ZN ZINC ION                                                         
HETNAM      NA SODIUM ION                                                       
HETNAM     BAI (5-AMIDINO-2-BENZIMIDAZOLYL)(2-BENZIMIDAZOLYL)METHANE            
HETSYN     BAI HEMI-BABIM                                                       
FORMUL   3  TYS    C9 H11 N O6 S                                                
FORMUL   4   ZN    ZN 2+                                                        
FORMUL   5   NA    NA 1+                                                        
FORMUL   6  BAI    C16 H14 N6                                                   
FORMUL   7  HOH   *288(H2 O)                                                    
HELIX    1   1 PHE L    7  SER L   11  5                                   5    
HELIX    2   2 THR L   14B TYR L   14J 1                                   9    
HELIX    3   3 ALA H   55  CYS H   58  5                                   4    
HELIX    4   4 PRO H   60B ASP H   60E 5                                   4    
HELIX    5   5 THR H   60I ASN H   62  5                                   3    
HELIX    6   6 ASP H  125  LEU H  130  1                                   9    
HELIX    7   7 GLU H  169  ASP H  175  1                                   7    
HELIX    8   8 LYS H  191  GLY H  192C 5                                   5    
HELIX    9   9 LEU H  240  GLY H  252  1                                  13    
SHEET    1   A 7 SER H  20  ASP H  21  0                                        
SHEET    2   A 7 GLN H 161  PRO H 166 -1  O  VAL H 162   N  SER H  20           
SHEET    3   A 7 LYS H 135  GLY H 140 -1  N  GLY H 136   O  LEU H 165           
SHEET    4   A 7 PRO H 204  LYS H 208 -1  O  PRO H 204   N  THR H 139           
SHEET    5   A 7 TRP H 213  TRP H 221 -1  N  TYR H 214   O  MET H 207           
SHEET    6   A 7 GLY H 232  HIS H 236 -1  N  PHE H 233   O  TRP H 221           
SHEET    7   A 7 MET H 185  ALA H 188 -1  O  PHE H 186   N  TYR H 234           
SHEET    1   B 7 LYS H  81  SER H  83  0                                        
SHEET    2   B 7 LEU H  64  ILE H  68 -1  O  VAL H  66   N  SER H  83           
SHEET    3   B 7 GLN H  30  ARG H  35 -1  O  MET H  32   N  ARG H  67           
SHEET    4   B 7 GLU H  39  LEU H  46 -1  O  GLU H  39   N  ARG H  35           
SHEET    5   B 7 TRP H  51  THR H  54 -1  N  LEU H  53   O  SER H  45           
SHEET    6   B 7 ALA H 104  LEU H 108 -1  O  ALA H 104   N  THR H  54           
SHEET    7   B 7 LEU H  59  ILE H  90 -1  N  GLU H  86   O  LYS H 107           
SHEET    1   C 2 LEU H  60  TYR H  60A 0                                        
SHEET    2   C 2 LYS H  60F ASN H  60G-1  O  LYS H  60F  N  TYR H  60A          
SSBOND   1 CYS L    1    CYS H  122                          1555   1555  2.09  
SSBOND   2 CYS H   42    CYS H   58                          1555   1555  2.01  
SSBOND   3 CYS H  173    CYS H  187                          1555   1555  2.01  
SSBOND   4 CYS H  197    CYS H  226                          1555   1555  2.01  
LINK        ZN    ZN H 254                 N4' BAI H 410     1555   1555  2.43  
LINK        ZN    ZN H 254                 NE2 HIS H  57     1555   1555  2.40  
LINK        ZN    ZN H 254                 OG  SER H 201     1555   1555  2.40  
LINK        ZN    ZN H 254                 N3  BAI H 410     1555   1555  2.38  
LINK        NA    NA H 409                 O   ARG H 227A    1555   1555  2.38  
LINK        NA    NA H 409                 O   LYS H 230     1555   1555  2.39  
LINK        NA    NA H 409                 O   HOH H 453     1555   1555  2.53  
LINK         C   GLU I  62                 N   TYS I  63     1555   1555  1.32  
LINK         C   TYS I  63                 N   LEU I  64     1555   1555  1.30  
LINK        NA    NA H 409                 O   HOH H 455     1555   1555  2.66  
LINK        NA    NA H 409                 O   HOH H 431     1555   1555  2.69  
LINK        NA    NA H 409                 O   HOH H 428     1555   1555  2.66  
CISPEP   1 SER H   36A   PRO H   37          0       -12.89                     
SITE     1 AC1  3 HIS H  57  SER H 201  BAI H 410                               
SITE     1 AC2  6 ARG H 227A LYS H 230  HOH H 428  HOH H 431                    
SITE     2 AC2  6 HOH H 453  HOH H 455                                          
SITE     1 AC3 12 HIS H  57  LYS H  60F ASP H 195  ALA H 196                    
SITE     2 AC3 12 GLU H 198  SER H 201  GLY H 222  GLY H 225                    
SITE     3 AC3 12 GLY H 232   ZN H 254  HOH H 554  HOH H 555                    
SITE     1 AC4 13 PHE H  34  LEU H  65  ARG H  67  ARG H  73                    
SITE     2 AC4 13 THR H  74  ARG H  75  TYR H  76  LYS H  81                    
SITE     3 AC4 13 ILE H  82  HOH H 509  HOH I 499  HOH I 535                    
SITE     4 AC4 13 HOH I 597                                                     
CRYST1   71.680   72.120   73.110  90.00 101.62  90.00 C 1 2 1       4          
ORIGX1      1.000000  0.000000  0.000000        0.00000                         
ORIGX2      0.000000  1.000000  0.000000        0.00000                         
ORIGX3      0.000000  0.000000  1.000000        0.00000                         
SCALE1      0.013951  0.000000  0.002869        0.00000                         
SCALE2      0.000000  0.013866  0.000000        0.00000                         
SCALE3      0.000000  0.000000  0.013964        0.00000                         
ATOM      1  N   THR L   1H     18.302  12.943  19.393  0.43 51.66           N  
ATOM      2  CA  THR L   1H     19.715  12.635  19.165  0.43 50.99           C  
ATOM      3  C   THR L   1H     20.415  12.472  20.513  0.43 50.07           C  
ATOM      4  O   THR L   1H     21.085  11.487  20.741  0.43 48.39           O  
ATOM      5  CB  THR L   1H     20.439  13.792  18.393  0.43 51.88           C  
ATOM      6  OG1 THR L   1H     19.518  14.334  17.455  0.43 53.22           O  
ATOM      7  CG2 THR L   1H     21.597  13.251  17.567  0.43 52.62           C  
ATOM      8  H1  THR L   1H     18.099  12.938  20.412  0.43 52.00           H  
ATOM      9  H2  THR L   1H     17.687  12.248  18.932  0.43 51.03           H  
ATOM     10  H3  THR L   1H     18.114  13.882  18.998  0.43 54.07           H  
ATOM     11  HA  THR L   1H     19.779  11.694  18.634  0.43 49.82           H  
ATOM     12  HB  THR L   1H     20.807  14.571  19.036  0.43 52.14           H  
ATOM     13  HG1 THR L   1H     19.993  14.574  16.641  0.43 50.18           H  
ATOM     14 HG21 THR L   1H     21.314  12.499  16.840  0.43 54.34           H  
ATOM     15 HG22 THR L   1H     22.245  12.786  18.288  0.43 52.96           H  
ATOM     16 HG23 THR L   1H     22.161  14.026  17.064  0.43 51.42           H  
ATOM     17  N   PHE L   1G     20.250  13.431  21.381  0.02 50.95           N  
ATOM     18  CA  PHE L   1G     20.915  13.359  22.705  0.02 51.69           C  
ATOM     19  C   PHE L   1G     19.884  13.468  23.814  0.02 52.30           C  
ATOM     20  O   PHE L   1G     18.731  13.121  23.637  0.02 53.47           O  
ATOM     21  CB  PHE L   1G     21.979  14.515  22.769  0.02 52.38           C  
ATOM     22  CG  PHE L   1G     21.281  15.884  22.637  0.02 53.42           C  
ATOM     23  CD1 PHE L   1G     20.726  16.275  21.435  0.02 53.71           C  
ATOM     24  CD2 PHE L   1G     21.178  16.741  23.715  0.02 53.66           C  
ATOM     25  CE1 PHE L   1G     20.083  17.479  21.301  0.02 53.37           C  
ATOM     26  CE2 PHE L   1G     20.536  17.953  23.582  0.02 53.81           C  
ATOM     27  CZ  PHE L   1G     19.987  18.323  22.375  0.02 53.19           C  
ATOM     28  H   PHE L   1G     19.679  14.219  21.222  0.02 51.08           H  
ATOM     29  HA  PHE L   1G     21.412  12.402  22.811  0.02 51.55           H  
ATOM     30  HB2 PHE L   1G     22.539  14.488  23.691  0.02 52.84           H  
ATOM     31  HB3 PHE L   1G     22.686  14.409  21.959  0.02 51.62           H  
ATOM     32  HD1 PHE L   1G     20.797  15.639  20.582  0.02 55.20           H  
ATOM     33  HD2 PHE L   1G     21.600  16.479  24.673  0.02 53.17           H  
ATOM     34  HE1 PHE L   1G     19.649  17.771  20.353  0.02 52.48           H  
ATOM     35  HE2 PHE L   1G     20.458  18.617  24.430  0.02 55.35           H  
ATOM     36  HZ  PHE L   1G     19.478  19.270  22.270  0.02 51.51           H  
ATOM     37  N   GLY L   1F     20.381  13.941  24.917  0.25 52.12           N  
ATOM     38  CA  GLY L   1F     19.571  14.130  26.127  0.25 51.16           C  
ATOM     39  C   GLY L   1F     18.241  14.789  25.975  0.25 50.00           C  
ATOM     40  O   GLY L   1F     18.105  15.872  25.454  0.25 48.24           O  
ATOM     41  H   GLY L   1F     21.323  14.184  24.945  0.25 53.57           H  
ATOM     42  HA2 GLY L   1F     19.314  13.138  26.386  0.25 52.83           H  
ATOM     43  HA3 GLY L   1F     20.148  14.600  26.908  0.25 51.29           H  
ATOM     44  N   SER L   1E     17.289  14.062  26.477  0.26 48.99           N  
ATOM     45  CA  SER L   1E     15.881  14.476  26.456  0.26 48.70           C  
ATOM     46  C   SER L   1E     15.451  14.573  25.002  0.26 47.64           C  
ATOM     47  O   SER L   1E     14.485  15.234  24.667  0.26 48.24           O  
ATOM     48  CB  SER L   1E     15.706  15.832  27.200  0.26 48.95           C  
ATOM     49  OG  SER L   1E     14.862  15.454  28.292  0.26 48.89           O  
ATOM     50  H   SER L   1E     17.481  13.191  26.881  0.26 50.09           H  
ATOM     51  HA  SER L   1E     15.318  13.690  26.920  0.26 49.21           H  
ATOM     52  HB2 SER L   1E     16.641  16.211  27.589  0.26 49.06           H  
ATOM     53  HB3 SER L   1E     15.234  16.584  26.585  0.26 48.26           H  
ATOM     54  HG  SER L   1E     14.761  16.218  28.888  0.26 47.75           H  
ATOM     55  N   GLY L   1D     16.208  13.910  24.169  0.34 47.07           N  
ATOM     56  CA  GLY L   1D     15.875  13.898  22.739  0.34 46.59           C  
ATOM     57  C   GLY L   1D     16.471  14.680  21.590  0.34 47.71           C  
ATOM     58  O   GLY L   1D     17.615  14.531  21.181  0.34 50.41           O  
ATOM     59  H   GLY L   1D     17.000  13.430  24.487  0.34 46.86           H  
ATOM     60  HA2 GLY L   1D     16.059  12.881  22.455  0.34 46.66           H  
ATOM     61  HA3 GLY L   1D     14.809  14.017  22.689  0.34 46.91           H  
ATOM     62  N   GLU L   1C     15.610  15.509  21.074  0.12 47.41           N  
ATOM     63  CA  GLU L   1C     15.966  16.352  19.910  0.12 46.93           C  
ATOM     64  C   GLU L   1C     15.496  17.808  19.989  0.12 46.09           C  
ATOM     65  O   GLU L   1C     16.302  18.686  19.788  0.12 45.66           O  
ATOM     66  CB  GLU L   1C     15.379  15.503  18.731  0.65 48.35           C  
ATOM     67  CG  GLU L   1C     15.738  15.966  17.310  0.65 48.43           C  
ATOM     68  CD  GLU L   1C     14.636  16.857  16.718  0.65 48.47           C  
ATOM     69  OE1 GLU L   1C     13.907  17.489  17.468  0.65 49.51           O  
ATOM     70  OE2 GLU L   1C     14.592  16.856  15.502  0.65 49.14           O  
ATOM     71  H   GLU L   1C     14.721  15.575  21.487  0.12 45.92           H  
ATOM     72  HA  GLU L   1C     17.047  16.382  19.836  0.12 47.42           H  
ATOM     73  HB2 GLU L   1C     15.681  14.474  18.843  0.65 47.77           H  
ATOM     74  HB3 GLU L   1C     14.309  15.529  18.817  0.65 47.80           H  
ATOM     75  HG2 GLU L   1C     16.683  16.489  17.277  0.65 48.91           H  
ATOM     76  HG3 GLU L   1C     15.818  15.082  16.689  0.65 48.21           H  
ATOM     77  N   ALA L   1B     14.232  18.025  20.269  1.00 44.10           N  
ATOM     78  CA  ALA L   1B     13.646  19.426  20.365  1.00 44.50           C  
ATOM     79  C   ALA L   1B     12.132  19.303  20.342  1.00 40.79           C  
ATOM     80  O   ALA L   1B     11.408  19.758  21.195  1.00 41.32           O  
ATOM     81  CB  ALA L   1B     14.022  20.364  19.147  0.79 42.37           C  
ATOM     82  H   ALA L   1B     13.648  17.261  20.439  1.00 44.86           H  
ATOM     83  HA  ALA L   1B     13.951  19.873  21.304  1.00 43.42           H  
ATOM     84  HB1 ALA L   1B     13.679  19.978  18.201  0.79 43.13           H  
ATOM     85  HB2 ALA L   1B     15.090  20.510  19.090  0.79 43.91           H  
ATOM     86  HB3 ALA L   1B     13.572  21.337  19.296  0.79 42.94           H  
ATOM     87  N   ASP L   1A     11.694  18.670  19.304  1.00 36.69           N  
ATOM     88  CA  ASP L   1A     10.227  18.454  19.125  1.00 33.12           C  
ATOM     89  C   ASP L   1A     10.004  16.941  19.250  1.00 25.55           C  
ATOM     90  O   ASP L   1A      8.955  16.433  18.927  1.00 17.13           O  
ATOM     91  CB  ASP L   1A      9.880  18.992  17.733  1.00 37.17           C  
ATOM     92  CG  ASP L   1A      8.379  19.101  17.482  1.00 40.14           C  
ATOM     93  OD1 ASP L   1A      7.673  19.507  18.394  1.00 41.11           O  
ATOM     94  OD2 ASP L   1A      8.037  18.773  16.359  1.00 44.79           O  
ATOM     95  H   ASP L   1A     12.334  18.343  18.646  1.00 37.53           H  
ATOM     96  HA  ASP L   1A      9.673  18.957  19.909  1.00 33.54           H  
ATOM     97  HB2 ASP L   1A     10.305  19.975  17.597  1.00 37.31           H  
ATOM     98  HB3 ASP L   1A     10.296  18.324  16.991  1.00 35.38           H  
ATOM     99  N   CYS L   1      11.019  16.281  19.745  1.00 18.71           N  
ATOM    100  CA  CYS L   1      10.938  14.812  19.905  1.00 15.42           C  
ATOM    101  C   CYS L   1       9.780  14.367  20.793  1.00 15.19           C  
ATOM    102  O   CYS L   1       9.270  15.116  21.602  1.00  8.55           O  
ATOM    103  CB  CYS L   1      12.286  14.297  20.508  1.00 11.34           C  
ATOM    104  SG  CYS L   1      12.784  14.867  22.149  1.00  2.96           S  
ATOM    105  H   CYS L   1      11.811  16.759  20.029  1.00 18.67           H  
ATOM    106  HA  CYS L   1      10.801  14.368  18.927  1.00 15.89           H  
ATOM    107  HB2 CYS L   1      12.184  13.222  20.564  1.00 12.12           H  
ATOM    108  HB3 CYS L   1      13.090  14.476  19.827  1.00 13.21           H  
ATOM    109  N   GLY L   2       9.352  13.145  20.628  1.00  8.12           N  
ATOM    110  CA  GLY L   2       8.252  12.637  21.491  1.00  6.61           C  
ATOM    111  C   GLY L   2       6.898  13.206  21.358  1.00 12.56           C  
ATOM    112  O   GLY L   2       6.046  12.667  22.044  1.00  3.37           O  
ATOM    113  H   GLY L   2       9.752  12.581  19.926  1.00 12.38           H  
ATOM    114  HA2 GLY L   2       8.191  11.571  21.328  1.00  8.72           H  
ATOM    115  HA3 GLY L   2       8.582  12.788  22.504  1.00  9.83           H  
ATOM    116  N   LEU L   3       6.695  14.200  20.548  1.00 13.19           N  
ATOM    117  CA  LEU L   3       5.336  14.807  20.378  1.00 13.05           C  
ATOM    118  C   LEU L   3       4.839  14.350  19.022  1.00 11.55           C  
ATOM    119  O   LEU L   3       5.280  14.844  18.015  1.00 14.24           O  
ATOM    120  CB  LEU L   3       5.446  16.318  20.401  1.00 13.74           C  
ATOM    121  CG  LEU L   3       5.993  16.796  21.743  1.00 15.87           C  
ATOM    122  CD1 LEU L   3       6.308  18.293  21.622  1.00 17.95           C  
ATOM    123  CD2 LEU L   3       4.946  16.545  22.865  1.00 17.69           C  
ATOM    124  H   LEU L   3       7.448  14.575  20.032  1.00 14.25           H  
ATOM    125  HA  LEU L   3       4.685  14.450  21.156  1.00 13.09           H  
ATOM    126  HB2 LEU L   3       6.147  16.587  19.616  1.00 12.08           H  
ATOM    127  HB3 LEU L   3       4.486  16.755  20.175  1.00 13.16           H  
ATOM    128  HG  LEU L   3       6.920  16.279  21.964  1.00 15.87           H  
ATOM    129 HD11 LEU L   3       5.423  18.865  21.377  1.00 17.56           H  
ATOM    130 HD12 LEU L   3       7.046  18.454  20.848  1.00 16.11           H  
ATOM    131 HD13 LEU L   3       6.715  18.665  22.552  1.00 17.58           H  
ATOM    132 HD21 LEU L   3       4.784  15.487  23.015  1.00 18.81           H  
ATOM    133 HD22 LEU L   3       4.001  17.016  22.642  1.00 19.66           H  
ATOM    134 HD23 LEU L   3       5.318  16.952  23.795  1.00 17.24           H  
ATOM    135  N   ARG L   4       3.921  13.409  19.022  1.00 12.90           N  
ATOM    136  CA  ARG L   4       3.376  12.868  17.724  1.00 14.68           C  
ATOM    137  C   ARG L   4       2.446  13.821  16.939  1.00 16.85           C  
ATOM    138  O   ARG L   4       1.474  14.290  17.512  1.00 15.33           O  
ATOM    139  CB  ARG L   4       2.586  11.551  18.008  1.00 14.57           C  
ATOM    140  CG  ARG L   4       3.470  10.518  18.789  1.00  6.77           C  
ATOM    141  CD  ARG L   4       2.702   9.276  19.120  1.00  2.00           C  
ATOM    142  NE  ARG L   4       1.804   9.603  20.222  1.00  3.87           N  
ATOM    143  CZ  ARG L   4       0.888   8.752  20.622  1.00  8.38           C  
ATOM    144  NH1 ARG L   4       0.828   7.555  20.118  1.00 13.01           N  
ATOM    145  NH2 ARG L   4       0.064   9.164  21.548  1.00  9.03           N  
ATOM    146  H   ARG L   4       3.610  13.080  19.882  1.00 13.67           H  
ATOM    147  HA  ARG L   4       4.231  12.640  17.112  1.00 13.34           H  
ATOM    148  HB2 ARG L   4       1.686  11.803  18.543  1.00 15.00           H  
ATOM    149  HB3 ARG L   4       2.294  11.144  17.046  1.00 12.23           H  
ATOM    150  HG2 ARG L   4       4.312  10.218  18.176  1.00  7.62           H  
ATOM    151  HG3 ARG L   4       3.852  10.928  19.709  1.00  8.64           H  
ATOM    152  HD2 ARG L   4       2.125   8.906  18.285  1.00  2.00           H  
ATOM    153  HD3 ARG L   4       3.362   8.487  19.459  1.00  4.43           H  
ATOM    154  HE  ARG L   4       1.877  10.465  20.670  1.00  4.14           H  
ATOM    155 HH11 ARG L   4       0.121   6.919  20.426  1.00 11.03           H  
ATOM    156 HH12 ARG L   4       1.481   7.272  19.424  1.00 12.04           H  
ATOM    157 HH21 ARG L   4      -0.660   8.567  21.894  1.00 10.22           H  
ATOM    158 HH22 ARG L   4       0.150  10.088  21.913  1.00 11.97           H  
ATOM    159  N   PRO L   5       2.754  14.078  15.681  1.00 12.16           N  
ATOM    160  CA  PRO L   5       1.909  14.858  14.773  1.00 15.05           C  
ATOM    161  C   PRO L   5       0.430  14.586  14.878  1.00 14.64           C  
ATOM    162  O   PRO L   5      -0.376  15.489  14.959  1.00 20.80           O  
ATOM    163  CB  PRO L   5       2.459  14.556  13.401  1.00 14.42           C  
ATOM    164  CG  PRO L   5       3.975  14.481  13.669  1.00 14.18           C  
ATOM    165  CD  PRO L   5       4.016  13.655  14.959  1.00 16.06           C  
ATOM    166  HA  PRO L   5       2.062  15.901  14.985  1.00 16.48           H  
ATOM    167  HB2 PRO L   5       2.048  13.628  13.031  1.00 14.95           H  
ATOM    168  HB3 PRO L   5       2.221  15.362  12.720  1.00 15.30           H  
ATOM    169  HG2 PRO L   5       4.501  13.973  12.874  1.00 13.85           H  
ATOM    170  HG3 PRO L   5       4.413  15.459  13.825  1.00 14.06           H  
ATOM    171  HD2 PRO L   5       4.002  12.592  14.759  1.00 15.46           H  
ATOM    172  HD3 PRO L   5       4.888  13.929  15.542  1.00 14.13           H  
ATOM    173  N   LEU L   6       0.112  13.326  14.882  1.00 16.21           N  
ATOM    174  CA  LEU L   6      -1.324  12.949  14.955  1.00 12.34           C  
ATOM    175  C   LEU L   6      -1.938  12.802  16.315  1.00 13.78           C  
ATOM    176  O   LEU L   6      -3.116  12.536  16.366  1.00  9.66           O  
ATOM    177  CB  LEU L   6      -1.494  11.631  14.136  1.00 15.48           C  
ATOM    178  CG  LEU L   6      -1.099  11.791  12.637  1.00 18.38           C  
ATOM    179  CD1 LEU L   6      -1.273  10.511  11.809  1.00 18.56           C  
ATOM    180  CD2 LEU L   6      -1.982  12.831  11.997  1.00 20.09           C  
ATOM    181  H   LEU L   6       0.828  12.652  14.837  1.00 15.37           H  
ATOM    182  HA  LEU L   6      -1.885  13.737  14.483  1.00 14.52           H  
ATOM    183  HB2 LEU L   6      -0.914  10.858  14.617  1.00 17.49           H  
ATOM    184  HB3 LEU L   6      -2.528  11.352  14.189  1.00 14.98           H  
ATOM    185  HG  LEU L   6      -0.059  12.076  12.549  1.00 19.03           H  
ATOM    186 HD11 LEU L   6      -2.297  10.160  11.844  1.00 19.39           H  
ATOM    187 HD12 LEU L   6      -0.619   9.728  12.154  1.00 21.16           H  
ATOM    188 HD13 LEU L   6      -1.017  10.717  10.774  1.00 18.60           H  
ATOM    189 HD21 LEU L   6      -1.827  13.776  12.493  1.00 18.68           H  
ATOM    190 HD22 LEU L   6      -3.027  12.558  12.068  1.00 19.27           H  
ATOM    191 HD23 LEU L   6      -1.729  12.952  10.953  1.00 18.54           H  
ATOM    192  N   PHE L   7      -1.205  12.971  17.370  1.00 10.29           N  
ATOM    193  CA  PHE L   7      -1.802  12.821  18.714  1.00 11.91           C  
ATOM    194  C   PHE L   7      -1.486  14.029  19.574  1.00 14.38           C  
ATOM    195  O   PHE L   7      -2.291  14.925  19.619  1.00 17.01           O  
ATOM    196  CB  PHE L   7      -1.257  11.489  19.364  1.00 14.02           C  
ATOM    197  CG  PHE L   7      -1.845  10.311  18.627  1.00 10.13           C  
ATOM    198  CD1 PHE L   7      -3.095   9.889  18.989  1.00  8.76           C  
ATOM    199  CD2 PHE L   7      -1.202   9.693  17.564  1.00 11.98           C  
ATOM    200  CE1 PHE L   7      -3.703   8.877  18.308  1.00 14.89           C  
ATOM    201  CE2 PHE L   7      -1.814   8.672  16.872  1.00  7.78           C  
ATOM    202  CZ  PHE L   7      -3.062   8.262  17.241  1.00 15.06           C  
ATOM    203  H   PHE L   7      -0.265  13.208  17.255  1.00 13.21           H  
ATOM    204  HA  PHE L   7      -2.878  12.747  18.633  1.00 11.47           H  
ATOM    205  HB2 PHE L   7      -0.186  11.435  19.330  1.00 14.16           H  
ATOM    206  HB3 PHE L   7      -1.583  11.451  20.394  1.00 14.15           H  
ATOM    207  HD1 PHE L   7      -3.613  10.359  19.813  1.00 12.05           H  
ATOM    208  HD2 PHE L   7      -0.216  10.009  17.258  1.00 12.37           H  
ATOM    209  HE1 PHE L   7      -4.697   8.563  18.605  1.00 15.17           H  
ATOM    210  HE2 PHE L   7      -1.316   8.204  16.036  1.00 11.33           H  
ATOM    211  HZ  PHE L   7      -3.540   7.461  16.695  1.00 10.15           H  
ATOM    212  N   GLU L   8      -0.354  14.081  20.223  1.00 10.96           N  
ATOM    213  CA  GLU L   8      -0.009  15.249  21.093  1.00 14.60           C  
ATOM    214  C   GLU L   8      -0.178  16.566  20.391  1.00 15.18           C  
ATOM    215  O   GLU L   8      -0.825  17.453  20.910  1.00 17.89           O  
ATOM    216  CB  GLU L   8       1.442  15.176  21.590  1.00 13.96           C  
ATOM    217  CG  GLU L   8       1.641  14.014  22.669  1.00 15.64           C  
ATOM    218  CD  GLU L   8       1.588  12.587  22.112  1.00 14.24           C  
ATOM    219  OE1 GLU L   8       2.053  12.414  21.007  1.00 11.30           O  
ATOM    220  OE2 GLU L   8       1.091  11.715  22.819  1.00 10.00           O  
ATOM    221  H   GLU L   8       0.270  13.341  20.126  1.00 13.43           H  
ATOM    222  HA  GLU L   8      -0.679  15.233  21.943  1.00 13.49           H  
ATOM    223  HB2 GLU L   8       2.111  15.055  20.753  1.00 14.22           H  
ATOM    224  HB3 GLU L   8       1.698  16.113  22.065  1.00 11.83           H  
ATOM    225  HG2 GLU L   8       2.583  14.146  23.188  1.00 17.11           H  
ATOM    226  HG3 GLU L   8       0.859  14.114  23.408  1.00 15.65           H  
ATOM    227  N   LYS L   9       0.400  16.670  19.241  1.00 21.25           N  
ATOM    228  CA  LYS L   9       0.289  17.931  18.474  1.00 22.24           C  
ATOM    229  C   LYS L   9      -1.166  18.324  18.172  1.00 21.34           C  
ATOM    230  O   LYS L   9      -1.376  19.485  17.895  1.00 24.75           O  
ATOM    231  CB  LYS L   9       1.037  17.803  17.162  1.00 22.32           C  
ATOM    232  CG  LYS L   9       2.548  17.571  17.375  1.00 25.69           C  
ATOM    233  CD  LYS L   9       3.267  18.900  17.585  1.00 33.18           C  
ATOM    234  CE  LYS L   9       4.791  18.660  17.588  1.00 36.33           C  
ATOM    235  NZ  LYS L   9       5.223  17.999  16.316  1.00 37.06           N  
ATOM    236  H   LYS L   9       0.907  15.919  18.868  1.00 21.30           H  
ATOM    237  HA  LYS L   9       0.723  18.718  19.072  1.00 21.81           H  
ATOM    238  HB2 LYS L   9       0.601  16.991  16.601  1.00 23.64           H  
ATOM    239  HB3 LYS L   9       0.872  18.709  16.595  1.00 23.69           H  
ATOM    240  HG2 LYS L   9       2.721  16.934  18.230  1.00 26.30           H  
ATOM    241  HG3 LYS L   9       2.958  17.073  16.510  1.00 26.39           H  
ATOM    242  HD2 LYS L   9       3.017  19.609  16.808  1.00 32.81           H  
ATOM    243  HD3 LYS L   9       2.985  19.325  18.531  1.00 33.36           H  
ATOM    244  HE2 LYS L   9       5.296  19.611  17.683  1.00 35.71           H  
ATOM    245  HE3 LYS L   9       5.080  18.031  18.416  1.00 36.79           H  
ATOM    246  HZ1 LYS L   9       4.406  17.857  15.690  1.00 37.49           H  
ATOM    247  HZ2 LYS L   9       5.659  17.080  16.530  1.00 36.11           H  
ATOM    248  HZ3 LYS L   9       5.917  18.606  15.833  1.00 38.45           H  
ATOM    249  N   LYS L  10      -2.121  17.430  18.209  1.00 19.84           N  
ATOM    250  CA  LYS L  10      -3.530  17.829  17.917  1.00 20.72           C  
ATOM    251  C   LYS L  10      -4.344  17.574  19.155  1.00 23.47           C  
ATOM    252  O   LYS L  10      -5.552  17.646  19.138  1.00 23.37           O  
ATOM    253  CB  LYS L  10      -4.201  16.995  16.866  1.00 24.34           C  
ATOM    254  CG  LYS L  10      -3.382  17.021  15.624  1.00 28.58           C  
ATOM    255  CD  LYS L  10      -3.838  15.809  14.819  1.00 32.91           C  
ATOM    256  CE  LYS L  10      -5.239  16.033  14.228  1.00 33.51           C  
ATOM    257  NZ  LYS L  10      -5.075  15.931  12.756  1.00 36.77           N  
ATOM    258  H   LYS L  10      -1.919  16.498  18.431  1.00 22.06           H  
ATOM    259  HA  LYS L  10      -3.578  18.876  17.658  1.00 21.91           H  
ATOM    260  HB2 LYS L  10      -4.360  15.994  17.240  1.00 26.40           H  
ATOM    261  HB3 LYS L  10      -5.175  17.423  16.665  1.00 24.20           H  
ATOM    262  HG2 LYS L  10      -3.551  17.942  15.079  1.00 28.50           H  
ATOM    263  HG3 LYS L  10      -2.327  16.946  15.849  1.00 28.21           H  
ATOM    264  HD2 LYS L  10      -3.112  15.639  14.035  1.00 31.53           H  
ATOM    265  HD3 LYS L  10      -3.866  14.925  15.445  1.00 31.79           H  
ATOM    266  HE2 LYS L  10      -5.948  15.283  14.550  1.00 33.63           H  
ATOM    267  HE3 LYS L  10      -5.632  17.012  14.470  1.00 34.53           H  
ATOM    268  HZ1 LYS L  10      -4.082  15.728  12.517  1.00 33.83           H  
ATOM    269  HZ2 LYS L  10      -5.335  16.849  12.348  1.00 36.37           H  
ATOM    270  HZ3 LYS L  10      -5.685  15.184  12.373  1.00 36.31           H  
ATOM    271  N   SER L  11      -3.655  17.283  20.197  1.00 24.08           N  
ATOM    272  CA  SER L  11      -4.298  17.003  21.489  1.00 24.12           C  
ATOM    273  C   SER L  11      -5.271  15.788  21.403  1.00 22.69           C  
ATOM    274  O   SER L  11      -6.320  15.796  22.022  1.00 22.98           O  
ATOM    275  CB  SER L  11      -5.022  18.285  21.927  1.00 24.10           C  
ATOM    276  OG  SER L  11      -4.911  18.284  23.343  1.00 29.99           O  
ATOM    277  H   SER L  11      -2.679  17.248  20.131  1.00 25.37           H  
ATOM    278  HA  SER L  11      -3.516  16.763  22.190  1.00 23.19           H  
ATOM    279  HB2 SER L  11      -4.500  19.149  21.570  1.00 27.75           H  
ATOM    280  HB3 SER L  11      -6.062  18.298  21.627  1.00 26.80           H  
ATOM    281  HG  SER L  11      -5.812  18.244  23.703  1.00 25.99           H  
ATOM    282  N   LEU L  12      -4.895  14.780  20.652  1.00 19.99           N  
ATOM    283  CA  LEU L  12      -5.759  13.577  20.529  1.00 22.71           C  
ATOM    284  C   LEU L  12      -4.973  12.497  21.292  1.00 23.25           C  
ATOM    285  O   LEU L  12      -3.755  12.513  21.311  1.00 24.00           O  
ATOM    286  CB  LEU L  12      -5.921  13.183  19.069  1.00 19.94           C  
ATOM    287  CG  LEU L  12      -6.763  14.239  18.344  1.00 19.89           C  
ATOM    288  CD1 LEU L  12      -6.770  13.870  16.878  1.00 19.20           C  
ATOM    289  CD2 LEU L  12      -8.221  14.247  18.907  1.00 19.23           C  
ATOM    290  H   LEU L  12      -4.044  14.818  20.175  1.00 21.20           H  
ATOM    291  HA  LEU L  12      -6.704  13.748  21.023  1.00 22.00           H  
ATOM    292  HB2 LEU L  12      -4.951  13.085  18.609  1.00 20.19           H  
ATOM    293  HB3 LEU L  12      -6.409  12.219  19.019  1.00 20.77           H  
ATOM    294  HG  LEU L  12      -6.330  15.224  18.471  1.00 20.70           H  
ATOM    295 HD11 LEU L  12      -7.198  12.890  16.728  1.00 21.73           H  
ATOM    296 HD12 LEU L  12      -5.763  13.859  16.484  1.00 20.20           H  
ATOM    297 HD13 LEU L  12      -7.348  14.585  16.309  1.00 20.07           H  
ATOM    298 HD21 LEU L  12      -8.229  14.532  19.948  1.00 19.06           H  
ATOM    299 HD22 LEU L  12      -8.675  13.274  18.811  1.00 19.87           H  
ATOM    300 HD23 LEU L  12      -8.825  14.963  18.366  1.00 19.48           H  
ATOM    301  N   GLU L  13      -5.663  11.584  21.905  1.00 23.46           N  
ATOM    302  CA  GLU L  13      -5.004  10.499  22.674  1.00 26.63           C  
ATOM    303  C   GLU L  13      -5.188   9.240  21.884  1.00 23.46           C  
ATOM    304  O   GLU L  13      -6.091   9.181  21.074  1.00 31.51           O  
ATOM    305  CB  GLU L  13      -5.662  10.299  24.014  1.00 29.82           C  
ATOM    306  CG  GLU L  13      -5.640  11.619  24.822  1.00 36.10           C  
ATOM    307  CD  GLU L  13      -5.802  11.317  26.321  1.00 39.86           C  
ATOM    308  OE1 GLU L  13      -6.626  10.471  26.659  1.00 42.26           O  
ATOM    309  OE2 GLU L  13      -5.063  11.978  27.039  1.00 45.39           O  
ATOM    310  H   GLU L  13      -6.644  11.601  21.851  1.00 24.30           H  
ATOM    311  HA  GLU L  13      -3.956  10.726  22.779  1.00 26.31           H  
ATOM    312  HB2 GLU L  13      -6.696  10.010  23.866  1.00 31.69           H  
ATOM    313  HB3 GLU L  13      -5.173   9.506  24.555  1.00 32.33           H  
ATOM    314  HG2 GLU L  13      -4.706  12.144  24.669  1.00 34.43           H  
ATOM    315  HG3 GLU L  13      -6.450  12.265  24.517  1.00 34.40           H  
ATOM    316  N   ASP L  14      -4.353   8.264  22.130  1.00 21.43           N  
ATOM    317  CA  ASP L  14      -4.499   6.997  21.369  1.00 17.74           C  
ATOM    318  C   ASP L  14      -5.284   6.140  22.359  1.00 16.91           C  
ATOM    319  O   ASP L  14      -5.351   6.488  23.527  1.00 15.53           O  
ATOM    320  CB  ASP L  14      -3.087   6.458  21.005  1.00 16.88           C  
ATOM    321  CG  ASP L  14      -2.143   5.997  22.121  1.00 14.14           C  
ATOM    322  OD1 ASP L  14      -2.574   5.266  22.984  1.00 12.53           O  
ATOM    323  OD2 ASP L  14      -0.993   6.401  22.049  1.00  7.61           O  
ATOM    324  H   ASP L  14      -3.660   8.360  22.803  1.00 21.00           H  
ATOM    325  HA  ASP L  14      -5.082   7.171  20.476  1.00 18.52           H  
ATOM    326  HB2 ASP L  14      -3.223   5.633  20.332  1.00 18.88           H  
ATOM    327  HB3 ASP L  14      -2.596   7.229  20.428  1.00 18.57           H  
ATOM    328  N   LYS L  14A     -5.856   5.055  21.930  1.00 22.11           N  
ATOM    329  CA  LYS L  14A     -6.637   4.250  22.903  1.00 22.35           C  
ATOM    330  C   LYS L  14A     -6.006   3.637  24.104  1.00 22.10           C  
ATOM    331  O   LYS L  14A     -6.782   3.381  24.993  1.00 23.42           O  
ATOM    332  CB  LYS L  14A     -7.423   3.108  22.172  1.00 26.19           C  
ATOM    333  CG  LYS L  14A     -6.635   2.337  21.117  1.00 28.33           C  
ATOM    334  CD  LYS L  14A     -7.509   1.181  20.520  0.26 29.49           C  
ATOM    335  CE  LYS L  14A     -7.664  -0.051  21.482  0.26 30.87           C  
ATOM    336  NZ  LYS L  14A     -8.540   0.239  22.659  0.26 32.19           N  
ATOM    337  H   LYS L  14A     -5.789   4.770  21.002  1.00 21.88           H  
ATOM    338  HA  LYS L  14A     -7.393   4.922  23.289  1.00 24.00           H  
ATOM    339  HB2 LYS L  14A     -7.763   2.443  22.952  1.00 25.78           H  
ATOM    340  HB3 LYS L  14A     -8.303   3.546  21.718  1.00 26.63           H  
ATOM    341  HG2 LYS L  14A     -6.404   3.003  20.311  1.00 27.24           H  
ATOM    342  HG3 LYS L  14A     -5.717   1.950  21.539  1.00 27.36           H  
ATOM    343  HD2 LYS L  14A     -8.493   1.562  20.275  0.26 28.35           H  
ATOM    344  HD3 LYS L  14A     -7.054   0.840  19.599  0.26 28.69           H  
ATOM    345  HE2 LYS L  14A     -8.107  -0.873  20.937  0.26 31.31           H  
ATOM    346  HE3 LYS L  14A     -6.698  -0.373  21.845  0.26 30.82           H  
ATOM    347  HZ1 LYS L  14A     -8.921   1.204  22.592  0.26 32.48           H  
ATOM    348  HZ2 LYS L  14A     -7.986   0.141  23.535  0.26 33.82           H  
ATOM    349  HZ3 LYS L  14A     -9.331  -0.435  22.676  0.26 32.25           H  
ATOM    350  N   THR L  14B     -4.735   3.395  24.193  1.00 21.90           N  
ATOM    351  CA  THR L  14B     -4.242   2.782  25.467  1.00 20.54           C  
ATOM    352  C   THR L  14B     -3.241   3.657  26.202  1.00 19.81           C  
ATOM    353  O   THR L  14B     -2.691   3.180  27.177  1.00 20.27           O  
ATOM    354  CB  THR L  14B     -3.597   1.392  25.155  1.00 19.75           C  
ATOM    355  OG1 THR L  14B     -2.727   1.540  24.027  1.00 18.88           O  
ATOM    356  CG2 THR L  14B     -4.658   0.429  24.695  1.00 18.03           C  
ATOM    357  H   THR L  14B     -4.108   3.586  23.472  1.00 21.86           H  
ATOM    358  HA  THR L  14B     -5.071   2.621  26.143  1.00 21.63           H  
ATOM    359  HB  THR L  14B     -3.065   1.016  26.015  1.00 19.98           H  
ATOM    360  HG1 THR L  14B     -1.904   1.052  24.172  1.00 17.83           H  
ATOM    361 HG21 THR L  14B     -5.146   0.793  23.804  1.00 21.05           H  
ATOM    362 HG22 THR L  14B     -5.395   0.317  25.474  1.00 18.95           H  
ATOM    363 HG23 THR L  14B     -4.222  -0.538  24.491  1.00 20.90           H  
ATOM    364  N   GLU L  14C     -2.991   4.886  25.807  1.00 15.99           N  
ATOM    365  CA  GLU L  14C     -1.985   5.630  26.607  1.00 15.08           C  
ATOM    366  C   GLU L  14C     -2.499   5.856  28.014  1.00 18.35           C  
ATOM    367  O   GLU L  14C     -1.706   5.994  28.914  1.00 20.50           O  
ATOM    368  CB  GLU L  14C     -1.616   6.975  25.936  1.00 12.77           C  
ATOM    369  CG  GLU L  14C     -2.786   7.790  25.392  1.00 10.48           C  
ATOM    370  CD  GLU L  14C     -2.204   9.118  24.903  1.00  9.78           C  
ATOM    371  OE1 GLU L  14C     -1.822   9.874  25.778  1.00 15.64           O  
ATOM    372  OE2 GLU L  14C     -2.145   9.341  23.716  1.00  5.01           O  
ATOM    373  H   GLU L  14C     -3.457   5.260  25.034  1.00 16.65           H  
ATOM    374  HA  GLU L  14C     -1.093   5.025  26.668  1.00 15.74           H  
ATOM    375  HB2 GLU L  14C     -1.109   7.554  26.693  1.00 14.55           H  
ATOM    376  HB3 GLU L  14C     -0.901   6.794  25.152  1.00 14.22           H  
ATOM    377  HG2 GLU L  14C     -3.281   7.288  24.580  1.00 12.66           H  
ATOM    378  HG3 GLU L  14C     -3.507   7.984  26.177  1.00 10.75           H  
ATOM    379  N   ARG L  14D     -3.785   5.896  28.207  1.00 22.37           N  
ATOM    380  CA  ARG L  14D     -4.380   6.102  29.573  1.00 24.38           C  
ATOM    381  C   ARG L  14D     -3.804   5.048  30.543  1.00 23.60           C  
ATOM    382  O   ARG L  14D     -3.451   5.333  31.672  1.00 19.42           O  
ATOM    383  CB  ARG L  14D     -5.932   5.965  29.443  1.00 31.51           C  
ATOM    384  CG  ARG L  14D     -6.682   5.553  30.775  1.00 33.64           C  
ATOM    385  CD  ARG L  14D     -7.538   4.227  30.563  0.23 37.01           C  
ATOM    386  NE  ARG L  14D     -7.142   3.167  31.559  0.23 39.71           N  
ATOM    387  CZ  ARG L  14D     -8.011   2.486  32.282  0.23 43.24           C  
ATOM    388  NH1 ARG L  14D     -7.565   1.533  33.054  0.23 45.31           N  
ATOM    389  NH2 ARG L  14D     -9.289   2.736  32.247  0.23 43.71           N  
ATOM    390  H   ARG L  14D     -4.375   5.792  27.430  1.00 23.93           H  
ATOM    391  HA  ARG L  14D     -4.097   7.085  29.922  1.00 23.25           H  
ATOM    392  HB2 ARG L  14D     -6.306   6.930  29.130  1.00 32.06           H  
ATOM    393  HB3 ARG L  14D     -6.153   5.255  28.658  1.00 30.12           H  
ATOM    394  HG2 ARG L  14D     -5.986   5.406  31.583  1.00 33.97           H  
ATOM    395  HG3 ARG L  14D     -7.351   6.351  31.068  1.00 34.65           H  
ATOM    396  HD2 ARG L  14D     -8.581   4.470  30.703  0.23 37.11           H  
ATOM    397  HD3 ARG L  14D     -7.420   3.804  29.575  0.23 36.37           H  
ATOM    398  HE  ARG L  14D     -6.189   2.972  31.681  0.23 40.52           H  
ATOM    399 HH11 ARG L  14D     -8.202   1.004  33.614  0.23 46.16           H  
ATOM    400 HH12 ARG L  14D     -6.586   1.331  33.089  0.23 44.95           H  
ATOM    401 HH21 ARG L  14D     -9.910   2.203  32.823  0.23 44.30           H  
ATOM    402 HH22 ARG L  14D     -9.653   3.451  31.655  0.23 44.90           H  
ATOM    403  N   GLU L  14E     -3.770   3.847  30.054  1.00 19.97           N  
ATOM    404  CA  GLU L  14E     -3.241   2.675  30.817  1.00 20.37           C  
ATOM    405  C   GLU L  14E     -1.842   2.987  31.380  1.00 21.66           C  
ATOM    406  O   GLU L  14E     -1.524   2.674  32.509  1.00 22.78           O  
ATOM    407  CB  GLU L  14E     -3.128   1.485  29.883  1.00 25.04           C  
ATOM    408  CG  GLU L  14E     -3.001   0.186  30.677  1.00 28.31           C  
ATOM    409  CD  GLU L  14E     -2.704  -1.036  29.760  1.00 30.02           C  
ATOM    410  OE1 GLU L  14E     -2.942  -0.949  28.567  1.00 31.76           O  
ATOM    411  OE2 GLU L  14E     -2.249  -2.022  30.322  1.00 32.02           O  
ATOM    412  H   GLU L  14E     -4.106   3.724  29.144  1.00 21.97           H  
ATOM    413  HA  GLU L  14E     -3.911   2.472  31.638  1.00 21.50           H  
ATOM    414  HB2 GLU L  14E     -3.999   1.438  29.249  1.00 24.18           H  
ATOM    415  HB3 GLU L  14E     -2.252   1.590  29.257  1.00 25.06           H  
ATOM    416  HG2 GLU L  14E     -2.207   0.275  31.403  1.00 28.63           H  
ATOM    417  HG3 GLU L  14E     -3.926  -0.001  31.208  1.00 28.07           H  
ATOM    418  N   LEU L  14F     -1.035   3.593  30.564  1.00 21.78           N  
ATOM    419  CA  LEU L  14F      0.343   3.953  30.973  1.00 20.71           C  
ATOM    420  C   LEU L  14F      0.319   5.026  32.036  1.00 18.63           C  
ATOM    421  O   LEU L  14F      0.815   4.824  33.116  1.00 16.51           O  
ATOM    422  CB  LEU L  14F      1.153   4.526  29.801  1.00 24.10           C  
ATOM    423  CG  LEU L  14F      1.782   3.478  28.858  1.00 25.21           C  
ATOM    424  CD1 LEU L  14F      0.770   2.464  28.342  1.00 27.76           C  
ATOM    425  CD2 LEU L  14F      2.407   4.264  27.704  1.00 25.50           C  
ATOM    426  H   LEU L  14F     -1.343   3.823  29.664  1.00 21.83           H  
ATOM    427  HA  LEU L  14F      0.817   3.076  31.386  1.00 20.87           H  
ATOM    428  HB2 LEU L  14F      0.529   5.209  29.245  1.00 24.13           H  
ATOM    429  HB3 LEU L  14F      1.957   5.115  30.226  1.00 23.97           H  
ATOM    430  HG  LEU L  14F      2.568   2.946  29.382  1.00 27.20           H  
ATOM    431 HD11 LEU L  14F     -0.021   2.933  27.773  1.00 26.56           H  
ATOM    432 HD12 LEU L  14F      0.334   1.909  29.161  1.00 26.12           H  
ATOM    433 HD13 LEU L  14F      1.284   1.761  27.702  1.00 27.37           H  
ATOM    434 HD21 LEU L  14F      3.163   4.941  28.080  1.00 24.54           H  
ATOM    435 HD22 LEU L  14F      1.660   4.838  27.180  1.00 23.05           H  
ATOM    436 HD23 LEU L  14F      2.880   3.585  27.009  1.00 24.85           H  
ATOM    437  N   LEU L  14G     -0.261   6.147  31.718  1.00 19.90           N  
ATOM    438  CA  LEU L  14G     -0.305   7.258  32.722  1.00 22.96           C  
ATOM    439  C   LEU L  14G     -0.989   6.832  33.975  1.00 20.73           C  
ATOM    440  O   LEU L  14G     -0.690   7.303  35.057  1.00 26.17           O  
ATOM    441  CB  LEU L  14G     -1.038   8.511  32.137  1.00 24.97           C  
ATOM    442  CG  LEU L  14G     -0.184   9.294  31.053  1.00 27.47           C  
ATOM    443  CD1 LEU L  14G      1.036   9.980  31.657  1.00 25.96           C  
ATOM    444  CD2 LEU L  14G      0.332   8.374  29.928  1.00 30.78           C  
ATOM    445  H   LEU L  14G     -0.662   6.245  30.829  1.00 20.83           H  
ATOM    446  HA  LEU L  14G      0.715   7.501  32.982  1.00 21.22           H  
ATOM    447  HB2 LEU L  14G     -1.985   8.208  31.713  1.00 23.77           H  
ATOM    448  HB3 LEU L  14G     -1.251   9.186  32.956  1.00 25.55           H  
ATOM    449  HG  LEU L  14G     -0.812  10.059  30.614  1.00 27.65           H  
ATOM    450 HD11 LEU L  14G      1.694   9.264  32.122  1.00 24.57           H  
ATOM    451 HD12 LEU L  14G      0.717  10.710  32.388  1.00 25.21           H  
ATOM    452 HD13 LEU L  14G      1.604  10.497  30.896  1.00 24.22           H  
ATOM    453 HD21 LEU L  14G     -0.499   7.925  29.405  1.00 30.07           H  
ATOM    454 HD22 LEU L  14G      0.974   7.596  30.314  1.00 30.80           H  
ATOM    455 HD23 LEU L  14G      0.912   8.944  29.220  1.00 31.08           H  
ATOM    456  N   GLU L  14H     -1.913   5.951  33.853  1.00 21.59           N  
ATOM    457  CA  GLU L  14H     -2.588   5.527  35.106  1.00 21.80           C  
ATOM    458  C   GLU L  14H     -1.660   4.671  35.958  1.00 21.92           C  
ATOM    459  O   GLU L  14H     -1.875   4.603  37.152  1.00 19.59           O  
ATOM    460  CB  GLU L  14H     -3.821   4.683  34.840  1.00 24.16           C  
ATOM    461  CG  GLU L  14H     -5.010   5.541  34.303  1.00 30.33           C  
ATOM    462  CD  GLU L  14H     -6.281   4.655  34.103  1.00 31.84           C  
ATOM    463  OE1 GLU L  14H     -6.172   3.436  34.202  1.00 36.17           O  
ATOM    464  OE2 GLU L  14H     -7.309   5.266  33.853  1.00 32.97           O  
ATOM    465  H   GLU L  14H     -2.137   5.595  32.966  1.00 20.25           H  
ATOM    466  HA  GLU L  14H     -2.859   6.405  35.667  1.00 21.91           H  
ATOM    467  HB2 GLU L  14H     -3.576   3.920  34.117  1.00 25.55           H  
ATOM    468  HB3 GLU L  14H     -4.115   4.195  35.762  1.00 24.79           H  
ATOM    469  HG2 GLU L  14H     -5.253   6.315  35.019  1.00 27.13           H  
ATOM    470  HG3 GLU L  14H     -4.752   6.019  33.372  1.00 27.59           H  
ATOM    471  N   SER L  14I     -0.674   4.057  35.372  1.00 21.06           N  
ATOM    472  CA  SER L  14I      0.226   3.212  36.188  1.00 21.92           C  
ATOM    473  C   SER L  14I      1.341   4.009  36.807  1.00 21.76           C  
ATOM    474  O   SER L  14I      2.124   3.484  37.575  1.00 19.75           O  
ATOM    475  CB  SER L  14I      0.817   2.075  35.308  1.00 16.80           C  
ATOM    476  OG  SER L  14I      1.686   2.650  34.334  1.00 20.28           O  
ATOM    477  H   SER L  14I     -0.516   4.153  34.406  1.00 24.31           H  
ATOM    478  HA  SER L  14I     -0.345   2.763  36.990  1.00 21.49           H  
ATOM    479  HB2 SER L  14I      1.383   1.403  35.939  1.00 19.02           H  
ATOM    480  HB3 SER L  14I      0.041   1.520  34.805  1.00 18.57           H  
ATOM    481  HG  SER L  14I      1.549   3.608  34.272  1.00 16.65           H  
ATOM    482  N   TYR L  14J      1.417   5.264  36.485  1.00 23.15           N  
ATOM    483  CA  TYR L  14J      2.503   6.097  37.075  1.00 26.01           C  
ATOM    484  C   TYR L  14J      1.647   6.688  38.162  1.00 31.61           C  
ATOM    485  O   TYR L  14J      1.431   7.873  38.175  1.00 35.98           O  
ATOM    486  CB  TYR L  14J      2.961   7.183  36.075  1.00 25.20           C  
ATOM    487  CG  TYR L  14J      3.340   6.679  34.683  1.00 23.88           C  
ATOM    488  CD1 TYR L  14J      3.788   5.413  34.460  1.00 21.78           C  
ATOM    489  CD2 TYR L  14J      3.234   7.524  33.591  1.00 22.11           C  
ATOM    490  CE1 TYR L  14J      4.116   5.003  33.194  1.00 21.37           C  
ATOM    491  CE2 TYR L  14J      3.563   7.109  32.326  1.00 19.45           C  
ATOM    492  CZ  TYR L  14J      4.011   5.842  32.101  1.00 21.28           C  
ATOM    493  OH  TYR L  14J      4.351   5.407  30.819  1.00 23.21           O  
ATOM    494  H   TYR L  14J      0.774   5.669  35.867  1.00 23.66           H  
ATOM    495  HA  TYR L  14J      3.301   5.502  37.493  1.00 27.63           H  
ATOM    496  HB2 TYR L  14J      2.150   7.889  35.964  1.00 25.77           H  
ATOM    497  HB3 TYR L  14J      3.807   7.702  36.504  1.00 27.38           H  
ATOM    498  HD1 TYR L  14J      3.887   4.719  35.282  1.00 23.45           H  
ATOM    499  HD2 TYR L  14J      2.883   8.534  33.733  1.00 21.17           H  
ATOM    500  HE1 TYR L  14J      4.465   3.990  33.059  1.00 23.69           H  
ATOM    501  HE2 TYR L  14J      3.461   7.792  31.499  1.00 20.75           H  
ATOM    502  HH  TYR L  14J      4.274   4.437  30.820  1.00 20.40           H  
ATOM    503  N   ILE L  14K      1.184   5.831  39.039  0.58 36.11           N  
ATOM    504  CA  ILE L  14K      0.292   6.199  40.187  0.58 36.74           C  
ATOM    505  C   ILE L  14K     -0.670   7.394  39.868  0.23 40.53           C  
ATOM    506  O   ILE L  14K     -1.013   8.248  40.662  0.23 40.82           O  
ATOM    507  CB  ILE L  14K      1.242   6.445  41.408  0.58 36.22           C  
ATOM    508  CG1 ILE L  14K      2.469   7.350  41.069  0.58 36.28           C  
ATOM    509  CG2 ILE L  14K      1.721   5.036  41.862  0.58 35.06           C  
ATOM    510  CD1 ILE L  14K      3.423   7.452  42.283  0.58 38.00           C  
ATOM    511  H   ILE L  14K      1.449   4.893  38.940  0.58 35.95           H  
ATOM    512  HA  ILE L  14K     -0.335   5.347  40.406  0.58 37.57           H  
ATOM    513  HB  ILE L  14K      0.661   6.918  42.191  0.58 36.03           H  
ATOM    514 HG12 ILE L  14K      3.034   6.960  40.235  0.58 35.85           H  
ATOM    515 HG13 ILE L  14K      2.120   8.342  40.806  0.58 36.02           H  
ATOM    516 HG21 ILE L  14K      2.280   4.542  41.082  0.58 35.34           H  
ATOM    517 HG22 ILE L  14K      0.863   4.423  42.100  0.58 34.57           H  
ATOM    518 HG23 ILE L  14K      2.335   5.097  42.745  0.58 33.71           H  
ATOM    519 HD11 ILE L  14K      3.830   6.485  42.542  0.58 39.02           H  
ATOM    520 HD12 ILE L  14K      2.895   7.851  43.138  0.58 38.79           H  
ATOM    521 HD13 ILE L  14K      4.247   8.112  42.052  0.58 37.67           H  
ATOM    522  N   ASP L  14L     -1.082   7.310  38.631  0.36 44.37           N  
ATOM    523  CA  ASP L  14L     -2.014   8.233  37.912  0.36 46.90           C  
ATOM    524  C   ASP L  14L     -1.347   9.523  37.481  0.36 51.27           C  
ATOM    525  O   ASP L  14L     -0.657  10.172  38.239  0.36 52.43           O  
ATOM    526  CB  ASP L  14L     -3.249   8.661  38.759  0.36 47.11           C  
ATOM    527  CG  ASP L  14L     -4.500   8.660  37.829  0.36 47.49           C  
ATOM    528  OD1 ASP L  14L     -4.433   9.311  36.796  0.36 49.49           O  
ATOM    529  OD2 ASP L  14L     -5.466   8.008  38.196  0.36 48.16           O  
ATOM    530  H   ASP L  14L     -0.723   6.560  38.121  0.36 45.29           H  
ATOM    531  HA  ASP L  14L     -2.334   7.719  37.027  0.36 47.63           H  
ATOM    532  HB2 ASP L  14L     -3.409   8.014  39.607  0.36 46.08           H  
ATOM    533  HB3 ASP L  14L     -3.104   9.669  39.130  0.36 46.63           H  
ATOM    534  N   GLY L  14M     -1.598   9.872  36.255  1.00 57.36           N  
ATOM    535  CA  GLY L  14M     -1.010  11.125  35.697  1.00 61.09           C  
ATOM    536  C   GLY L  14M     -2.064  12.222  35.780  1.00 63.92           C  
ATOM    537  O   GLY L  14M     -3.216  11.903  36.004  1.00 69.07           O  
ATOM    538  H   GLY L  14M     -2.173   9.318  35.697  1.00 56.57           H  
ATOM    539  HA2 GLY L  14M     -0.185  11.442  36.294  1.00 61.12           H  
ATOM    540  HA3 GLY L  14M     -0.715  10.965  34.672  1.00 61.25           H  
ATOM    541  N   ARG L  15      -1.539  13.404  35.583  0.10 61.43           N  
ATOM    542  CA  ARG L  15      -2.163  14.764  35.571  0.10 59.10           C  
ATOM    543  C   ARG L  15      -2.509  15.194  37.000  0.10 59.13           C  
ATOM    544  O   ARG L  15      -3.071  14.408  37.741  0.10 58.58           O  
ATOM    545  CB  ARG L  15      -3.472  14.833  34.653  0.10 57.27           C  
ATOM    546  CG  ARG L  15      -4.789  14.202  35.200  0.10 55.85           C  
ATOM    547  CD  ARG L  15      -5.963  14.480  34.224  0.10 54.56           C  
ATOM    548  NE  ARG L  15      -5.576  13.926  32.884  0.10 53.71           N  
ATOM    549  CZ  ARG L  15      -5.320  14.684  31.844  0.10 52.74           C  
ATOM    550  NH1 ARG L  15      -5.277  15.986  31.945  0.10 51.60           N  
ATOM    551  NH2 ARG L  15      -5.103  14.091  30.702  0.10 53.06           N  
ATOM    552  OXT ARG L  15      -2.179  16.322  37.298  0.10 58.21           O  
ATOM    553  H   ARG L  15      -0.582  13.421  35.419  0.10 60.90           H  
ATOM    554  HA  ARG L  15      -1.429  15.455  35.174  0.10 59.85           H  
ATOM    555  HB2 ARG L  15      -3.640  15.890  34.502  0.10 57.52           H  
ATOM    556  HB3 ARG L  15      -3.227  14.397  33.698  0.10 57.50           H  
ATOM    557  HG2 ARG L  15      -4.718  13.137  35.284  0.10 54.25           H  
ATOM    558  HG3 ARG L  15      -4.972  14.607  36.183  0.10 55.14           H  
ATOM    559  HD2 ARG L  15      -6.850  13.951  34.546  0.10 55.55           H  
ATOM    560  HD3 ARG L  15      -6.201  15.531  34.161  0.10 55.00           H  
ATOM    561  HE  ARG L  15      -5.514  12.955  32.779  0.10 53.20           H  
ATOM    562 HH11 ARG L  15      -5.078  16.537  31.135  0.10 51.06           H  
ATOM    563 HH12 ARG L  15      -5.441  16.435  32.823  0.10 50.16           H  
ATOM    564 HH21 ARG L  15      -4.903  14.633  29.886  0.10 54.88           H  
ATOM    565 HH22 ARG L  15      -5.137  13.092  30.644  0.10 53.71           H  
TER     566      ARG L  15                                                      
ATOM    567  N   ILE H  16       4.983  -9.602  18.524  1.00 12.03           N  
ATOM    568  CA  ILE H  16       4.396  -9.149  19.785  1.00 16.20           C  
ATOM    569  C   ILE H  16       3.330 -10.202  19.984  1.00 15.06           C  
ATOM    570  O   ILE H  16       2.623 -10.471  19.034  1.00 18.25           O  
ATOM    571  CB  ILE H  16       3.746  -7.747  19.607  1.00 10.51           C  
ATOM    572  CG1 ILE H  16       4.768  -6.568  19.313  1.00 14.16           C  
ATOM    573  CG2 ILE H  16       2.902  -7.389  20.806  1.00 13.67           C  
ATOM    574  CD1 ILE H  16       5.654  -6.248  20.540  1.00  8.00           C  
ATOM    575  H1  ILE H  16       4.382 -10.359  18.138  1.00 15.54           H  
ATOM    576  H2  ILE H  16       5.930  -9.984  18.666  1.00 15.51           H  
ATOM    577  H3  ILE H  16       4.994  -8.822  17.853  1.00 14.59           H  
ATOM    578  HA  ILE H  16       5.134  -9.206  20.570  1.00 13.88           H  
ATOM    579  HB  ILE H  16       3.056  -7.817  18.776  1.00 11.96           H  
ATOM    580 HG12 ILE H  16       5.383  -6.789  18.454  1.00 11.33           H  
ATOM    581 HG13 ILE H  16       4.207  -5.670  19.084  1.00 11.49           H  
ATOM    582 HG21 ILE H  16       3.495  -7.385  21.710  1.00 14.13           H  
ATOM    583 HG22 ILE H  16       2.086  -8.085  20.951  1.00 14.39           H  
ATOM    584 HG23 ILE H  16       2.478  -6.405  20.673  1.00 14.69           H  
ATOM    585 HD11 ILE H  16       6.249  -7.085  20.849  1.00 11.12           H  
ATOM    586 HD12 ILE H  16       5.046  -5.934  21.379  1.00 11.90           H  
ATOM    587 HD13 ILE H  16       6.311  -5.425  20.300  1.00 12.14           H  
ATOM    588  N   VAL H  17       3.241 -10.711  21.174  1.00 19.84           N  
ATOM    589  CA  VAL H  17       2.250 -11.762  21.538  1.00 19.26           C  
ATOM    590  C   VAL H  17       1.253 -11.057  22.442  1.00 23.11           C  
ATOM    591  O   VAL H  17       1.680 -10.369  23.357  1.00 22.89           O  
ATOM    592  CB  VAL H  17       3.008 -12.895  22.288  1.00 21.08           C  
ATOM    593  CG1 VAL H  17       2.069 -14.025  22.709  1.00 19.46           C  
ATOM    594  CG2 VAL H  17       4.152 -13.467  21.406  1.00 21.62           C  
ATOM    595  H   VAL H  17       3.837 -10.391  21.887  1.00 17.86           H  
ATOM    596  HA  VAL H  17       1.756 -12.117  20.646  1.00 20.63           H  
ATOM    597  HB  VAL H  17       3.433 -12.481  23.191  1.00 21.08           H  
ATOM    598 HG11 VAL H  17       1.591 -14.447  21.836  1.00 20.02           H  
ATOM    599 HG12 VAL H  17       1.307 -13.674  23.389  1.00 18.65           H  
ATOM    600 HG13 VAL H  17       2.606 -14.818  23.203  1.00 21.08           H  
ATOM    601 HG21 VAL H  17       4.891 -12.719  21.175  1.00 20.63           H  
ATOM    602 HG22 VAL H  17       3.764 -13.867  20.483  1.00 23.30           H  
ATOM    603 HG23 VAL H  17       4.653 -14.271  21.920  1.00 22.30           H  
ATOM    604  N   GLU H  18      -0.008 -11.273  22.147  1.00 24.86           N  
ATOM    605  CA  GLU H  18      -1.168 -10.687  22.887  1.00 24.51           C  
ATOM    606  C   GLU H  18      -1.132  -9.146  22.873  1.00 25.49           C  
ATOM    607  O   GLU H  18      -1.417  -8.508  23.870  1.00 27.07           O  
ATOM    608  CB  GLU H  18      -1.165 -11.211  24.351  1.00 28.78           C  
ATOM    609  CG  GLU H  18      -1.509 -12.754  24.422  1.00 32.15           C  
ATOM    610  CD  GLU H  18      -3.035 -12.963  24.383  1.00 35.44           C  
ATOM    611  OE1 GLU H  18      -3.691 -12.423  25.264  1.00 43.00           O  
ATOM    612  OE2 GLU H  18      -3.475 -13.647  23.478  1.00 42.23           O  
ATOM    613  H   GLU H  18      -0.201 -11.863  21.386  1.00 24.72           H  
ATOM    614  HA  GLU H  18      -2.076 -11.000  22.397  1.00 26.41           H  
ATOM    615  HB2 GLU H  18      -0.200 -11.022  24.794  1.00 27.78           H  
ATOM    616  HB3 GLU H  18      -1.888 -10.633  24.915  1.00 27.39           H  
ATOM    617  HG2 GLU H  18      -1.055 -13.280  23.593  1.00 32.03           H  
ATOM    618  HG3 GLU H  18      -1.134 -13.198  25.330  1.00 32.65           H  
ATOM    619  N   GLY H  19      -0.790  -8.619  21.728  1.00 27.13           N  
ATOM    620  CA  GLY H  19      -0.709  -7.143  21.517  1.00 26.85           C  
ATOM    621  C   GLY H  19      -1.829  -6.861  20.514  1.00 29.96           C  
ATOM    622  O   GLY H  19      -2.468  -7.799  20.069  1.00 29.64           O  
ATOM    623  H   GLY H  19      -0.581  -9.188  20.961  1.00 26.81           H  
ATOM    624  HA2 GLY H  19      -0.895  -6.615  22.440  1.00 27.12           H  
ATOM    625  HA3 GLY H  19       0.241  -6.876  21.089  1.00 25.78           H  
ATOM    626  N   SER H  20      -2.078  -5.633  20.156  1.00 27.93           N  
ATOM    627  CA  SER H  20      -3.168  -5.338  19.178  1.00 28.11           C  
ATOM    628  C   SER H  20      -2.576  -4.502  18.079  1.00 23.70           C  
ATOM    629  O   SER H  20      -1.445  -4.072  18.201  1.00 25.53           O  
ATOM    630  CB  SER H  20      -4.328  -4.594  19.907  1.00 28.96           C  
ATOM    631  OG  SER H  20      -3.722  -3.619  20.749  1.00 34.33           O  
ATOM    632  H   SER H  20      -1.554  -4.885  20.516  1.00 28.62           H  
ATOM    633  HA  SER H  20      -3.528  -6.263  18.753  1.00 27.83           H  
ATOM    634  HB2 SER H  20      -4.976  -4.101  19.194  1.00 28.62           H  
ATOM    635  HB3 SER H  20      -4.904  -5.278  20.514  1.00 30.03           H  
ATOM    636  HG  SER H  20      -3.396  -2.903  20.180  1.00 35.44           H  
ATOM    637  N   ASP H  21      -3.345  -4.290  17.054  1.00 22.79           N  
ATOM    638  CA  ASP H  21      -2.827  -3.474  15.918  1.00 23.31           C  
ATOM    639  C   ASP H  21      -2.625  -2.076  16.392  1.00 20.46           C  
ATOM    640  O   ASP H  21      -3.387  -1.613  17.210  1.00 21.00           O  
ATOM    641  CB  ASP H  21      -3.816  -3.380  14.753  1.00 29.96           C  
ATOM    642  CG  ASP H  21      -4.120  -4.723  14.041  1.00 34.70           C  
ATOM    643  OD1 ASP H  21      -3.431  -5.697  14.297  1.00 34.69           O  
ATOM    644  OD2 ASP H  21      -5.054  -4.694  13.252  1.00 38.29           O  
ATOM    645  H   ASP H  21      -4.247  -4.659  17.027  1.00 22.86           H  
ATOM    646  HA  ASP H  21      -1.880  -3.884  15.588  1.00 24.04           H  
ATOM    647  HB2 ASP H  21      -4.740  -2.949  15.114  1.00 29.83           H  
ATOM    648  HB3 ASP H  21      -3.406  -2.694  14.026  1.00 31.15           H  
ATOM    649  N   ALA H  22      -1.637  -1.433  15.865  1.00 22.91           N  
ATOM    650  CA  ALA H  22      -1.379  -0.044  16.284  1.00 18.23           C  
ATOM    651  C   ALA H  22      -2.320   0.857  15.490  1.00 20.81           C  
ATOM    652  O   ALA H  22      -3.038   0.430  14.596  1.00 17.17           O  
ATOM    653  CB  ALA H  22       0.050   0.306  15.955  1.00 17.22           C  
ATOM    654  H   ALA H  22      -1.065  -1.869  15.195  1.00 22.04           H  
ATOM    655  HA  ALA H  22      -1.581   0.048  17.342  1.00 20.19           H  
ATOM    656  HB1 ALA H  22       0.208   0.231  14.888  1.00 17.47           H  
ATOM    657  HB2 ALA H  22       0.723  -0.370  16.457  1.00 16.76           H  
ATOM    658  HB3 ALA H  22       0.280   1.310  16.270  1.00 16.61           H  
ATOM    659  N   GLU H  23      -2.281   2.110  15.836  1.00 22.98           N  
ATOM    660  CA  GLU H  23      -3.133   3.110  15.140  1.00 20.18           C  
ATOM    661  C   GLU H  23      -2.142   3.740  14.189  1.00 18.36           C  
ATOM    662  O   GLU H  23      -0.927   3.642  14.334  1.00 20.61           O  
ATOM    663  CB  GLU H  23      -3.651   4.199  16.087  1.00 20.34           C  
ATOM    664  CG  GLU H  23      -4.653   3.589  17.053  1.00 25.76           C  
ATOM    665  CD  GLU H  23      -5.136   4.604  18.108  1.00 26.73           C  
ATOM    666  OE1 GLU H  23      -5.751   5.580  17.706  1.00 31.49           O  
ATOM    667  OE2 GLU H  23      -4.857   4.330  19.262  1.00 26.18           O  
ATOM    668  H   GLU H  23      -1.673   2.384  16.551  1.00 22.95           H  
ATOM    669  HA  GLU H  23      -3.914   2.619  14.579  1.00 20.21           H  
ATOM    670  HB2 GLU H  23      -2.832   4.657  16.619  1.00 20.96           H  
ATOM    671  HB3 GLU H  23      -4.141   4.961  15.494  1.00 20.27           H  
ATOM    672  HG2 GLU H  23      -5.518   3.249  16.498  1.00 24.64           H  
ATOM    673  HG3 GLU H  23      -4.212   2.733  17.548  1.00 24.41           H  
ATOM    674  N   ILE H  24      -2.693   4.385  13.225  1.00 19.34           N  
ATOM    675  CA  ILE H  24      -1.820   5.044  12.237  1.00 18.46           C  
ATOM    676  C   ILE H  24      -1.167   6.219  13.015  1.00 17.23           C  
ATOM    677  O   ILE H  24      -1.808   6.923  13.776  1.00 19.50           O  
ATOM    678  CB  ILE H  24      -2.727   5.521  11.045  1.00 17.70           C  
ATOM    679  CG1 ILE H  24      -3.465   4.352  10.313  1.00 15.24           C  
ATOM    680  CG2 ILE H  24      -1.840   6.299  10.035  1.00 18.31           C  
ATOM    681  CD1 ILE H  24      -2.500   3.417   9.582  1.00 14.03           C  
ATOM    682  H   ILE H  24      -3.663   4.435  13.149  1.00 18.34           H  
ATOM    683  HA  ILE H  24      -1.057   4.346  11.916  1.00 18.68           H  
ATOM    684  HB  ILE H  24      -3.482   6.187  11.433  1.00 14.95           H  
ATOM    685 HG12 ILE H  24      -3.981   3.749  11.044  1.00 15.92           H  
ATOM    686 HG13 ILE H  24      -4.201   4.720   9.609  1.00 14.47           H  
ATOM    687 HG21 ILE H  24      -1.025   5.682   9.677  1.00 18.17           H  
ATOM    688 HG22 ILE H  24      -1.411   7.178  10.497  1.00 17.22           H  
ATOM    689 HG23 ILE H  24      -2.432   6.610   9.187  1.00 17.35           H  
ATOM    690 HD11 ILE H  24      -1.795   2.963  10.265  1.00 13.66           H  
ATOM    691 HD12 ILE H  24      -1.953   3.946   8.817  1.00 13.47           H  
ATOM    692 HD13 ILE H  24      -3.062   2.631   9.098  1.00 15.40           H  
ATOM    693  N   GLY H  25       0.096   6.374  12.788  1.00 18.41           N  
ATOM    694  CA  GLY H  25       0.892   7.444  13.441  1.00 20.49           C  
ATOM    695  C   GLY H  25       1.079   7.282  14.953  1.00 17.25           C  
ATOM    696  O   GLY H  25       1.454   8.245  15.596  1.00 21.54           O  
ATOM    697  H   GLY H  25       0.534   5.763  12.156  1.00 17.48           H  
ATOM    698  HA2 GLY H  25       1.864   7.470  12.968  1.00 21.49           H  
ATOM    699  HA3 GLY H  25       0.398   8.385  13.262  1.00 20.76           H  
ATOM    700  N   MET H  26       0.847   6.117  15.495  1.00 15.13           N  
ATOM    701  CA  MET H  26       1.003   5.871  16.984  1.00 11.60           C  
ATOM    702  C   MET H  26       2.486   5.816  17.426  1.00  9.67           C  
ATOM    703  O   MET H  26       2.801   6.262  18.511  1.00  7.98           O  
ATOM    704  CB  MET H  26       0.319   4.563  17.288  1.00 18.44           C  
ATOM    705  CG  MET H  26      -0.086   4.380  18.737  1.00 18.95           C  
ATOM    706  SD  MET H  26      -0.661   2.682  18.985  1.00 22.99           S  
ATOM    707  CE  MET H  26      -1.949   2.800  20.227  1.00 15.17           C  
ATOM    708  H   MET H  26       0.560   5.383  14.911  1.00 14.38           H  
ATOM    709  HA  MET H  26       0.514   6.670  17.516  1.00 13.60           H  
ATOM    710  HB2 MET H  26      -0.560   4.461  16.674  1.00 16.65           H  
ATOM    711  HB3 MET H  26       0.995   3.752  17.049  1.00 17.09           H  
ATOM    712  HG2 MET H  26       0.782   4.549  19.363  1.00 20.86           H  
ATOM    713  HG3 MET H  26      -0.849   5.094  18.999  1.00 18.43           H  
ATOM    714  HE1 MET H  26      -2.092   3.836  20.476  1.00 19.59           H  
ATOM    715  HE2 MET H  26      -1.649   2.260  21.114  1.00 18.07           H  
ATOM    716  HE3 MET H  26      -2.867   2.391  19.826  1.00 18.43           H  
ATOM    717  N   SER H  27       3.339   5.278  16.604  1.00 12.69           N  
ATOM    718  CA  SER H  27       4.819   5.147  16.876  1.00 14.81           C  
ATOM    719  C   SER H  27       5.637   5.673  15.703  1.00 13.52           C  
ATOM    720  O   SER H  27       6.315   4.938  15.017  1.00  2.07           O  
ATOM    721  CB  SER H  27       5.234   3.651  17.109  1.00 16.76           C  
ATOM    722  OG  SER H  27       4.176   3.154  17.918  1.00 25.80           O  
ATOM    723  H   SER H  27       2.992   4.936  15.758  1.00 15.08           H  
ATOM    724  HA  SER H  27       5.069   5.721  17.756  1.00 14.31           H  
ATOM    725  HB2 SER H  27       5.310   3.081  16.198  1.00 18.87           H  
ATOM    726  HB3 SER H  27       6.166   3.589  17.655  1.00 17.21           H  
ATOM    727  HG  SER H  27       4.569   3.047  18.797  1.00 22.35           H  
ATOM    728  N   PRO H  28       5.576   6.930  15.447  1.00  2.26           N  
ATOM    729  CA  PRO H  28       6.202   7.506  14.223  1.00  4.07           C  
ATOM    730  C   PRO H  28       7.689   7.318  14.209  1.00  7.93           C  
ATOM    731  O   PRO H  28       8.394   7.550  13.242  1.00  2.24           O  
ATOM    732  CB  PRO H  28       5.646   8.954  14.272  1.00  8.65           C  
ATOM    733  CG  PRO H  28       5.372   9.252  15.753  1.00  2.06           C  
ATOM    734  CD  PRO H  28       4.859   7.923  16.327  1.00  4.33           C  
ATOM    735  HA  PRO H  28       5.805   6.998  13.357  1.00  5.61           H  
ATOM    736  HB2 PRO H  28       6.393   9.629  13.870  1.00  7.00           H  
ATOM    737  HB3 PRO H  28       4.743   9.025  13.685  1.00  5.01           H  
ATOM    738  HG2 PRO H  28       6.292   9.547  16.247  1.00  5.13           H  
ATOM    739  HG3 PRO H  28       4.643  10.046  15.844  1.00  5.92           H  
ATOM    740  HD2 PRO H  28       5.142   7.795  17.357  1.00  4.99           H  
ATOM    741  HD3 PRO H  28       3.792   7.824  16.198  1.00  5.59           H  
ATOM    742  N   TRP H  29       8.165   6.858  15.291  1.00  2.15           N  
ATOM    743  CA  TRP H  29       9.646   6.630  15.376  1.00  6.01           C  
ATOM    744  C   TRP H  29       9.969   5.185  15.056  1.00  9.73           C  
ATOM    745  O   TRP H  29      11.118   4.858  14.935  1.00  2.20           O  
ATOM    746  CB  TRP H  29      10.107   6.988  16.784  1.00  7.99           C  
ATOM    747  CG  TRP H  29       9.111   6.486  17.863  1.00  7.24           C  
ATOM    748  CD1 TRP H  29       8.959   5.205  18.321  1.00  6.14           C  
ATOM    749  CD2 TRP H  29       8.236   7.288  18.509  1.00  9.03           C  
ATOM    750  NE1 TRP H  29       7.986   5.333  19.226  1.00  5.98           N  
ATOM    751  CE2 TRP H  29       7.494   6.552  19.405  1.00  9.01           C  
ATOM    752  CE3 TRP H  29       8.004   8.663  18.367  1.00  8.28           C  
ATOM    753  CZ2 TRP H  29       6.523   7.172  20.165  1.00 11.57           C  
ATOM    754  CZ3 TRP H  29       7.022   9.268  19.138  1.00  5.32           C  
ATOM    755  CH2 TRP H  29       6.280   8.524  20.039  1.00  8.65           C  
ATOM    756  H   TRP H  29       7.573   6.666  16.044  1.00  2.87           H  
ATOM    757  HA  TRP H  29      10.166   7.253  14.661  1.00  5.13           H  
ATOM    758  HB2 TRP H  29      11.078   6.548  16.962  1.00  6.83           H  
ATOM    759  HB3 TRP H  29      10.221   8.059  16.856  1.00  6.43           H  
ATOM    760  HD1 TRP H  29       9.495   4.313  18.032  1.00  4.64           H  
ATOM    761  HE1 TRP H  29       7.633   4.566  19.742  1.00  4.41           H  
ATOM    762  HE3 TRP H  29       8.582   9.247  17.660  1.00  5.62           H  
ATOM    763  HZ2 TRP H  29       5.950   6.579  20.864  1.00 10.07           H  
ATOM    764  HZ3 TRP H  29       6.837  10.329  19.035  1.00  4.91           H  
ATOM    765  HH2 TRP H  29       5.517   8.980  20.649  1.00 10.17           H  
ATOM    766  N   GLN H  30       9.018   4.327  14.908  1.00  5.69           N  
ATOM    767  CA  GLN H  30       9.360   2.899  14.597  1.00  8.42           C  
ATOM    768  C   GLN H  30      10.005   2.770  13.209  1.00  8.67           C  
ATOM    769  O   GLN H  30       9.513   3.333  12.244  1.00  9.61           O  
ATOM    770  CB  GLN H  30       8.042   2.166  14.713  1.00  8.43           C  
ATOM    771  CG  GLN H  30       8.043   0.655  14.404  1.00 10.82           C  
ATOM    772  CD  GLN H  30       8.669  -0.131  15.506  1.00 10.04           C  
ATOM    773  OE1 GLN H  30       8.338  -0.004  16.661  1.00 20.12           O  
ATOM    774  NE2 GLN H  30       9.581  -0.972  15.201  1.00 12.12           N  
ATOM    775  H   GLN H  30       8.096   4.623  14.998  1.00  7.21           H  
ATOM    776  HA  GLN H  30      10.068   2.555  15.337  1.00  7.98           H  
ATOM    777  HB2 GLN H  30       7.680   2.279  15.725  1.00  8.21           H  
ATOM    778  HB3 GLN H  30       7.339   2.646  14.050  1.00  9.62           H  
ATOM    779  HG2 GLN H  30       7.030   0.305  14.278  1.00 12.33           H  
ATOM    780  HG3 GLN H  30       8.579   0.462  13.490  1.00 11.95           H  
ATOM    781 HE21 GLN H  30       9.988  -1.518  15.904  1.00 11.71           H  
ATOM    782 HE22 GLN H  30       9.873  -1.076  14.271  1.00  8.10           H  
ATOM    783  N   VAL H  31      11.077   2.029  13.161  1.00 12.77           N  
ATOM    784  CA  VAL H  31      11.847   1.771  11.924  1.00 11.27           C  
ATOM    785  C   VAL H  31      11.884   0.254  11.650  1.00 14.79           C  
ATOM    786  O   VAL H  31      11.776  -0.549  12.565  1.00  9.55           O  
ATOM    787  CB  VAL H  31      13.260   2.280  12.136  1.00 13.69           C  
ATOM    788  CG1 VAL H  31      14.196   1.917  10.962  1.00 15.79           C  
ATOM    789  CG2 VAL H  31      13.226   3.778  12.349  1.00 11.94           C  
ATOM    790  H   VAL H  31      11.397   1.618  13.992  1.00 13.22           H  
ATOM    791  HA  VAL H  31      11.374   2.277  11.101  1.00 13.50           H  
ATOM    792  HB  VAL H  31      13.652   1.853  13.047  1.00 14.32           H  
ATOM    793 HG11 VAL H  31      13.795   2.297  10.037  1.00 15.33           H  
ATOM    794 HG12 VAL H  31      14.324   0.845  10.870  1.00 15.70           H  
ATOM    795 HG13 VAL H  31      15.179   2.339  11.120  1.00 15.87           H  
ATOM    796 HG21 VAL H  31      12.588   4.008  13.190  1.00 12.22           H  
ATOM    797 HG22 VAL H  31      12.839   4.277  11.474  1.00  9.77           H  
ATOM    798 HG23 VAL H  31      14.219   4.151  12.562  1.00 10.91           H  
ATOM    799  N   MET H  32      12.063  -0.103  10.415  1.00 15.79           N  
ATOM    800  CA  MET H  32      12.121  -1.550  10.038  1.00 15.96           C  
ATOM    801  C   MET H  32      13.495  -1.747   9.418  1.00 17.91           C  
ATOM    802  O   MET H  32      13.851  -0.978   8.547  1.00 19.88           O  
ATOM    803  CB  MET H  32      11.031  -1.874   8.992  1.00 19.41           C  
ATOM    804  CG  MET H  32      11.058  -3.380   8.553  1.00 16.29           C  
ATOM    805  SD  MET H  32       9.888  -3.913   7.270  1.00 16.13           S  
ATOM    806  CE  MET H  32       8.379  -3.921   8.258  1.00 12.90           C  
ATOM    807  H   MET H  32      12.174   0.572   9.712  1.00 15.69           H  
ATOM    808  HA  MET H  32      12.023  -2.175  10.917  1.00 18.26           H  
ATOM    809  HB2 MET H  32      10.061  -1.643   9.404  1.00 17.47           H  
ATOM    810  HB3 MET H  32      11.203  -1.252   8.132  1.00 18.87           H  
ATOM    811  HG2 MET H  32      12.052  -3.638   8.212  1.00 15.16           H  
ATOM    812  HG3 MET H  32      10.871  -3.943   9.447  1.00 14.93           H  
ATOM    813  HE1 MET H  32       8.613  -3.722   9.293  1.00 14.79           H  
ATOM    814  HE2 MET H  32       7.919  -4.895   8.196  1.00 15.92           H  
ATOM    815  HE3 MET H  32       7.697  -3.162   7.913  1.00 12.44           H  
ATOM    816  N   LEU H  33      14.218  -2.731   9.856  1.00 18.44           N  
ATOM    817  CA  LEU H  33      15.568  -2.971   9.260  1.00 20.52           C  
ATOM    818  C   LEU H  33      15.121  -4.030   8.265  1.00 20.94           C  
ATOM    819  O   LEU H  33      14.488  -5.013   8.637  1.00 20.87           O  
ATOM    820  CB  LEU H  33      16.624  -3.621  10.226  1.00 21.00           C  
ATOM    821  CG  LEU H  33      17.182  -2.676  11.314  1.00 20.35           C  
ATOM    822  CD1 LEU H  33      18.463  -3.329  11.826  1.00 22.30           C  
ATOM    823  CD2 LEU H  33      17.565  -1.289  10.791  1.00 21.31           C  
ATOM    824  H   LEU H  33      13.882  -3.314  10.569  1.00 18.56           H  
ATOM    825  HA  LEU H  33      15.925  -2.087   8.744  1.00 21.47           H  
ATOM    826  HB2 LEU H  33      16.150  -4.462  10.711  1.00 19.37           H  
ATOM    827  HB3 LEU H  33      17.437  -4.002   9.618  1.00 20.89           H  
ATOM    828  HG  LEU H  33      16.457  -2.579  12.115  1.00 21.47           H  
ATOM    829 HD11 LEU H  33      19.192  -3.446  11.038  1.00 19.28           H  
ATOM    830 HD12 LEU H  33      18.253  -4.304  12.247  1.00 23.14           H  
ATOM    831 HD13 LEU H  33      18.897  -2.719  12.606  1.00 21.27           H  
ATOM    832 HD21 LEU H  33      16.695  -0.774  10.411  1.00 20.90           H  
ATOM    833 HD22 LEU H  33      18.317  -1.348  10.017  1.00 18.87           H  
ATOM    834 HD23 LEU H  33      17.963  -0.700  11.607  1.00 21.78           H  
ATOM    835  N   PHE H  34      15.475  -3.782   7.049  1.00 16.74           N  
ATOM    836  CA  PHE H  34      15.112  -4.675   5.936  1.00 23.08           C  
ATOM    837  C   PHE H  34      16.357  -5.170   5.191  1.00 23.69           C  
ATOM    838  O   PHE H  34      17.256  -4.421   4.846  1.00 25.68           O  
ATOM    839  CB  PHE H  34      14.165  -3.809   5.084  1.00 22.90           C  
ATOM    840  CG  PHE H  34      13.429  -4.642   4.063  1.00 20.96           C  
ATOM    841  CD1 PHE H  34      12.397  -5.474   4.454  1.00 20.34           C  
ATOM    842  CD2 PHE H  34      13.797  -4.548   2.730  1.00 22.37           C  
ATOM    843  CE1 PHE H  34      11.730  -6.212   3.515  1.00 21.65           C  
ATOM    844  CE2 PHE H  34      13.122  -5.291   1.786  1.00 25.85           C  
ATOM    845  CZ  PHE H  34      12.088  -6.122   2.185  1.00 20.62           C  
ATOM    846  H   PHE H  34      16.007  -2.982   6.850  1.00 19.41           H  
ATOM    847  HA  PHE H  34      14.578  -5.529   6.331  1.00 21.57           H  
ATOM    848  HB2 PHE H  34      13.433  -3.335   5.720  1.00 22.99           H  
ATOM    849  HB3 PHE H  34      14.738  -3.044   4.579  1.00 21.53           H  
ATOM    850  HD1 PHE H  34      12.105  -5.556   5.491  1.00 20.40           H  
ATOM    851  HD2 PHE H  34      14.612  -3.907   2.422  1.00 21.38           H  
ATOM    852  HE1 PHE H  34      10.922  -6.865   3.811  1.00 20.74           H  
ATOM    853  HE2 PHE H  34      13.403  -5.228   0.742  1.00 21.96           H  
ATOM    854  HZ  PHE H  34      11.550  -6.695   1.446  1.00 23.47           H  
ATOM    855  N   ARG H  35      16.362  -6.440   4.940  1.00 27.14           N  
ATOM    856  CA  ARG H  35      17.507  -7.056   4.237  1.00 28.84           C  
ATOM    857  C   ARG H  35      17.281  -6.934   2.736  1.00 30.48           C  
ATOM    858  O   ARG H  35      16.173  -7.118   2.280  1.00 24.73           O  
ATOM    859  CB  ARG H  35      17.515  -8.476   4.687  1.00 30.64           C  
ATOM    860  CG  ARG H  35      18.786  -9.163   4.369  1.00 33.07           C  
ATOM    861  CD  ARG H  35      18.676 -10.625   4.788  1.00 37.66           C  
ATOM    862  NE  ARG H  35      19.959 -11.254   4.372  1.00 42.38           N  
ATOM    863  CZ  ARG H  35      20.290 -12.455   4.761  1.00 44.59           C  
ATOM    864  NH1 ARG H  35      19.458 -13.186   5.465  1.00 44.43           N  
ATOM    865  NH2 ARG H  35      21.475 -12.861   4.405  1.00 45.16           N  
ATOM    866  H   ARG H  35      15.599  -6.991   5.210  1.00 25.20           H  
ATOM    867  HA  ARG H  35      18.410  -6.529   4.512  1.00 27.82           H  
ATOM    868  HB2 ARG H  35      17.310  -8.500   5.740  1.00 31.07           H  
ATOM    869  HB3 ARG H  35      16.709  -8.969   4.159  1.00 30.37           H  
ATOM    870  HG2 ARG H  35      18.895  -9.151   3.296  1.00 33.84           H  
ATOM    871  HG3 ARG H  35      19.631  -8.681   4.835  1.00 33.05           H  
ATOM    872  HD2 ARG H  35      18.544 -10.737   5.856  1.00 37.01           H  
ATOM    873  HD3 ARG H  35      17.873 -11.118   4.256  1.00 37.88           H  
ATOM    874  HE  ARG H  35      20.574 -10.755   3.794  1.00 43.28           H  
ATOM    875 HH11 ARG H  35      19.727 -14.106   5.753  1.00 45.45           H  
ATOM    876 HH12 ARG H  35      18.559 -12.828   5.714  1.00 43.75           H  
ATOM    877 HH21 ARG H  35      21.796 -13.772   4.664  1.00 47.32           H  
ATOM    878 HH22 ARG H  35      22.062 -12.255   3.867  1.00 47.00           H  
ATOM    879  N   LYS H  36      18.320  -6.647   2.006  1.00 33.19           N  
ATOM    880  CA  LYS H  36      18.147  -6.519   0.531  1.00 32.88           C  
ATOM    881  C   LYS H  36      17.914  -7.896  -0.133  1.00 35.47           C  
ATOM    882  O   LYS H  36      16.952  -8.060  -0.859  1.00 37.45           O  
ATOM    883  CB  LYS H  36      19.393  -5.894  -0.098  1.00 29.28           C  
ATOM    884  CG  LYS H  36      19.522  -4.415   0.294  1.00 30.52           C  
ATOM    885  CD  LYS H  36      20.822  -3.901  -0.347  1.00 30.83           C  
ATOM    886  CE  LYS H  36      21.094  -2.455   0.006  1.00 33.52           C  
ATOM    887  NZ  LYS H  36      22.392  -2.064  -0.604  1.00 37.39           N  
ATOM    888  H   LYS H  36      19.201  -6.522   2.418  1.00 32.42           H  
ATOM    889  HA  LYS H  36      17.280  -5.901   0.344  1.00 31.38           H  
ATOM    890  HB2 LYS H  36      20.265  -6.454   0.209  1.00 32.08           H  
ATOM    891  HB3 LYS H  36      19.306  -5.978  -1.172  1.00 31.81           H  
ATOM    892  HG2 LYS H  36      18.689  -3.859  -0.110  1.00 28.12           H  
ATOM    893  HG3 LYS H  36      19.540  -4.296   1.368  1.00 30.26           H  
ATOM    894  HD2 LYS H  36      21.667  -4.484  -0.003  1.00 30.49           H  
ATOM    895  HD3 LYS H  36      20.778  -3.986  -1.425  1.00 31.99           H  
ATOM    896  HE2 LYS H  36      20.329  -1.809  -0.400  1.00 35.19           H  
ATOM    897  HE3 LYS H  36      21.165  -2.310   1.073  1.00 34.58           H  
ATOM    898  HZ1 LYS H  36      22.796  -2.876  -1.115  1.00 36.59           H  
ATOM    899  HZ2 LYS H  36      23.052  -1.764   0.144  1.00 37.17           H  
ATOM    900  HZ3 LYS H  36      22.245  -1.279  -1.270  1.00 36.53           H  
ATOM    901  N   SER H  36A     18.762  -8.853   0.087  0.68 36.64           N  
ATOM    902  CA  SER H  36A     18.528 -10.171  -0.564  0.68 37.95           C  
ATOM    903  C   SER H  36A     18.924 -11.253   0.443  1.00 38.33           C  
ATOM    904  O   SER H  36A     20.050 -11.231   0.903  1.00 39.70           O  
ATOM    905  CB  SER H  36A     19.392 -10.239  -1.844  0.62 38.18           C  
ATOM    906  OG  SER H  36A     18.662 -11.072  -2.752  0.62 38.50           O  
ATOM    907  H   SER H  36A     19.534  -8.724   0.675  0.68 36.53           H  
ATOM    908  HA  SER H  36A     17.485 -10.247  -0.817  0.68 37.66           H  
ATOM    909  HB2 SER H  36A     19.530  -9.258  -2.277  0.62 37.38           H  
ATOM    910  HB3 SER H  36A     20.358 -10.678  -1.626  0.62 38.51           H  
ATOM    911  HG  SER H  36A     19.283 -11.684  -3.159  0.62 41.25           H  
ATOM    912  N   PRO H  37      18.038 -12.166   0.780  1.00 39.33           N  
ATOM    913  CA  PRO H  37      16.579 -12.093   0.476  1.00 39.68           C  
ATOM    914  C   PRO H  37      15.930 -10.848   1.118  1.00 40.35           C  
ATOM    915  O   PRO H  37      16.395 -10.337   2.128  1.00 41.23           O  
ATOM    916  CB  PRO H  37      16.021 -13.418   1.010  0.79 38.70           C  
ATOM    917  CG  PRO H  37      17.025 -13.809   2.135  0.79 38.92           C  
ATOM    918  CD  PRO H  37      18.392 -13.402   1.524  0.79 39.62           C  
ATOM    919  HA  PRO H  37      16.449 -12.047  -0.598  1.00 38.86           H  
ATOM    920  HB2 PRO H  37      15.020 -13.281   1.395  0.79 39.39           H  
ATOM    921  HB3 PRO H  37      16.003 -14.158   0.223  0.79 39.18           H  
ATOM    922  HG2 PRO H  37      16.825 -13.268   3.045  0.79 38.24           H  
ATOM    923  HG3 PRO H  37      16.992 -14.873   2.331  0.79 39.34           H  
ATOM    924  HD2 PRO H  37      19.135 -13.164   2.273  0.79 40.05           H  
ATOM    925  HD3 PRO H  37      18.788 -14.135   0.835  0.79 40.17           H  
ATOM    926  N   GLN H  38      14.860 -10.433   0.512  1.00 41.47           N  
ATOM    927  CA  GLN H  38      14.135  -9.245   1.015  1.00 40.28           C  
ATOM    928  C   GLN H  38      13.279  -9.666   2.182  1.00 40.43           C  
ATOM    929  O   GLN H  38      12.171 -10.143   1.995  1.00 40.00           O  
ATOM    930  CB  GLN H  38      13.231  -8.648  -0.082  1.00 41.47           C  
ATOM    931  CG  GLN H  38      14.092  -7.852  -1.070  1.00 43.46           C  
ATOM    932  CD  GLN H  38      13.246  -6.902  -1.927  1.00 44.90           C  
ATOM    933  OE1 GLN H  38      12.056  -6.719  -1.737  1.00 46.65           O  
ATOM    934  NE2 GLN H  38      13.840  -6.264  -2.892  1.00 45.02           N  
ATOM    935  H   GLN H  38      14.529 -10.908  -0.280  1.00 41.10           H  
ATOM    936  HA  GLN H  38      14.850  -8.517   1.348  1.00 40.21           H  
ATOM    937  HB2 GLN H  38      12.702  -9.435  -0.595  1.00 42.42           H  
ATOM    938  HB3 GLN H  38      12.497  -8.000   0.360  1.00 41.26           H  
ATOM    939  HG2 GLN H  38      14.795  -7.253  -0.510  1.00 43.53           H  
ATOM    940  HG3 GLN H  38      14.644  -8.525  -1.712  1.00 44.37           H  
ATOM    941 HE21 GLN H  38      13.325  -5.653  -3.456  1.00 45.77           H  
ATOM    942 HE22 GLN H  38      14.797  -6.401  -3.043  1.00 44.46           H  
ATOM    943  N   GLU H  39      13.824  -9.498   3.353  1.00 39.64           N  
ATOM    944  CA  GLU H  39      13.072  -9.873   4.595  1.00 37.78           C  
ATOM    945  C   GLU H  39      13.285  -8.877   5.761  1.00 33.82           C  
ATOM    946  O   GLU H  39      14.280  -8.167   5.788  1.00 29.60           O  
ATOM    947  CB  GLU H  39      13.507 -11.289   5.076  1.00 38.63           C  
ATOM    948  CG  GLU H  39      15.025 -11.412   4.965  1.00 41.63           C  
ATOM    949  CD  GLU H  39      15.494 -12.711   5.631  1.00 44.08           C  
ATOM    950  OE1 GLU H  39      14.931 -13.737   5.268  1.00 44.40           O  
ATOM    951  OE2 GLU H  39      16.389 -12.595   6.460  1.00 46.19           O  
ATOM    952  H   GLU H  39      14.728  -9.114   3.394  1.00 40.12           H  
ATOM    953  HA  GLU H  39      12.016  -9.889   4.354  1.00 38.84           H  
ATOM    954  HB2 GLU H  39      13.220 -11.431   6.108  1.00 37.86           H  
ATOM    955  HB3 GLU H  39      13.023 -12.047   4.478  1.00 36.76           H  
ATOM    956  HG2 GLU H  39      15.312 -11.430   3.922  1.00 43.47           H  
ATOM    957  HG3 GLU H  39      15.503 -10.568   5.443  1.00 42.38           H  
ATOM    958  N   LEU H  40      12.332  -8.919   6.668  1.00 27.22           N  
ATOM    959  CA  LEU H  40      12.313  -8.066   7.889  1.00 24.61           C  
ATOM    960  C   LEU H  40      13.391  -8.672   8.708  1.00 21.40           C  
ATOM    961  O   LEU H  40      13.436  -9.879   8.824  1.00 19.81           O  
ATOM    962  CB  LEU H  40      10.993  -8.203   8.656  1.00 21.66           C  
ATOM    963  CG  LEU H  40      11.080  -7.756  10.148  1.00 22.75           C  
ATOM    964  CD1 LEU H  40      11.310  -6.273  10.255  1.00 24.44           C  
ATOM    965  CD2 LEU H  40       9.766  -8.082  10.870  1.00 23.33           C  
ATOM    966  H   LEU H  40      11.595  -9.548   6.540  1.00 29.21           H  
ATOM    967  HA  LEU H  40      12.551  -7.044   7.628  1.00 24.53           H  
ATOM    968  HB2 LEU H  40      10.246  -7.614   8.146  1.00 25.23           H  
ATOM    969  HB3 LEU H  40      10.696  -9.241   8.628  1.00 24.21           H  
ATOM    970  HG  LEU H  40      11.875  -8.273  10.670  1.00 24.73           H  
ATOM    971 HD11 LEU H  40      10.457  -5.780   9.815  1.00 23.88           H  
ATOM    972 HD12 LEU H  40      12.213  -5.949   9.753  1.00 23.53           H  
ATOM    973 HD13 LEU H  40      11.376  -5.975  11.294  1.00 22.39           H  
ATOM    974 HD21 LEU H  40       9.586  -9.147  10.847  1.00 20.72           H  
ATOM    975 HD22 LEU H  40       8.925  -7.580  10.417  1.00 22.00           H  
ATOM    976 HD23 LEU H  40       9.824  -7.781  11.908  1.00 22.81           H  
ATOM    977  N   LEU H  41      14.201  -7.825   9.262  1.00 27.22           N  
ATOM    978  CA  LEU H  41      15.303  -8.330  10.092  1.00 24.84           C  
ATOM    979  C   LEU H  41      14.986  -8.035  11.547  1.00 22.05           C  
ATOM    980  O   LEU H  41      14.898  -8.937  12.355  1.00 24.49           O  
ATOM    981  CB  LEU H  41      16.575  -7.621   9.669  1.00 28.23           C  
ATOM    982  CG  LEU H  41      17.743  -8.581   9.574  1.00 33.14           C  
ATOM    983  CD1 LEU H  41      17.480  -9.650   8.447  1.00 33.31           C  
ATOM    984  CD2 LEU H  41      18.967  -7.718   9.220  1.00 34.94           C  
ATOM    985  H   LEU H  41      14.080  -6.859   9.134  1.00 25.26           H  
ATOM    986  HA  LEU H  41      15.379  -9.398   9.986  1.00 27.62           H  
ATOM    987  HB2 LEU H  41      16.419  -7.098   8.738  1.00 30.99           H  
ATOM    988  HB3 LEU H  41      16.835  -6.893  10.425  1.00 30.18           H  
ATOM    989  HG  LEU H  41      17.916  -9.059  10.532  1.00 32.74           H  
ATOM    990 HD11 LEU H  41      17.274  -9.160   7.517  1.00 34.40           H  
ATOM    991 HD12 LEU H  41      16.633 -10.277   8.684  1.00 34.90           H  
ATOM    992 HD13 LEU H  41      18.341 -10.288   8.325  1.00 32.27           H  
ATOM    993 HD21 LEU H  41      19.161  -6.996  10.002  1.00 34.31           H  
ATOM    994 HD22 LEU H  41      18.803  -7.190   8.289  1.00 33.24           H  
ATOM    995 HD23 LEU H  41      19.851  -8.330   9.106  1.00 34.41           H  
ATOM    996  N   CYS H  42      14.811  -6.771  11.825  1.00 19.90           N  
ATOM    997  CA  CYS H  42      14.514  -6.284  13.209  1.00 20.17           C  
ATOM    998  C   CYS H  42      13.745  -4.989  13.131  1.00 14.56           C  
ATOM    999  O   CYS H  42      13.425  -4.527  12.054  1.00 17.16           O  
ATOM   1000  CB  CYS H  42      15.842  -6.012  13.944  1.00 19.59           C  
ATOM   1001  SG  CYS H  42      16.821  -7.400  14.551  1.00 13.82           S  
ATOM   1002  H   CYS H  42      14.861  -6.112  11.106  1.00 18.84           H  
ATOM   1003  HA  CYS H  42      13.916  -7.017  13.729  1.00 20.54           H  
ATOM   1004  HB2 CYS H  42      16.475  -5.447  13.278  1.00 18.79           H  
ATOM   1005  HB3 CYS H  42      15.671  -5.372  14.799  1.00 19.10           H  
ATOM   1006  N   GLY H  43      13.517  -4.462  14.284  1.00 15.45           N  
ATOM   1007  CA  GLY H  43      12.797  -3.173  14.451  1.00 12.66           C  
ATOM   1008  C   GLY H  43      13.944  -2.195  14.867  1.00 11.19           C  
ATOM   1009  O   GLY H  43      15.059  -2.622  15.090  1.00  9.57           O  
ATOM   1010  H   GLY H  43      13.843  -4.925  15.082  1.00 13.57           H  
ATOM   1011  HA2 GLY H  43      12.354  -2.865  13.517  1.00 12.66           H  
ATOM   1012  HA3 GLY H  43      12.068  -3.265  15.237  1.00 13.90           H  
ATOM   1013  N   ALA H  44      13.686  -0.916  14.965  1.00 14.85           N  
ATOM   1014  CA  ALA H  44      14.705   0.066  15.344  1.00 10.91           C  
ATOM   1015  C   ALA H  44      13.920   1.352  15.604  1.00  7.76           C  
ATOM   1016  O   ALA H  44      12.698   1.342  15.432  1.00  2.20           O  
ATOM   1017  CB  ALA H  44      15.734   0.202  14.182  1.00 12.57           C  
ATOM   1018  H   ALA H  44      12.787  -0.568  14.785  1.00 14.15           H  
ATOM   1019  HA  ALA H  44      15.195  -0.247  16.250  1.00 12.18           H  
ATOM   1020  HB1 ALA H  44      15.248   0.515  13.275  1.00 12.47           H  
ATOM   1021  HB2 ALA H  44      16.222  -0.742  14.010  1.00 12.64           H  
ATOM   1022  HB3 ALA H  44      16.475   0.933  14.464  1.00 12.23           H  
ATOM   1023  N   SER H  45      14.552   2.415  16.009  1.00 12.17           N  
ATOM   1024  CA  SER H  45      13.791   3.670  16.261  1.00  8.54           C  
ATOM   1025  C   SER H  45      14.614   4.806  15.667  1.00 14.04           C  
ATOM   1026  O   SER H  45      15.810   4.686  15.553  1.00 13.26           O  
ATOM   1027  CB  SER H  45      13.563   3.850  17.796  1.00  9.08           C  
ATOM   1028  OG  SER H  45      14.882   3.888  18.307  1.00 11.61           O  
ATOM   1029  H   SER H  45      15.524   2.416  16.153  1.00  9.89           H  
ATOM   1030  HA  SER H  45      12.848   3.614  15.745  1.00 12.15           H  
ATOM   1031  HB2 SER H  45      13.057   4.772  18.057  1.00 10.53           H  
ATOM   1032  HB3 SER H  45      13.029   3.021  18.231  1.00 11.87           H  
ATOM   1033  HG  SER H  45      14.811   4.164  19.232  1.00  7.97           H  
ATOM   1034  N   LEU H  46      13.942   5.877  15.341  1.00 12.26           N  
ATOM   1035  CA  LEU H  46      14.543   7.097  14.725  1.00 12.61           C  
ATOM   1036  C   LEU H  46      14.717   8.069  15.884  1.00  9.17           C  
ATOM   1037  O   LEU H  46      13.717   8.373  16.543  1.00 10.87           O  
ATOM   1038  CB  LEU H  46      13.499   7.509  13.663  1.00 14.25           C  
ATOM   1039  CG  LEU H  46      13.901   8.452  12.488  1.00 17.56           C  
ATOM   1040  CD1 LEU H  46      13.189   9.807  12.570  1.00 17.96           C  
ATOM   1041  CD2 LEU H  46      15.394   8.551  12.251  1.00 19.59           C  
ATOM   1042  H   LEU H  46      12.978   5.879  15.515  1.00 14.69           H  
ATOM   1043  HA  LEU H  46      15.508   6.846  14.299  1.00 12.09           H  
ATOM   1044  HB2 LEU H  46      13.129   6.600  13.212  1.00 12.92           H  
ATOM   1045  HB3 LEU H  46      12.674   7.952  14.202  1.00 11.51           H  
ATOM   1046  HG  LEU H  46      13.514   7.986  11.593  1.00 18.48           H  
ATOM   1047 HD11 LEU H  46      13.479  10.336  13.466  1.00 17.31           H  
ATOM   1048 HD12 LEU H  46      12.114   9.676  12.566  1.00 15.61           H  
ATOM   1049 HD13 LEU H  46      13.451  10.407  11.715  1.00 16.63           H  
ATOM   1050 HD21 LEU H  46      15.792   7.587  11.975  1.00 19.94           H  
ATOM   1051 HD22 LEU H  46      15.905   8.890  13.140  1.00 20.72           H  
ATOM   1052 HD23 LEU H  46      15.612   9.243  11.450  1.00 19.39           H  
ATOM   1053  N   ILE H  47      15.937   8.517  16.125  1.00 13.98           N  
ATOM   1054  CA  ILE H  47      16.167   9.479  17.252  1.00 16.45           C  
ATOM   1055  C   ILE H  47      16.507  10.911  16.693  1.00 15.28           C  
ATOM   1056  O   ILE H  47      16.479  11.848  17.471  1.00 19.67           O  
ATOM   1057  CB  ILE H  47      17.320   8.937  18.217  1.00 15.90           C  
ATOM   1058  CG1 ILE H  47      18.676   8.800  17.516  1.00 18.67           C  
ATOM   1059  CG2 ILE H  47      16.852   7.588  18.836  1.00 13.09           C  
ATOM   1060  CD1 ILE H  47      19.787   8.372  18.526  1.00 21.94           C  
ATOM   1061  H   ILE H  47      16.691   8.222  15.563  1.00 13.11           H  
ATOM   1062  HA  ILE H  47      15.252   9.562  17.825  1.00 17.57           H  
ATOM   1063  HB  ILE H  47      17.416   9.650  19.025  1.00 15.72           H  
ATOM   1064 HG12 ILE H  47      18.589   8.048  16.739  1.00 20.37           H  
ATOM   1065 HG13 ILE H  47      18.966   9.725  17.038  1.00 20.27           H  
ATOM   1066 HG21 ILE H  47      16.641   6.863  18.063  1.00 13.82           H  
ATOM   1067 HG22 ILE H  47      15.950   7.741  19.410  1.00 13.06           H  
ATOM   1068 HG23 ILE H  47      17.586   7.165  19.502  1.00 14.94           H  
ATOM   1069 HD11 ILE H  47      19.582   7.401  18.962  1.00 21.08           H  
ATOM   1070 HD12 ILE H  47      19.879   9.092  19.325  1.00 20.86           H  
ATOM   1071 HD13 ILE H  47      20.738   8.300  18.015  1.00 19.95           H  
ATOM   1072  N   SER H  48      16.833  11.062  15.430  1.00 17.15           N  
ATOM   1073  CA  SER H  48      17.143  12.381  14.791  1.00 19.43           C  
ATOM   1074  C   SER H  48      16.827  12.160  13.324  1.00 24.10           C  
ATOM   1075  O   SER H  48      16.276  11.138  12.970  1.00 25.53           O  
ATOM   1076  CB  SER H  48      18.636  12.825  14.944  1.00 15.69           C  
ATOM   1077  OG  SER H  48      19.517  11.790  14.578  1.00 26.62           O  
ATOM   1078  H   SER H  48      16.877  10.272  14.847  1.00 17.45           H  
ATOM   1079  HA  SER H  48      16.468  13.125  15.182  1.00 19.33           H  
ATOM   1080  HB2 SER H  48      18.871  13.693  14.343  1.00 17.53           H  
ATOM   1081  HB3 SER H  48      18.785  13.053  15.969  1.00 19.09           H  
ATOM   1082  HG  SER H  48      20.317  12.259  14.282  1.00 20.04           H  
ATOM   1083  N   ASP H  49      17.163  13.071  12.458  1.00 26.99           N  
ATOM   1084  CA  ASP H  49      16.837  12.821  11.026  1.00 24.31           C  
ATOM   1085  C   ASP H  49      17.918  11.993  10.372  1.00 21.82           C  
ATOM   1086  O   ASP H  49      17.752  11.629   9.231  1.00 18.12           O  
ATOM   1087  CB  ASP H  49      16.641  14.197  10.285  1.00 27.77           C  
ATOM   1088  CG  ASP H  49      17.839  15.157  10.349  1.00 30.32           C  
ATOM   1089  OD1 ASP H  49      18.767  14.934  11.102  1.00 33.00           O  
ATOM   1090  OD2 ASP H  49      17.741  16.112   9.599  1.00 37.85           O  
ATOM   1091  H   ASP H  49      17.607  13.893  12.758  1.00 28.43           H  
ATOM   1092  HA  ASP H  49      15.911  12.261  10.969  1.00 25.28           H  
ATOM   1093  HB2 ASP H  49      16.431  13.989   9.242  1.00 27.14           H  
ATOM   1094  HB3 ASP H  49      15.771  14.705  10.680  1.00 26.80           H  
ATOM   1095  N   ARG H  50      18.989  11.713  11.066  1.00 19.53           N  
ATOM   1096  CA  ARG H  50      20.114  10.879  10.492  1.00 20.26           C  
ATOM   1097  C   ARG H  50      20.488   9.674  11.354  1.00 16.40           C  
ATOM   1098  O   ARG H  50      21.313   8.909  10.902  1.00 11.18           O  
ATOM   1099  CB  ARG H  50      21.496  11.595  10.362  1.00 23.46           C  
ATOM   1100  CG  ARG H  50      21.567  12.536   9.184  1.00 28.66           C  
ATOM   1101  CD  ARG H  50      21.358  13.947   9.724  0.52 31.43           C  
ATOM   1102  NE  ARG H  50      22.665  14.636   9.648  0.52 34.41           N  
ATOM   1103  CZ  ARG H  50      22.762  15.835   9.147  0.52 34.73           C  
ATOM   1104  NH1 ARG H  50      21.707  16.591   9.027  0.52 34.68           N  
ATOM   1105  NH2 ARG H  50      23.943  16.239   8.782  0.52 36.20           N  
ATOM   1106  H   ARG H  50      19.073  12.044  11.987  1.00 20.30           H  
ATOM   1107  HA  ARG H  50      19.805  10.499   9.530  1.00 19.69           H  
ATOM   1108  HB2 ARG H  50      21.717  12.087  11.295  1.00 20.98           H  
ATOM   1109  HB3 ARG H  50      22.283  10.862  10.240  1.00 22.35           H  
ATOM   1110  HG2 ARG H  50      22.550  12.440   8.736  1.00 27.57           H  
ATOM   1111  HG3 ARG H  50      20.839  12.261   8.433  1.00 28.46           H  
ATOM   1112  HD2 ARG H  50      20.630  14.465   9.123  0.52 31.77           H  
ATOM   1113  HD3 ARG H  50      21.069  13.965  10.766  0.52 31.54           H  
ATOM   1114  HE  ARG H  50      23.467  14.178   9.979  0.52 37.69           H  
ATOM   1115 HH11 ARG H  50      20.814  16.252   9.318  0.52 36.90           H  
ATOM   1116 HH12 ARG H  50      21.793  17.510   8.645  0.52 37.21           H  
ATOM   1117 HH21 ARG H  50      24.062  17.155   8.399  0.52 35.84           H  
ATOM   1118 HH22 ARG H  50      24.732  15.633   8.887  0.52 33.84           H  
ATOM   1119  N   TRP H  51      19.943   9.482  12.516  1.00 18.07           N  
ATOM   1120  CA  TRP H  51      20.373   8.295  13.326  1.00 20.10           C  
ATOM   1121  C   TRP H  51      19.274   7.361  13.749  1.00 17.97           C  
ATOM   1122  O   TRP H  51      18.209   7.782  14.164  1.00  5.91           O  
ATOM   1123  CB  TRP H  51      21.121   8.833  14.576  1.00 18.63           C  
ATOM   1124  CG  TRP H  51      22.455   9.561  14.219  1.00 21.46           C  
ATOM   1125  CD1 TRP H  51      22.579  10.902  14.027  1.00 23.33           C  
ATOM   1126  CD2 TRP H  51      23.691   9.012  14.091  1.00 24.20           C  
ATOM   1127  NE1 TRP H  51      23.858  11.079  13.808  1.00 22.63           N  
ATOM   1128  CE2 TRP H  51      24.621  10.011  13.828  1.00 23.58           C  
ATOM   1129  CE3 TRP H  51      24.123   7.702  14.175  1.00 25.54           C  
ATOM   1130  CZ2 TRP H  51      25.961   9.707  13.669  1.00 25.64           C  
ATOM   1131  CZ3 TRP H  51      25.471   7.387  14.011  1.00 26.29           C  
ATOM   1132  CH2 TRP H  51      26.390   8.392  13.761  1.00 25.40           C  
ATOM   1133  H   TRP H  51      19.261  10.083  12.878  1.00 19.73           H  
ATOM   1134  HA  TRP H  51      21.080   7.716  12.746  1.00 19.45           H  
ATOM   1135  HB2 TRP H  51      20.487   9.526  15.108  1.00 19.76           H  
ATOM   1136  HB3 TRP H  51      21.350   8.014  15.239  1.00 21.19           H  
ATOM   1137  HD1 TRP H  51      21.836  11.673  14.039  1.00 23.87           H  
ATOM   1138  HE1 TRP H  51      24.176  11.997  13.622  1.00 21.90           H  
ATOM   1139  HE3 TRP H  51      23.405   6.919  14.363  1.00 27.04           H  
ATOM   1140  HZ2 TRP H  51      26.672  10.498  13.474  1.00 24.99           H  
ATOM   1141  HZ3 TRP H  51      25.797   6.360  14.079  1.00 25.29           H  
ATOM   1142  HH2 TRP H  51      27.437   8.158  13.641  1.00 26.21           H  
ATOM   1143  N   VAL H  52      19.568   6.105  13.647  1.00 14.26           N  
ATOM   1144  CA  VAL H  52      18.584   5.069  14.023  1.00 14.35           C  
ATOM   1145  C   VAL H  52      19.263   4.255  15.119  1.00 11.88           C  
ATOM   1146  O   VAL H  52      20.458   4.022  15.078  1.00 16.94           O  
ATOM   1147  CB  VAL H  52      18.277   4.254  12.722  1.00 13.41           C  
ATOM   1148  CG1 VAL H  52      17.443   2.997  13.015  1.00 15.75           C  
ATOM   1149  CG2 VAL H  52      17.524   5.164  11.703  1.00 11.13           C  
ATOM   1150  H   VAL H  52      20.454   5.833  13.319  1.00 15.08           H  
ATOM   1151  HA  VAL H  52      17.697   5.541  14.424  1.00 13.88           H  
ATOM   1152  HB  VAL H  52      19.207   3.948  12.268  1.00 13.60           H  
ATOM   1153 HG11 VAL H  52      16.495   3.264  13.462  1.00 15.65           H  
ATOM   1154 HG12 VAL H  52      17.976   2.343  13.694  1.00 15.61           H  
ATOM   1155 HG13 VAL H  52      17.264   2.450  12.102  1.00 16.68           H  
ATOM   1156 HG21 VAL H  52      18.150   6.004  11.429  1.00 10.27           H  
ATOM   1157 HG22 VAL H  52      16.611   5.546  12.131  1.00  8.69           H  
ATOM   1158 HG23 VAL H  52      17.285   4.618  10.804  1.00  8.77           H  
ATOM   1159  N   LEU H  53      18.496   3.829  16.053  1.00 14.04           N  
ATOM   1160  CA  LEU H  53      19.038   3.030  17.183  1.00 15.99           C  
ATOM   1161  C   LEU H  53      18.441   1.620  17.095  1.00 13.91           C  
ATOM   1162  O   LEU H  53      17.251   1.504  16.850  1.00 12.02           O  
ATOM   1163  CB  LEU H  53      18.612   3.788  18.468  1.00 16.10           C  
ATOM   1164  CG  LEU H  53      19.094   3.251  19.800  1.00 13.57           C  
ATOM   1165  CD1 LEU H  53      20.615   3.452  19.925  1.00 11.58           C  
ATOM   1166  CD2 LEU H  53      18.383   4.066  20.869  1.00 16.74           C  
ATOM   1167  H   LEU H  53      17.535   4.033  16.024  1.00 16.66           H  
ATOM   1168  HA  LEU H  53      20.113   2.971  17.103  1.00 16.83           H  
ATOM   1169  HB2 LEU H  53      18.915   4.820  18.369  1.00 16.91           H  
ATOM   1170  HB3 LEU H  53      17.528   3.773  18.482  1.00 17.37           H  
ATOM   1171  HG  LEU H  53      18.820   2.211  19.902  1.00 13.76           H  
ATOM   1172 HD11 LEU H  53      20.885   4.494  19.857  1.00 11.60           H  
ATOM   1173 HD12 LEU H  53      21.124   2.913  19.134  1.00 12.00           H  
ATOM   1174 HD13 LEU H  53      20.985   3.067  20.859  1.00  8.92           H  
ATOM   1175 HD21 LEU H  53      17.312   3.937  20.770  1.00 16.68           H  
ATOM   1176 HD22 LEU H  53      18.610   5.118  20.778  1.00 16.82           H  
ATOM   1177 HD23 LEU H  53      18.659   3.734  21.859  1.00 16.69           H  
ATOM   1178  N   THR H  54      19.242   0.590  17.266  1.00 13.85           N  
ATOM   1179  CA  THR H  54      18.673  -0.800  17.205  1.00 12.79           C  
ATOM   1180  C   THR H  54      19.471  -1.636  18.204  1.00 12.33           C  
ATOM   1181  O   THR H  54      20.234  -1.111  18.994  1.00  9.63           O  
ATOM   1182  CB  THR H  54      18.780  -1.308  15.726  1.00 11.08           C  
ATOM   1183  OG1 THR H  54      18.092  -2.541  15.741  1.00 11.17           O  
ATOM   1184  CG2 THR H  54      20.207  -1.679  15.260  1.00 14.13           C  
ATOM   1185  H   THR H  54      20.203   0.711  17.439  1.00 11.85           H  
ATOM   1186  HA  THR H  54      17.638  -0.773  17.523  1.00 13.17           H  
ATOM   1187  HB  THR H  54      18.297  -0.629  15.040  1.00 13.05           H  
ATOM   1188  HG1 THR H  54      17.763  -2.789  14.866  1.00  8.23           H  
ATOM   1189 HG21 THR H  54      20.615  -2.485  15.854  1.00 14.18           H  
ATOM   1190 HG22 THR H  54      20.850  -0.811  15.340  1.00 12.71           H  
ATOM   1191 HG23 THR H  54      20.196  -1.995  14.229  1.00 11.54           H  
ATOM   1192  N   ALA H  55      19.298  -2.922  18.154  1.00 15.28           N  
ATOM   1193  CA  ALA H  55      20.028  -3.837  19.083  1.00  7.25           C  
ATOM   1194  C   ALA H  55      21.207  -4.374  18.260  1.00 14.57           C  
ATOM   1195  O   ALA H  55      21.059  -4.703  17.087  1.00  9.55           O  
ATOM   1196  CB  ALA H  55      19.111  -5.001  19.486  1.00  8.03           C  
ATOM   1197  H   ALA H  55      18.681  -3.264  17.465  1.00 14.10           H  
ATOM   1198  HA  ALA H  55      20.384  -3.281  19.941  1.00 10.63           H  
ATOM   1199  HB1 ALA H  55      18.835  -5.546  18.592  1.00  6.73           H  
ATOM   1200  HB2 ALA H  55      18.222  -4.624  19.966  1.00  8.03           H  
ATOM   1201  HB3 ALA H  55      19.623  -5.665  20.156  1.00  7.25           H  
ATOM   1202  N   ALA H  56      22.346  -4.441  18.912  1.00  3.62           N  
ATOM   1203  CA  ALA H  56      23.557  -4.956  18.215  1.00 10.16           C  
ATOM   1204  C   ALA H  56      23.373  -6.416  17.775  1.00 13.48           C  
ATOM   1205  O   ALA H  56      23.874  -6.772  16.733  1.00 15.33           O  
ATOM   1206  CB  ALA H  56      24.734  -4.898  19.116  1.00  8.27           C  
ATOM   1207  H   ALA H  56      22.376  -4.142  19.839  1.00  9.19           H  
ATOM   1208  HA  ALA H  56      23.725  -4.346  17.337  1.00  8.82           H  
ATOM   1209  HB1 ALA H  56      24.583  -5.481  20.008  1.00  9.38           H  
ATOM   1210  HB2 ALA H  56      24.958  -3.875  19.383  1.00  8.41           H  
ATOM   1211  HB3 ALA H  56      25.585  -5.314  18.587  1.00  6.80           H  
ATOM   1212  N   HIS H  57      22.672  -7.253  18.504  1.00 11.50           N  
ATOM   1213  CA  HIS H  57      22.570  -8.654  17.984  1.00 14.18           C  
ATOM   1214  C   HIS H  57      21.747  -8.810  16.692  1.00 18.12           C  
ATOM   1215  O   HIS H  57      21.650  -9.888  16.158  1.00 18.07           O  
ATOM   1216  CB  HIS H  57      22.001  -9.558  19.059  1.00 10.01           C  
ATOM   1217  CG  HIS H  57      20.546  -9.425  19.249  1.00 15.44           C  
ATOM   1218  ND1 HIS H  57      19.926  -8.610  20.029  1.00 16.21           N  
ATOM   1219  CD2 HIS H  57      19.564 -10.146  18.628  1.00 14.25           C  
ATOM   1220  CE1 HIS H  57      18.653  -8.792  19.918  1.00 14.74           C  
ATOM   1221  NE2 HIS H  57      18.403  -9.734  19.062  1.00 16.76           N  
ATOM   1222  H   HIS H  57      22.244  -6.974  19.322  1.00 11.22           H  
ATOM   1223  HA  HIS H  57      23.577  -8.993  17.763  1.00 16.04           H  
ATOM   1224  HB2 HIS H  57      22.188 -10.573  18.737  1.00 13.64           H  
ATOM   1225  HB3 HIS H  57      22.487  -9.410  20.007  1.00 13.36           H  
ATOM   1226  HD1 HIS H  57      20.321  -7.955  20.631  1.00 18.41           H  
ATOM   1227  HD2 HIS H  57      19.719 -10.926  17.893  1.00 15.02           H  
ATOM   1228  HE1 HIS H  57      17.893  -8.250  20.458  1.00 12.31           H  
ATOM   1229  N   CYS H  58      21.186  -7.732  16.225  1.00 15.77           N  
ATOM   1230  CA  CYS H  58      20.391  -7.745  14.987  1.00 15.24           C  
ATOM   1231  C   CYS H  58      21.386  -7.700  13.861  1.00 14.99           C  
ATOM   1232  O   CYS H  58      21.139  -8.132  12.750  1.00 17.77           O  
ATOM   1233  CB  CYS H  58      19.569  -6.516  14.865  1.00 12.34           C  
ATOM   1234  SG  CYS H  58      18.068  -6.483  15.836  1.00  9.57           S  
ATOM   1235  H   CYS H  58      21.275  -6.883  16.699  1.00 16.18           H  
ATOM   1236  HA  CYS H  58      19.793  -8.646  14.933  1.00 16.80           H  
ATOM   1237  HB2 CYS H  58      20.144  -5.649  15.148  1.00 12.63           H  
ATOM   1238  HB3 CYS H  58      19.276  -6.406  13.836  1.00 13.88           H  
ATOM   1239  N   LEU H  59      22.532  -7.153  14.179  1.00 18.11           N  
ATOM   1240  CA  LEU H  59      23.612  -7.014  13.155  1.00 17.55           C  
ATOM   1241  C   LEU H  59      24.780  -7.946  13.297  1.00 19.20           C  
ATOM   1242  O   LEU H  59      25.303  -8.393  12.297  1.00 17.80           O  
ATOM   1243  CB  LEU H  59      24.200  -5.573  13.181  1.00 16.38           C  
ATOM   1244  CG  LEU H  59      23.074  -4.477  13.146  1.00 17.09           C  
ATOM   1245  CD1 LEU H  59      23.752  -3.124  13.350  1.00 18.73           C  
ATOM   1246  CD2 LEU H  59      22.398  -4.476  11.769  1.00 20.40           C  
ATOM   1247  H   LEU H  59      22.672  -6.846  15.098  1.00 16.16           H  
ATOM   1248  HA  LEU H  59      23.176  -7.181  12.184  1.00 18.03           H  
ATOM   1249  HB2 LEU H  59      24.811  -5.465  14.067  1.00 18.79           H  
ATOM   1250  HB3 LEU H  59      24.863  -5.470  12.330  1.00 16.20           H  
ATOM   1251  HG  LEU H  59      22.341  -4.621  13.930  1.00 18.19           H  
ATOM   1252 HD11 LEU H  59      24.467  -2.932  12.570  1.00 16.15           H  
ATOM   1253 HD12 LEU H  59      24.274  -3.097  14.298  1.00 19.19           H  
ATOM   1254 HD13 LEU H  59      23.016  -2.333  13.353  1.00 18.30           H  
ATOM   1255 HD21 LEU H  59      21.982  -5.451  11.549  1.00 20.65           H  
ATOM   1256 HD22 LEU H  59      23.091  -4.212  10.985  1.00 19.82           H  
ATOM   1257 HD23 LEU H  59      21.576  -3.775  11.768  1.00 21.25           H  
ATOM   1258  N   LEU H  60      25.147  -8.195  14.514  1.00 19.57           N  
ATOM   1259  CA  LEU H  60      26.308  -9.081  14.788  1.00 21.33           C  
ATOM   1260  C   LEU H  60      26.036 -10.175  15.808  1.00 21.89           C  
ATOM   1261  O   LEU H  60      25.787  -9.862  16.954  1.00 21.46           O  
ATOM   1262  CB  LEU H  60      27.401  -8.154  15.258  1.00 19.39           C  
ATOM   1263  CG  LEU H  60      28.682  -8.882  15.602  1.00 21.84           C  
ATOM   1264  CD1 LEU H  60      29.271  -9.457  14.328  1.00 18.92           C  
ATOM   1265  CD2 LEU H  60      29.591  -7.839  16.247  1.00 21.32           C  
ATOM   1266  H   LEU H  60      24.660  -7.800  15.270  1.00 18.76           H  
ATOM   1267  HA  LEU H  60      26.615  -9.534  13.858  1.00 20.56           H  
ATOM   1268  HB2 LEU H  60      27.592  -7.410  14.497  1.00 19.55           H  
ATOM   1269  HB3 LEU H  60      27.026  -7.647  16.137  1.00 21.22           H  
ATOM   1270  HG  LEU H  60      28.488  -9.671  16.313  1.00 19.34           H  
ATOM   1271 HD11 LEU H  60      29.440  -8.667  13.606  1.00 19.68           H  
ATOM   1272 HD12 LEU H  60      28.609 -10.189  13.891  1.00 18.53           H  
ATOM   1273 HD13 LEU H  60      30.212  -9.947  14.531  1.00 19.50           H  
ATOM   1274 HD21 LEU H  60      29.142  -7.447  17.152  1.00 21.28           H  
ATOM   1275 HD22 LEU H  60      29.763  -7.016  15.567  1.00 22.96           H  
ATOM   1276 HD23 LEU H  60      30.543  -8.275  16.514  1.00 23.25           H  
ATOM   1277  N   TYR H  60A     26.080 -11.408  15.398  1.00 20.67           N  
ATOM   1278  CA  TYR H  60A     25.832 -12.512  16.336  1.00 19.04           C  
ATOM   1279  C   TYR H  60A     26.584 -13.700  15.722  1.00 17.45           C  
ATOM   1280  O   TYR H  60A     26.027 -14.507  15.012  1.00 15.79           O  
ATOM   1281  CB  TYR H  60A     24.307 -12.743  16.449  1.00 18.42           C  
ATOM   1282  CG  TYR H  60A     24.144 -13.652  17.637  1.00 18.73           C  
ATOM   1283  CD1 TYR H  60A     24.607 -13.275  18.868  1.00 19.37           C  
ATOM   1284  CD2 TYR H  60A     23.569 -14.894  17.492  1.00 18.17           C  
ATOM   1285  CE1 TYR H  60A     24.501 -14.137  19.939  1.00 21.70           C  
ATOM   1286  CE2 TYR H  60A     23.465 -15.742  18.553  1.00 19.90           C  
ATOM   1287  CZ  TYR H  60A     23.930 -15.380  19.785  1.00 22.55           C  
ATOM   1288  OH  TYR H  60A     23.834 -16.275  20.833  1.00 27.84           O  
ATOM   1289  H   TYR H  60A     26.284 -11.611  14.464  1.00 21.55           H  
ATOM   1290  HA  TYR H  60A     26.254 -12.251  17.293  1.00 19.33           H  
ATOM   1291  HB2 TYR H  60A     23.775 -11.819  16.623  1.00 18.11           H  
ATOM   1292  HB3 TYR H  60A     23.915 -13.227  15.566  1.00 18.77           H  
ATOM   1293  HD1 TYR H  60A     25.053 -12.300  19.008  1.00 19.60           H  
ATOM   1294  HD2 TYR H  60A     23.185 -15.214  16.535  1.00 17.59           H  
ATOM   1295  HE1 TYR H  60A     24.869 -13.826  20.907  1.00 21.05           H  
ATOM   1296  HE2 TYR H  60A     23.007 -16.709  18.412  1.00 21.76           H  
ATOM   1297  HH  TYR H  60A     24.149 -15.847  21.645  1.00 27.15           H  
ATOM   1298  N   PRO H  60B     27.863 -13.765  15.999  1.00 15.46           N  
ATOM   1299  CA  PRO H  60B     28.779 -14.826  15.493  1.00 17.25           C  
ATOM   1300  C   PRO H  60B     28.369 -16.305  15.712  1.00 16.07           C  
ATOM   1301  O   PRO H  60B     28.633 -17.127  14.860  1.00 18.38           O  
ATOM   1302  CB  PRO H  60B     30.103 -14.510  16.141  1.00 15.50           C  
ATOM   1303  CG  PRO H  60B     30.033 -12.980  16.329  1.00 16.23           C  
ATOM   1304  CD  PRO H  60B     28.608 -12.773  16.854  1.00 13.32           C  
ATOM   1305  HA  PRO H  60B     28.897 -14.679  14.429  1.00 17.82           H  
ATOM   1306  HB2 PRO H  60B     30.235 -15.020  17.084  1.00 14.67           H  
ATOM   1307  HB3 PRO H  60B     30.916 -14.782  15.480  1.00 14.81           H  
ATOM   1308  HG2 PRO H  60B     30.773 -12.658  17.049  1.00 16.60           H  
ATOM   1309  HG3 PRO H  60B     30.193 -12.460  15.394  1.00 15.68           H  
ATOM   1310  HD2 PRO H  60B     28.505 -12.997  17.903  1.00 12.58           H  
ATOM   1311  HD3 PRO H  60B     28.278 -11.769  16.639  1.00 15.03           H  
ATOM   1312  N   PRO H  60C     27.761 -16.657  16.811  1.00 15.99           N  
ATOM   1313  CA  PRO H  60C     27.199 -18.022  16.982  1.00 18.38           C  
ATOM   1314  C   PRO H  60C     26.350 -18.474  15.793  1.00 25.39           C  
ATOM   1315  O   PRO H  60C     26.237 -19.665  15.556  1.00 22.65           O  
ATOM   1316  CB  PRO H  60C     26.432 -17.925  18.289  1.00 16.82           C  
ATOM   1317  CG  PRO H  60C     27.273 -16.906  19.083  1.00 14.91           C  
ATOM   1318  CD  PRO H  60C     27.542 -15.843  18.027  1.00 10.00           C  
ATOM   1319  HA  PRO H  60C     28.022 -18.717  17.087  1.00 19.58           H  
ATOM   1320  HB2 PRO H  60C     25.411 -17.606  18.129  1.00 15.48           H  
ATOM   1321  HB3 PRO H  60C     26.445 -18.891  18.772  1.00 15.45           H  
ATOM   1322  HG2 PRO H  60C     26.717 -16.497  19.915  1.00 13.89           H  
ATOM   1323  HG3 PRO H  60C     28.198 -17.335  19.437  1.00 15.65           H  
ATOM   1324  HD2 PRO H  60C     26.675 -15.209  17.900  1.00 14.71           H  
ATOM   1325  HD3 PRO H  60C     28.419 -15.254  18.250  1.00 12.44           H  
ATOM   1326  N   TRP H  60D     25.760 -17.529  15.087  1.00 25.85           N  
ATOM   1327  CA  TRP H  60D     24.908 -17.887  13.900  1.00 27.08           C  
ATOM   1328  C   TRP H  60D     25.483 -17.259  12.672  1.00 26.88           C  
ATOM   1329  O   TRP H  60D     24.807 -17.062  11.690  1.00 29.57           O  
ATOM   1330  CB  TRP H  60D     23.472 -17.368  14.059  1.00 28.29           C  
ATOM   1331  CG  TRP H  60D     22.760 -17.919  15.299  1.00 31.03           C  
ATOM   1332  CD1 TRP H  60D     23.123 -19.020  16.027  1.00 34.93           C  
ATOM   1333  CD2 TRP H  60D     21.642 -17.378  15.852  1.00 38.23           C  
ATOM   1334  NE1 TRP H  60D     22.206 -19.074  16.971  1.00 34.89           N  
ATOM   1335  CE2 TRP H  60D     21.273 -18.137  16.963  1.00 37.49           C  
ATOM   1336  CE3 TRP H  60D     20.879 -16.255  15.491  1.00 40.75           C  
ATOM   1337  CZ2 TRP H  60D     20.156 -17.788  17.716  1.00 40.71           C  
ATOM   1338  CZ3 TRP H  60D     19.763 -15.903  16.240  1.00 41.24           C  
ATOM   1339  CH2 TRP H  60D     19.402 -16.668  17.353  1.00 41.81           C  
ATOM   1340  H   TRP H  60D     25.883 -16.587  15.338  1.00 27.67           H  
ATOM   1341  HA  TRP H  60D     24.908 -18.956  13.752  1.00 27.68           H  
ATOM   1342  HB2 TRP H  60D     23.482 -16.290  14.114  1.00 27.66           H  
ATOM   1343  HB3 TRP H  60D     22.903 -17.652  13.186  1.00 27.56           H  
ATOM   1344  HD1 TRP H  60D     23.958 -19.690  15.873  1.00 35.79           H  
ATOM   1345  HE1 TRP H  60D     22.214 -19.782  17.650  1.00 34.51           H  
ATOM   1346  HE3 TRP H  60D     21.152 -15.658  14.635  1.00 40.56           H  
ATOM   1347  HZ2 TRP H  60D     19.875 -18.378  18.577  1.00 38.07           H  
ATOM   1348  HZ3 TRP H  60D     19.180 -15.034  15.962  1.00 42.20           H  
ATOM   1349  HH2 TRP H  60D     18.537 -16.394  17.937  1.00 41.39           H  
ATOM   1350  N   ASP H  60E     26.734 -16.964  12.735  1.00 28.05           N  
ATOM   1351  CA  ASP H  60E     27.435 -16.329  11.585  1.00 34.09           C  
ATOM   1352  C   ASP H  60E     26.699 -15.103  11.035  1.00 32.19           C  
ATOM   1353  O   ASP H  60E     26.563 -14.961   9.834  1.00 34.84           O  
ATOM   1354  CB  ASP H  60E     27.590 -17.383  10.484  1.00 40.13           C  
ATOM   1355  CG  ASP H  60E     28.699 -18.386  10.887  1.00 44.03           C  
ATOM   1356  OD1 ASP H  60E     29.842 -18.028  10.608  1.00 42.80           O  
ATOM   1357  OD2 ASP H  60E     28.312 -19.416  11.441  1.00 47.66           O  
ATOM   1358  H   ASP H  60E     27.229 -17.167  13.557  1.00 30.08           H  
ATOM   1359  HA  ASP H  60E     28.414 -16.008  11.920  1.00 33.02           H  
ATOM   1360  HB2 ASP H  60E     26.653 -17.902  10.333  1.00 38.90           H  
ATOM   1361  HB3 ASP H  60E     27.863 -16.904   9.552  1.00 41.16           H  
ATOM   1362  N   LYS H  60F     26.261 -14.251  11.919  1.00 30.36           N  
ATOM   1363  CA  LYS H  60F     25.530 -13.018  11.497  1.00 28.84           C  
ATOM   1364  C   LYS H  60F     26.482 -11.844  11.698  1.00 26.98           C  
ATOM   1365  O   LYS H  60F     26.952 -11.648  12.799  1.00 25.60           O  
ATOM   1366  CB  LYS H  60F     24.306 -12.861  12.371  1.00 29.43           C  
ATOM   1367  CG  LYS H  60F     23.553 -11.554  11.982  1.00 30.76           C  
ATOM   1368  CD  LYS H  60F     22.451 -11.269  13.038  1.00 35.10           C  
ATOM   1369  CE  LYS H  60F     21.221 -12.184  12.897  1.00 35.42           C  
ATOM   1370  NZ  LYS H  60F     20.345 -12.004  14.087  1.00 36.75           N  
ATOM   1371  H   LYS H  60F     26.414 -14.423  12.873  1.00 30.41           H  
ATOM   1372  HA  LYS H  60F     25.256 -13.092  10.453  1.00 29.95           H  
ATOM   1373  HB2 LYS H  60F     23.671 -13.722  12.233  1.00 29.24           H  
ATOM   1374  HB3 LYS H  60F     24.619 -12.815  13.403  1.00 30.12           H  
ATOM   1375  HG2 LYS H  60F     24.228 -10.709  11.964  1.00 31.26           H  
ATOM   1376  HG3 LYS H  60F     23.125 -11.645  10.993  1.00 31.15           H  
ATOM   1377  HD2 LYS H  60F     22.842 -11.356  14.045  1.00 33.21           H  
ATOM   1378  HD3 LYS H  60F     22.118 -10.247  12.916  1.00 35.61           H  
ATOM   1379  HE2 LYS H  60F     20.652 -11.909  12.020  1.00 35.85           H  
ATOM   1380  HE3 LYS H  60F     21.504 -13.223  12.833  1.00 35.57           H  
ATOM   1381  HZ1 LYS H  60F     20.780 -11.334  14.753  1.00 37.07           H  
ATOM   1382  HZ2 LYS H  60F     20.208 -12.923  14.554  1.00 35.55           H  
ATOM   1383  HZ3 LYS H  60F     19.428 -11.630  13.777  1.00 37.06           H  
ATOM   1384  N   ASN H  60G     26.752 -11.114  10.661  1.00 26.20           N  
ATOM   1385  CA  ASN H  60G     27.651  -9.944  10.688  1.00 29.02           C  
ATOM   1386  C   ASN H  60G     27.198  -9.156   9.475  1.00 30.61           C  
ATOM   1387  O   ASN H  60G     27.757  -9.306   8.404  1.00 31.32           O  
ATOM   1388  CB  ASN H  60G     29.121 -10.361  10.519  1.00 31.44           C  
ATOM   1389  CG  ASN H  60G     30.047  -9.141  10.491  1.00 36.09           C  
ATOM   1390  OD1 ASN H  60G     29.617  -8.012  10.627  1.00 40.83           O  
ATOM   1391  ND2 ASN H  60G     31.337  -9.309  10.323  1.00 37.93           N  
ATOM   1392  H   ASN H  60G     26.338 -11.331   9.800  1.00 25.94           H  
ATOM   1393  HA  ASN H  60G     27.494  -9.366  11.586  1.00 29.93           H  
ATOM   1394  HB2 ASN H  60G     29.417 -10.998  11.336  1.00 32.11           H  
ATOM   1395  HB3 ASN H  60G     29.231 -10.887   9.583  1.00 31.97           H  
ATOM   1396 HD21 ASN H  60G     31.930  -8.525  10.309  1.00 38.12           H  
ATOM   1397 HD22 ASN H  60G     31.723 -10.202  10.215  1.00 36.05           H  
ATOM   1398  N   PHE H  60H     26.193  -8.344   9.639  1.00 31.14           N  
ATOM   1399  CA  PHE H  60H     25.709  -7.541   8.478  1.00 28.07           C  
ATOM   1400  C   PHE H  60H     26.585  -6.300   8.357  1.00 32.78           C  
ATOM   1401  O   PHE H  60H     27.246  -5.845   9.274  1.00 31.67           O  
ATOM   1402  CB  PHE H  60H     24.289  -7.080   8.685  1.00 26.97           C  
ATOM   1403  CG  PHE H  60H     23.360  -8.250   8.520  1.00 23.85           C  
ATOM   1404  CD1 PHE H  60H     23.208  -8.819   7.282  1.00 22.64           C  
ATOM   1405  CD2 PHE H  60H     22.690  -8.755   9.584  1.00 24.86           C  
ATOM   1406  CE1 PHE H  60H     22.393  -9.888   7.113  1.00 25.53           C  
ATOM   1407  CE2 PHE H  60H     21.871  -9.829   9.423  1.00 24.80           C  
ATOM   1408  CZ  PHE H  60H     21.722 -10.398   8.194  1.00 24.33           C  
ATOM   1409  H   PHE H  60H     25.776  -8.278  10.520  1.00 30.62           H  
ATOM   1410  HA  PHE H  60H     25.805  -8.145   7.588  1.00 28.59           H  
ATOM   1411  HB2 PHE H  60H     24.180  -6.678   9.682  1.00 26.70           H  
ATOM   1412  HB3 PHE H  60H     24.017  -6.312   7.977  1.00 26.40           H  
ATOM   1413  HD1 PHE H  60H     23.735  -8.422   6.433  1.00 23.63           H  
ATOM   1414  HD2 PHE H  60H     22.791  -8.322  10.565  1.00 24.00           H  
ATOM   1415  HE1 PHE H  60H     22.281 -10.335   6.138  1.00 23.65           H  
ATOM   1416  HE2 PHE H  60H     21.342 -10.220  10.280  1.00 24.81           H  
ATOM   1417  HZ  PHE H  60H     21.073 -11.253   8.076  1.00 26.66           H  
ATOM   1418  N   THR H  60I     26.531  -5.784   7.174  1.00 32.86           N  
ATOM   1419  CA  THR H  60I     27.291  -4.583   6.791  1.00 33.16           C  
ATOM   1420  C   THR H  60I     26.334  -3.544   6.196  1.00 32.92           C  
ATOM   1421  O   THR H  60I     25.217  -3.883   5.857  1.00 30.29           O  
ATOM   1422  CB  THR H  60I     28.337  -5.168   5.836  1.00 36.65           C  
ATOM   1423  OG1 THR H  60I     29.420  -5.453   6.709  1.00 41.62           O  
ATOM   1424  CG2 THR H  60I     28.850  -4.267   4.699  0.71 37.46           C  
ATOM   1425  H   THR H  60I     25.961  -6.202   6.503  1.00 32.95           H  
ATOM   1426  HA  THR H  60I     27.750  -4.162   7.676  1.00 33.63           H  
ATOM   1427  HB  THR H  60I     28.005  -6.102   5.399  1.00 36.30           H  
ATOM   1428  HG1 THR H  60I     29.109  -5.973   7.468  1.00 38.18           H  
ATOM   1429 HG21 THR H  60I     29.314  -3.369   5.075  0.71 38.22           H  
ATOM   1430 HG22 THR H  60I     28.039  -4.002   4.037  0.71 38.16           H  
ATOM   1431 HG23 THR H  60I     29.583  -4.809   4.116  0.71 37.89           H  
ATOM   1432  N   GLU H  61      26.816  -2.330   6.104  1.00 34.26           N  
ATOM   1433  CA  GLU H  61      26.044  -1.170   5.538  1.00 35.71           C  
ATOM   1434  C   GLU H  61      25.237  -1.621   4.299  1.00 36.73           C  
ATOM   1435  O   GLU H  61      24.027  -1.533   4.202  1.00 35.36           O  
ATOM   1436  CB  GLU H  61      26.970  -0.033   5.039  1.00 39.70           C  
ATOM   1437  CG  GLU H  61      28.354   0.097   5.770  1.00 43.45           C  
ATOM   1438  CD  GLU H  61      28.209   0.346   7.273  1.00 44.70           C  
ATOM   1439  OE1 GLU H  61      27.268   1.056   7.591  1.00 53.30           O  
ATOM   1440  OE2 GLU H  61      29.037  -0.166   8.008  1.00 41.74           O  
ATOM   1441  H   GLU H  61      27.729  -2.189   6.429  1.00 35.01           H  
ATOM   1442  HA  GLU H  61      25.354  -0.813   6.287  1.00 35.37           H  
ATOM   1443  HB2 GLU H  61      27.170  -0.132   3.977  1.00 38.65           H  
ATOM   1444  HB3 GLU H  61      26.437   0.903   5.138  1.00 39.95           H  
ATOM   1445  HG2 GLU H  61      28.955  -0.787   5.605  1.00 43.66           H  
ATOM   1446  HG3 GLU H  61      28.888   0.940   5.347  1.00 44.60           H  
ATOM   1447  N   ASN H  62      26.039  -2.089   3.392  1.00 34.94           N  
ATOM   1448  CA  ASN H  62      25.610  -2.608   2.067  1.00 36.17           C  
ATOM   1449  C   ASN H  62      24.584  -3.683   2.104  1.00 35.61           C  
ATOM   1450  O   ASN H  62      23.984  -3.963   1.087  1.00 35.25           O  
ATOM   1451  CB  ASN H  62      26.790  -3.200   1.285  0.52 37.66           C  
ATOM   1452  CG  ASN H  62      27.841  -2.145   1.031  0.52 39.47           C  
ATOM   1453  OD1 ASN H  62      28.167  -1.376   1.912  0.52 42.55           O  
ATOM   1454  ND2 ASN H  62      28.415  -2.061  -0.129  0.52 42.67           N  
ATOM   1455  H   ASN H  62      26.998  -2.092   3.582  1.00 35.20           H  
ATOM   1456  HA  ASN H  62      25.208  -1.774   1.506  1.00 37.50           H  
ATOM   1457  HB2 ASN H  62      27.237  -4.027   1.816  0.52 37.51           H  
ATOM   1458  HB3 ASN H  62      26.420  -3.565   0.335  0.52 36.90           H  
ATOM   1459 HD21 ASN H  62      29.091  -1.366  -0.270  0.52 41.63           H  
ATOM   1460 HD22 ASN H  62      28.182  -2.679  -0.854  0.52 40.18           H  
ATOM   1461  N   ASP H  63      24.381  -4.271   3.241  1.00 31.87           N  
ATOM   1462  CA  ASP H  63      23.367  -5.370   3.292  1.00 29.80           C  
ATOM   1463  C   ASP H  63      22.034  -4.983   3.791  1.00 28.10           C  
ATOM   1464  O   ASP H  63      21.127  -5.801   3.691  1.00 27.63           O  
ATOM   1465  CB  ASP H  63      23.832  -6.516   4.218  1.00 31.87           C  
ATOM   1466  CG  ASP H  63      25.265  -7.043   3.934  1.00 33.56           C  
ATOM   1467  OD1 ASP H  63      25.805  -6.773   2.870  1.00 35.53           O  
ATOM   1468  OD2 ASP H  63      25.754  -7.710   4.833  1.00 32.58           O  
ATOM   1469  H   ASP H  63      24.873  -3.983   4.034  1.00 31.88           H  
ATOM   1470  HA  ASP H  63      23.233  -5.767   2.295  1.00 32.04           H  
ATOM   1471  HB2 ASP H  63      23.776  -6.166   5.240  1.00 30.69           H  
ATOM   1472  HB3 ASP H  63      23.138  -7.338   4.117  1.00 31.18           H  
ATOM   1473  N   LEU H  64      21.937  -3.789   4.293  1.00 26.83           N  
ATOM   1474  CA  LEU H  64      20.638  -3.350   4.842  1.00 27.29           C  
ATOM   1475  C   LEU H  64      20.041  -2.113   4.248  1.00 24.22           C  
ATOM   1476  O   LEU H  64      20.667  -1.298   3.611  1.00 21.90           O  
ATOM   1477  CB  LEU H  64      20.826  -3.107   6.355  1.00 27.37           C  
ATOM   1478  CG  LEU H  64      21.594  -4.246   7.043  1.00 26.87           C  
ATOM   1479  CD1 LEU H  64      22.100  -3.728   8.378  1.00 27.53           C  
ATOM   1480  CD2 LEU H  64      20.615  -5.395   7.314  1.00 29.33           C  
ATOM   1481  H   LEU H  64      22.698  -3.168   4.306  1.00 27.03           H  
ATOM   1482  HA  LEU H  64      19.917  -4.149   4.715  1.00 27.79           H  
ATOM   1483  HB2 LEU H  64      21.386  -2.188   6.447  1.00 26.16           H  
ATOM   1484  HB3 LEU H  64      19.864  -2.949   6.828  1.00 24.50           H  
ATOM   1485  HG  LEU H  64      22.439  -4.574   6.457  1.00 25.45           H  
ATOM   1486 HD11 LEU H  64      21.270  -3.403   8.991  1.00 28.37           H  
ATOM   1487 HD12 LEU H  64      22.770  -2.894   8.228  1.00 27.24           H  
ATOM   1488 HD13 LEU H  64      22.636  -4.505   8.901  1.00 29.47           H  
ATOM   1489 HD21 LEU H  64      20.205  -5.765   6.385  1.00 29.22           H  
ATOM   1490 HD22 LEU H  64      19.797  -5.077   7.944  1.00 29.23           H  
ATOM   1491 HD23 LEU H  64      21.119  -6.221   7.801  1.00 29.28           H  
ATOM   1492  N   LEU H  65      18.786  -2.050   4.518  1.00 24.07           N  
ATOM   1493  CA  LEU H  65      17.932  -0.937   4.091  1.00 26.61           C  
ATOM   1494  C   LEU H  65      17.132  -0.596   5.369  1.00 23.40           C  
ATOM   1495  O   LEU H  65      16.854  -1.501   6.140  1.00 22.41           O  
ATOM   1496  CB  LEU H  65      16.958  -1.387   2.971  1.00 27.37           C  
ATOM   1497  CG  LEU H  65      17.616  -1.529   1.579  1.00 30.93           C  
ATOM   1498  CD1 LEU H  65      16.570  -1.636   0.437  1.00 31.08           C  
ATOM   1499  CD2 LEU H  65      18.486  -0.299   1.362  1.00 30.59           C  
ATOM   1500  H   LEU H  65      18.391  -2.785   5.027  1.00 23.58           H  
ATOM   1501  HA  LEU H  65      18.551  -0.079   3.846  1.00 25.60           H  
ATOM   1502  HB2 LEU H  65      16.530  -2.328   3.291  1.00 28.65           H  
ATOM   1503  HB3 LEU H  65      16.175  -0.660   2.906  1.00 28.68           H  
ATOM   1504  HG  LEU H  65      18.235  -2.417   1.539  1.00 31.38           H  
ATOM   1505 HD11 LEU H  65      15.901  -0.788   0.436  1.00 32.09           H  
ATOM   1506 HD12 LEU H  65      15.985  -2.541   0.516  1.00 32.03           H  
ATOM   1507 HD13 LEU H  65      17.069  -1.663  -0.528  1.00 32.58           H  
ATOM   1508 HD21 LEU H  65      19.271  -0.281   2.099  1.00 30.19           H  
ATOM   1509 HD22 LEU H  65      17.895   0.594   1.459  1.00 29.96           H  
ATOM   1510 HD23 LEU H  65      18.949  -0.326   0.394  1.00 30.39           H  
ATOM   1511  N   VAL H  66      16.791   0.652   5.550  1.00 22.35           N  
ATOM   1512  CA  VAL H  66      16.012   1.100   6.725  1.00 21.12           C  
ATOM   1513  C   VAL H  66      14.661   1.602   6.144  1.00 19.52           C  
ATOM   1514  O   VAL H  66      14.686   2.374   5.210  1.00 18.69           O  
ATOM   1515  CB  VAL H  66      16.878   2.197   7.388  1.00 22.18           C  
ATOM   1516  CG1 VAL H  66      16.058   3.138   8.248  1.00 23.59           C  
ATOM   1517  CG2 VAL H  66      17.887   1.511   8.314  1.00 24.17           C  
ATOM   1518  H   VAL H  66      17.050   1.337   4.890  1.00 22.53           H  
ATOM   1519  HA  VAL H  66      15.819   0.260   7.378  1.00 21.31           H  
ATOM   1520  HB  VAL H  66      17.400   2.765   6.633  1.00 21.88           H  
ATOM   1521 HG11 VAL H  66      15.567   2.600   9.038  1.00 23.49           H  
ATOM   1522 HG12 VAL H  66      15.313   3.639   7.645  1.00 24.07           H  
ATOM   1523 HG13 VAL H  66      16.690   3.895   8.687  1.00 23.19           H  
ATOM   1524 HG21 VAL H  66      18.505   0.823   7.753  1.00 22.91           H  
ATOM   1525 HG22 VAL H  66      17.378   0.951   9.086  1.00 23.36           H  
ATOM   1526 HG23 VAL H  66      18.526   2.238   8.793  1.00 24.04           H  
ATOM   1527  N   ARG H  67      13.527   1.185   6.665  1.00 17.34           N  
ATOM   1528  CA  ARG H  67      12.233   1.669   6.112  1.00 13.01           C  
ATOM   1529  C   ARG H  67      11.551   2.418   7.259  1.00 15.96           C  
ATOM   1530  O   ARG H  67      11.315   1.828   8.301  1.00 16.89           O  
ATOM   1531  CB  ARG H  67      11.406   0.471   5.649  1.00 14.86           C  
ATOM   1532  CG  ARG H  67      12.251  -0.405   4.661  1.00 15.32           C  
ATOM   1533  CD  ARG H  67      11.498  -1.651   4.201  1.00 17.58           C  
ATOM   1534  NE  ARG H  67      10.337  -1.249   3.352  1.00 20.65           N  
ATOM   1535  CZ  ARG H  67       9.555  -2.120   2.776  1.00 20.94           C  
ATOM   1536  NH1 ARG H  67       9.885  -3.376   2.672  1.00 24.06           N  
ATOM   1537  NH2 ARG H  67       8.425  -1.691   2.304  1.00 21.02           N  
ATOM   1538  H   ARG H  67      13.534   0.561   7.424  1.00 16.88           H  
ATOM   1539  HA  ARG H  67      12.421   2.360   5.301  1.00 15.87           H  
ATOM   1540  HB2 ARG H  67      11.103  -0.092   6.515  1.00 14.68           H  
ATOM   1541  HB3 ARG H  67      10.518   0.849   5.166  1.00 14.71           H  
ATOM   1542  HG2 ARG H  67      12.521   0.187   3.799  1.00 15.27           H  
ATOM   1543  HG3 ARG H  67      13.166  -0.722   5.140  1.00 15.28           H  
ATOM   1544  HD2 ARG H  67      12.154  -2.258   3.588  1.00 16.56           H  
ATOM   1545  HD3 ARG H  67      11.137  -2.253   5.024  1.00 17.88           H  
ATOM   1546  HE  ARG H  67      10.158  -0.297   3.221  1.00 21.46           H  
ATOM   1547 HH11 ARG H  67       9.257  -4.019   2.234  1.00 22.39           H  
ATOM   1548 HH12 ARG H  67      10.761  -3.697   3.029  1.00 22.25           H  
ATOM   1549 HH21 ARG H  67       7.784  -2.325   1.871  1.00 20.41           H  
ATOM   1550 HH22 ARG H  67       8.197  -0.723   2.373  1.00 22.55           H  
ATOM   1551  N   ILE H  68      11.261   3.670   7.030  1.00 10.90           N  
ATOM   1552  CA  ILE H  68      10.606   4.547   8.027  1.00 15.01           C  
ATOM   1553  C   ILE H  68       9.197   4.981   7.572  1.00 12.08           C  
ATOM   1554  O   ILE H  68       8.932   5.163   6.407  1.00 17.85           O  
ATOM   1555  CB  ILE H  68      11.522   5.775   8.222  1.00 19.98           C  
ATOM   1556  CG1 ILE H  68      13.017   5.303   8.166  1.00 23.34           C  
ATOM   1557  CG2 ILE H  68      11.245   6.439   9.597  1.00 21.50           C  
ATOM   1558  CD1 ILE H  68      14.026   6.432   8.489  1.00 25.45           C  
ATOM   1559  H   ILE H  68      11.482   4.067   6.163  1.00 13.65           H  
ATOM   1560  HA  ILE H  68      10.512   3.988   8.945  1.00 15.41           H  
ATOM   1561  HB  ILE H  68      11.327   6.479   7.422  1.00 21.34           H  
ATOM   1562 HG12 ILE H  68      13.178   4.473   8.841  1.00 23.91           H  
ATOM   1563 HG13 ILE H  68      13.234   4.968   7.158  1.00 23.91           H  
ATOM   1564 HG21 ILE H  68      11.455   5.759  10.408  1.00 21.79           H  
ATOM   1565 HG22 ILE H  68      10.213   6.747   9.676  1.00 21.22           H  
ATOM   1566 HG23 ILE H  68      11.858   7.317   9.717  1.00 21.10           H  
ATOM   1567 HD11 ILE H  68      13.906   6.807   9.495  1.00 26.05           H  
ATOM   1568 HD12 ILE H  68      13.902   7.244   7.788  1.00 26.92           H  
ATOM   1569 HD13 ILE H  68      15.035   6.055   8.388  1.00 24.39           H  
ATOM   1570  N   GLY H  69       8.304   5.145   8.513  1.00 14.54           N  
ATOM   1571  CA  GLY H  69       6.899   5.568   8.228  1.00 14.75           C  
ATOM   1572  C   GLY H  69       5.920   4.424   7.969  1.00 14.96           C  
ATOM   1573  O   GLY H  69       4.813   4.681   7.537  1.00 14.90           O  
ATOM   1574  H   GLY H  69       8.556   4.998   9.449  1.00 14.27           H  
ATOM   1575  HA2 GLY H  69       6.541   6.134   9.076  1.00 15.04           H  
ATOM   1576  HA3 GLY H  69       6.900   6.219   7.364  1.00 16.16           H  
ATOM   1577  N   LYS H  70       6.306   3.212   8.256  1.00 19.18           N  
ATOM   1578  CA  LYS H  70       5.376   2.084   7.983  1.00 14.01           C  
ATOM   1579  C   LYS H  70       4.351   1.783   9.008  1.00 15.92           C  
ATOM   1580  O   LYS H  70       4.414   2.239  10.132  1.00  9.93           O  
ATOM   1581  CB  LYS H  70       6.156   0.726   7.759  1.00 12.81           C  
ATOM   1582  CG  LYS H  70       7.204   0.841   6.659  1.00 13.30           C  
ATOM   1583  CD  LYS H  70       7.872  -0.503   6.306  1.00 14.94           C  
ATOM   1584  CE  LYS H  70       6.850  -1.572   5.954  1.00 13.87           C  
ATOM   1585  NZ  LYS H  70       5.979  -1.065   4.874  1.00 19.46           N  
ATOM   1586  H   LYS H  70       7.189   3.042   8.649  1.00 17.17           H  
ATOM   1587  HA  LYS H  70       4.848   2.338   7.074  1.00 15.82           H  
ATOM   1588  HB2 LYS H  70       6.663   0.461   8.681  1.00 14.01           H  
ATOM   1589  HB3 LYS H  70       5.459  -0.067   7.532  1.00 13.20           H  
ATOM   1590  HG2 LYS H  70       6.755   1.249   5.772  1.00 15.64           H  
ATOM   1591  HG3 LYS H  70       7.971   1.519   6.998  1.00 14.43           H  
ATOM   1592  HD2 LYS H  70       8.525  -0.378   5.456  1.00 12.66           H  
ATOM   1593  HD3 LYS H  70       8.468  -0.867   7.133  1.00 14.04           H  
ATOM   1594  HE2 LYS H  70       7.331  -2.473   5.602  1.00 15.25           H  
ATOM   1595  HE3 LYS H  70       6.256  -1.834   6.810  1.00 14.69           H  
ATOM   1596  HZ1 LYS H  70       6.223  -0.083   4.642  1.00 17.14           H  
ATOM   1597  HZ2 LYS H  70       4.988  -1.124   5.182  1.00 17.86           H  
ATOM   1598  HZ3 LYS H  70       6.123  -1.658   4.035  1.00 18.13           H  
ATOM   1599  N   HIS H  71       3.445   0.983   8.515  1.00 10.70           N  
ATOM   1600  CA  HIS H  71       2.295   0.485   9.299  1.00 11.78           C  
ATOM   1601  C   HIS H  71       2.183  -1.002   8.882  1.00 14.25           C  
ATOM   1602  O   HIS H  71       2.317  -1.912   9.674  1.00 21.37           O  
ATOM   1603  CB  HIS H  71       1.021   1.294   8.925  1.00 10.48           C  
ATOM   1604  CG  HIS H  71      -0.107   0.835   9.834  1.00 14.36           C  
ATOM   1605  ND1 HIS H  71      -0.091   0.878  11.119  1.00 17.11           N  
ATOM   1606  CD2 HIS H  71      -1.336   0.289   9.538  1.00 16.21           C  
ATOM   1607  CE1 HIS H  71      -1.198   0.403  11.606  1.00 14.60           C  
ATOM   1608  NE2 HIS H  71      -2.002   0.024  10.650  1.00 19.22           N  
ATOM   1609  H   HIS H  71       3.545   0.699   7.585  1.00 14.38           H  
ATOM   1610  HA  HIS H  71       2.527   0.551  10.351  1.00 12.00           H  
ATOM   1611  HB2 HIS H  71       1.179   2.353   9.074  1.00 13.31           H  
ATOM   1612  HB3 HIS H  71       0.724   1.128   7.901  1.00 12.86           H  
ATOM   1613  HD1 HIS H  71       0.652   1.233  11.668  1.00 16.59           H  
ATOM   1614  HD2 HIS H  71      -1.703   0.099   8.537  1.00 16.16           H  
ATOM   1615  HE1 HIS H  71      -1.430   0.323  12.660  1.00 15.98           H  
ATOM   1616  N   SER H  72       1.955  -1.206   7.624  1.00 18.80           N  
ATOM   1617  CA  SER H  72       1.819  -2.581   7.095  1.00 16.92           C  
ATOM   1618  C   SER H  72       3.214  -3.228   7.113  1.00 18.96           C  
ATOM   1619  O   SER H  72       4.200  -2.547   6.894  1.00 13.27           O  
ATOM   1620  CB  SER H  72       1.220  -2.454   5.663  1.00 17.63           C  
ATOM   1621  OG  SER H  72       1.398  -3.700   5.002  1.00 21.72           O  
ATOM   1622  H   SER H  72       1.877  -0.444   7.029  1.00 16.98           H  
ATOM   1623  HA  SER H  72       1.153  -3.125   7.747  1.00 18.02           H  
ATOM   1624  HB2 SER H  72       0.158  -2.235   5.706  1.00 17.43           H  
ATOM   1625  HB3 SER H  72       1.723  -1.685   5.097  1.00 18.95           H  
ATOM   1626  HG  SER H  72       1.746  -3.455   4.136  1.00 20.67           H  
ATOM   1627  N   ARG H  73       3.237  -4.520   7.353  1.00 12.92           N  
ATOM   1628  CA  ARG H  73       4.523  -5.259   7.407  1.00 16.19           C  
ATOM   1629  C   ARG H  73       5.101  -5.556   6.023  1.00 17.26           C  
ATOM   1630  O   ARG H  73       6.248  -5.240   5.771  1.00 20.71           O  
ATOM   1631  CB  ARG H  73       4.293  -6.580   8.169  1.00 13.72           C  
ATOM   1632  CG  ARG H  73       5.648  -7.367   8.132  1.00 18.11           C  
ATOM   1633  CD  ARG H  73       5.670  -8.626   8.956  1.00 21.38           C  
ATOM   1634  NE  ARG H  73       4.497  -9.467   8.627  1.00 28.48           N  
ATOM   1635  CZ  ARG H  73       4.535 -10.418   7.720  1.00 33.13           C  
ATOM   1636  NH1 ARG H  73       5.649 -10.735   7.121  1.00 33.54           N  
ATOM   1637  NH2 ARG H  73       3.417 -11.030   7.434  1.00 35.99           N  
ATOM   1638  H   ARG H  73       2.390  -4.999   7.493  1.00 15.74           H  
ATOM   1639  HA  ARG H  73       5.221  -4.642   7.956  1.00 14.54           H  
ATOM   1640  HB2 ARG H  73       3.994  -6.376   9.184  1.00 15.20           H  
ATOM   1641  HB3 ARG H  73       3.495  -7.143   7.702  1.00 13.53           H  
ATOM   1642  HG2 ARG H  73       5.870  -7.677   7.121  1.00 18.33           H  
ATOM   1643  HG3 ARG H  73       6.455  -6.726   8.455  1.00 17.33           H  
ATOM   1644  HD2 ARG H  73       6.574  -9.156   8.740  1.00 22.67           H  
ATOM   1645  HD3 ARG H  73       5.640  -8.424  10.014  1.00 24.53           H  
ATOM   1646  HE  ARG H  73       3.667  -9.311   9.109  1.00 27.00           H  
ATOM   1647 HH11 ARG H  73       6.496 -10.249   7.335  1.00 31.79           H  
ATOM   1648 HH12 ARG H  73       5.651 -11.470   6.443  1.00 33.47           H  
ATOM   1649 HH21 ARG H  73       3.407 -11.757   6.749  1.00 36.93           H  
ATOM   1650 HH22 ARG H  73       2.571 -10.770   7.899  1.00 34.59           H  
ATOM   1651  N   THR H  74       4.325  -6.144   5.151  1.00 22.82           N  
ATOM   1652  CA  THR H  74       4.866  -6.473   3.779  1.00 20.05           C  
ATOM   1653  C   THR H  74       4.638  -5.529   2.623  1.00 22.78           C  
ATOM   1654  O   THR H  74       5.187  -5.740   1.563  1.00 23.39           O  
ATOM   1655  CB  THR H  74       4.305  -7.811   3.401  1.00 21.36           C  
ATOM   1656  OG1 THR H  74       2.889  -7.732   3.587  1.00 19.00           O  
ATOM   1657  CG2 THR H  74       4.722  -8.886   4.430  1.00 21.78           C  
ATOM   1658  H   THR H  74       3.403  -6.372   5.403  1.00 21.62           H  
ATOM   1659  HA  THR H  74       5.937  -6.579   3.874  1.00 21.17           H  
ATOM   1660  HB  THR H  74       4.514  -8.081   2.377  1.00 19.06           H  
ATOM   1661  HG1 THR H  74       2.636  -6.815   3.724  1.00 21.41           H  
ATOM   1662 HG21 THR H  74       4.367  -8.656   5.423  1.00 22.21           H  
ATOM   1663 HG22 THR H  74       5.800  -8.982   4.469  1.00 21.89           H  
ATOM   1664 HG23 THR H  74       4.296  -9.828   4.137  1.00 21.87           H  
ATOM   1665  N   ARG H  75       3.879  -4.497   2.797  1.00 23.40           N  
ATOM   1666  CA  ARG H  75       3.654  -3.622   1.639  1.00 24.92           C  
ATOM   1667  C   ARG H  75       4.507  -2.426   1.560  1.00 23.54           C  
ATOM   1668  O   ARG H  75       4.829  -1.900   2.590  1.00 21.31           O  
ATOM   1669  CB  ARG H  75       2.176  -3.280   1.705  1.00 31.35           C  
ATOM   1670  CG  ARG H  75       1.341  -4.647   1.864  1.00 37.68           C  
ATOM   1671  CD  ARG H  75       1.630  -5.602   0.627  1.00 40.24           C  
ATOM   1672  NE  ARG H  75       1.251  -7.013   0.926  0.27 42.92           N  
ATOM   1673  CZ  ARG H  75       2.056  -8.015   0.635  0.27 45.73           C  
ATOM   1674  NH1 ARG H  75       3.229  -7.831   0.087  0.27 45.73           N  
ATOM   1675  NH2 ARG H  75       1.656  -9.221   0.906  0.27 47.79           N  
ATOM   1676  H   ARG H  75       3.497  -4.311   3.679  1.00 26.07           H  
ATOM   1677  HA  ARG H  75       3.870  -4.164   0.738  1.00 24.95           H  
ATOM   1678  HB2 ARG H  75       2.009  -2.598   2.526  1.00 32.38           H  
ATOM   1679  HB3 ARG H  75       1.900  -2.747   0.803  1.00 32.79           H  
ATOM   1680  HG2 ARG H  75       1.599  -5.159   2.781  1.00 36.02           H  
ATOM   1681  HG3 ARG H  75       0.288  -4.408   1.940  1.00 36.07           H  
ATOM   1682  HD2 ARG H  75       1.129  -5.294  -0.276  1.00 41.12           H  
ATOM   1683  HD3 ARG H  75       2.676  -5.596   0.401  1.00 40.71           H  
ATOM   1684  HE  ARG H  75       0.387  -7.197   1.349  0.27 43.86           H  
ATOM   1685 HH11 ARG H  75       3.805  -8.614  -0.141  0.27 45.68           H  
ATOM   1686 HH12 ARG H  75       3.557  -6.913  -0.106  0.27 45.03           H  
ATOM   1687 HH21 ARG H  75       2.252  -9.996   0.692  0.27 46.64           H  
ATOM   1688 HH22 ARG H  75       0.762  -9.370   1.324  0.27 50.12           H  
ATOM   1689  N   TYR H  76       4.806  -2.043   0.340  1.00 21.72           N  
ATOM   1690  CA  TYR H  76       5.654  -0.852   0.058  1.00 22.27           C  
ATOM   1691  C   TYR H  76       4.580   0.255   0.058  1.00 20.34           C  
ATOM   1692  O   TYR H  76       3.867   0.498  -0.901  1.00 23.35           O  
ATOM   1693  CB  TYR H  76       6.354  -1.001  -1.344  1.00 24.28           C  
ATOM   1694  CG  TYR H  76       7.039   0.333  -1.644  1.00 24.27           C  
ATOM   1695  CD1 TYR H  76       8.080   0.802  -0.878  1.00 24.51           C  
ATOM   1696  CD2 TYR H  76       6.572   1.108  -2.676  1.00 27.31           C  
ATOM   1697  CE1 TYR H  76       8.639   2.037  -1.143  1.00 25.86           C  
ATOM   1698  CE2 TYR H  76       7.122   2.335  -2.944  1.00 25.71           C  
ATOM   1699  CZ  TYR H  76       8.155   2.805  -2.180  1.00 26.03           C  
ATOM   1700  OH  TYR H  76       8.686   4.042  -2.450  1.00 27.35           O  
ATOM   1701  H   TYR H  76       4.465  -2.538  -0.427  1.00 22.35           H  
ATOM   1702  HA  TYR H  76       6.365  -0.720   0.858  1.00 22.88           H  
ATOM   1703  HB2 TYR H  76       7.090  -1.795  -1.331  1.00 23.30           H  
ATOM   1704  HB3 TYR H  76       5.621  -1.206  -2.109  1.00 23.85           H  
ATOM   1705  HD1 TYR H  76       8.471   0.205  -0.067  1.00 25.06           H  
ATOM   1706  HD2 TYR H  76       5.757   0.750  -3.293  1.00 26.71           H  
ATOM   1707  HE1 TYR H  76       9.456   2.406  -0.537  1.00 24.76           H  
ATOM   1708  HE2 TYR H  76       6.743   2.932  -3.760  1.00 24.65           H  
ATOM   1709  HH  TYR H  76       8.895   4.449  -1.598  1.00 25.18           H  
ATOM   1710  N   GLU H  77       4.484   0.914   1.175  1.00 17.11           N  
ATOM   1711  CA  GLU H  77       3.470   2.008   1.334  1.00 13.22           C  
ATOM   1712  C   GLU H  77       3.934   3.276   0.641  1.00 15.40           C  
ATOM   1713  O   GLU H  77       4.500   4.145   1.274  1.00 18.49           O  
ATOM   1714  CB  GLU H  77       3.265   2.170   2.849  1.00 14.20           C  
ATOM   1715  CG  GLU H  77       2.813   0.781   3.395  1.00 15.17           C  
ATOM   1716  CD  GLU H  77       2.870   0.742   4.923  1.00 17.48           C  
ATOM   1717  OE1 GLU H  77       1.826   0.867   5.522  1.00 16.35           O  
ATOM   1718  OE2 GLU H  77       3.958   0.592   5.440  1.00 13.11           O  
ATOM   1719  H   GLU H  77       5.086   0.671   1.905  1.00 16.20           H  
ATOM   1720  HA  GLU H  77       2.541   1.693   0.877  1.00 13.46           H  
ATOM   1721  HB2 GLU H  77       4.184   2.494   3.313  1.00 15.42           H  
ATOM   1722  HB3 GLU H  77       2.507   2.921   3.025  1.00 13.12           H  
ATOM   1723  HG2 GLU H  77       1.800   0.582   3.069  1.00 16.22           H  
ATOM   1724  HG3 GLU H  77       3.434  -0.021   3.021  1.00 16.95           H  
ATOM   1725  N   ARG H  77A      3.672   3.258  -0.647  1.00 16.54           N  
ATOM   1726  CA  ARG H  77A      4.003   4.353  -1.594  1.00 18.51           C  
ATOM   1727  C   ARG H  77A      3.500   5.708  -1.090  1.00 18.50           C  
ATOM   1728  O   ARG H  77A      2.367   5.822  -0.704  1.00 15.49           O  
ATOM   1729  CB  ARG H  77A      3.365   3.947  -2.960  1.00 20.33           C  
ATOM   1730  CG  ARG H  77A      3.786   4.925  -4.114  1.00 25.28           C  
ATOM   1731  CD  ARG H  77A      3.479   4.364  -5.574  1.00 26.31           C  
ATOM   1732  NE  ARG H  77A      2.123   3.728  -5.597  1.00 24.67           N  
ATOM   1733  CZ  ARG H  77A      1.056   4.280  -6.128  1.00 23.56           C  
ATOM   1734  NH1 ARG H  77A      1.069   5.452  -6.728  1.00 16.42           N  
ATOM   1735  NH2 ARG H  77A     -0.032   3.574  -6.010  1.00 24.00           N  
ATOM   1736  H   ARG H  77A      3.235   2.455  -1.004  1.00 16.20           H  
ATOM   1737  HA  ARG H  77A      5.083   4.394  -1.672  1.00 17.92           H  
ATOM   1738  HB2 ARG H  77A      3.661   2.935  -3.204  1.00 20.74           H  
ATOM   1739  HB3 ARG H  77A      2.294   3.982  -2.835  1.00 21.31           H  
ATOM   1740  HG2 ARG H  77A      3.258   5.863  -3.992  1.00 25.35           H  
ATOM   1741  HG3 ARG H  77A      4.847   5.133  -4.059  1.00 24.10           H  
ATOM   1742  HD2 ARG H  77A      3.525   5.150  -6.319  1.00 26.37           H  
ATOM   1743  HD3 ARG H  77A      4.212   3.615  -5.849  1.00 24.84           H  
ATOM   1744  HE  ARG H  77A      2.026   2.843  -5.193  1.00 23.95           H  
ATOM   1745 HH11 ARG H  77A      1.918   5.971  -6.803  1.00 17.47           H  
ATOM   1746 HH12 ARG H  77A      0.222   5.822  -7.109  1.00 16.27           H  
ATOM   1747 HH21 ARG H  77A     -0.905   3.913  -6.342  1.00 23.28           H  
ATOM   1748 HH22 ARG H  77A      0.005   2.676  -5.575  1.00 24.52           H  
ATOM   1749  N   ASN H  78       4.375   6.672  -1.108  1.00 17.69           N  
ATOM   1750  CA  ASN H  78       4.118   8.090  -0.670  1.00 21.04           C  
ATOM   1751  C   ASN H  78       4.018   8.227   0.851  1.00 23.16           C  
ATOM   1752  O   ASN H  78       3.803   9.324   1.337  1.00 22.93           O  
ATOM   1753  CB  ASN H  78       2.806   8.663  -1.287  1.00 24.53           C  
ATOM   1754  CG  ASN H  78       2.906   8.801  -2.812  1.00 23.60           C  
ATOM   1755  OD1 ASN H  78       1.942   9.108  -3.481  1.00 28.59           O  
ATOM   1756  ND2 ASN H  78       4.023   8.598  -3.444  1.00 23.33           N  
ATOM   1757  H   ASN H  78       5.283   6.453  -1.420  1.00 19.69           H  
ATOM   1758  HA  ASN H  78       4.949   8.700  -0.992  1.00 20.61           H  
ATOM   1759  HB2 ASN H  78       1.954   8.042  -1.045  1.00 23.04           H  
ATOM   1760  HB3 ASN H  78       2.622   9.644  -0.872  1.00 23.67           H  
ATOM   1761 HD21 ASN H  78       4.059   8.690  -4.419  1.00 23.64           H  
ATOM   1762 HD22 ASN H  78       4.831   8.354  -2.952  1.00 25.20           H  
ATOM   1763  N   ILE H  79       4.166   7.154   1.576  1.00 22.21           N  
ATOM   1764  CA  ILE H  79       4.081   7.244   3.056  1.00 20.13           C  
ATOM   1765  C   ILE H  79       5.424   6.847   3.642  1.00 19.66           C  
ATOM   1766  O   ILE H  79       6.021   7.608   4.390  1.00 19.96           O  
ATOM   1767  CB  ILE H  79       2.923   6.321   3.526  1.00 20.36           C  
ATOM   1768  CG1 ILE H  79       1.601   6.924   2.946  1.00 23.23           C  
ATOM   1769  CG2 ILE H  79       2.821   6.271   5.077  1.00 19.45           C  
ATOM   1770  CD1 ILE H  79       0.371   6.170   3.451  1.00 22.85           C  
ATOM   1771  H   ILE H  79       4.333   6.289   1.150  1.00 23.08           H  
ATOM   1772  HA  ILE H  79       3.868   8.264   3.342  1.00 21.65           H  
ATOM   1773  HB  ILE H  79       3.074   5.329   3.129  1.00 21.92           H  
ATOM   1774 HG12 ILE H  79       1.499   7.965   3.223  1.00 21.84           H  
ATOM   1775 HG13 ILE H  79       1.617   6.869   1.864  1.00 22.83           H  
ATOM   1776 HG21 ILE H  79       2.614   7.248   5.488  1.00 18.80           H  
ATOM   1777 HG22 ILE H  79       3.737   5.904   5.518  1.00 17.93           H  
ATOM   1778 HG23 ILE H  79       2.034   5.608   5.401  1.00 19.47           H  
ATOM   1779 HD11 ILE H  79       0.273   6.252   4.522  1.00 22.44           H  
ATOM   1780 HD12 ILE H  79       0.433   5.132   3.169  1.00 23.10           H  
ATOM   1781 HD13 ILE H  79      -0.509   6.608   3.001  1.00 23.51           H  
ATOM   1782  N   GLU H  80       5.910   5.699   3.292  1.00 17.27           N  
ATOM   1783  CA  GLU H  80       7.205   5.327   3.887  1.00 17.00           C  
ATOM   1784  C   GLU H  80       8.391   5.873   3.129  1.00 18.25           C  
ATOM   1785  O   GLU H  80       8.254   6.245   1.977  1.00 16.36           O  
ATOM   1786  CB  GLU H  80       7.309   3.782   3.962  1.00 16.99           C  
ATOM   1787  CG  GLU H  80       7.501   3.103   2.591  1.00 18.20           C  
ATOM   1788  CD  GLU H  80       7.804   1.601   2.796  1.00 15.34           C  
ATOM   1789  OE1 GLU H  80       6.892   0.797   2.868  1.00 15.99           O  
ATOM   1790  OE2 GLU H  80       8.985   1.350   2.882  1.00 13.55           O  
ATOM   1791  H   GLU H  80       5.422   5.133   2.659  1.00 17.84           H  
ATOM   1792  HA  GLU H  80       7.241   5.728   4.890  1.00 17.60           H  
ATOM   1793  HB2 GLU H  80       8.172   3.554   4.573  1.00 17.05           H  
ATOM   1794  HB3 GLU H  80       6.430   3.400   4.457  1.00 17.62           H  
ATOM   1795  HG2 GLU H  80       6.602   3.203   1.997  1.00 17.72           H  
ATOM   1796  HG3 GLU H  80       8.322   3.557   2.050  1.00 16.31           H  
ATOM   1797  N   LYS H  81       9.508   5.899   3.794  1.00 13.83           N  
ATOM   1798  CA  LYS H  81      10.794   6.396   3.208  1.00 21.09           C  
ATOM   1799  C   LYS H  81      11.773   5.266   3.456  1.00 22.29           C  
ATOM   1800  O   LYS H  81      11.788   4.690   4.524  1.00 21.84           O  
ATOM   1801  CB  LYS H  81      11.329   7.688   3.925  1.00 24.36           C  
ATOM   1802  CG  LYS H  81      11.144   8.923   2.975  1.00 30.80           C  
ATOM   1803  CD  LYS H  81       9.625   9.167   2.790  1.00 34.58           C  
ATOM   1804  CE  LYS H  81       9.307   9.945   1.506  1.00 36.78           C  
ATOM   1805  NZ  LYS H  81       7.820   9.869   1.217  1.00 37.91           N  
ATOM   1806  H   LYS H  81       9.521   5.574   4.718  1.00 14.28           H  
ATOM   1807  HA  LYS H  81      10.664   6.530   2.143  1.00 20.92           H  
ATOM   1808  HB2 LYS H  81      10.814   7.837   4.862  1.00 27.11           H  
ATOM   1809  HB3 LYS H  81      12.384   7.573   4.145  1.00 25.59           H  
ATOM   1810  HG2 LYS H  81      11.590   9.797   3.432  1.00 30.52           H  
ATOM   1811  HG3 LYS H  81      11.644   8.760   2.028  1.00 29.86           H  
ATOM   1812  HD2 LYS H  81       9.073   8.245   2.781  1.00 33.82           H  
ATOM   1813  HD3 LYS H  81       9.272   9.745   3.630  1.00 34.38           H  
ATOM   1814  HE2 LYS H  81       9.594  10.980   1.628  1.00 36.14           H  
ATOM   1815  HE3 LYS H  81       9.849   9.524   0.669  1.00 37.01           H  
ATOM   1816  HZ1 LYS H  81       7.343   9.324   1.963  1.00 36.22           H  
ATOM   1817  HZ2 LYS H  81       7.666   9.402   0.301  1.00 36.29           H  
ATOM   1818  HZ3 LYS H  81       7.417  10.827   1.182  1.00 39.03           H  
ATOM   1819  N   ILE H  82      12.566   4.983   2.477  1.00 24.59           N  
ATOM   1820  CA  ILE H  82      13.573   3.898   2.556  1.00 24.69           C  
ATOM   1821  C   ILE H  82      14.908   4.623   2.519  1.00 24.45           C  
ATOM   1822  O   ILE H  82      15.043   5.451   1.636  1.00 31.52           O  
ATOM   1823  CB  ILE H  82      13.326   2.979   1.313  1.00 25.35           C  
ATOM   1824  CG1 ILE H  82      11.868   2.409   1.432  1.00 26.33           C  
ATOM   1825  CG2 ILE H  82      14.390   1.860   1.240  1.00 26.86           C  
ATOM   1826  CD1 ILE H  82      11.683   1.080   0.655  1.00 24.89           C  
ATOM   1827  H   ILE H  82      12.529   5.500   1.645  1.00 25.77           H  
ATOM   1828  HA  ILE H  82      13.466   3.376   3.495  1.00 24.98           H  
ATOM   1829  HB  ILE H  82      13.413   3.581   0.417  1.00 24.90           H  
ATOM   1830 HG12 ILE H  82      11.610   2.256   2.472  1.00 26.44           H  
ATOM   1831 HG13 ILE H  82      11.181   3.143   1.040  1.00 26.10           H  
ATOM   1832 HG21 ILE H  82      14.364   1.242   2.124  1.00 27.11           H  
ATOM   1833 HG22 ILE H  82      15.372   2.306   1.164  1.00 26.08           H  
ATOM   1834 HG23 ILE H  82      14.231   1.247   0.366  1.00 25.57           H  
ATOM   1835 HD11 ILE H  82      12.341   0.316   1.039  1.00 25.00           H  
ATOM   1836 HD12 ILE H  82      11.900   1.233  -0.392  1.00 24.22           H  
ATOM   1837 HD13 ILE H  82      10.669   0.723   0.756  1.00 24.08           H  
ATOM   1838  N   SER H  83      15.823   4.340   3.413  1.00 25.59           N  
ATOM   1839  CA  SER H  83      17.155   5.040   3.401  1.00 24.19           C  
ATOM   1840  C   SER H  83      18.248   3.993   3.398  1.00 25.52           C  
ATOM   1841  O   SER H  83      18.018   2.837   3.716  1.00 21.38           O  
ATOM   1842  CB  SER H  83      17.394   5.894   4.652  1.00 25.90           C  
ATOM   1843  OG  SER H  83      16.283   6.772   4.753  1.00 31.46           O  
ATOM   1844  H   SER H  83      15.639   3.662   4.097  1.00 23.60           H  
ATOM   1845  HA  SER H  83      17.237   5.637   2.506  1.00 26.02           H  
ATOM   1846  HB2 SER H  83      17.443   5.276   5.537  1.00 27.92           H  
ATOM   1847  HB3 SER H  83      18.307   6.465   4.556  1.00 25.62           H  
ATOM   1848  HG  SER H  83      16.612   7.669   4.874  1.00 29.50           H  
ATOM   1849  N   MET H  84      19.414   4.457   3.052  1.00 28.01           N  
ATOM   1850  CA  MET H  84      20.594   3.562   2.999  1.00 28.69           C  
ATOM   1851  C   MET H  84      21.451   3.981   4.152  1.00 26.42           C  
ATOM   1852  O   MET H  84      21.288   5.075   4.663  1.00 27.36           O  
ATOM   1853  CB  MET H  84      21.371   3.747   1.709  1.00 30.61           C  
ATOM   1854  CG  MET H  84      20.526   3.300   0.512  1.00 35.34           C  
ATOM   1855  SD AMET H  84      21.399   3.277  -1.076  0.63 39.55           S  
ATOM   1856  SD BMET H  84      21.418   3.221  -1.062  0.22 35.81           S  
ATOM   1857  CE AMET H  84      21.585   1.483  -1.282  0.63 42.10           C  
ATOM   1858  CE BMET H  84      21.102   4.887  -1.695  0.22 36.58           C  
ATOM   1859  H   MET H  84      19.522   5.407   2.832  1.00 27.89           H  
ATOM   1860  HA  MET H  84      20.288   2.534   3.134  1.00 28.85           H  
ATOM   1861  HB2 MET H  84      21.680   4.772   1.588  1.00 31.42           H  
ATOM   1862  HB3 MET H  84      22.264   3.138   1.747  1.00 31.99           H  
ATOM   1863  HG2 MET H  84      20.129   2.313   0.712  1.00 34.26           H  
ATOM   1864  HG3 MET H  84      19.673   3.955   0.401  1.00 35.27           H  
ATOM   1865  HE1AMET H  84      21.121   0.948  -0.466  0.63 42.71           H  
ATOM   1866  HE1BMET H  84      20.519   5.451  -0.986  0.22 36.92           H  
ATOM   1867  HE2AMET H  84      22.632   1.220  -1.304  0.63 42.70           H  
ATOM   1868  HE2BMET H  84      20.546   4.814  -2.619  0.22 36.99           H  
ATOM   1869  HE3AMET H  84      21.100   1.169  -2.198  0.63 44.37           H  
ATOM   1870  HE3BMET H  84      22.041   5.397  -1.852  0.22 36.51           H  
ATOM   1871  N   LEU H  85      22.348   3.123   4.511  1.00 26.97           N  
ATOM   1872  CA  LEU H  85      23.245   3.397   5.642  1.00 27.81           C  
ATOM   1873  C   LEU H  85      24.561   3.863   5.162  1.00 27.70           C  
ATOM   1874  O   LEU H  85      25.006   3.447   4.118  1.00 31.84           O  
ATOM   1875  CB  LEU H  85      23.481   2.144   6.423  1.00 30.48           C  
ATOM   1876  CG  LEU H  85      22.165   1.451   6.726  1.00 32.31           C  
ATOM   1877  CD1 LEU H  85      22.483   0.104   7.325  1.00 33.74           C  
ATOM   1878  CD2 LEU H  85      21.373   2.304   7.727  1.00 34.38           C  
ATOM   1879  H   LEU H  85      22.437   2.281   4.018  1.00 26.47           H  
ATOM   1880  HA  LEU H  85      22.808   4.164   6.263  1.00 28.05           H  
ATOM   1881  HB2 LEU H  85      24.106   1.494   5.826  1.00 32.38           H  
ATOM   1882  HB3 LEU H  85      24.015   2.384   7.334  1.00 32.15           H  
ATOM   1883  HG  LEU H  85      21.586   1.296   5.826  1.00 32.06           H  
ATOM   1884 HD11 LEU H  85      23.095   0.194   8.211  1.00 33.32           H  
ATOM   1885 HD12 LEU H  85      23.016  -0.494   6.597  1.00 33.45           H  
ATOM   1886 HD13 LEU H  85      21.568  -0.411   7.581  1.00 34.82           H  
ATOM   1887 HD21 LEU H  85      21.127   3.274   7.321  1.00 33.48           H  
ATOM   1888 HD22 LEU H  85      21.947   2.449   8.628  1.00 34.74           H  
ATOM   1889 HD23 LEU H  85      20.454   1.800   7.978  1.00 35.22           H  
ATOM   1890  N   GLU H  86      25.127   4.692   5.974  1.00 30.97           N  
ATOM   1891  CA  GLU H  86      26.444   5.283   5.712  1.00 31.45           C  
ATOM   1892  C   GLU H  86      27.392   4.527   6.637  1.00 33.23           C  
ATOM   1893  O   GLU H  86      28.432   4.082   6.207  1.00 33.66           O  
ATOM   1894  CB  GLU H  86      26.463   6.757   6.088  1.00 31.30           C  
ATOM   1895  CG  GLU H  86      27.786   7.337   5.574  1.00 35.74           C  
ATOM   1896  CD  GLU H  86      27.997   8.804   6.000  1.00 39.90           C  
ATOM   1897  OE1 GLU H  86      27.114   9.620   5.771  1.00 44.14           O  
ATOM   1898  OE2 GLU H  86      29.069   9.033   6.545  1.00 47.90           O  
ATOM   1899  H   GLU H  86      24.644   4.925   6.793  1.00 32.09           H  
ATOM   1900  HA  GLU H  86      26.723   5.101   4.683  1.00 31.95           H  
ATOM   1901  HB2 GLU H  86      25.628   7.270   5.639  1.00 32.28           H  
ATOM   1902  HB3 GLU H  86      26.405   6.871   7.157  1.00 31.76           H  
ATOM   1903  HG2 GLU H  86      28.612   6.744   5.951  1.00 35.22           H  
ATOM   1904  HG3 GLU H  86      27.806   7.300   4.495  1.00 35.65           H  
ATOM   1905  N   LYS H  87      27.024   4.407   7.884  1.00 33.12           N  
ATOM   1906  CA  LYS H  87      27.892   3.686   8.860  1.00 29.32           C  
ATOM   1907  C   LYS H  87      27.065   3.041   9.982  1.00 26.21           C  
ATOM   1908  O   LYS H  87      26.022   3.545  10.338  1.00 24.57           O  
ATOM   1909  CB  LYS H  87      28.903   4.691   9.435  1.00 30.66           C  
ATOM   1910  CG  LYS H  87      30.364   4.239   9.133  1.00 34.33           C  
ATOM   1911  CD  LYS H  87      30.660   2.926   9.921  1.00 36.50           C  
ATOM   1912  CE  LYS H  87      32.098   2.427   9.744  0.35 38.06           C  
ATOM   1913  NZ  LYS H  87      32.248   1.157  10.517  0.35 39.68           N  
ATOM   1914  H   LYS H  87      26.171   4.782   8.187  1.00 32.90           H  
ATOM   1915  HA  LYS H  87      28.429   2.923   8.325  1.00 29.65           H  
ATOM   1916  HB2 LYS H  87      28.749   5.672   9.010  1.00 30.09           H  
ATOM   1917  HB3 LYS H  87      28.776   4.770  10.503  1.00 30.82           H  
ATOM   1918  HG2 LYS H  87      30.491   4.098   8.067  1.00 33.33           H  
ATOM   1919  HG3 LYS H  87      31.041   5.020   9.453  1.00 34.34           H  
ATOM   1920  HD2 LYS H  87      30.479   3.078  10.978  1.00 36.47           H  
ATOM   1921  HD3 LYS H  87      30.021   2.130   9.578  1.00 38.28           H  
ATOM   1922  HE2 LYS H  87      32.315   2.224   8.705  0.35 37.61           H  
ATOM   1923  HE3 LYS H  87      32.806   3.151  10.122  0.35 37.76           H  
ATOM   1924  HZ1 LYS H  87      31.349   0.926  10.988  0.35 40.12           H  
ATOM   1925  HZ2 LYS H  87      32.993   1.267  11.234  0.35 40.01           H  
ATOM   1926  HZ3 LYS H  87      32.502   0.382   9.871  0.35 41.32           H  
ATOM   1927  N   ILE H  88      27.558   1.963  10.507  1.00 25.06           N  
ATOM   1928  CA  ILE H  88      26.912   1.187  11.607  1.00 23.37           C  
ATOM   1929  C   ILE H  88      27.948   1.259  12.705  1.00 20.92           C  
ATOM   1930  O   ILE H  88      29.134   1.140  12.433  1.00 18.16           O  
ATOM   1931  CB  ILE H  88      26.686  -0.290  11.151  1.00 25.67           C  
ATOM   1932  CG1 ILE H  88      25.540  -0.326  10.124  1.00 24.13           C  
ATOM   1933  CG2 ILE H  88      26.415  -1.226  12.363  1.00 26.33           C  
ATOM   1934  CD1 ILE H  88      25.200  -1.770   9.663  1.00 27.13           C  
ATOM   1935  H   ILE H  88      28.413   1.627  10.185  1.00 25.93           H  
ATOM   1936  HA  ILE H  88      26.008   1.684  11.926  1.00 23.48           H  
ATOM   1937  HB  ILE H  88      27.596  -0.638  10.679  1.00 25.67           H  
ATOM   1938 HG12 ILE H  88      24.688   0.146  10.580  1.00 27.44           H  
ATOM   1939 HG13 ILE H  88      25.785   0.273   9.266  1.00 26.08           H  
ATOM   1940 HG21 ILE H  88      25.521  -0.936  12.897  1.00 25.42           H  
ATOM   1941 HG22 ILE H  88      27.249  -1.190  13.052  1.00 24.17           H  
ATOM   1942 HG23 ILE H  88      26.323  -2.252  12.040  1.00 24.75           H  
ATOM   1943 HD11 ILE H  88      24.860  -2.383  10.481  1.00 26.84           H  
ATOM   1944 HD12 ILE H  88      26.065  -2.240   9.222  1.00 26.72           H  
ATOM   1945 HD13 ILE H  88      24.410  -1.740   8.927  1.00 25.70           H  
ATOM   1946  N   TYR H  89      27.485   1.445  13.901  1.00 20.38           N  
ATOM   1947  CA  TYR H  89      28.413   1.527  15.046  1.00 19.94           C  
ATOM   1948  C   TYR H  89      27.877   0.573  16.083  1.00 19.83           C  
ATOM   1949  O   TYR H  89      26.737   0.718  16.485  1.00 22.16           O  
ATOM   1950  CB  TYR H  89      28.430   2.901  15.657  1.00 22.12           C  
ATOM   1951  CG  TYR H  89      28.845   3.975  14.642  1.00 24.78           C  
ATOM   1952  CD1 TYR H  89      27.923   4.485  13.758  1.00 27.55           C  
ATOM   1953  CD2 TYR H  89      30.142   4.448  14.598  1.00 25.25           C  
ATOM   1954  CE1 TYR H  89      28.297   5.444  12.856  1.00 29.82           C  
ATOM   1955  CE2 TYR H  89      30.510   5.405  13.696  1.00 26.78           C  
ATOM   1956  CZ  TYR H  89      29.592   5.908  12.818  1.00 28.46           C  
ATOM   1957  OH  TYR H  89      29.961   6.853  11.889  1.00 33.21           O  
ATOM   1958  H   TYR H  89      26.522   1.525  14.050  1.00 21.98           H  
ATOM   1959  HA  TYR H  89      29.403   1.223  14.739  1.00 20.07           H  
ATOM   1960  HB2 TYR H  89      27.444   3.134  16.028  1.00 22.61           H  
ATOM   1961  HB3 TYR H  89      29.105   2.920  16.499  1.00 23.05           H  
ATOM   1962  HD1 TYR H  89      26.902   4.133  13.771  1.00 28.30           H  
ATOM   1963  HD2 TYR H  89      30.888   4.063  15.274  1.00 23.70           H  
ATOM   1964  HE1 TYR H  89      27.561   5.835  12.168  1.00 28.13           H  
ATOM   1965  HE2 TYR H  89      31.529   5.764  13.679  1.00 26.39           H  
ATOM   1966  HH  TYR H  89      29.725   7.716  12.241  1.00 30.67           H  
ATOM   1967  N   ILE H  90      28.677  -0.359  16.521  1.00 17.86           N  
ATOM   1968  CA  ILE H  90      28.215  -1.342  17.546  1.00 15.64           C  
ATOM   1969  C   ILE H  90      28.965  -0.935  18.797  1.00 13.14           C  
ATOM   1970  O   ILE H  90      30.094  -0.510  18.695  1.00 17.65           O  
ATOM   1971  CB  ILE H  90      28.655  -2.791  17.176  1.00 16.71           C  
ATOM   1972  CG1 ILE H  90      28.361  -3.167  15.698  1.00 17.43           C  
ATOM   1973  CG2 ILE H  90      28.039  -3.835  18.113  1.00 15.56           C  
ATOM   1974  CD1 ILE H  90      27.079  -3.975  15.499  1.00 17.45           C  
ATOM   1975  H   ILE H  90      29.598  -0.421  16.190  1.00 18.46           H  
ATOM   1976  HA  ILE H  90      27.152  -1.254  17.708  1.00 17.42           H  
ATOM   1977  HB  ILE H  90      29.727  -2.846  17.323  1.00 15.91           H  
ATOM   1978 HG12 ILE H  90      28.312  -2.273  15.093  1.00 19.04           H  
ATOM   1979 HG13 ILE H  90      29.186  -3.761  15.327  1.00 17.88           H  
ATOM   1980 HG21 ILE H  90      26.964  -3.792  18.089  1.00 18.94           H  
ATOM   1981 HG22 ILE H  90      28.372  -3.651  19.123  1.00 18.08           H  
ATOM   1982 HG23 ILE H  90      28.368  -4.827  17.831  1.00 16.39           H  
ATOM   1983 HD11 ILE H  90      26.224  -3.417  15.853  1.00 17.32           H  
ATOM   1984 HD12 ILE H  90      27.119  -4.922  16.020  1.00 15.58           H  
ATOM   1985 HD13 ILE H  90      26.950  -4.182  14.445  1.00 18.78           H  
ATOM   1986  N   HIS H  91      28.346  -1.078  19.930  1.00 19.06           N  
ATOM   1987  CA  HIS H  91      29.024  -0.712  21.201  1.00 16.56           C  
ATOM   1988  C   HIS H  91      30.320  -1.559  21.261  1.00 19.82           C  
ATOM   1989  O   HIS H  91      30.280  -2.758  21.049  1.00 13.22           O  
ATOM   1990  CB  HIS H  91      28.146  -1.079  22.378  1.00 16.74           C  
ATOM   1991  CG  HIS H  91      28.752  -0.460  23.631  1.00 18.40           C  
ATOM   1992  ND1 HIS H  91      29.921  -0.814  24.104  1.00 19.53           N  
ATOM   1993  CD2 HIS H  91      28.193   0.525  24.432  1.00 19.81           C  
ATOM   1994  CE1 HIS H  91      30.086  -0.065  25.174  1.00 15.49           C  
ATOM   1995  NE2 HIS H  91      29.074   0.714  25.359  1.00 15.81           N  
ATOM   1996  H   HIS H  91      27.429  -1.426  19.940  1.00 15.50           H  
ATOM   1997  HA  HIS H  91      29.243   0.343  21.172  1.00 18.34           H  
ATOM   1998  HB2 HIS H  91      27.146  -0.692  22.247  1.00 16.91           H  
ATOM   1999  HB3 HIS H  91      28.104  -2.151  22.502  1.00 17.15           H  
ATOM   2000  HD2 HIS H  91      27.240   1.026  24.305  1.00 17.16           H  
ATOM   2001  HE1 HIS H  91      30.953  -0.088  25.817  1.00 16.56           H  
ATOM   2002  HE2 HIS H  91      28.954   1.383  26.085  1.00 17.56           H  
ATOM   2003  N   PRO H  92      31.446  -0.979  21.539  1.00 23.55           N  
ATOM   2004  CA  PRO H  92      32.712  -1.743  21.614  1.00 24.80           C  
ATOM   2005  C   PRO H  92      32.654  -2.907  22.627  1.00 25.65           C  
ATOM   2006  O   PRO H  92      33.304  -3.911  22.444  1.00 28.83           O  
ATOM   2007  CB  PRO H  92      33.756  -0.692  21.967  1.00 24.77           C  
ATOM   2008  CG  PRO H  92      32.922   0.400  22.700  1.00 26.59           C  
ATOM   2009  CD  PRO H  92      31.649   0.461  21.832  1.00 24.95           C  
ATOM   2010  HA  PRO H  92      32.918  -2.154  20.633  1.00 25.19           H  
ATOM   2011  HB2 PRO H  92      34.516  -1.115  22.612  1.00 24.87           H  
ATOM   2012  HB3 PRO H  92      34.225  -0.313  21.070  1.00 25.24           H  
ATOM   2013  HG2 PRO H  92      32.690   0.116  23.715  1.00 26.49           H  
ATOM   2014  HG3 PRO H  92      33.441   1.349  22.706  1.00 27.33           H  
ATOM   2015  HD2 PRO H  92      30.821   0.861  22.401  1.00 24.81           H  
ATOM   2016  HD3 PRO H  92      31.778   1.007  20.908  1.00 24.65           H  
ATOM   2017  N   ARG H  93      31.891  -2.758  23.670  1.00 23.26           N  
ATOM   2018  CA  ARG H  93      31.820  -3.851  24.669  1.00 22.65           C  
ATOM   2019  C   ARG H  93      30.530  -4.659  24.653  1.00 23.80           C  
ATOM   2020  O   ARG H  93      30.120  -5.164  25.685  1.00 22.74           O  
ATOM   2021  CB  ARG H  93      32.029  -3.259  26.059  1.00 24.43           C  
ATOM   2022  CG  ARG H  93      33.378  -2.530  26.070  1.00 27.09           C  
ATOM   2023  CD  ARG H  93      33.764  -2.004  27.480  1.00 31.95           C  
ATOM   2024  NE  ARG H  93      33.894  -3.130  28.473  1.00 34.94           N  
ATOM   2025  CZ  ARG H  93      33.588  -2.975  29.743  1.00 37.57           C  
ATOM   2026  NH1 ARG H  93      33.181  -1.824  30.212  1.00 38.94           N  
ATOM   2027  NH2 ARG H  93      33.697  -4.001  30.536  1.00 37.44           N  
ATOM   2028  H   ARG H  93      31.385  -1.933  23.758  1.00 23.75           H  
ATOM   2029  HA  ARG H  93      32.625  -4.546  24.477  1.00 22.68           H  
ATOM   2030  HB2 ARG H  93      31.217  -2.587  26.284  1.00 24.95           H  
ATOM   2031  HB3 ARG H  93      32.022  -4.062  26.783  1.00 25.25           H  
ATOM   2032  HG2 ARG H  93      34.160  -3.196  25.735  1.00 28.16           H  
ATOM   2033  HG3 ARG H  93      33.340  -1.695  25.386  1.00 29.19           H  
ATOM   2034  HD2 ARG H  93      34.715  -1.491  27.441  1.00 32.04           H  
ATOM   2035  HD3 ARG H  93      33.020  -1.304  27.830  1.00 30.77           H  
ATOM   2036  HE  ARG H  93      34.214  -4.004  28.166  1.00 34.86           H  
ATOM   2037 HH11 ARG H  93      32.952  -1.739  31.182  1.00 38.94           H  
ATOM   2038 HH12 ARG H  93      33.096  -1.025  29.617  1.00 39.67           H  
ATOM   2039 HH21 ARG H  93      33.474  -3.909  31.507  1.00 39.26           H  
ATOM   2040 HH22 ARG H  93      34.004  -4.877  30.169  1.00 37.71           H  
ATOM   2041  N   TYR H  94      29.942  -4.762  23.497  1.00 20.38           N  
ATOM   2042  CA  TYR H  94      28.679  -5.548  23.330  1.00 17.24           C  
ATOM   2043  C   TYR H  94      29.167  -6.967  23.624  1.00 15.49           C  
ATOM   2044  O   TYR H  94      30.143  -7.375  23.020  1.00 19.77           O  
ATOM   2045  CB  TYR H  94      28.211  -5.385  21.891  1.00 16.58           C  
ATOM   2046  CG  TYR H  94      27.363  -6.550  21.322  1.00 14.56           C  
ATOM   2047  CD1 TYR H  94      26.309  -7.109  21.981  1.00 13.94           C  
ATOM   2048  CD2 TYR H  94      27.668  -7.020  20.065  1.00 14.45           C  
ATOM   2049  CE1 TYR H  94      25.578  -8.115  21.377  1.00 11.68           C  
ATOM   2050  CE2 TYR H  94      26.946  -8.014  19.467  1.00 12.10           C  
ATOM   2051  CZ  TYR H  94      25.892  -8.573  20.109  1.00  9.98           C  
ATOM   2052  OH  TYR H  94      25.189  -9.559  19.446  1.00 15.61           O  
ATOM   2053  H   TYR H  94      30.343  -4.312  22.723  1.00 20.39           H  
ATOM   2054  HA  TYR H  94      27.942  -5.234  24.053  1.00 18.00           H  
ATOM   2055  HB2 TYR H  94      27.597  -4.496  21.863  1.00 16.05           H  
ATOM   2056  HB3 TYR H  94      29.062  -5.223  21.243  1.00 15.62           H  
ATOM   2057  HD1 TYR H  94      26.049  -6.764  22.973  1.00 14.11           H  
ATOM   2058  HD2 TYR H  94      28.505  -6.599  19.523  1.00 14.93           H  
ATOM   2059  HE1 TYR H  94      24.756  -8.537  21.924  1.00 11.13           H  
ATOM   2060  HE2 TYR H  94      27.222  -8.356  18.479  1.00 10.92           H  
ATOM   2061  HH  TYR H  94      24.259  -9.514  19.653  1.00 12.35           H  
ATOM   2062  N   ASN H  95      28.504  -7.667  24.508  1.00 16.59           N  
ATOM   2063  CA  ASN H  95      28.918  -9.066  24.876  1.00 19.73           C  
ATOM   2064  C   ASN H  95      28.041 -10.140  24.242  1.00 16.71           C  
ATOM   2065  O   ASN H  95      27.051 -10.555  24.821  1.00 23.91           O  
ATOM   2066  CB  ASN H  95      28.856  -9.174  26.395  1.00 21.83           C  
ATOM   2067  CG  ASN H  95      29.457 -10.484  26.949  1.00 24.30           C  
ATOM   2068  OD1 ASN H  95      29.748 -11.455  26.266  1.00 22.03           O  
ATOM   2069  ND2 ASN H  95      29.655 -10.551  28.232  1.00 24.22           N  
ATOM   2070  H   ASN H  95      27.719  -7.255  24.936  1.00 13.63           H  
ATOM   2071  HA  ASN H  95      29.939  -9.216  24.573  1.00 18.80           H  
ATOM   2072  HB2 ASN H  95      29.401  -8.343  26.815  1.00 23.05           H  
ATOM   2073  HB3 ASN H  95      27.825  -9.113  26.707  1.00 25.41           H  
ATOM   2074 HD21 ASN H  95      30.073 -11.359  28.602  1.00 25.28           H  
ATOM   2075 HD22 ASN H  95      29.397  -9.814  28.822  1.00 24.03           H  
ATOM   2076  N   TRP H  96      28.400 -10.580  23.081  1.00 16.40           N  
ATOM   2077  CA  TRP H  96      27.582 -11.628  22.411  1.00 16.34           C  
ATOM   2078  C   TRP H  96      27.988 -12.999  22.886  1.00 20.05           C  
ATOM   2079  O   TRP H  96      27.247 -13.944  22.671  1.00 23.26           O  
ATOM   2080  CB  TRP H  96      27.754 -11.617  20.912  1.00 12.49           C  
ATOM   2081  CG  TRP H  96      29.219 -11.505  20.464  1.00 12.80           C  
ATOM   2082  CD1 TRP H  96      29.865 -10.324  20.249  1.00 17.43           C  
ATOM   2083  CD2 TRP H  96      30.067 -12.531  20.206  1.00 19.46           C  
ATOM   2084  NE1 TRP H  96      31.068 -10.707  19.868  1.00 13.72           N  
ATOM   2085  CE2 TRP H  96      31.301 -12.012  19.805  1.00 15.88           C  
ATOM   2086  CE3 TRP H  96      29.875 -13.918  20.263  1.00 17.48           C  
ATOM   2087  CZ2 TRP H  96      32.342 -12.882  19.463  1.00 20.55           C  
ATOM   2088  CZ3 TRP H  96      30.915 -14.771  19.918  1.00 17.26           C  
ATOM   2089  CH2 TRP H  96      32.143 -14.264  19.519  1.00 18.12           C  
ATOM   2090  H   TRP H  96      29.212 -10.232  22.655  1.00 16.33           H  
ATOM   2091  HA  TRP H  96      26.547 -11.479  22.666  1.00 15.80           H  
ATOM   2092  HB2 TRP H  96      27.349 -12.534  20.508  1.00 12.35           H  
ATOM   2093  HB3 TRP H  96      27.203 -10.797  20.483  1.00 12.55           H  
ATOM   2094  HD1 TRP H  96      29.485  -9.316  20.363  1.00 14.68           H  
ATOM   2095  HE1 TRP H  96      31.753 -10.034  19.643  1.00 15.87           H  
ATOM   2096  HE3 TRP H  96      28.927 -14.328  20.586  1.00 17.63           H  
ATOM   2097  HZ2 TRP H  96      33.301 -12.493  19.152  1.00 16.76           H  
ATOM   2098  HZ3 TRP H  96      30.752 -15.832  19.938  1.00 18.95           H  
ATOM   2099  HH2 TRP H  96      32.948 -14.933  19.247  1.00 20.07           H  
ATOM   2100  N   ARG H  97      29.125 -13.081  23.506  1.00 17.20           N  
ATOM   2101  CA  ARG H  97      29.591 -14.392  24.003  1.00 21.90           C  
ATOM   2102  C   ARG H  97      28.827 -14.863  25.211  1.00 23.78           C  
ATOM   2103  O   ARG H  97      28.686 -16.059  25.368  1.00 23.64           O  
ATOM   2104  CB  ARG H  97      31.041 -14.348  24.420  1.00 23.95           C  
ATOM   2105  CG  ARG H  97      31.928 -14.108  23.204  1.00 24.11           C  
ATOM   2106  CD  ARG H  97      33.393 -14.248  23.626  1.00 27.95           C  
ATOM   2107  NE  ARG H  97      34.170 -14.046  22.367  1.00 30.41           N  
ATOM   2108  CZ  ARG H  97      34.583 -15.067  21.661  1.00 33.34           C  
ATOM   2109  NH1 ARG H  97      34.053 -16.238  21.871  1.00 30.62           N  
ATOM   2110  NH2 ARG H  97      35.514 -14.875  20.764  1.00 33.37           N  
ATOM   2111  H   ARG H  97      29.676 -12.281  23.645  1.00 18.61           H  
ATOM   2112  HA  ARG H  97      29.457 -15.117  23.214  1.00 21.65           H  
ATOM   2113  HB2 ARG H  97      31.182 -13.571  25.159  1.00 22.64           H  
ATOM   2114  HB3 ARG H  97      31.287 -15.296  24.880  1.00 24.47           H  
ATOM   2115  HG2 ARG H  97      31.713 -14.836  22.436  1.00 25.47           H  
ATOM   2116  HG3 ARG H  97      31.748 -13.128  22.787  1.00 26.33           H  
ATOM   2117  HD2 ARG H  97      33.658 -13.474  24.332  1.00 27.95           H  
ATOM   2118  HD3 ARG H  97      33.618 -15.215  24.060  1.00 26.60           H  
ATOM   2119  HE  ARG H  97      34.373 -13.137  22.062  1.00 30.66           H  
ATOM   2120 HH11 ARG H  97      34.354 -17.018  21.335  1.00 34.27           H  
ATOM   2121 HH12 ARG H  97      33.342 -16.352  22.565  1.00 30.67           H  
ATOM   2122 HH21 ARG H  97      35.833 -15.646  20.215  1.00 34.18           H  
ATOM   2123 HH22 ARG H  97      35.901 -13.964  20.623  1.00 34.34           H  
ATOM   2124  N   GLU H  97A     28.354 -13.976  26.042  1.00 26.03           N  
ATOM   2125  CA  GLU H  97A     27.612 -14.473  27.234  1.00 28.60           C  
ATOM   2126  C   GLU H  97A     26.146 -14.050  27.449  1.00 28.25           C  
ATOM   2127  O   GLU H  97A     25.261 -14.868  27.329  1.00 29.54           O  
ATOM   2128  CB  GLU H  97A     28.451 -14.071  28.456  1.00 32.20           C  
ATOM   2129  CG  GLU H  97A     27.979 -14.776  29.768  1.00 35.80           C  
ATOM   2130  CD  GLU H  97A     28.302 -13.909  31.022  1.00 40.07           C  
ATOM   2131  OE1 GLU H  97A     29.161 -13.041  30.937  1.00 37.98           O  
ATOM   2132  OE2 GLU H  97A     27.657 -14.174  32.026  1.00 43.77           O  
ATOM   2133  H   GLU H  97A     28.500 -13.018  25.869  1.00 26.28           H  
ATOM   2134  HA  GLU H  97A     27.609 -15.554  27.205  1.00 29.67           H  
ATOM   2135  HB2 GLU H  97A     29.473 -14.364  28.266  1.00 31.96           H  
ATOM   2136  HB3 GLU H  97A     28.415 -12.999  28.565  1.00 32.55           H  
ATOM   2137  HG2 GLU H  97A     26.915 -14.975  29.744  1.00 35.88           H  
ATOM   2138  HG3 GLU H  97A     28.489 -15.724  29.872  1.00 36.04           H  
ATOM   2139  N   ASN H  98      25.870 -12.810  27.761  1.00 25.67           N  
ATOM   2140  CA  ASN H  98      24.439 -12.406  27.995  1.00 21.10           C  
ATOM   2141  C   ASN H  98      23.899 -11.234  27.189  1.00 22.61           C  
ATOM   2142  O   ASN H  98      22.908 -10.670  27.588  1.00 20.50           O  
ATOM   2143  CB  ASN H  98      24.322 -12.101  29.502  1.00 18.03           C  
ATOM   2144  CG  ASN H  98      25.357 -11.053  29.926  1.00 16.88           C  
ATOM   2145  OD1 ASN H  98      26.089 -10.502  29.125  1.00 17.18           O  
ATOM   2146  ND2 ASN H  98      25.478 -10.730  31.169  1.00 19.03           N  
ATOM   2147  H   ASN H  98      26.572 -12.131  27.845  1.00 23.90           H  
ATOM   2148  HA  ASN H  98      23.791 -13.247  27.790  1.00 22.10           H  
ATOM   2149  HB2 ASN H  98      23.329 -11.737  29.724  1.00 19.31           H  
ATOM   2150  HB3 ASN H  98      24.486 -13.004  30.071  1.00 19.10           H  
ATOM   2151 HD21 ASN H  98      26.145 -10.073  31.447  1.00 16.22           H  
ATOM   2152 HD22 ASN H  98      24.894 -11.146  31.837  1.00 14.51           H  
ATOM   2153  N   LEU H  99      24.511 -10.881  26.096  1.00 16.29           N  
ATOM   2154  CA  LEU H  99      24.056  -9.740  25.253  1.00 16.83           C  
ATOM   2155  C   LEU H  99      24.024  -8.451  26.071  1.00 15.74           C  
ATOM   2156  O   LEU H  99      23.131  -7.632  25.939  1.00 18.81           O  
ATOM   2157  CB  LEU H  99      22.647  -9.946  24.689  1.00 18.87           C  
ATOM   2158  CG  LEU H  99      22.602 -11.090  23.718  1.00 22.00           C  
ATOM   2159  CD1 LEU H  99      21.174 -11.104  23.116  1.00 24.37           C  
ATOM   2160  CD2 LEU H  99      23.634 -10.901  22.627  1.00 24.19           C  
ATOM   2161  H   LEU H  99      25.308 -11.379  25.815  1.00 19.39           H  
ATOM   2162  HA  LEU H  99      24.776  -9.592  24.467  1.00 16.92           H  
ATOM   2163  HB2 LEU H  99      21.959 -10.140  25.502  1.00 18.60           H  
ATOM   2164  HB3 LEU H  99      22.323  -9.037  24.204  1.00 16.88           H  
ATOM   2165  HG  LEU H  99      22.794 -12.020  24.233  1.00 23.48           H  
ATOM   2166 HD11 LEU H  99      20.932 -10.196  22.585  1.00 24.88           H  
ATOM   2167 HD12 LEU H  99      20.450 -11.226  23.911  1.00 21.87           H  
ATOM   2168 HD13 LEU H  99      21.056 -11.933  22.429  1.00 22.36           H  
ATOM   2169 HD21 LEU H  99      24.636 -10.882  23.022  1.00 23.68           H  
ATOM   2170 HD22 LEU H  99      23.443  -9.993  22.082  1.00 25.28           H  
ATOM   2171 HD23 LEU H  99      23.577 -11.735  21.941  1.00 25.25           H  
ATOM   2172  N   ASP H 100      25.018  -8.306  26.898  1.00 17.10           N  
ATOM   2173  CA  ASP H 100      25.119  -7.088  27.745  1.00 12.12           C  
ATOM   2174  C   ASP H 100      25.558  -5.976  26.760  1.00 12.61           C  
ATOM   2175  O   ASP H 100      26.447  -6.193  25.949  1.00 15.47           O  
ATOM   2176  CB  ASP H 100      26.167  -7.327  28.828  1.00 12.57           C  
ATOM   2177  CG  ASP H 100      26.324  -6.093  29.684  1.00 13.80           C  
ATOM   2178  OD1 ASP H 100      25.321  -5.513  30.050  1.00 16.02           O  
ATOM   2179  OD2 ASP H 100      27.464  -5.790  29.931  1.00 19.48           O  
ATOM   2180  H   ASP H 100      25.689  -9.015  26.957  1.00 17.06           H  
ATOM   2181  HA  ASP H 100      24.146  -6.868  28.159  1.00 14.21           H  
ATOM   2182  HB2 ASP H 100      25.888  -8.151  29.465  1.00 13.99           H  
ATOM   2183  HB3 ASP H 100      27.112  -7.547  28.352  1.00 14.14           H  
ATOM   2184  N   ARG H 101      24.909  -4.833  26.881  1.00 11.31           N  
ATOM   2185  CA  ARG H 101      25.178  -3.628  26.007  1.00 12.88           C  
ATOM   2186  C   ARG H 101      24.775  -4.012  24.551  1.00  6.69           C  
ATOM   2187  O   ARG H 101      25.519  -3.941  23.600  1.00 13.15           O  
ATOM   2188  CB  ARG H 101      26.680  -3.212  26.022  1.00  9.80           C  
ATOM   2189  CG  ARG H 101      27.158  -2.830  27.441  1.00 17.21           C  
ATOM   2190  CD  ARG H 101      28.663  -2.456  27.371  1.00 25.17           C  
ATOM   2191  NE  ARG H 101      29.193  -2.462  28.770  1.00 31.81           N  
ATOM   2192  CZ  ARG H 101      29.837  -3.510  29.237  1.00 35.66           C  
ATOM   2193  NH1 ARG H 101      29.932  -4.635  28.558  1.00 35.43           N  
ATOM   2194  NH2 ARG H 101      30.375  -3.398  30.415  1.00 38.14           N  
ATOM   2195  H   ARG H 101      24.204  -4.761  27.564  1.00  7.54           H  
ATOM   2196  HA  ARG H 101      24.545  -2.817  26.335  1.00 10.62           H  
ATOM   2197  HB2 ARG H 101      27.269  -4.032  25.647  1.00 13.00           H  
ATOM   2198  HB3 ARG H 101      26.819  -2.380  25.344  1.00 11.90           H  
ATOM   2199  HG2 ARG H 101      26.596  -1.987  27.802  1.00 18.23           H  
ATOM   2200  HG3 ARG H 101      27.027  -3.657  28.121  1.00 16.89           H  
ATOM   2201  HD2 ARG H 101      29.222  -3.150  26.760  1.00 24.79           H  
ATOM   2202  HD3 ARG H 101      28.778  -1.461  26.967  1.00 25.35           H  
ATOM   2203  HE  ARG H 101      29.065  -1.679  29.349  1.00 32.27           H  
ATOM   2204 HH11 ARG H 101      30.421  -5.414  28.950  1.00 37.00           H  
ATOM   2205 HH12 ARG H 101      29.522  -4.719  27.652  1.00 37.23           H  
ATOM   2206 HH21 ARG H 101      30.869  -4.171  30.816  1.00 35.70           H  
ATOM   2207 HH22 ARG H 101      30.300  -2.537  30.919  1.00 35.06           H  
ATOM   2208  N   ASP H 102      23.554  -4.407  24.432  1.00 14.10           N  
ATOM   2209  CA  ASP H 102      22.994  -4.815  23.122  1.00 13.60           C  
ATOM   2210  C   ASP H 102      22.474  -3.519  22.475  1.00 11.84           C  
ATOM   2211  O   ASP H 102      21.291  -3.225  22.489  1.00  2.11           O  
ATOM   2212  CB  ASP H 102      21.907  -5.817  23.435  1.00 12.27           C  
ATOM   2213  CG  ASP H 102      21.293  -6.429  22.201  1.00 11.63           C  
ATOM   2214  OD1 ASP H 102      21.856  -6.393  21.133  1.00  9.58           O  
ATOM   2215  OD2 ASP H 102      20.222  -6.944  22.397  1.00  6.05           O  
ATOM   2216  H   ASP H 102      22.989  -4.430  25.238  1.00 12.23           H  
ATOM   2217  HA  ASP H 102      23.781  -5.242  22.518  1.00 13.71           H  
ATOM   2218  HB2 ASP H 102      22.301  -6.609  24.049  1.00 15.76           H  
ATOM   2219  HB3 ASP H 102      21.132  -5.301  23.990  1.00 14.04           H  
ATOM   2220  N   ILE H 103      23.360  -2.739  21.917  1.00  2.83           N  
ATOM   2221  CA  ILE H 103      22.910  -1.451  21.275  1.00  8.32           C  
ATOM   2222  C   ILE H 103      23.811  -1.115  20.089  1.00  9.52           C  
ATOM   2223  O   ILE H 103      24.992  -1.436  20.118  1.00  6.40           O  
ATOM   2224  CB  ILE H 103      22.957  -0.410  22.405  1.00  9.73           C  
ATOM   2225  CG1 ILE H 103      22.384   0.930  21.947  1.00  5.60           C  
ATOM   2226  CG2 ILE H 103      24.371  -0.256  22.851  1.00  9.97           C  
ATOM   2227  CD1 ILE H 103      22.089   1.886  23.134  1.00  5.63           C  
ATOM   2228  H   ILE H 103      24.317  -2.969  21.915  1.00  8.27           H  
ATOM   2229  HA  ILE H 103      21.886  -1.562  20.937  1.00  6.90           H  
ATOM   2230  HB  ILE H 103      22.356  -0.787  23.215  1.00 10.17           H  
ATOM   2231 HG12 ILE H 103      23.062   1.428  21.268  1.00  8.31           H  
ATOM   2232 HG13 ILE H 103      21.457   0.742  21.418  1.00  8.64           H  
ATOM   2233 HG21 ILE H 103      24.987   0.095  22.034  1.00  9.35           H  
ATOM   2234 HG22 ILE H 103      24.769  -1.195  23.203  1.00 10.10           H  
ATOM   2235 HG23 ILE H 103      24.441   0.464  23.650  1.00 10.08           H  
ATOM   2236 HD11 ILE H 103      22.992   2.119  23.687  1.00  6.16           H  
ATOM   2237 HD12 ILE H 103      21.383   1.428  23.820  1.00  5.82           H  
ATOM   2238 HD13 ILE H 103      21.667   2.805  22.783  1.00  6.64           H  
ATOM   2239  N   ALA H 104      23.244  -0.498  19.092  1.00 17.07           N  
ATOM   2240  CA  ALA H 104      24.016  -0.118  17.899  1.00 14.07           C  
ATOM   2241  C   ALA H 104      23.359   1.089  17.336  1.00 15.27           C  
ATOM   2242  O   ALA H 104      22.159   1.264  17.464  1.00 10.08           O  
ATOM   2243  CB  ALA H 104      23.996  -1.220  16.823  1.00 17.48           C  
ATOM   2244  H   ALA H 104      22.286  -0.269  19.118  1.00 16.29           H  
ATOM   2245  HA  ALA H 104      25.028   0.123  18.199  1.00 17.10           H  
ATOM   2246  HB1 ALA H 104      22.986  -1.404  16.493  1.00 16.70           H  
ATOM   2247  HB2 ALA H 104      24.413  -2.135  17.213  1.00 17.07           H  
ATOM   2248  HB3 ALA H 104      24.584  -0.904  15.972  1.00 14.96           H  
ATOM   2249  N   LEU H 105      24.170   1.885  16.704  1.00 19.18           N  
ATOM   2250  CA  LEU H 105      23.668   3.142  16.073  1.00 17.41           C  
ATOM   2251  C   LEU H 105      23.931   3.037  14.587  1.00 19.10           C  
ATOM   2252  O   LEU H 105      24.926   2.453  14.202  1.00 20.23           O  
ATOM   2253  CB  LEU H 105      24.419   4.393  16.608  1.00 17.02           C  
ATOM   2254  CG  LEU H 105      23.856   4.796  17.948  1.00 13.83           C  
ATOM   2255  CD1 LEU H 105      24.845   5.761  18.604  1.00 17.92           C  
ATOM   2256  CD2 LEU H 105      22.521   5.583  17.720  1.00 18.39           C  
ATOM   2257  H   LEU H 105      25.118   1.649  16.634  1.00 17.97           H  
ATOM   2258  HA  LEU H 105      22.604   3.214  16.231  1.00 18.62           H  
ATOM   2259  HB2 LEU H 105      25.470   4.153  16.693  1.00 16.71           H  
ATOM   2260  HB3 LEU H 105      24.339   5.206  15.901  1.00 16.77           H  
ATOM   2261  HG  LEU H 105      23.705   3.934  18.586  1.00 15.48           H  
ATOM   2262 HD11 LEU H 105      24.981   6.654  18.009  1.00 15.64           H  
ATOM   2263 HD12 LEU H 105      25.808   5.285  18.756  1.00 15.48           H  
ATOM   2264 HD13 LEU H 105      24.482   6.059  19.577  1.00 15.06           H  
ATOM   2265 HD21 LEU H 105      21.788   4.983  17.202  1.00 17.38           H  
ATOM   2266 HD22 LEU H 105      22.694   6.483  17.147  1.00 16.79           H  
ATOM   2267 HD23 LEU H 105      22.101   5.874  18.674  1.00 18.31           H  
ATOM   2268  N   MET H 106      23.058   3.587  13.785  1.00 19.25           N  
ATOM   2269  CA  MET H 106      23.256   3.533  12.306  1.00 21.81           C  
ATOM   2270  C   MET H 106      23.070   4.954  11.830  1.00 22.21           C  
ATOM   2271  O   MET H 106      22.148   5.629  12.264  1.00 20.34           O  
ATOM   2272  CB  MET H 106      22.216   2.661  11.628  1.00 21.06           C  
ATOM   2273  CG  MET H 106      22.140   1.309  12.291  1.00 23.62           C  
ATOM   2274  SD  MET H 106      20.866   0.225  11.627  1.00 22.60           S  
ATOM   2275  CE  MET H 106      21.941  -0.917  10.738  1.00 27.95           C  
ATOM   2276  H   MET H 106      22.264   4.039  14.148  1.00 19.79           H  
ATOM   2277  HA  MET H 106      24.260   3.205  12.080  1.00 21.24           H  
ATOM   2278  HB2 MET H 106      21.249   3.141  11.657  1.00 23.14           H  
ATOM   2279  HB3 MET H 106      22.505   2.531  10.599  1.00 20.60           H  
ATOM   2280  HG2 MET H 106      23.103   0.826  12.227  1.00 23.63           H  
ATOM   2281  HG3 MET H 106      21.919   1.456  13.338  1.00 23.89           H  
ATOM   2282  HE1 MET H 106      22.931  -0.522  10.680  1.00 27.41           H  
ATOM   2283  HE2 MET H 106      21.573  -1.044   9.732  1.00 28.19           H  
ATOM   2284  HE3 MET H 106      21.967  -1.859  11.256  1.00 28.97           H  
ATOM   2285  N   LYS H 107      23.948   5.325  10.952  1.00 24.88           N  
ATOM   2286  CA  LYS H 107      23.931   6.677  10.381  1.00 24.27           C  
ATOM   2287  C   LYS H 107      23.348   6.518   8.997  1.00 26.37           C  
ATOM   2288  O   LYS H 107      23.821   5.689   8.241  1.00 27.86           O  
ATOM   2289  CB  LYS H 107      25.342   7.196  10.305  1.00 27.62           C  
ATOM   2290  CG  LYS H 107      25.203   8.639   9.846  1.00 31.63           C  
ATOM   2291  CD  LYS H 107      26.502   9.398   9.912  1.00 35.08           C  
ATOM   2292  CE  LYS H 107      26.155  10.833   9.451  1.00 40.62           C  
ATOM   2293  NZ  LYS H 107      27.231  11.767   9.871  1.00 43.45           N  
ATOM   2294  H   LYS H 107      24.631   4.695  10.656  1.00 22.89           H  
ATOM   2295  HA  LYS H 107      23.297   7.311  10.990  1.00 24.86           H  
ATOM   2296  HB2 LYS H 107      25.794   7.153  11.285  1.00 26.94           H  
ATOM   2297  HB3 LYS H 107      25.928   6.611   9.612  1.00 27.45           H  
ATOM   2298  HG2 LYS H 107      24.821   8.669   8.834  1.00 31.87           H  
ATOM   2299  HG3 LYS H 107      24.485   9.138  10.489  1.00 32.46           H  
ATOM   2300  HD2 LYS H 107      26.872   9.414  10.927  1.00 35.75           H  
ATOM   2301  HD3 LYS H 107      27.251   8.959   9.269  1.00 35.71           H  
ATOM   2302  HE2 LYS H 107      26.066  10.875   8.371  1.00 38.88           H  
ATOM   2303  HE3 LYS H 107      25.222  11.173   9.886  1.00 39.82           H  
ATOM   2304  HZ1 LYS H 107      27.961  11.239  10.390  1.00 43.51           H  
ATOM   2305  HZ2 LYS H 107      26.817  12.492  10.493  1.00 42.37           H  
ATOM   2306  HZ3 LYS H 107      27.652  12.221   9.034  1.00 44.32           H  
ATOM   2307  N   LEU H 108      22.366   7.312   8.689  1.00 24.01           N  
ATOM   2308  CA  LEU H 108      21.730   7.211   7.355  1.00 23.31           C  
ATOM   2309  C   LEU H 108      22.529   7.989   6.341  1.00 23.55           C  
ATOM   2310  O   LEU H 108      23.186   8.955   6.657  1.00 27.30           O  
ATOM   2311  CB  LEU H 108      20.308   7.786   7.426  1.00 21.19           C  
ATOM   2312  CG  LEU H 108      19.400   7.153   8.491  1.00 16.97           C  
ATOM   2313  CD1 LEU H 108      18.003   7.754   8.268  1.00 19.20           C  
ATOM   2314  CD2 LEU H 108      19.331   5.645   8.318  1.00 21.17           C  
ATOM   2315  H   LEU H 108      22.052   7.980   9.337  1.00 24.82           H  
ATOM   2316  HA  LEU H 108      21.706   6.176   7.048  1.00 22.38           H  
ATOM   2317  HB2 LEU H 108      20.401   8.846   7.632  1.00 21.17           H  
ATOM   2318  HB3 LEU H 108      19.856   7.700   6.448  1.00 21.74           H  
ATOM   2319  HG  LEU H 108      19.760   7.399   9.480  1.00 17.36           H  
ATOM   2320 HD11 LEU H 108      17.614   7.532   7.284  1.00 18.59           H  
ATOM   2321 HD12 LEU H 108      18.034   8.831   8.378  1.00 18.88           H  
ATOM   2322 HD13 LEU H 108      17.309   7.369   9.001  1.00 20.83           H  
ATOM   2323 HD21 LEU H 108      20.309   5.205   8.451  1.00 20.51           H  
ATOM   2324 HD22 LEU H 108      18.967   5.373   7.339  1.00 19.41           H  
ATOM   2325 HD23 LEU H 108      18.676   5.224   9.067  1.00 21.12           H  
ATOM   2326  N   LYS H 109      22.437   7.543   5.134  1.00 27.43           N  
ATOM   2327  CA  LYS H 109      23.168   8.203   4.025  1.00 30.21           C  
ATOM   2328  C   LYS H 109      22.727   9.687   3.953  1.00 31.95           C  
ATOM   2329  O   LYS H 109      23.543  10.583   3.873  1.00 29.35           O  
ATOM   2330  CB  LYS H 109      22.825   7.420   2.747  1.00 34.16           C  
ATOM   2331  CG  LYS H 109      24.008   7.301   1.736  0.54 36.38           C  
ATOM   2332  CD  LYS H 109      24.973   6.153   2.146  0.54 37.52           C  
ATOM   2333  CE  LYS H 109      25.961   5.815   0.987  0.54 38.40           C  
ATOM   2334  NZ  LYS H 109      25.202   5.385  -0.225  0.54 39.65           N  
ATOM   2335  H   LYS H 109      21.876   6.763   4.969  1.00 27.45           H  
ATOM   2336  HA  LYS H 109      24.223   8.178   4.240  1.00 30.49           H  
ATOM   2337  HB2 LYS H 109      22.498   6.426   3.016  1.00 33.70           H  
ATOM   2338  HB3 LYS H 109      21.996   7.914   2.260  1.00 35.75           H  
ATOM   2339  HG2 LYS H 109      23.608   7.118   0.747  0.54 36.17           H  
ATOM   2340  HG3 LYS H 109      24.545   8.239   1.717  0.54 38.40           H  
ATOM   2341  HD2 LYS H 109      25.538   6.440   3.020  0.54 37.21           H  
ATOM   2342  HD3 LYS H 109      24.411   5.258   2.380  0.54 37.87           H  
ATOM   2343  HE2 LYS H 109      26.574   6.665   0.727  0.54 38.36           H  
ATOM   2344  HE3 LYS H 109      26.606   4.998   1.278  0.54 39.40           H  
ATOM   2345  HZ1 LYS H 109      24.182   5.403  -0.025  0.54 39.21           H  
ATOM   2346  HZ2 LYS H 109      25.483   4.419  -0.488  0.54 40.71           H  
ATOM   2347  HZ3 LYS H 109      25.408   6.030  -1.016  0.54 39.69           H  
ATOM   2348  N   LYS H 110      21.442   9.919   3.975  1.00 32.72           N  
ATOM   2349  CA  LYS H 110      20.920  11.330   3.905  1.00 31.53           C  
ATOM   2350  C   LYS H 110      19.890  11.540   5.004  1.00 31.48           C  
ATOM   2351  O   LYS H 110      19.299  10.570   5.440  1.00 30.25           O  
ATOM   2352  CB  LYS H 110      20.226  11.586   2.562  1.00 30.47           C  
ATOM   2353  CG  LYS H 110      21.244  11.706   1.412  0.36 33.04           C  
ATOM   2354  CD  LYS H 110      20.469  11.628   0.073  0.36 33.85           C  
ATOM   2355  CE  LYS H 110      21.398  11.991  -1.097  0.36 34.86           C  
ATOM   2356  NZ  LYS H 110      20.639  11.879  -2.376  0.36 35.76           N  
ATOM   2357  H   LYS H 110      20.808   9.179   4.054  1.00 31.24           H  
ATOM   2358  HA  LYS H 110      21.753  11.996   4.062  1.00 30.55           H  
ATOM   2359  HB2 LYS H 110      19.535  10.776   2.386  1.00 31.91           H  
ATOM   2360  HB3 LYS H 110      19.641  12.492   2.645  1.00 32.26           H  
ATOM   2361  HG2 LYS H 110      21.747  12.661   1.495  0.36 32.61           H  
ATOM   2362  HG3 LYS H 110      21.990  10.924   1.483  0.36 32.39           H  
ATOM   2363  HD2 LYS H 110      20.102  10.622  -0.076  0.36 34.13           H  
ATOM   2364  HD3 LYS H 110      19.621  12.300   0.082  0.36 34.09           H  
ATOM   2365  HE2 LYS H 110      21.746  13.010  -1.000  0.36 35.78           H  
ATOM   2366  HE3 LYS H 110      22.254  11.333  -1.141  0.36 35.24           H  
ATOM   2367  HZ1 LYS H 110      19.669  11.563  -2.176  0.36 36.37           H  
ATOM   2368  HZ2 LYS H 110      21.107  11.187  -2.995  0.36 35.57           H  
ATOM   2369  HZ3 LYS H 110      20.612  12.805  -2.846  0.36 34.80           H  
ATOM   2370  N   PRO H 111      19.675  12.771   5.415  1.00 32.21           N  
ATOM   2371  CA  PRO H 111      18.672  13.085   6.463  1.00 31.81           C  
ATOM   2372  C   PRO H 111      17.287  12.724   5.927  1.00 30.25           C  
ATOM   2373  O   PRO H 111      17.042  12.929   4.749  1.00 34.08           O  
ATOM   2374  CB  PRO H 111      18.836  14.579   6.723  1.00 29.59           C  
ATOM   2375  CG  PRO H 111      20.233  14.929   6.169  1.00 31.00           C  
ATOM   2376  CD  PRO H 111      20.366  14.001   4.942  1.00 31.72           C  
ATOM   2377  HA  PRO H 111      18.880  12.474   7.329  1.00 32.35           H  
ATOM   2378  HB2 PRO H 111      18.061  15.124   6.201  1.00 30.19           H  
ATOM   2379  HB3 PRO H 111      18.764  14.778   7.777  1.00 31.76           H  
ATOM   2380  HG2 PRO H 111      20.263  15.967   5.860  1.00 30.51           H  
ATOM   2381  HG3 PRO H 111      21.022  14.738   6.880  1.00 30.25           H  
ATOM   2382  HD2 PRO H 111      19.853  14.382   4.068  1.00 32.94           H  
ATOM   2383  HD3 PRO H 111      21.402  13.806   4.720  1.00 32.75           H  
ATOM   2384  N   VAL H 112      16.427  12.225   6.776  1.00 28.00           N  
ATOM   2385  CA  VAL H 112      15.075  11.865   6.295  1.00 26.50           C  
ATOM   2386  C   VAL H 112      14.216  13.093   6.669  1.00 26.72           C  
ATOM   2387  O   VAL H 112      14.583  13.853   7.555  1.00 27.53           O  
ATOM   2388  CB  VAL H 112      14.634  10.509   7.027  1.00 26.51           C  
ATOM   2389  CG1 VAL H 112      14.488  10.683   8.561  1.00 25.36           C  
ATOM   2390  CG2 VAL H 112      13.317   9.948   6.412  1.00 28.11           C  
ATOM   2391  H   VAL H 112      16.674  12.091   7.710  1.00 28.51           H  
ATOM   2392  HA  VAL H 112      15.100  11.761   5.218  1.00 25.95           H  
ATOM   2393  HB  VAL H 112      15.412   9.775   6.860  1.00 24.86           H  
ATOM   2394 HG11 VAL H 112      13.756  11.442   8.803  1.00 25.11           H  
ATOM   2395 HG12 VAL H 112      15.436  10.966   8.991  1.00 24.45           H  
ATOM   2396 HG13 VAL H 112      14.181   9.753   9.020  1.00 24.87           H  
ATOM   2397 HG21 VAL H 112      13.469   9.710   5.367  1.00 27.01           H  
ATOM   2398 HG22 VAL H 112      12.509  10.666   6.487  1.00 27.32           H  
ATOM   2399 HG23 VAL H 112      13.007   9.045   6.916  1.00 28.25           H  
ATOM   2400  N   ALA H 113      13.097  13.251   6.008  1.00 26.79           N  
ATOM   2401  CA  ALA H 113      12.215  14.421   6.313  1.00 23.37           C  
ATOM   2402  C   ALA H 113      11.093  13.876   7.144  1.00 19.79           C  
ATOM   2403  O   ALA H 113      10.594  12.811   6.828  1.00 19.07           O  
ATOM   2404  CB  ALA H 113      11.622  15.029   5.033  0.52 21.31           C  
ATOM   2405  H   ALA H 113      12.825  12.605   5.325  1.00 27.95           H  
ATOM   2406  HA  ALA H 113      12.769  15.157   6.880  1.00 24.80           H  
ATOM   2407  HB1 ALA H 113      11.027  14.294   4.511  0.52 21.23           H  
ATOM   2408  HB2 ALA H 113      12.412  15.380   4.385  0.52 21.65           H  
ATOM   2409  HB3 ALA H 113      10.984  15.863   5.288  0.52 19.95           H  
ATOM   2410  N   PHE H 114      10.738  14.631   8.151  1.00 20.17           N  
ATOM   2411  CA  PHE H 114       9.636  14.178   9.044  1.00 21.14           C  
ATOM   2412  C   PHE H 114       8.293  14.412   8.371  1.00 20.29           C  
ATOM   2413  O   PHE H 114       8.203  15.151   7.410  1.00 25.45           O  
ATOM   2414  CB  PHE H 114       9.717  14.944  10.410  1.00 23.25           C  
ATOM   2415  CG  PHE H 114      11.076  14.746  11.094  1.00 22.71           C  
ATOM   2416  CD1 PHE H 114      11.788  13.573  10.963  1.00 23.46           C  
ATOM   2417  CD2 PHE H 114      11.607  15.762  11.854  1.00 22.47           C  
ATOM   2418  CE1 PHE H 114      13.000  13.418  11.572  1.00 23.08           C  
ATOM   2419  CE2 PHE H 114      12.821  15.615  12.469  1.00 23.18           C  
ATOM   2420  CZ  PHE H 114      13.524  14.441  12.330  1.00 25.87           C  
ATOM   2421  H   PHE H 114      11.184  15.485   8.320  1.00 18.85           H  
ATOM   2422  HA  PHE H 114       9.740  13.117   9.205  1.00 22.53           H  
ATOM   2423  HB2 PHE H 114       9.557  15.999  10.246  1.00 22.42           H  
ATOM   2424  HB3 PHE H 114       8.946  14.582  11.075  1.00 22.51           H  
ATOM   2425  HD1 PHE H 114      11.399  12.757  10.376  1.00 24.42           H  
ATOM   2426  HD2 PHE H 114      11.065  16.691  11.972  1.00 24.87           H  
ATOM   2427  HE1 PHE H 114      13.550  12.495  11.456  1.00 22.78           H  
ATOM   2428  HE2 PHE H 114      13.219  16.426  13.059  1.00 25.96           H  
ATOM   2429  HZ  PHE H 114      14.486  14.323  12.812  1.00 23.21           H  
ATOM   2430  N   SER H 115       7.274  13.773   8.886  1.00 12.98           N  
ATOM   2431  CA  SER H 115       5.927  13.909   8.315  1.00 13.01           C  
ATOM   2432  C   SER H 115       5.039  13.512   9.445  1.00  9.52           C  
ATOM   2433  O   SER H 115       5.517  13.384  10.556  1.00 13.04           O  
ATOM   2434  CB  SER H 115       5.841  12.962   7.142  1.00 14.96           C  
ATOM   2435  OG  SER H 115       5.871  11.638   7.703  1.00 12.41           O  
ATOM   2436  H   SER H 115       7.390  13.194   9.672  1.00 14.50           H  
ATOM   2437  HA  SER H 115       5.751  14.940   8.042  1.00 14.54           H  
ATOM   2438  HB2 SER H 115       4.930  13.115   6.582  1.00 13.75           H  
ATOM   2439  HB3 SER H 115       6.693  13.097   6.487  1.00 12.58           H  
ATOM   2440  HG  SER H 115       5.630  11.044   6.977  1.00 14.45           H  
ATOM   2441  N   ASP H 116       3.799  13.315   9.154  1.00 15.97           N  
ATOM   2442  CA  ASP H 116       2.831  12.907  10.194  1.00 19.52           C  
ATOM   2443  C   ASP H 116       3.115  11.446  10.613  1.00 19.10           C  
ATOM   2444  O   ASP H 116       2.640  11.017  11.654  1.00 17.18           O  
ATOM   2445  CB  ASP H 116       1.376  12.891   9.683  1.00 23.69           C  
ATOM   2446  CG  ASP H 116       0.682  14.254   9.505  1.00 24.78           C  
ATOM   2447  OD1 ASP H 116       0.919  15.162  10.285  1.00 26.35           O  
ATOM   2448  OD2 ASP H 116      -0.086  14.284   8.565  1.00 29.14           O  
ATOM   2449  H   ASP H 116       3.496  13.439   8.228  1.00 16.69           H  
ATOM   2450  HA  ASP H 116       2.950  13.549  11.050  1.00 19.65           H  
ATOM   2451  HB2 ASP H 116       1.365  12.371   8.732  1.00 22.26           H  
ATOM   2452  HB3 ASP H 116       0.768  12.305  10.359  1.00 24.43           H  
ATOM   2453  N   TYR H 117       3.866  10.762   9.786  1.00 18.12           N  
ATOM   2454  CA  TYR H 117       4.214   9.325  10.041  1.00 14.38           C  
ATOM   2455  C   TYR H 117       5.666   9.082  10.441  1.00 15.79           C  
ATOM   2456  O   TYR H 117       5.978   7.973  10.838  1.00 21.11           O  
ATOM   2457  CB  TYR H 117       3.925   8.499   8.751  1.00 14.60           C  
ATOM   2458  CG  TYR H 117       2.590   8.918   8.142  1.00 12.86           C  
ATOM   2459  CD1 TYR H 117       1.422   8.564   8.763  1.00 14.32           C  
ATOM   2460  CD2 TYR H 117       2.531   9.655   6.974  1.00 15.16           C  
ATOM   2461  CE1 TYR H 117       0.215   8.926   8.246  1.00 18.51           C  
ATOM   2462  CE2 TYR H 117       1.308  10.019   6.455  1.00 16.56           C  
ATOM   2463  CZ  TYR H 117       0.146   9.653   7.091  1.00 18.93           C  
ATOM   2464  OH  TYR H 117      -1.079   9.985   6.576  1.00 20.90           O  
ATOM   2465  H   TYR H 117       4.220  11.195   8.979  1.00 14.89           H  
ATOM   2466  HA  TYR H 117       3.585   8.957  10.840  1.00 16.23           H  
ATOM   2467  HB2 TYR H 117       4.713   8.636   8.023  1.00 14.97           H  
ATOM   2468  HB3 TYR H 117       3.880   7.449   9.000  1.00 13.48           H  
ATOM   2469  HD1 TYR H 117       1.453   7.987   9.676  1.00 16.19           H  
ATOM   2470  HD2 TYR H 117       3.439   9.941   6.465  1.00 12.92           H  
ATOM   2471  HE1 TYR H 117      -0.687   8.625   8.757  1.00 18.44           H  
ATOM   2472  HE2 TYR H 117       1.254  10.595   5.545  1.00 16.79           H  
ATOM   2473  HH  TYR H 117      -1.008  10.019   5.606  1.00 19.70           H  
ATOM   2474  N   ILE H 118       6.481  10.083  10.313  1.00 16.17           N  
ATOM   2475  CA  ILE H 118       7.922   9.995  10.650  1.00 11.81           C  
ATOM   2476  C   ILE H 118       8.250  11.144  11.635  1.00 17.19           C  
ATOM   2477  O   ILE H 118       8.126  12.311  11.285  1.00 14.50           O  
ATOM   2478  CB  ILE H 118       8.686  10.107   9.293  1.00 11.80           C  
ATOM   2479  CG1 ILE H 118       8.062   9.023   8.303  1.00 11.39           C  
ATOM   2480  CG2 ILE H 118      10.241  10.022   9.525  1.00 12.97           C  
ATOM   2481  CD1 ILE H 118       8.791   8.887   6.981  1.00  3.93           C  
ATOM   2482  H   ILE H 118       6.140  10.940   9.981  1.00 15.37           H  
ATOM   2483  HA  ILE H 118       8.126   9.041  11.118  1.00 12.68           H  
ATOM   2484  HB  ILE H 118       8.488  11.092   8.890  1.00 11.44           H  
ATOM   2485 HG12 ILE H 118       8.034   8.061   8.786  1.00  9.96           H  
ATOM   2486 HG13 ILE H 118       7.045   9.305   8.070  1.00  8.22           H  
ATOM   2487 HG21 ILE H 118      10.515   9.077   9.966  1.00 13.22           H  
ATOM   2488 HG22 ILE H 118      10.554  10.811  10.193  1.00 10.56           H  
ATOM   2489 HG23 ILE H 118      10.766  10.146   8.588  1.00 12.00           H  
ATOM   2490 HD11 ILE H 118       9.820   8.601   7.133  1.00  7.41           H  
ATOM   2491 HD12 ILE H 118       8.775   9.839   6.463  1.00  6.78           H  
ATOM   2492 HD13 ILE H 118       8.313   8.147   6.360  1.00  7.10           H  
ATOM   2493  N   HIS H 119       8.653  10.797  12.832  1.00 18.13           N  
ATOM   2494  CA  HIS H 119       8.996  11.807  13.874  1.00 17.14           C  
ATOM   2495  C   HIS H 119       9.901  11.104  14.932  1.00 14.66           C  
ATOM   2496  O   HIS H 119       9.571   9.999  15.325  1.00 12.02           O  
ATOM   2497  CB  HIS H 119       7.648  12.281  14.457  1.00 15.13           C  
ATOM   2498  CG  HIS H 119       7.868  13.601  15.135  1.00 18.65           C  
ATOM   2499  ND1 HIS H 119       7.815  14.739  14.539  1.00 19.72           N  
ATOM   2500  CD2 HIS H 119       8.170  13.902  16.441  1.00 19.05           C  
ATOM   2501  CE1 HIS H 119       8.069  15.681  15.389  1.00 19.16           C  
ATOM   2502  NE2 HIS H 119       8.296  15.210  16.590  1.00 21.89           N  
ATOM   2503  H   HIS H 119       8.744   9.846  13.077  1.00 18.87           H  
ATOM   2504  HA  HIS H 119       9.537  12.619  13.412  1.00 16.93           H  
ATOM   2505  HB2 HIS H 119       6.912  12.400  13.679  1.00 15.69           H  
ATOM   2506  HB3 HIS H 119       7.290  11.570  15.191  1.00 17.61           H  
ATOM   2507  HD2 HIS H 119       8.288  13.175  17.231  1.00 19.77           H  
ATOM   2508  HE1 HIS H 119       8.085  16.726  15.126  1.00 20.89           H  
ATOM   2509  HE2 HIS H 119       8.576  15.707  17.512  1.00 22.73           H  
ATOM   2510  N   PRO H 120      10.981  11.672  15.392  1.00 11.61           N  
ATOM   2511  CA  PRO H 120      11.869  10.989  16.333  1.00  6.93           C  
ATOM   2512  C   PRO H 120      11.328  10.920  17.748  1.00 11.55           C  
ATOM   2513  O   PRO H 120      10.444  11.656  18.143  1.00  9.91           O  
ATOM   2514  CB  PRO H 120      13.189  11.766  16.219  1.00  8.84           C  
ATOM   2515  CG  PRO H 120      12.686  13.198  15.991  1.00 10.49           C  
ATOM   2516  CD  PRO H 120      11.471  13.034  15.049  1.00  8.71           C  
ATOM   2517  HA  PRO H 120      12.015   9.980  15.975  1.00  9.79           H  
ATOM   2518  HB2 PRO H 120      13.763  11.703  17.131  1.00  7.71           H  
ATOM   2519  HB3 PRO H 120      13.781  11.428  15.382  1.00  6.23           H  
ATOM   2520  HG2 PRO H 120      12.390  13.658  16.923  1.00 11.18           H  
ATOM   2521  HG3 PRO H 120      13.448  13.792  15.504  1.00 12.13           H  
ATOM   2522  HD2 PRO H 120      10.701  13.763  15.269  1.00 10.90           H  
ATOM   2523  HD3 PRO H 120      11.746  13.069  14.002  1.00  9.89           H  
ATOM   2524  N   VAL H 121      11.900  10.030  18.493  1.00 14.46           N  
ATOM   2525  CA  VAL H 121      11.475   9.848  19.886  1.00 13.78           C  
ATOM   2526  C   VAL H 121      12.566  10.531  20.678  1.00 12.02           C  
ATOM   2527  O   VAL H 121      13.639  10.786  20.153  1.00 17.06           O  
ATOM   2528  CB  VAL H 121      11.369   8.289  20.171  1.00  6.08           C  
ATOM   2529  CG1 VAL H 121      12.724   7.586  19.995  1.00  6.96           C  
ATOM   2530  CG2 VAL H 121      10.737   7.953  21.541  1.00  7.36           C  
ATOM   2531  H   VAL H 121      12.625   9.476  18.130  1.00 13.34           H  
ATOM   2532  HA  VAL H 121      10.526  10.337  20.036  1.00 11.57           H  
ATOM   2533  HB  VAL H 121      10.708   7.883  19.426  1.00 10.19           H  
ATOM   2534 HG11 VAL H 121      13.464   7.988  20.669  1.00  8.62           H  
ATOM   2535 HG12 VAL H 121      13.089   7.692  18.984  1.00  8.33           H  
ATOM   2536 HG13 VAL H 121      12.611   6.529  20.199  1.00  8.53           H  
ATOM   2537 HG21 VAL H 121       9.732   8.353  21.588  1.00  7.63           H  
ATOM   2538 HG22 VAL H 121      11.317   8.359  22.357  1.00  7.42           H  
ATOM   2539 HG23 VAL H 121      10.667   6.883  21.664  1.00  8.79           H  
ATOM   2540  N   CYS H 122      12.278  10.792  21.915  1.00  9.74           N  
ATOM   2541  CA  CYS H 122      13.255  11.462  22.795  1.00 13.59           C  
ATOM   2542  C   CYS H 122      14.044  10.423  23.559  1.00 14.97           C  
ATOM   2543  O   CYS H 122      13.529   9.369  23.886  1.00 12.34           O  
ATOM   2544  CB  CYS H 122      12.532  12.372  23.840  1.00 12.52           C  
ATOM   2545  SG  CYS H 122      11.471  13.725  23.301  1.00  2.33           S  
ATOM   2546  H   CYS H 122      11.402  10.549  22.298  1.00 13.96           H  
ATOM   2547  HA  CYS H 122      13.913  12.047  22.179  1.00 14.77           H  
ATOM   2548  HB2 CYS H 122      11.902  11.742  24.455  1.00  8.74           H  
ATOM   2549  HB3 CYS H 122      13.280  12.793  24.495  1.00 10.67           H  
ATOM   2550  N   LEU H 123      15.265  10.754  23.846  1.00 19.95           N  
ATOM   2551  CA  LEU H 123      16.140   9.825  24.602  1.00 20.48           C  
ATOM   2552  C   LEU H 123      16.072  10.423  25.997  1.00 19.16           C  
ATOM   2553  O   LEU H 123      16.063  11.640  26.147  1.00 11.80           O  
ATOM   2554  CB  LEU H 123      17.594   9.873  24.210  1.00 22.50           C  
ATOM   2555  CG  LEU H 123      17.883   9.282  22.835  1.00 24.58           C  
ATOM   2556  CD1 LEU H 123      19.419   9.283  22.647  1.00 27.83           C  
ATOM   2557  CD2 LEU H 123      17.420   7.828  22.767  1.00 25.48           C  
ATOM   2558  H   LEU H 123      15.619  11.626  23.585  1.00 21.22           H  
ATOM   2559  HA  LEU H 123      15.724   8.829  24.592  1.00 21.17           H  
ATOM   2560  HB2 LEU H 123      17.918  10.904  24.254  1.00 25.52           H  
ATOM   2561  HB3 LEU H 123      18.150   9.335  24.968  1.00 23.86           H  
ATOM   2562  HG  LEU H 123      17.407   9.867  22.064  1.00 25.42           H  
ATOM   2563 HD11 LEU H 123      19.914   8.681  23.400  1.00 27.26           H  
ATOM   2564 HD12 LEU H 123      19.817  10.286  22.715  1.00 29.17           H  
ATOM   2565 HD13 LEU H 123      19.686   8.890  21.675  1.00 28.03           H  
ATOM   2566 HD21 LEU H 123      16.351   7.752  22.909  1.00 25.21           H  
ATOM   2567 HD22 LEU H 123      17.918   7.226  23.517  1.00 24.96           H  
ATOM   2568 HD23 LEU H 123      17.648   7.406  21.798  1.00 25.55           H  
ATOM   2569  N   PRO H 124      16.032   9.576  26.990  1.00 16.56           N  
ATOM   2570  CA  PRO H 124      15.682  10.012  28.341  1.00 17.17           C  
ATOM   2571  C   PRO H 124      16.902  10.717  28.960  1.00 20.16           C  
ATOM   2572  O   PRO H 124      18.030  10.511  28.552  1.00 13.23           O  
ATOM   2573  CB  PRO H 124      15.338   8.757  29.074  1.00 15.67           C  
ATOM   2574  CG  PRO H 124      16.366   7.748  28.429  1.00 15.95           C  
ATOM   2575  CD  PRO H 124      16.337   8.108  26.924  1.00 16.06           C  
ATOM   2576  HA  PRO H 124      14.843  10.692  28.286  1.00 18.30           H  
ATOM   2577  HB2 PRO H 124      15.503   8.867  30.136  1.00 15.48           H  
ATOM   2578  HB3 PRO H 124      14.315   8.457  28.895  1.00 15.29           H  
ATOM   2579  HG2 PRO H 124      17.367   7.867  28.819  1.00 16.64           H  
ATOM   2580  HG3 PRO H 124      16.042   6.727  28.572  1.00 16.19           H  
ATOM   2581  HD2 PRO H 124      17.292   7.935  26.451  1.00 15.03           H  
ATOM   2582  HD3 PRO H 124      15.557   7.576  26.394  1.00 15.35           H  
ATOM   2583  N   ASP H 125      16.644  11.525  29.931  1.00 25.06           N  
ATOM   2584  CA  ASP H 125      17.734  12.241  30.611  1.00 27.03           C  
ATOM   2585  C   ASP H 125      17.678  11.581  32.006  1.00 31.34           C  
ATOM   2586  O   ASP H 125      16.657  10.998  32.358  1.00 30.39           O  
ATOM   2587  CB  ASP H 125      17.389  13.747  30.642  1.00 29.91           C  
ATOM   2588  CG  ASP H 125      16.045  13.963  31.349  1.00 32.85           C  
ATOM   2589  OD1 ASP H 125      16.035  13.847  32.557  1.00 38.67           O  
ATOM   2590  OD2 ASP H 125      15.086  14.228  30.653  1.00 36.14           O  
ATOM   2591  H   ASP H 125      15.723  11.664  30.224  1.00 23.24           H  
ATOM   2592  HA  ASP H 125      18.680  12.027  30.137  1.00 28.64           H  
ATOM   2593  HB2 ASP H 125      18.156  14.282  31.183  1.00 30.77           H  
ATOM   2594  HB3 ASP H 125      17.337  14.158  29.642  1.00 30.76           H  
ATOM   2595  N   ARG H 126      18.750  11.686  32.750  1.00 31.77           N  
ATOM   2596  CA  ARG H 126      18.861  11.110  34.117  1.00 29.88           C  
ATOM   2597  C   ARG H 126      17.594  11.219  34.933  1.00 27.25           C  
ATOM   2598  O   ARG H 126      17.126  10.259  35.497  1.00 29.67           O  
ATOM   2599  CB  ARG H 126      20.065  11.824  34.842  1.00 33.14           C  
ATOM   2600  CG  ARG H 126      20.391  11.176  36.225  0.54 35.77           C  
ATOM   2601  CD  ARG H 126      21.764  11.679  36.790  0.54 38.33           C  
ATOM   2602  NE  ARG H 126      21.875  11.186  38.205  0.54 42.22           N  
ATOM   2603  CZ  ARG H 126      22.958  11.359  38.929  0.54 44.60           C  
ATOM   2604  NH1 ARG H 126      24.035  11.898  38.417  0.54 46.47           N  
ATOM   2605  NH2 ARG H 126      22.925  10.972  40.176  0.54 44.37           N  
ATOM   2606  H   ARG H 126      19.524  12.159  32.387  1.00 32.67           H  
ATOM   2607  HA  ARG H 126      19.084  10.059  33.997  1.00 30.67           H  
ATOM   2608  HB2 ARG H 126      20.937  11.766  34.212  1.00 33.42           H  
ATOM   2609  HB3 ARG H 126      19.835  12.864  34.973  1.00 31.56           H  
ATOM   2610  HG2 ARG H 126      19.612  11.410  36.936  0.54 35.69           H  
ATOM   2611  HG3 ARG H 126      20.444  10.100  36.132  0.54 37.02           H  
ATOM   2612  HD2 ARG H 126      22.586  11.255  36.226  0.54 37.30           H  
ATOM   2613  HD3 ARG H 126      21.857  12.755  36.790  0.54 39.16           H  
ATOM   2614  HE  ARG H 126      21.112  10.717  38.604  0.54 41.92           H  
ATOM   2615 HH11 ARG H 126      24.848  12.020  38.985  0.54 45.64           H  
ATOM   2616 HH12 ARG H 126      24.049  12.190  37.460  0.54 47.25           H  
ATOM   2617 HH21 ARG H 126      23.732  11.087  40.757  0.54 47.40           H  
ATOM   2618 HH22 ARG H 126      22.094  10.562  40.551  0.54 44.83           H  
ATOM   2619  N   GLU H 127      17.045  12.387  34.982  1.00 28.28           N  
ATOM   2620  CA  GLU H 127      15.791  12.590  35.783  1.00 29.35           C  
ATOM   2621  C   GLU H 127      14.573  11.841  35.280  1.00 29.08           C  
ATOM   2622  O   GLU H 127      13.835  11.268  36.055  1.00 27.09           O  
ATOM   2623  CB  GLU H 127      15.401  14.110  35.848  1.00 36.01           C  
ATOM   2624  CG  GLU H 127      16.543  15.036  36.362  1.00 39.92           C  
ATOM   2625  CD  GLU H 127      17.734  15.237  35.340  1.00 42.34           C  
ATOM   2626  OE1 GLU H 127      18.839  14.852  35.681  1.00 46.57           O  
ATOM   2627  OE2 GLU H 127      17.501  15.768  34.268  1.00 41.83           O  
ATOM   2628  H   GLU H 127      17.464  13.118  34.491  1.00 28.81           H  
ATOM   2629  HA  GLU H 127      15.985  12.231  36.784  1.00 29.77           H  
ATOM   2630  HB2 GLU H 127      15.035  14.457  34.894  1.00 37.69           H  
ATOM   2631  HB3 GLU H 127      14.576  14.190  36.547  1.00 33.81           H  
ATOM   2632  HG2 GLU H 127      16.110  15.999  36.587  1.00 39.49           H  
ATOM   2633  HG3 GLU H 127      16.923  14.622  37.288  1.00 40.46           H  
ATOM   2634  N   THR H 128      14.372  11.858  33.996  1.00 30.55           N  
ATOM   2635  CA  THR H 128      13.183  11.136  33.450  1.00 28.63           C  
ATOM   2636  C   THR H 128      13.392   9.647  33.716  1.00 22.27           C  
ATOM   2637  O   THR H 128      12.472   8.933  34.066  1.00 16.19           O  
ATOM   2638  CB  THR H 128      13.077  11.453  31.914  1.00 31.93           C  
ATOM   2639  OG1 THR H 128      12.771  12.852  31.814  1.00 34.64           O  
ATOM   2640  CG2 THR H 128      11.843  10.777  31.260  1.00 31.32           C  
ATOM   2641  H   THR H 128      14.985  12.328  33.408  1.00 28.71           H  
ATOM   2642  HA  THR H 128      12.305  11.454  34.003  1.00 26.92           H  
ATOM   2643  HB  THR H 128      13.990  11.216  31.386  1.00 31.16           H  
ATOM   2644  HG1 THR H 128      13.570  13.375  31.675  1.00 33.72           H  
ATOM   2645 HG21 THR H 128      10.931  11.093  31.746  1.00 32.35           H  
ATOM   2646 HG22 THR H 128      11.916   9.702  31.358  1.00 33.06           H  
ATOM   2647 HG23 THR H 128      11.785  11.020  30.210  1.00 32.12           H  
ATOM   2648  N   ALA H 129      14.607   9.211  33.537  1.00 22.08           N  
ATOM   2649  CA  ALA H 129      14.895   7.781  33.774  1.00 22.88           C  
ATOM   2650  C   ALA H 129      14.570   7.473  35.224  1.00 24.60           C  
ATOM   2651  O   ALA H 129      13.928   6.497  35.542  1.00 22.79           O  
ATOM   2652  CB  ALA H 129      16.371   7.509  33.476  1.00 24.33           C  
ATOM   2653  H   ALA H 129      15.315   9.831  33.259  1.00 22.04           H  
ATOM   2654  HA  ALA H 129      14.251   7.183  33.164  1.00 23.08           H  
ATOM   2655  HB1 ALA H 129      17.006   8.091  34.129  1.00 24.05           H  
ATOM   2656  HB2 ALA H 129      16.611   7.748  32.451  1.00 24.51           H  
ATOM   2657  HB3 ALA H 129      16.578   6.464  33.653  1.00 24.94           H  
ATOM   2658  N   ALA H 129A     15.032   8.340  36.064  1.00 25.86           N  
ATOM   2659  CA  ALA H 129A     14.790   8.152  37.514  1.00 23.97           C  
ATOM   2660  C   ALA H 129A     13.349   8.126  37.917  1.00 23.69           C  
ATOM   2661  O   ALA H 129A     12.986   7.367  38.784  1.00 26.44           O  
ATOM   2662  CB  ALA H 129A     15.461   9.268  38.318  1.00 22.57           C  
ATOM   2663  H   ALA H 129A     15.532   9.117  35.738  1.00 25.64           H  
ATOM   2664  HA  ALA H 129A     15.208   7.191  37.784  1.00 24.30           H  
ATOM   2665  HB1 ALA H 129A     15.054  10.228  38.037  1.00 22.50           H  
ATOM   2666  HB2 ALA H 129A     16.527   9.261  38.166  1.00 22.58           H  
ATOM   2667  HB3 ALA H 129A     15.255   9.104  39.366  1.00 24.56           H  
ATOM   2668  N   SER H 129B     12.532   8.929  37.330  1.00 24.74           N  
ATOM   2669  CA  SER H 129B     11.109   8.894  37.750  1.00 26.33           C  
ATOM   2670  C   SER H 129B     10.234   7.871  37.064  1.00 23.80           C  
ATOM   2671  O   SER H 129B      9.278   7.442  37.682  1.00 22.43           O  
ATOM   2672  CB  SER H 129B     10.500  10.308  37.536  1.00 30.32           C  
ATOM   2673  OG  SER H 129B     11.035  10.723  36.284  1.00 38.25           O  
ATOM   2674  H   SER H 129B     12.812   9.559  36.627  1.00 25.27           H  
ATOM   2675  HA  SER H 129B     11.080   8.682  38.809  1.00 25.58           H  
ATOM   2676  HB2 SER H 129B      9.418  10.272  37.476  1.00 30.76           H  
ATOM   2677  HB3 SER H 129B     10.799  10.992  38.317  1.00 32.99           H  
ATOM   2678  HG  SER H 129B     11.153  11.682  36.243  1.00 35.90           H  
ATOM   2679  N   LEU H 129C     10.547   7.486  35.854  1.00 22.96           N  
ATOM   2680  CA  LEU H 129C      9.677   6.494  35.156  1.00 23.22           C  
ATOM   2681  C   LEU H 129C     10.097   5.036  35.215  1.00 21.38           C  
ATOM   2682  O   LEU H 129C      9.239   4.169  35.158  1.00 17.69           O  
ATOM   2683  CB  LEU H 129C      9.567   6.914  33.664  1.00 24.04           C  
ATOM   2684  CG  LEU H 129C      8.970   8.359  33.469  1.00 24.52           C  
ATOM   2685  CD1 LEU H 129C      9.027   8.728  31.977  1.00 25.76           C  
ATOM   2686  CD2 LEU H 129C      7.498   8.401  33.906  1.00 22.95           C  
ATOM   2687  H   LEU H 129C     11.349   7.860  35.422  1.00 23.38           H  
ATOM   2688  HA  LEU H 129C      8.692   6.555  35.590  1.00 22.85           H  
ATOM   2689  HB2 LEU H 129C     10.563   6.884  33.241  1.00 23.03           H  
ATOM   2690  HB3 LEU H 129C      8.966   6.183  33.140  1.00 24.69           H  
ATOM   2691  HG  LEU H 129C      9.557   9.074  34.034  1.00 24.59           H  
ATOM   2692 HD11 LEU H 129C      8.453   8.027  31.388  1.00 25.21           H  
ATOM   2693 HD12 LEU H 129C     10.049   8.709  31.624  1.00 24.64           H  
ATOM   2694 HD13 LEU H 129C      8.635   9.722  31.825  1.00 25.38           H  
ATOM   2695 HD21 LEU H 129C      7.399   8.151  34.952  1.00 23.85           H  
ATOM   2696 HD22 LEU H 129C      6.908   7.700  33.331  1.00 23.71           H  
ATOM   2697 HD23 LEU H 129C      7.101   9.392  33.763  1.00 23.83           H  
ATOM   2698  N   LEU H 130      11.361   4.762  35.328  1.00 22.46           N  
ATOM   2699  CA  LEU H 130      11.750   3.322  35.367  1.00 21.72           C  
ATOM   2700  C   LEU H 130      11.523   2.754  36.749  1.00 23.03           C  
ATOM   2701  O   LEU H 130      12.456   2.463  37.463  1.00 24.12           O  
ATOM   2702  CB  LEU H 130      13.242   3.128  34.997  1.00 21.67           C  
ATOM   2703  CG  LEU H 130      13.503   3.016  33.500  1.00 23.12           C  
ATOM   2704  CD1 LEU H 130      14.990   2.670  33.355  1.00 24.21           C  
ATOM   2705  CD2 LEU H 130      12.755   1.850  32.853  1.00 24.60           C  
ATOM   2706  H   LEU H 130      12.036   5.475  35.395  1.00 22.31           H  
ATOM   2707  HA  LEU H 130      11.114   2.780  34.688  1.00 22.70           H  
ATOM   2708  HB2 LEU H 130      13.786   3.972  35.401  1.00 22.47           H  
ATOM   2709  HB3 LEU H 130      13.619   2.245  35.497  1.00 22.17           H  
ATOM   2710  HG  LEU H 130      13.255   3.952  33.025  1.00 22.96           H  
ATOM   2711 HD11 LEU H 130      15.228   1.755  33.882  1.00 25.52           H  
ATOM   2712 HD12 LEU H 130      15.597   3.463  33.773  1.00 23.53           H  
ATOM   2713 HD13 LEU H 130      15.266   2.536  32.320  1.00 23.77           H  
ATOM   2714 HD21 LEU H 130      11.690   1.986  32.909  1.00 24.51           H  
ATOM   2715 HD22 LEU H 130      13.022   0.923  33.344  1.00 23.86           H  
ATOM   2716 HD23 LEU H 130      13.018   1.760  31.809  1.00 24.92           H  
ATOM   2717  N   GLN H 131      10.282   2.603  37.102  1.00 23.51           N  
ATOM   2718  CA  GLN H 131       9.964   2.051  38.435  1.00 24.71           C  
ATOM   2719  C   GLN H 131       9.119   0.806  38.213  1.00 21.18           C  
ATOM   2720  O   GLN H 131       8.345   0.745  37.288  1.00 17.60           O  
ATOM   2721  CB  GLN H 131       9.214   3.130  39.242  1.00 24.54           C  
ATOM   2722  CG  GLN H 131      10.265   4.164  39.716  0.61 27.58           C  
ATOM   2723  CD  GLN H 131       9.588   5.140  40.662  0.61 30.74           C  
ATOM   2724  OE1 GLN H 131       9.102   4.764  41.708  0.61 33.60           O  
ATOM   2725  NE2 GLN H 131       9.515   6.396  40.357  0.61 31.01           N  
ATOM   2726  H   GLN H 131       9.560   2.843  36.482  1.00 23.93           H  
ATOM   2727  HA  GLN H 131      10.877   1.766  38.939  1.00 24.01           H  
ATOM   2728  HB2 GLN H 131       8.463   3.612  38.634  1.00 25.27           H  
ATOM   2729  HB3 GLN H 131       8.716   2.690  40.094  1.00 25.89           H  
ATOM   2730  HG2 GLN H 131      11.060   3.675  40.262  0.61 28.15           H  
ATOM   2731  HG3 GLN H 131      10.695   4.698  38.882  0.61 28.54           H  
ATOM   2732 HE21 GLN H 131       9.083   7.022  40.972  0.61 30.05           H  
ATOM   2733 HE22 GLN H 131       9.894   6.718  39.511  0.61 30.98           H  
ATOM   2734  N   ALA H 132       9.290  -0.159  39.073  1.00 23.02           N  
ATOM   2735  CA  ALA H 132       8.519  -1.422  38.944  1.00 18.95           C  
ATOM   2736  C   ALA H 132       7.039  -1.110  39.033  1.00 18.35           C  
ATOM   2737  O   ALA H 132       6.627  -0.401  39.933  1.00 15.31           O  
ATOM   2738  CB  ALA H 132       8.870  -2.370  40.071  1.00 18.14           C  
ATOM   2739  H   ALA H 132       9.930  -0.047  39.810  1.00 21.84           H  
ATOM   2740  HA  ALA H 132       8.746  -1.862  37.982  1.00 19.59           H  
ATOM   2741  HB1 ALA H 132       8.621  -1.906  41.016  1.00 19.11           H  
ATOM   2742  HB2 ALA H 132       9.928  -2.591  40.039  1.00 19.99           H  
ATOM   2743  HB3 ALA H 132       8.295  -3.276  39.965  1.00 19.08           H  
ATOM   2744  N   GLY H 133       6.284  -1.654  38.115  1.00 16.57           N  
ATOM   2745  CA  GLY H 133       4.820  -1.407  38.124  1.00 17.74           C  
ATOM   2746  C   GLY H 133       4.403  -0.406  37.064  1.00 17.22           C  
ATOM   2747  O   GLY H 133       3.268  -0.393  36.621  1.00 19.21           O  
ATOM   2748  H   GLY H 133       6.685  -2.218  37.418  1.00 16.77           H  
ATOM   2749  HA2 GLY H 133       4.314  -2.340  37.930  1.00 17.88           H  
ATOM   2750  HA3 GLY H 133       4.534  -1.022  39.093  1.00 16.80           H  
ATOM   2751  N   TYR H 134       5.323   0.416  36.671  1.00 18.88           N  
ATOM   2752  CA  TYR H 134       4.975   1.426  35.636  1.00 19.75           C  
ATOM   2753  C   TYR H 134       4.975   0.696  34.310  1.00 16.19           C  
ATOM   2754  O   TYR H 134       5.789  -0.188  34.109  1.00 20.47           O  
ATOM   2755  CB  TYR H 134       6.039   2.549  35.652  1.00 21.12           C  
ATOM   2756  CG  TYR H 134       5.930   3.494  36.855  1.00 20.71           C  
ATOM   2757  CD1 TYR H 134       5.262   3.184  38.023  1.00 20.21           C  
ATOM   2758  CD2 TYR H 134       6.539   4.714  36.750  1.00 22.12           C  
ATOM   2759  CE1 TYR H 134       5.202   4.073  39.066  1.00 21.30           C  
ATOM   2760  CE2 TYR H 134       6.482   5.604  37.784  1.00 21.96           C  
ATOM   2761  CZ  TYR H 134       5.812   5.287  38.948  1.00 23.41           C  
ATOM   2762  OH  TYR H 134       5.739   6.196  39.973  1.00 24.21           O  
ATOM   2763  H   TYR H 134       6.235   0.381  37.038  1.00 19.48           H  
ATOM   2764  HA  TYR H 134       3.983   1.814  35.831  1.00 20.35           H  
ATOM   2765  HB2 TYR H 134       7.029   2.112  35.656  1.00 22.30           H  
ATOM   2766  HB3 TYR H 134       5.941   3.133  34.750  1.00 22.77           H  
ATOM   2767  HD1 TYR H 134       4.773   2.230  38.137  1.00 20.13           H  
ATOM   2768  HD2 TYR H 134       7.068   4.977  35.847  1.00 20.47           H  
ATOM   2769  HE1 TYR H 134       4.675   3.809  39.973  1.00 21.41           H  
ATOM   2770  HE2 TYR H 134       6.971   6.560  37.675  1.00 21.72           H  
ATOM   2771  HH  TYR H 134       6.373   5.922  40.652  1.00 27.14           H  
ATOM   2772  N   LYS H 135       4.098   1.078  33.448  1.00 13.82           N  
ATOM   2773  CA  LYS H 135       4.012   0.414  32.125  1.00 16.47           C  
ATOM   2774  C   LYS H 135       4.628   1.222  31.022  1.00 18.41           C  
ATOM   2775  O   LYS H 135       4.543   2.434  31.062  1.00 17.79           O  
ATOM   2776  CB  LYS H 135       2.543   0.181  31.757  1.00 14.85           C  
ATOM   2777  CG  LYS H 135       1.993  -0.861  32.677  1.00 16.48           C  
ATOM   2778  CD  LYS H 135       0.492  -0.943  32.500  1.00 17.44           C  
ATOM   2779  CE  LYS H 135       0.035  -2.004  33.455  1.00 20.36           C  
ATOM   2780  NZ  LYS H 135      -1.427  -2.025  33.408  1.00 25.35           N  
ATOM   2781  H   LYS H 135       3.474   1.813  33.651  1.00 15.57           H  
ATOM   2782  HA  LYS H 135       4.535  -0.527  32.184  1.00 15.87           H  
ATOM   2783  HB2 LYS H 135       2.016   1.115  31.903  1.00 15.22           H  
ATOM   2784  HB3 LYS H 135       2.451  -0.104  30.716  1.00 15.08           H  
ATOM   2785  HG2 LYS H 135       2.439  -1.816  32.432  1.00 16.47           H  
ATOM   2786  HG3 LYS H 135       2.243  -0.608  33.697  1.00 15.11           H  
ATOM   2787  HD2 LYS H 135       0.027  -0.009  32.775  1.00 17.84           H  
ATOM   2788  HD3 LYS H 135       0.224  -1.211  31.489  1.00 18.25           H  
ATOM   2789  HE2 LYS H 135       0.406  -2.975  33.168  1.00 20.88           H  
ATOM   2790  HE3 LYS H 135       0.336  -1.785  34.470  1.00 20.26           H  
ATOM   2791  HZ1 LYS H 135      -1.763  -1.303  32.739  1.00 24.10           H  
ATOM   2792  HZ2 LYS H 135      -1.799  -1.821  34.358  1.00 24.83           H  
ATOM   2793  HZ3 LYS H 135      -1.743  -2.966  33.099  1.00 25.90           H  
ATOM   2794  N   GLY H 136       5.184   0.483  30.100  1.00 12.88           N  
ATOM   2795  CA  GLY H 136       5.851   0.994  28.908  1.00 15.66           C  
ATOM   2796  C   GLY H 136       5.145   0.331  27.732  1.00 13.06           C  
ATOM   2797  O   GLY H 136       4.288  -0.492  27.966  1.00 14.76           O  
ATOM   2798  H   GLY H 136       5.149  -0.494  30.195  1.00 17.55           H  
ATOM   2799  HA2 GLY H 136       5.719   2.063  28.844  1.00 16.12           H  
ATOM   2800  HA3 GLY H 136       6.893   0.736  28.924  1.00 14.89           H  
ATOM   2801  N   ARG H 137       5.527   0.700  26.538  1.00 15.52           N  
ATOM   2802  CA  ARG H 137       4.923   0.148  25.309  1.00  7.07           C  
ATOM   2803  C   ARG H 137       5.969  -0.345  24.376  1.00 14.16           C  
ATOM   2804  O   ARG H 137       6.968   0.326  24.222  1.00  2.00           O  
ATOM   2805  CB  ARG H 137       4.094   1.290  24.724  1.00  8.73           C  
ATOM   2806  CG  ARG H 137       3.615   1.086  23.294  1.00  6.98           C  
ATOM   2807  CD  ARG H 137       2.784   2.314  22.802  1.00 11.47           C  
ATOM   2808  NE  ARG H 137       1.518   2.398  23.588  1.00 12.32           N  
ATOM   2809  CZ  ARG H 137       0.618   3.319  23.317  1.00 15.33           C  
ATOM   2810  NH1 ARG H 137       0.912   4.216  22.432  1.00 17.14           N  
ATOM   2811  NH2 ARG H 137      -0.543   3.339  23.924  1.00 16.38           N  
ATOM   2812  H   ARG H 137       6.243   1.363  26.438  1.00 10.93           H  
ATOM   2813  HA  ARG H 137       4.287  -0.683  25.590  1.00 10.83           H  
ATOM   2814  HB2 ARG H 137       3.210   1.355  25.349  1.00 10.07           H  
ATOM   2815  HB3 ARG H 137       4.639   2.214  24.804  1.00 10.91           H  
ATOM   2816  HG2 ARG H 137       4.450   0.931  22.628  1.00  9.55           H  
ATOM   2817  HG3 ARG H 137       2.974   0.218  23.285  1.00  9.41           H  
ATOM   2818  HD2 ARG H 137       3.338   3.235  22.944  1.00 11.23           H  
ATOM   2819  HD3 ARG H 137       2.544   2.220  21.752  1.00  9.84           H  
ATOM   2820  HE  ARG H 137       1.360   1.760  24.313  1.00 12.79           H  
ATOM   2821 HH11 ARG H 137       0.246   4.919  22.213  1.00 12.74           H  
ATOM   2822 HH12 ARG H 137       1.801   4.201  21.973  1.00 13.62           H  
ATOM   2823 HH21 ARG H 137      -1.215   4.039  23.704  1.00 16.45           H  
ATOM   2824 HH22 ARG H 137      -0.757   2.649  24.616  1.00 19.14           H  
ATOM   2825  N   VAL H 138       5.713  -1.461  23.779  1.00  8.72           N  
ATOM   2826  CA  VAL H 138       6.652  -2.083  22.819  1.00 13.68           C  
ATOM   2827  C   VAL H 138       5.904  -2.267  21.528  1.00  8.27           C  
ATOM   2828  O   VAL H 138       4.739  -2.623  21.524  1.00  2.04           O  
ATOM   2829  CB  VAL H 138       7.122  -3.479  23.363  1.00 10.52           C  
ATOM   2830  CG1 VAL H 138       8.305  -4.014  22.493  1.00 11.16           C  
ATOM   2831  CG2 VAL H 138       7.573  -3.352  24.773  1.00 14.45           C  
ATOM   2832  H   VAL H 138       4.862  -1.926  23.952  1.00 14.11           H  
ATOM   2833  HA  VAL H 138       7.471  -1.394  22.645  1.00 12.02           H  
ATOM   2834  HB  VAL H 138       6.310  -4.189  23.305  1.00 11.12           H  
ATOM   2835 HG11 VAL H 138       9.149  -3.333  22.496  1.00 10.56           H  
ATOM   2836 HG12 VAL H 138       7.988  -4.130  21.466  1.00 10.86           H  
ATOM   2837 HG13 VAL H 138       8.640  -4.978  22.857  1.00 11.58           H  
ATOM   2838 HG21 VAL H 138       6.750  -3.049  25.399  1.00 14.91           H  
ATOM   2839 HG22 VAL H 138       8.346  -2.603  24.809  1.00 13.54           H  
ATOM   2840 HG23 VAL H 138       7.971  -4.289  25.141  1.00 13.97           H  
ATOM   2841  N   THR H 139       6.539  -2.025  20.437  1.00  3.95           N  
ATOM   2842  CA  THR H 139       5.860  -2.200  19.159  1.00  7.32           C  
ATOM   2843  C   THR H 139       6.756  -3.014  18.221  1.00  7.51           C  
ATOM   2844  O   THR H 139       7.975  -3.097  18.386  1.00 13.03           O  
ATOM   2845  CB  THR H 139       5.543  -0.812  18.574  1.00  7.69           C  
ATOM   2846  OG1 THR H 139       6.679  -0.042  18.919  1.00  7.29           O  
ATOM   2847  CG2 THR H 139       4.428  -0.125  19.394  1.00  6.61           C  
ATOM   2848  H   THR H 139       7.474  -1.730  20.432  1.00  8.10           H  
ATOM   2849  HA  THR H 139       4.942  -2.754  19.313  1.00  9.26           H  
ATOM   2850  HB  THR H 139       5.370  -0.812  17.507  1.00  8.01           H  
ATOM   2851  HG1 THR H 139       7.197   0.037  18.096  1.00  7.43           H  
ATOM   2852 HG21 THR H 139       4.721  -0.007  20.422  1.00  7.65           H  
ATOM   2853 HG22 THR H 139       3.542  -0.741  19.340  1.00  8.62           H  
ATOM   2854 HG23 THR H 139       4.214   0.838  18.954  1.00  9.19           H  
ATOM   2855  N   GLY H 140       6.157  -3.608  17.233  1.00  9.29           N  
ATOM   2856  CA  GLY H 140       6.989  -4.411  16.290  1.00  8.20           C  
ATOM   2857  C   GLY H 140       6.127  -5.218  15.361  1.00  9.69           C  
ATOM   2858  O   GLY H 140       4.936  -5.331  15.540  1.00  5.27           O  
ATOM   2859  H   GLY H 140       5.181  -3.541  17.091  1.00  6.68           H  
ATOM   2860  HA2 GLY H 140       7.583  -3.726  15.699  1.00 10.22           H  
ATOM   2861  HA3 GLY H 140       7.654  -5.039  16.855  1.00  9.85           H  
ATOM   2862  N   TRP H 141       6.767  -5.752  14.373  1.00  2.09           N  
ATOM   2863  CA  TRP H 141       6.150  -6.596  13.288  1.00 10.32           C  
ATOM   2864  C   TRP H 141       6.648  -8.037  13.431  1.00 16.62           C  
ATOM   2865  O   TRP H 141       6.650  -8.781  12.470  1.00 15.78           O  
ATOM   2866  CB  TRP H 141       6.602  -6.054  11.913  1.00 11.77           C  
ATOM   2867  CG  TRP H 141       5.994  -4.703  11.497  1.00 15.31           C  
ATOM   2868  CD1 TRP H 141       4.698  -4.527  11.121  1.00 14.22           C  
ATOM   2869  CD2 TRP H 141       6.648  -3.507  11.417  1.00 12.03           C  
ATOM   2870  NE1 TRP H 141       4.637  -3.240  10.833  1.00 13.66           N  
ATOM   2871  CE2 TRP H 141       5.746  -2.542  10.976  1.00 16.57           C  
ATOM   2872  CE3 TRP H 141       7.960  -3.128  11.685  1.00 15.71           C  
ATOM   2873  CZ2 TRP H 141       6.150  -1.225  10.807  1.00 15.50           C  
ATOM   2874  CZ3 TRP H 141       8.361  -1.795  11.510  1.00 10.58           C  
ATOM   2875  CH2 TRP H 141       7.439  -0.850  11.068  1.00 16.33           C  
ATOM   2876  H   TRP H 141       7.734  -5.585  14.316  1.00  7.52           H  
ATOM   2877  HA  TRP H 141       5.074  -6.570  13.380  1.00 12.77           H  
ATOM   2878  HB2 TRP H 141       7.679  -5.948  11.920  1.00 11.43           H  
ATOM   2879  HB3 TRP H 141       6.365  -6.784  11.157  1.00 11.13           H  
ATOM   2880  HD1 TRP H 141       3.900  -5.256  11.067  1.00 13.45           H  
ATOM   2881  HE1 TRP H 141       3.794  -2.829  10.523  1.00 16.93           H  
ATOM   2882  HE3 TRP H 141       8.674  -3.865  12.028  1.00 12.44           H  
ATOM   2883  HZ2 TRP H 141       5.442  -0.486  10.466  1.00 19.50           H  
ATOM   2884  HZ3 TRP H 141       9.382  -1.511  11.728  1.00 12.14           H  
ATOM   2885  HH2 TRP H 141       7.724   0.179  10.930  1.00 11.81           H  
ATOM   2886  N   GLY H 142       7.034  -8.354  14.630  1.00 17.08           N  
ATOM   2887  CA  GLY H 142       7.557  -9.704  14.933  1.00 19.56           C  
ATOM   2888  C   GLY H 142       6.464 -10.700  15.083  1.00 20.31           C  
ATOM   2889  O   GLY H 142       5.306 -10.397  14.924  1.00 18.67           O  
ATOM   2890  H   GLY H 142       6.967  -7.671  15.320  1.00 17.19           H  
ATOM   2891  HA2 GLY H 142       8.182 -10.015  14.110  1.00 18.80           H  
ATOM   2892  HA3 GLY H 142       8.150  -9.681  15.832  1.00 19.03           H  
ATOM   2893  N   ASN H 143       6.889 -11.872  15.396  1.00 22.40           N  
ATOM   2894  CA  ASN H 143       5.955 -12.986  15.574  1.00 26.69           C  
ATOM   2895  C   ASN H 143       4.913 -12.715  16.596  1.00 27.22           C  
ATOM   2896  O   ASN H 143       5.122 -11.953  17.529  1.00 27.32           O  
ATOM   2897  CB  ASN H 143       6.716 -14.224  15.982  1.00 32.11           C  
ATOM   2898  CG  ASN H 143       7.696 -14.649  14.891  1.00 33.36           C  
ATOM   2899  OD1 ASN H 143       7.621 -14.255  13.743  1.00 32.08           O  
ATOM   2900  ND2 ASN H 143       8.646 -15.479  15.199  1.00 35.36           N  
ATOM   2901  H   ASN H 143       7.847 -12.026  15.514  1.00 23.31           H  
ATOM   2902  HA  ASN H 143       5.474 -13.152  14.622  1.00 26.65           H  
ATOM   2903  HB2 ASN H 143       7.261 -14.043  16.898  1.00 31.88           H  
ATOM   2904  HB3 ASN H 143       6.033 -15.044  16.152  1.00 31.64           H  
ATOM   2905 HD21 ASN H 143       9.283 -15.743  14.506  1.00 35.30           H  
ATOM   2906 HD22 ASN H 143       8.713 -15.832  16.112  1.00 33.40           H  
ATOM   2907  N   LEU H 144       3.830 -13.394  16.355  1.00 25.54           N  
ATOM   2908  CA  LEU H 144       2.605 -13.334  17.206  1.00 26.02           C  
ATOM   2909  C   LEU H 144       2.516 -14.451  18.223  1.00 28.86           C  
ATOM   2910  O   LEU H 144       1.721 -14.335  19.135  1.00 29.95           O  
ATOM   2911  CB  LEU H 144       1.326 -13.427  16.340  1.00 28.34           C  
ATOM   2912  CG  LEU H 144       1.231 -12.233  15.330  1.00 31.31           C  
ATOM   2913  CD1 LEU H 144       0.130 -12.482  14.280  1.00 31.03           C  
ATOM   2914  CD2 LEU H 144       0.825 -10.980  16.145  1.00 32.08           C  
ATOM   2915  H   LEU H 144       3.843 -13.965  15.561  1.00 25.54           H  
ATOM   2916  HA  LEU H 144       2.617 -12.406  17.751  1.00 27.85           H  
ATOM   2917  HB2 LEU H 144       1.301 -14.380  15.842  1.00 28.75           H  
ATOM   2918  HB3 LEU H 144       0.480 -13.404  17.016  1.00 28.89           H  
ATOM   2919  HG  LEU H 144       2.180 -12.066  14.834  1.00 30.55           H  
ATOM   2920 HD11 LEU H 144      -0.837 -12.594  14.756  1.00 31.37           H  
ATOM   2921 HD12 LEU H 144       0.315 -13.358  13.686  1.00 30.74           H  
ATOM   2922 HD13 LEU H 144       0.070 -11.640  13.602  1.00 30.58           H  
ATOM   2923 HD21 LEU H 144       1.574 -10.740  16.883  1.00 32.63           H  
ATOM   2924 HD22 LEU H 144      -0.117 -11.137  16.648  1.00 31.61           H  
ATOM   2925 HD23 LEU H 144       0.718 -10.121  15.503  1.00 33.23           H  
ATOM   2926  N   LYS H 145       3.285 -15.478  18.045  1.00 29.16           N  
ATOM   2927  CA  LYS H 145       3.290 -16.643  18.970  1.00 32.37           C  
ATOM   2928  C   LYS H 145       4.708 -17.128  18.919  1.00 30.78           C  
ATOM   2929  O   LYS H 145       5.407 -16.767  17.990  1.00 29.75           O  
ATOM   2930  CB  LYS H 145       2.313 -17.737  18.459  1.00 36.63           C  
ATOM   2931  CG  LYS H 145       0.878 -17.433  19.020  1.00 43.08           C  
ATOM   2932  CD  LYS H 145      -0.241 -18.118  18.181  1.00 48.28           C  
ATOM   2933  CE  LYS H 145      -0.098 -19.667  18.109  1.00 53.09           C  
ATOM   2934  NZ  LYS H 145      -1.131 -20.202  17.164  1.00 55.42           N  
ATOM   2935  H   LYS H 145       3.909 -15.508  17.292  1.00 28.87           H  
ATOM   2936  HA  LYS H 145       3.064 -16.308  19.973  1.00 33.11           H  
ATOM   2937  HB2 LYS H 145       2.338 -17.793  17.382  1.00 36.50           H  
ATOM   2938  HB3 LYS H 145       2.648 -18.701  18.825  1.00 38.00           H  
ATOM   2939  HG2 LYS H 145       0.817 -17.784  20.042  1.00 42.04           H  
ATOM   2940  HG3 LYS H 145       0.688 -16.372  19.038  1.00 43.00           H  
ATOM   2941  HD2 LYS H 145      -1.204 -17.880  18.619  1.00 47.88           H  
ATOM   2942  HD3 LYS H 145      -0.234 -17.723  17.177  1.00 48.51           H  
ATOM   2943  HE2 LYS H 145       0.884 -19.972  17.760  1.00 52.69           H  
ATOM   2944  HE3 LYS H 145      -0.264 -20.119  19.073  1.00 53.37           H  
ATOM   2945  HZ1 LYS H 145      -1.683 -19.417  16.762  1.00 54.88           H  
ATOM   2946  HZ2 LYS H 145      -1.770 -20.844  17.677  1.00 54.84           H  
ATOM   2947  HZ3 LYS H 145      -0.660 -20.722  16.397  1.00 55.11           H  
ATOM   2948  N   GLU H 146       5.075 -17.918  19.890  1.00 34.91           N  
ATOM   2949  CA  GLU H 146       6.473 -18.459  19.943  1.00 34.74           C  
ATOM   2950  C   GLU H 146       6.694 -19.342  18.712  1.00 40.29           C  
ATOM   2951  O   GLU H 146       7.739 -19.275  18.102  1.00 45.45           O  
ATOM   2952  CB  GLU H 146       6.653 -19.276  21.231  1.00 34.19           C  
ATOM   2953  CG  GLU H 146       8.161 -19.444  21.501  1.00 33.01           C  
ATOM   2954  CD  GLU H 146       8.372 -20.115  22.869  1.00 33.47           C  
ATOM   2955  OE1 GLU H 146       7.737 -19.699  23.824  1.00 36.07           O  
ATOM   2956  OE2 GLU H 146       9.178 -21.024  22.900  1.00 37.09           O  
ATOM   2957  H   GLU H 146       4.417 -18.150  20.579  1.00 34.12           H  
ATOM   2958  HA  GLU H 146       7.160 -17.627  19.892  1.00 35.06           H  
ATOM   2959  HB2 GLU H 146       6.160 -18.775  22.049  1.00 34.89           H  
ATOM   2960  HB3 GLU H 146       6.203 -20.253  21.102  1.00 35.02           H  
ATOM   2961  HG2 GLU H 146       8.596 -20.067  20.727  1.00 33.68           H  
ATOM   2962  HG3 GLU H 146       8.664 -18.490  21.488  1.00 32.70           H  
ATOM   2963  N   THR H 147       5.707 -20.139  18.429  1.00 43.52           N  
ATOM   2964  CA  THR H 147       5.632 -21.092  17.299  0.54 42.34           C  
ATOM   2965  C   THR H 147       4.097 -21.323  17.233  0.54 42.48           C  
ATOM   2966  O   THR H 147       3.466 -21.333  18.291  0.54 41.63           O  
ATOM   2967  CB  THR H 147       6.407 -22.400  17.650  0.35 43.72           C  
ATOM   2968  OG1 THR H 147       7.782 -22.038  17.764  0.35 42.46           O  
ATOM   2969  CG2 THR H 147       6.345 -23.417  16.492  0.35 44.20           C  
ATOM   2970  H   THR H 147       4.900 -20.148  18.984  1.00 41.28           H  
ATOM   2971  HA  THR H 147       5.969 -20.613  16.389  0.54 44.12           H  
ATOM   2972  HB  THR H 147       6.053 -22.830  18.576  0.35 43.56           H  
ATOM   2973  HG1 THR H 147       7.833 -21.091  17.562  0.35 42.93           H  
ATOM   2974 HG21 THR H 147       6.728 -22.992  15.578  0.35 44.69           H  
ATOM   2975 HG22 THR H 147       5.301 -23.662  16.334  0.35 44.53           H  
ATOM   2976 HG23 THR H 147       6.885 -24.319  16.731  0.35 44.71           H  
ATOM   2977  N   GLY H 155       1.208 -16.597  11.888  0.31 50.83           N  
ATOM   2978  CA  GLY H 155       1.702 -15.995  13.163  1.00 50.74           C  
ATOM   2979  C   GLY H 155       2.643 -14.773  12.949  1.00 49.73           C  
ATOM   2980  O   GLY H 155       3.570 -14.584  13.712  1.00 47.09           O  
ATOM   2981  H   GLY H 155       1.510 -17.590  11.830  0.31 52.19           H  
ATOM   2982  HA2 GLY H 155       0.854 -15.683  13.758  1.00 51.05           H  
ATOM   2983  HA3 GLY H 155       2.246 -16.751  13.716  1.00 50.68           H  
ATOM   2984  N   GLN H 156       2.384 -13.983  11.943  1.00 48.29           N  
ATOM   2985  CA  GLN H 156       3.191 -12.773  11.617  1.00 44.98           C  
ATOM   2986  C   GLN H 156       1.987 -11.833  11.389  1.00 41.90           C  
ATOM   2987  O   GLN H 156       0.992 -12.305  10.853  1.00 44.96           O  
ATOM   2988  CB  GLN H 156       3.984 -13.016  10.343  1.00 46.12           C  
ATOM   2989  CG  GLN H 156       4.934 -14.213  10.560  0.53 47.68           C  
ATOM   2990  CD  GLN H 156       5.634 -14.490   9.238  0.53 48.50           C  
ATOM   2991  OE1 GLN H 156       4.985 -14.768   8.253  0.53 49.53           O  
ATOM   2992  NE2 GLN H 156       6.926 -14.435   9.145  0.53 47.72           N  
ATOM   2993  H   GLN H 156       1.627 -14.101  11.330  1.00 47.41           H  
ATOM   2994  HA  GLN H 156       3.795 -12.457  12.457  1.00 45.75           H  
ATOM   2995  HB2 GLN H 156       3.339 -13.174   9.490  1.00 46.01           H  
ATOM   2996  HB3 GLN H 156       4.580 -12.138  10.133  1.00 45.27           H  
ATOM   2997  HG2 GLN H 156       5.674 -13.984  11.313  0.53 49.58           H  
ATOM   2998  HG3 GLN H 156       4.405 -15.104  10.847  0.53 48.52           H  
ATOM   2999 HE21 GLN H 156       7.333 -14.617   8.276  0.53 48.31           H  
ATOM   3000 HE22 GLN H 156       7.483 -14.215   9.920  0.53 45.80           H  
ATOM   3001  N   PRO H 157       2.072 -10.597  11.799  1.00 32.81           N  
ATOM   3002  CA  PRO H 157       0.931  -9.649  11.711  1.00 28.07           C  
ATOM   3003  C   PRO H 157       0.946  -8.953  10.373  1.00 24.34           C  
ATOM   3004  O   PRO H 157       1.950  -8.984   9.683  1.00 24.11           O  
ATOM   3005  CB  PRO H 157       1.180  -8.710  12.862  1.00 29.58           C  
ATOM   3006  CG  PRO H 157       2.739  -8.537  12.767  1.00 29.64           C  
ATOM   3007  CD  PRO H 157       3.267  -9.966  12.433  1.00 31.47           C  
ATOM   3008  HA  PRO H 157       0.006 -10.197  11.817  1.00 28.74           H  
ATOM   3009  HB2 PRO H 157       0.680  -7.761  12.722  1.00 29.56           H  
ATOM   3010  HB3 PRO H 157       0.874  -9.140  13.799  1.00 29.36           H  
ATOM   3011  HG2 PRO H 157       2.999  -7.842  11.982  1.00 29.81           H  
ATOM   3012  HG3 PRO H 157       3.136  -8.192  13.704  1.00 28.94           H  
ATOM   3013  HD2 PRO H 157       4.096  -9.967  11.739  1.00 31.54           H  
ATOM   3014  HD3 PRO H 157       3.529 -10.506  13.332  1.00 30.00           H  
ATOM   3015  N   SER H 158      -0.125  -8.319  10.023  1.00 22.55           N  
ATOM   3016  CA  SER H 158      -0.106  -7.622   8.706  1.00 25.39           C  
ATOM   3017  C   SER H 158       0.209  -6.155   8.959  1.00 21.71           C  
ATOM   3018  O   SER H 158       0.692  -5.454   8.094  1.00 22.22           O  
ATOM   3019  CB  SER H 158      -1.481  -7.755   8.029  1.00 28.03           C  
ATOM   3020  OG  SER H 158      -2.428  -7.438   9.051  1.00 31.86           O  
ATOM   3021  H   SER H 158      -0.924  -8.289  10.586  1.00 23.45           H  
ATOM   3022  HA  SER H 158       0.673  -8.039   8.076  1.00 25.48           H  
ATOM   3023  HB2 SER H 158      -1.576  -7.061   7.202  1.00 26.64           H  
ATOM   3024  HB3 SER H 158      -1.637  -8.765   7.672  1.00 28.01           H  
ATOM   3025  HG  SER H 158      -2.908  -6.663   8.726  1.00 32.86           H  
ATOM   3026  N   VAL H 159      -0.089  -5.755  10.158  1.00 20.79           N  
ATOM   3027  CA  VAL H 159       0.114  -4.383  10.640  1.00 18.94           C  
ATOM   3028  C   VAL H 159       0.963  -4.363  11.910  1.00 16.52           C  
ATOM   3029  O   VAL H 159       1.098  -5.361  12.589  1.00 13.99           O  
ATOM   3030  CB  VAL H 159      -1.334  -3.877  10.774  1.00 19.72           C  
ATOM   3031  CG1 VAL H 159      -1.634  -3.091  12.030  1.00 26.94           C  
ATOM   3032  CG2 VAL H 159      -1.612  -3.031   9.541  1.00 20.25           C  
ATOM   3033  H   VAL H 159      -0.462  -6.398  10.791  1.00 20.24           H  
ATOM   3034  HA  VAL H 159       0.662  -3.838   9.884  1.00 18.85           H  
ATOM   3035  HB  VAL H 159      -2.021  -4.707  10.770  1.00 20.33           H  
ATOM   3036 HG11 VAL H 159      -1.002  -2.217  12.108  1.00 26.01           H  
ATOM   3037 HG12 VAL H 159      -1.466  -3.720  12.898  1.00 26.47           H  
ATOM   3038 HG13 VAL H 159      -2.667  -2.773  12.029  1.00 25.29           H  
ATOM   3039 HG21 VAL H 159      -1.500  -3.621   8.642  1.00 18.70           H  
ATOM   3040 HG22 VAL H 159      -0.912  -2.210   9.494  1.00 19.32           H  
ATOM   3041 HG23 VAL H 159      -2.613  -2.628   9.569  1.00 19.59           H  
ATOM   3042  N   LEU H 160       1.508  -3.203  12.188  1.00 16.75           N  
ATOM   3043  CA  LEU H 160       2.364  -3.034  13.397  1.00 16.55           C  
ATOM   3044  C   LEU H 160       1.513  -3.356  14.621  1.00 15.22           C  
ATOM   3045  O   LEU H 160       0.357  -2.962  14.675  1.00 21.32           O  
ATOM   3046  CB  LEU H 160       2.871  -1.576  13.428  1.00 17.02           C  
ATOM   3047  CG  LEU H 160       3.860  -1.302  14.594  1.00 18.73           C  
ATOM   3048  CD1 LEU H 160       5.217  -1.949  14.321  1.00 14.65           C  
ATOM   3049  CD2 LEU H 160       4.037   0.222  14.765  1.00 19.48           C  
ATOM   3050  H   LEU H 160       1.338  -2.448  11.589  1.00 16.29           H  
ATOM   3051  HA  LEU H 160       3.185  -3.729  13.337  1.00 16.21           H  
ATOM   3052  HB2 LEU H 160       3.349  -1.366  12.484  1.00 17.97           H  
ATOM   3053  HB3 LEU H 160       1.998  -0.943  13.522  1.00 17.18           H  
ATOM   3054  HG  LEU H 160       3.457  -1.692  15.520  1.00 18.86           H  
ATOM   3055 HD11 LEU H 160       5.661  -1.567  13.416  1.00 15.55           H  
ATOM   3056 HD12 LEU H 160       5.107  -3.017  14.205  1.00 18.05           H  
ATOM   3057 HD13 LEU H 160       5.898  -1.772  15.139  1.00 16.09           H  
ATOM   3058 HD21 LEU H 160       3.081   0.680  14.990  1.00 20.29           H  
ATOM   3059 HD22 LEU H 160       4.431   0.669  13.862  1.00 20.05           H  
ATOM   3060 HD23 LEU H 160       4.709   0.441  15.582  1.00 18.72           H  
ATOM   3061  N   GLN H 161       2.116  -4.035  15.570  1.00 17.48           N  
ATOM   3062  CA  GLN H 161       1.426  -4.453  16.842  1.00 16.37           C  
ATOM   3063  C   GLN H 161       1.965  -3.643  18.008  1.00 14.95           C  
ATOM   3064  O   GLN H 161       3.054  -3.122  17.882  1.00 10.71           O  
ATOM   3065  CB  GLN H 161       1.699  -5.966  17.116  1.00 15.99           C  
ATOM   3066  CG  GLN H 161       1.204  -6.866  15.980  1.00 15.40           C  
ATOM   3067  CD  GLN H 161      -0.316  -6.889  16.022  1.00 15.62           C  
ATOM   3068  OE1 GLN H 161      -0.930  -7.304  16.976  1.00 19.79           O  
ATOM   3069  NE2 GLN H 161      -1.002  -6.458  15.022  1.00 14.86           N  
ATOM   3070  H   GLN H 161       3.058  -4.276  15.453  1.00 14.76           H  
ATOM   3071  HA  GLN H 161       0.368  -4.257  16.749  1.00 17.03           H  
ATOM   3072  HB2 GLN H 161       2.757  -6.114  17.259  1.00 16.19           H  
ATOM   3073  HB3 GLN H 161       1.187  -6.240  18.031  1.00 17.36           H  
ATOM   3074  HG2 GLN H 161       1.509  -6.492  15.012  1.00 14.95           H  
ATOM   3075  HG3 GLN H 161       1.566  -7.875  16.109  1.00 15.60           H  
ATOM   3076 HE21 GLN H 161      -1.974  -6.467  15.078  1.00 15.80           H  
ATOM   3077 HE22 GLN H 161      -0.552  -6.127  14.215  1.00 14.51           H  
ATOM   3078  N   VAL H 162       1.198  -3.585  19.062  1.00 14.75           N  
ATOM   3079  CA  VAL H 162       1.562  -2.838  20.301  1.00 17.98           C  
ATOM   3080  C   VAL H 162       1.058  -3.614  21.507  1.00 17.00           C  
ATOM   3081  O   VAL H 162       0.061  -4.299  21.368  1.00 24.00           O  
ATOM   3082  CB  VAL H 162       0.829  -1.464  20.427  1.00 21.06           C  
ATOM   3083  CG1 VAL H 162       1.421  -0.567  21.495  1.00 19.49           C  
ATOM   3084  CG2 VAL H 162       0.641  -0.718  19.133  1.00 24.77           C  
ATOM   3085  H   VAL H 162       0.333  -4.051  19.051  1.00 15.25           H  
ATOM   3086  HA  VAL H 162       2.638  -2.748  20.356  1.00 18.63           H  
ATOM   3087  HB  VAL H 162      -0.184  -1.673  20.755  1.00 19.09           H  
ATOM   3088 HG11 VAL H 162       2.455  -0.359  21.264  1.00 22.36           H  
ATOM   3089 HG12 VAL H 162       1.357  -1.023  22.474  1.00 20.68           H  
ATOM   3090 HG13 VAL H 162       0.870   0.361  21.529  1.00 22.22           H  
ATOM   3091 HG21 VAL H 162       0.027  -1.322  18.476  1.00 23.52           H  
ATOM   3092 HG22 VAL H 162       1.582  -0.511  18.644  1.00 24.71           H  
ATOM   3093 HG23 VAL H 162       0.120   0.213  19.310  1.00 24.48           H  
ATOM   3094  N   VAL H 163       1.723  -3.484  22.620  1.00 16.51           N  
ATOM   3095  CA  VAL H 163       1.315  -4.148  23.879  1.00 11.90           C  
ATOM   3096  C   VAL H 163       1.964  -3.209  24.910  1.00 11.34           C  
ATOM   3097  O   VAL H 163       3.033  -2.685  24.660  1.00  8.07           O  
ATOM   3098  CB  VAL H 163       1.887  -5.643  24.038  1.00  9.58           C  
ATOM   3099  CG1 VAL H 163       3.439  -5.717  24.178  1.00 11.25           C  
ATOM   3100  CG2 VAL H 163       1.275  -6.251  25.280  1.00 10.61           C  
ATOM   3101  H   VAL H 163       2.536  -2.926  22.652  1.00 15.23           H  
ATOM   3102  HA  VAL H 163       0.239  -4.097  23.961  1.00 13.76           H  
ATOM   3103  HB  VAL H 163       1.572  -6.230  23.188  1.00 10.24           H  
ATOM   3104 HG11 VAL H 163       3.781  -5.171  25.048  1.00 11.60           H  
ATOM   3105 HG12 VAL H 163       3.899  -5.268  23.309  1.00 12.70           H  
ATOM   3106 HG13 VAL H 163       3.778  -6.736  24.261  1.00 11.69           H  
ATOM   3107 HG21 VAL H 163       0.199  -6.280  25.190  1.00  9.22           H  
ATOM   3108 HG22 VAL H 163       1.535  -5.698  26.172  1.00  9.94           H  
ATOM   3109 HG23 VAL H 163       1.643  -7.254  25.392  1.00  9.84           H  
ATOM   3110  N   ASN H 164       1.327  -3.033  26.017  1.00  9.13           N  
ATOM   3111  CA  ASN H 164       1.843  -2.156  27.117  1.00 13.94           C  
ATOM   3112  C   ASN H 164       2.187  -3.158  28.189  1.00  8.82           C  
ATOM   3113  O   ASN H 164       1.337  -3.966  28.521  1.00 17.89           O  
ATOM   3114  CB  ASN H 164       0.767  -1.260  27.664  1.00 13.43           C  
ATOM   3115  CG  ASN H 164       0.298  -0.298  26.599  1.00 18.68           C  
ATOM   3116  OD1 ASN H 164       1.037   0.116  25.736  1.00  9.86           O  
ATOM   3117  ND2 ASN H 164      -0.925   0.109  26.612  1.00 20.45           N  
ATOM   3118  H   ASN H 164       0.464  -3.479  26.167  1.00 11.26           H  
ATOM   3119  HA  ASN H 164       2.717  -1.623  26.782  1.00 10.44           H  
ATOM   3120  HB2 ASN H 164      -0.069  -1.858  27.999  1.00 15.91           H  
ATOM   3121  HB3 ASN H 164       1.153  -0.695  28.502  1.00 14.95           H  
ATOM   3122 HD21 ASN H 164      -1.203   0.764  25.947  1.00 21.89           H  
ATOM   3123 HD22 ASN H 164      -1.548  -0.240  27.275  1.00 19.88           H  
ATOM   3124  N   LEU H 165       3.375  -3.109  28.704  1.00 14.96           N  
ATOM   3125  CA  LEU H 165       3.812  -4.061  29.748  1.00 13.66           C  
ATOM   3126  C   LEU H 165       4.333  -3.325  30.953  1.00 11.75           C  
ATOM   3127  O   LEU H 165       4.923  -2.281  30.807  1.00 16.63           O  
ATOM   3128  CB  LEU H 165       4.934  -4.922  29.215  1.00 15.34           C  
ATOM   3129  CG  LEU H 165       4.559  -5.731  27.977  1.00 14.90           C  
ATOM   3130  CD1 LEU H 165       5.822  -6.385  27.460  1.00 18.74           C  
ATOM   3131  CD2 LEU H 165       3.582  -6.840  28.322  1.00 15.00           C  
ATOM   3132  H   LEU H 165       3.995  -2.411  28.402  1.00 13.24           H  
ATOM   3133  HA  LEU H 165       2.961  -4.663  30.030  1.00 14.45           H  
ATOM   3134  HB2 LEU H 165       5.761  -4.262  28.989  1.00 14.57           H  
ATOM   3135  HB3 LEU H 165       5.253  -5.566  30.022  1.00 16.71           H  
ATOM   3136  HG  LEU H 165       4.154  -5.078  27.218  1.00 18.26           H  
ATOM   3137 HD11 LEU H 165       6.246  -7.033  28.214  1.00 15.86           H  
ATOM   3138 HD12 LEU H 165       6.549  -5.623  27.194  1.00 17.98           H  
ATOM   3139 HD13 LEU H 165       5.596  -6.955  26.568  1.00 16.71           H  
ATOM   3140 HD21 LEU H 165       2.666  -6.418  28.714  1.00 13.48           H  
ATOM   3141 HD22 LEU H 165       3.983  -7.520  29.057  1.00 15.18           H  
ATOM   3142 HD23 LEU H 165       3.332  -7.400  27.434  1.00 15.79           H  
ATOM   3143  N   PRO H 166       4.140  -3.846  32.114  1.00 10.94           N  
ATOM   3144  CA  PRO H 166       4.785  -3.329  33.338  1.00 10.95           C  
ATOM   3145  C   PRO H 166       6.261  -3.710  33.555  1.00 16.71           C  
ATOM   3146  O   PRO H 166       6.686  -4.796  33.212  1.00 17.77           O  
ATOM   3147  CB  PRO H 166       3.871  -3.853  34.454  1.00 13.29           C  
ATOM   3148  CG  PRO H 166       3.441  -5.234  33.892  1.00 12.62           C  
ATOM   3149  CD  PRO H 166       3.233  -5.002  32.387  1.00 12.53           C  
ATOM   3150  HA  PRO H 166       4.725  -2.252  33.313  1.00 14.09           H  
ATOM   3151  HB2 PRO H 166       4.414  -3.984  35.378  1.00 11.94           H  
ATOM   3152  HB3 PRO H 166       3.027  -3.204  34.622  1.00 12.84           H  
ATOM   3153  HG2 PRO H 166       4.221  -5.965  34.055  1.00 14.43           H  
ATOM   3154  HG3 PRO H 166       2.538  -5.584  34.370  1.00 13.46           H  
ATOM   3155  HD2 PRO H 166       3.526  -5.860  31.801  1.00 13.23           H  
ATOM   3156  HD3 PRO H 166       2.213  -4.720  32.159  1.00 11.01           H  
ATOM   3157  N   ILE H 167       6.983  -2.789  34.117  1.00 17.38           N  
ATOM   3158  CA  ILE H 167       8.413  -3.005  34.414  1.00 18.19           C  
ATOM   3159  C   ILE H 167       8.321  -3.904  35.669  1.00 17.60           C  
ATOM   3160  O   ILE H 167       7.436  -3.720  36.497  1.00 14.49           O  
ATOM   3161  CB  ILE H 167       9.047  -1.626  34.700  1.00 19.39           C  
ATOM   3162  CG1 ILE H 167       9.145  -0.887  33.351  1.00 20.04           C  
ATOM   3163  CG2 ILE H 167      10.459  -1.787  35.347  1.00 18.31           C  
ATOM   3164  CD1 ILE H 167       9.624   0.533  33.605  1.00 21.27           C  
ATOM   3165  H   ILE H 167       6.575  -1.926  34.342  1.00 18.07           H  
ATOM   3166  HA  ILE H 167       8.878  -3.539  33.596  1.00 18.94           H  
ATOM   3167  HB  ILE H 167       8.403  -1.075  35.376  1.00 18.89           H  
ATOM   3168 HG12 ILE H 167       9.831  -1.382  32.677  1.00 20.42           H  
ATOM   3169 HG13 ILE H 167       8.167  -0.854  32.885  1.00 20.51           H  
ATOM   3170 HG21 ILE H 167      11.125  -2.326  34.685  1.00 19.38           H  
ATOM   3171 HG22 ILE H 167      10.383  -2.336  36.275  1.00 18.33           H  
ATOM   3172 HG23 ILE H 167      10.902  -0.829  35.573  1.00 19.59           H  
ATOM   3173 HD11 ILE H 167      10.599   0.535  34.061  1.00 20.61           H  
ATOM   3174 HD12 ILE H 167       8.934   1.041  34.269  1.00 21.33           H  
ATOM   3175 HD13 ILE H 167       9.675   1.074  32.671  1.00 20.20           H  
ATOM   3176  N   VAL H 168       9.245  -4.818  35.770  1.00 14.49           N  
ATOM   3177  CA  VAL H 168       9.312  -5.789  36.896  1.00 14.38           C  
ATOM   3178  C   VAL H 168      10.546  -5.516  37.772  1.00 13.92           C  
ATOM   3179  O   VAL H 168      11.554  -5.033  37.316  1.00 13.54           O  
ATOM   3180  CB  VAL H 168       9.328  -7.208  36.214  1.00 10.97           C  
ATOM   3181  CG1 VAL H 168       9.364  -8.352  37.217  1.00  8.53           C  
ATOM   3182  CG2 VAL H 168       8.054  -7.418  35.389  1.00 11.68           C  
ATOM   3183  H   VAL H 168       9.945  -4.877  35.075  1.00 15.16           H  
ATOM   3184  HA  VAL H 168       8.424  -5.664  37.494  1.00 14.25           H  
ATOM   3185  HB  VAL H 168      10.196  -7.298  35.573  1.00 10.83           H  
ATOM   3186 HG11 VAL H 168       8.507  -8.322  37.868  1.00  9.91           H  
ATOM   3187 HG12 VAL H 168      10.275  -8.298  37.797  1.00 10.33           H  
ATOM   3188 HG13 VAL H 168       9.374  -9.300  36.694  1.00 10.91           H  
ATOM   3189 HG21 VAL H 168       7.976  -6.670  34.615  1.00 12.25           H  
ATOM   3190 HG22 VAL H 168       7.170  -7.353  36.008  1.00  9.77           H  
ATOM   3191 HG23 VAL H 168       8.070  -8.388  34.918  1.00 11.64           H  
ATOM   3192  N   GLU H 169      10.409  -5.862  39.018  1.00 13.63           N  
ATOM   3193  CA  GLU H 169      11.473  -5.684  40.038  1.00 15.05           C  
ATOM   3194  C   GLU H 169      12.672  -6.532  39.661  1.00 14.97           C  
ATOM   3195  O   GLU H 169      12.521  -7.693  39.346  1.00 19.60           O  
ATOM   3196  CB  GLU H 169      10.960  -6.133  41.408  1.00 18.67           C  
ATOM   3197  CG  GLU H 169       9.698  -5.348  41.847  1.00 23.13           C  
ATOM   3198  CD  GLU H 169       8.328  -5.941  41.438  1.00 25.89           C  
ATOM   3199  OE1 GLU H 169       8.194  -6.670  40.470  1.00 26.09           O  
ATOM   3200  OE2 GLU H 169       7.414  -5.595  42.170  1.00 34.81           O  
ATOM   3201  H   GLU H 169       9.568  -6.261  39.255  1.00 13.49           H  
ATOM   3202  HA  GLU H 169      11.765  -4.644  40.037  1.00 16.50           H  
ATOM   3203  HB2 GLU H 169      10.753  -7.192  41.386  1.00 17.70           H  
ATOM   3204  HB3 GLU H 169      11.750  -5.969  42.127  1.00 16.96           H  
ATOM   3205  HG2 GLU H 169       9.717  -5.288  42.927  1.00 23.45           H  
ATOM   3206  HG3 GLU H 169       9.749  -4.337  41.475  1.00 23.14           H  
ATOM   3207  N   ARG H 170      13.824  -5.952  39.717  1.00 16.25           N  
ATOM   3208  CA  ARG H 170      15.030  -6.707  39.366  1.00 15.66           C  
ATOM   3209  C   ARG H 170      15.214  -8.101  39.971  1.00 19.27           C  
ATOM   3210  O   ARG H 170      15.574  -9.001  39.249  1.00 19.74           O  
ATOM   3211  CB  ARG H 170      16.255  -5.850  39.706  1.00 20.94           C  
ATOM   3212  CG  ARG H 170      16.140  -4.527  38.920  1.00 26.75           C  
ATOM   3213  CD  ARG H 170      17.504  -3.744  38.775  1.00 29.33           C  
ATOM   3214  NE  ARG H 170      18.456  -4.530  37.922  1.00 30.35           N  
ATOM   3215  CZ  ARG H 170      18.625  -4.261  36.648  1.00 28.41           C  
ATOM   3216  NH1 ARG H 170      17.970  -3.289  36.074  1.00 31.84           N  
ATOM   3217  NH2 ARG H 170      19.457  -4.994  35.971  1.00 29.29           N  
ATOM   3218  H   ARG H 170      13.881  -5.013  39.986  1.00 13.21           H  
ATOM   3219  HA  ARG H 170      14.989  -6.850  38.296  1.00 18.78           H  
ATOM   3220  HB2 ARG H 170      16.295  -5.660  40.766  1.00 19.42           H  
ATOM   3221  HB3 ARG H 170      17.149  -6.396  39.423  1.00 20.88           H  
ATOM   3222  HG2 ARG H 170      15.760  -4.720  37.924  1.00 27.25           H  
ATOM   3223  HG3 ARG H 170      15.430  -3.879  39.414  1.00 26.85           H  
ATOM   3224  HD2 ARG H 170      17.336  -2.771  38.335  1.00 27.04           H  
ATOM   3225  HD3 ARG H 170      17.974  -3.591  39.738  1.00 30.18           H  
ATOM   3226  HE  ARG H 170      18.965  -5.262  38.330  1.00 33.23           H  
ATOM   3227 HH11 ARG H 170      17.324  -2.735  36.596  1.00 31.39           H  
ATOM   3228 HH12 ARG H 170      18.110  -3.097  35.106  1.00 30.66           H  
ATOM   3229 HH21 ARG H 170      19.604  -4.823  34.997  1.00 28.95           H  
ATOM   3230 HH22 ARG H 170      19.949  -5.735  36.424  1.00 28.91           H  
ATOM   3231  N   PRO H 171      15.021  -8.314  41.245  1.00 22.62           N  
ATOM   3232  CA  PRO H 171      15.080  -9.691  41.808  1.00 21.99           C  
ATOM   3233  C   PRO H 171      14.133 -10.689  41.135  1.00 18.11           C  
ATOM   3234  O   PRO H 171      14.465 -11.844  40.951  1.00 24.45           O  
ATOM   3235  CB  PRO H 171      14.834  -9.445  43.297  1.00 20.27           C  
ATOM   3236  CG  PRO H 171      14.099  -8.081  43.371  1.00 23.37           C  
ATOM   3237  CD  PRO H 171      14.752  -7.278  42.274  1.00 22.47           C  
ATOM   3238  HA  PRO H 171      16.084 -10.070  41.662  1.00 21.32           H  
ATOM   3239  HB2 PRO H 171      14.219 -10.229  43.715  1.00 23.71           H  
ATOM   3240  HB3 PRO H 171      15.763  -9.403  43.842  1.00 23.04           H  
ATOM   3241  HG2 PRO H 171      13.035  -8.190  43.211  1.00 19.93           H  
ATOM   3242  HG3 PRO H 171      14.272  -7.614  44.330  1.00 20.62           H  
ATOM   3243  HD2 PRO H 171      14.096  -6.512  41.898  1.00 23.78           H  
ATOM   3244  HD3 PRO H 171      15.686  -6.851  42.613  1.00 23.30           H  
ATOM   3245  N   VAL H 172      12.976 -10.247  40.784  1.00 18.62           N  
ATOM   3246  CA  VAL H 172      12.037 -11.168  40.126  1.00 16.73           C  
ATOM   3247  C   VAL H 172      12.641 -11.434  38.722  1.00 19.88           C  
ATOM   3248  O   VAL H 172      12.528 -12.516  38.184  1.00 19.19           O  
ATOM   3249  CB  VAL H 172      10.660 -10.470  40.043  1.00 19.37           C  
ATOM   3250  CG1 VAL H 172       9.642 -11.353  39.344  1.00 18.70           C  
ATOM   3251  CG2 VAL H 172      10.137 -10.108  41.440  1.00 18.45           C  
ATOM   3252  H   VAL H 172      12.732  -9.314  40.943  1.00 16.84           H  
ATOM   3253  HA  VAL H 172      11.995 -12.098  40.673  1.00 18.91           H  
ATOM   3254  HB  VAL H 172      10.793  -9.575  39.453  1.00 19.90           H  
ATOM   3255 HG11 VAL H 172       9.531 -12.275  39.898  1.00 19.13           H  
ATOM   3256 HG12 VAL H 172       9.974 -11.590  38.340  1.00 19.12           H  
ATOM   3257 HG13 VAL H 172       8.679 -10.875  39.283  1.00 19.95           H  
ATOM   3258 HG21 VAL H 172      10.839  -9.456  41.937  1.00 18.27           H  
ATOM   3259 HG22 VAL H 172      10.021 -10.997  42.044  1.00 19.16           H  
ATOM   3260 HG23 VAL H 172       9.180  -9.611  41.382  1.00 19.19           H  
ATOM   3261  N   CYS H 173      13.276 -10.440  38.146  1.00 21.56           N  
ATOM   3262  CA  CYS H 173      13.863 -10.648  36.804  1.00 18.15           C  
ATOM   3263  C   CYS H 173      14.969 -11.646  36.884  1.00 17.49           C  
ATOM   3264  O   CYS H 173      15.049 -12.580  36.108  1.00 20.79           O  
ATOM   3265  CB  CYS H 173      14.445  -9.339  36.213  1.00 17.53           C  
ATOM   3266  SG  CYS H 173      13.277  -7.987  35.916  1.00 16.97           S  
ATOM   3267  H   CYS H 173      13.358  -9.570  38.595  1.00 21.74           H  
ATOM   3268  HA  CYS H 173      13.088 -11.022  36.153  1.00 21.09           H  
ATOM   3269  HB2 CYS H 173      15.234  -8.972  36.848  1.00 15.55           H  
ATOM   3270  HB3 CYS H 173      14.892  -9.580  35.259  1.00 16.08           H  
ATOM   3271  N   LYS H 174      15.807 -11.417  37.829  1.00 20.61           N  
ATOM   3272  CA  LYS H 174      16.984 -12.319  38.044  1.00 24.10           C  
ATOM   3273  C   LYS H 174      16.561 -13.766  38.373  1.00 22.40           C  
ATOM   3274  O   LYS H 174      17.130 -14.707  37.870  1.00 20.00           O  
ATOM   3275  CB  LYS H 174      17.818 -11.751  39.186  1.00 28.89           C  
ATOM   3276  CG  LYS H 174      18.345 -10.362  38.722  1.00 37.44           C  
ATOM   3277  CD  LYS H 174      19.084  -9.596  39.858  1.00 44.44           C  
ATOM   3278  CE  LYS H 174      20.172 -10.493  40.547  1.00 51.16           C  
ATOM   3279  NZ  LYS H 174      21.153 -11.037  39.557  1.00 55.13           N  
ATOM   3280  H   LYS H 174      15.645 -10.638  38.401  1.00 20.52           H  
ATOM   3281  HA  LYS H 174      17.567 -12.348  37.132  1.00 24.05           H  
ATOM   3282  HB2 LYS H 174      17.218 -11.677  40.084  1.00 28.39           H  
ATOM   3283  HB3 LYS H 174      18.633 -12.437  39.371  1.00 29.72           H  
ATOM   3284  HG2 LYS H 174      19.025 -10.516  37.896  1.00 36.60           H  
ATOM   3285  HG3 LYS H 174      17.533  -9.744  38.365  1.00 36.44           H  
ATOM   3286  HD2 LYS H 174      19.565  -8.718  39.448  1.00 43.87           H  
ATOM   3287  HD3 LYS H 174      18.369  -9.266  40.601  1.00 45.06           H  
ATOM   3288  HE2 LYS H 174      20.714  -9.902  41.275  1.00 51.72           H  
ATOM   3289  HE3 LYS H 174      19.715 -11.323  41.073  1.00 49.46           H  
ATOM   3290  HZ1 LYS H 174      20.910 -10.710  38.600  1.00 55.71           H  
ATOM   3291  HZ2 LYS H 174      21.129 -12.078  39.586  1.00 55.79           H  
ATOM   3292  HZ3 LYS H 174      22.111 -10.708  39.797  1.00 55.49           H  
ATOM   3293  N   ASP H 175      15.567 -13.907  39.191  1.00 16.66           N  
ATOM   3294  CA  ASP H 175      15.090 -15.278  39.583  1.00 15.96           C  
ATOM   3295  C   ASP H 175      14.265 -15.999  38.560  1.00 13.81           C  
ATOM   3296  O   ASP H 175      13.757 -17.079  38.833  1.00 11.56           O  
ATOM   3297  CB  ASP H 175      14.283 -15.152  40.874  1.00 15.07           C  
ATOM   3298  CG  ASP H 175      15.167 -14.941  42.102  1.00 11.02           C  
ATOM   3299  OD1 ASP H 175      16.375 -15.006  41.997  1.00 14.72           O  
ATOM   3300  OD2 ASP H 175      14.571 -14.721  43.132  1.00 19.07           O  
ATOM   3301  H   ASP H 175      15.127 -13.105  39.549  1.00 19.06           H  
ATOM   3302  HA  ASP H 175      15.963 -15.892  39.761  1.00 16.42           H  
ATOM   3303  HB2 ASP H 175      13.603 -14.317  40.780  1.00 13.94           H  
ATOM   3304  HB3 ASP H 175      13.686 -16.036  41.029  1.00 14.43           H  
ATOM   3305  N   SER H 176      14.151 -15.431  37.397  1.00 15.70           N  
ATOM   3306  CA  SER H 176      13.359 -16.068  36.340  1.00  9.24           C  
ATOM   3307  C   SER H 176      14.279 -16.699  35.333  1.00 14.10           C  
ATOM   3308  O   SER H 176      13.812 -17.375  34.435  1.00 18.96           O  
ATOM   3309  CB  SER H 176      12.428 -14.963  35.656  1.00 16.22           C  
ATOM   3310  OG  SER H 176      13.230 -14.089  34.845  1.00 12.76           O  
ATOM   3311  H   SER H 176      14.593 -14.574  37.223  1.00 14.74           H  
ATOM   3312  HA  SER H 176      12.741 -16.839  36.773  1.00 12.92           H  
ATOM   3313  HB2 SER H 176      11.697 -15.458  35.029  1.00 13.88           H  
ATOM   3314  HB3 SER H 176      11.907 -14.385  36.408  1.00 13.15           H  
ATOM   3315  HG  SER H 176      13.458 -13.314  35.391  1.00 13.17           H  
ATOM   3316  N   THR H 177      15.554 -16.488  35.481  1.00 11.74           N  
ATOM   3317  CA  THR H 177      16.505 -17.071  34.499  1.00 15.40           C  
ATOM   3318  C   THR H 177      17.833 -17.464  35.118  1.00 17.13           C  
ATOM   3319  O   THR H 177      18.106 -17.113  36.243  1.00 19.19           O  
ATOM   3320  CB  THR H 177      16.649 -15.967  33.402  1.00 12.75           C  
ATOM   3321  OG1 THR H 177      17.613 -16.357  32.422  1.00 14.69           O  
ATOM   3322  CG2 THR H 177      17.183 -14.686  34.036  1.00 11.03           C  
ATOM   3323  H   THR H 177      15.922 -15.958  36.222  1.00 11.68           H  
ATOM   3324  HA  THR H 177      16.056 -17.960  34.080  1.00 15.53           H  
ATOM   3325  HB  THR H 177      15.700 -15.776  32.921  1.00 14.74           H  
ATOM   3326  HG1 THR H 177      17.164 -16.318  31.567  1.00 12.37           H  
ATOM   3327 HG21 THR H 177      18.150 -14.843  34.494  1.00  9.27           H  
ATOM   3328 HG22 THR H 177      16.500 -14.339  34.803  1.00 10.15           H  
ATOM   3329 HG23 THR H 177      17.272 -13.895  33.309  1.00 10.76           H  
ATOM   3330  N   ARG H 178      18.585 -18.155  34.314  1.00 16.47           N  
ATOM   3331  CA  ARG H 178      19.931 -18.652  34.662  1.00 20.71           C  
ATOM   3332  C   ARG H 178      20.913 -17.703  34.029  1.00 21.46           C  
ATOM   3333  O   ARG H 178      22.091 -17.814  34.299  1.00 20.27           O  
ATOM   3334  CB  ARG H 178      20.297 -19.988  34.041  1.00 25.25           C  
ATOM   3335  CG  ARG H 178      19.592 -21.237  34.613  1.00 30.66           C  
ATOM   3336  CD  ARG H 178      19.902 -22.409  33.607  1.00 35.38           C  
ATOM   3337  NE  ARG H 178      20.418 -23.615  34.330  1.00 38.90           N  
ATOM   3338  CZ  ARG H 178      19.826 -24.780  34.196  1.00 42.81           C  
ATOM   3339  NH1 ARG H 178      18.632 -24.870  33.664  1.00 45.61           N  
ATOM   3340  NH2 ARG H 178      20.422 -25.865  34.597  1.00 43.30           N  
ATOM   3341  H   ARG H 178      18.228 -18.352  33.425  1.00 19.46           H  
ATOM   3342  HA  ARG H 178      20.072 -18.626  35.734  1.00 21.34           H  
ATOM   3343  HB2 ARG H 178      20.151 -19.910  32.975  1.00 26.72           H  
ATOM   3344  HB3 ARG H 178      21.365 -20.114  34.198  1.00 26.21           H  
ATOM   3345  HG2 ARG H 178      20.014 -21.460  35.585  1.00 31.52           H  
ATOM   3346  HG3 ARG H 178      18.529 -21.072  34.718  1.00 30.14           H  
ATOM   3347  HD2 ARG H 178      19.003 -22.653  33.067  1.00 35.05           H  
ATOM   3348  HD3 ARG H 178      20.656 -22.133  32.880  1.00 34.93           H  
ATOM   3349  HE  ARG H 178      21.204 -23.522  34.905  1.00 39.42           H  
ATOM   3350 HH11 ARG H 178      18.210 -25.774  33.573  1.00 43.40           H  
ATOM   3351 HH12 ARG H 178      18.134 -24.064  33.349  1.00 41.05           H  
ATOM   3352 HH21 ARG H 178      19.943 -26.734  34.487  1.00 44.72           H  
ATOM   3353 HH22 ARG H 178      21.327 -25.862  35.007  1.00 43.97           H  
ATOM   3354  N   ILE H 179      20.464 -16.794  33.209  1.00 19.84           N  
ATOM   3355  CA  ILE H 179      21.471 -15.882  32.595  1.00 20.74           C  
ATOM   3356  C   ILE H 179      21.781 -14.799  33.597  1.00 13.42           C  
ATOM   3357  O   ILE H 179      20.935 -14.424  34.390  1.00 16.97           O  
ATOM   3358  CB  ILE H 179      20.835 -15.376  31.282  1.00 22.82           C  
ATOM   3359  CG1 ILE H 179      20.779 -16.611  30.360  1.00 26.57           C  
ATOM   3360  CG2 ILE H 179      21.655 -14.267  30.601  1.00 22.83           C  
ATOM   3361  CD1 ILE H 179      19.939 -16.269  29.132  1.00 29.95           C  
ATOM   3362  H   ILE H 179      19.508 -16.703  33.013  1.00 19.68           H  
ATOM   3363  HA  ILE H 179      22.375 -16.447  32.401  1.00 20.12           H  
ATOM   3364  HB  ILE H 179      19.842 -15.007  31.496  1.00 25.07           H  
ATOM   3365 HG12 ILE H 179      21.781 -16.889  30.055  1.00 24.32           H  
ATOM   3366 HG13 ILE H 179      20.360 -17.460  30.878  1.00 25.25           H  
ATOM   3367 HG21 ILE H 179      22.642 -14.620  30.344  1.00 24.02           H  
ATOM   3368 HG22 ILE H 179      21.749 -13.420  31.262  1.00 24.04           H  
ATOM   3369 HG23 ILE H 179      21.165 -13.923  29.703  1.00 25.08           H  
ATOM   3370 HD11 ILE H 179      20.388 -15.460  28.576  1.00 30.27           H  
ATOM   3371 HD12 ILE H 179      18.942 -15.970  29.426  1.00 30.97           H  
ATOM   3372 HD13 ILE H 179      19.870 -17.132  28.484  1.00 31.54           H  
ATOM   3373  N   ARG H 180      22.989 -14.338  33.503  1.00 16.47           N  
ATOM   3374  CA  ARG H 180      23.493 -13.279  34.396  1.00 20.43           C  
ATOM   3375  C   ARG H 180      22.989 -11.906  33.875  1.00 21.55           C  
ATOM   3376  O   ARG H 180      23.373 -11.489  32.797  1.00 26.08           O  
ATOM   3377  CB  ARG H 180      25.025 -13.358  34.380  1.00 26.15           C  
ATOM   3378  CG  ARG H 180      25.624 -12.352  35.412  1.00 27.90           C  
ATOM   3379  CD  ARG H 180      27.183 -12.351  35.411  1.00 27.44           C  
ATOM   3380  NE  ARG H 180      27.654 -12.009  34.031  1.00 27.20           N  
ATOM   3381  CZ  ARG H 180      28.078 -10.815  33.701  1.00 25.00           C  
ATOM   3382  NH1 ARG H 180      28.086  -9.846  34.565  1.00 26.97           N  
ATOM   3383  NH2 ARG H 180      28.483 -10.617  32.484  1.00 24.99           N  
ATOM   3384  H   ARG H 180      23.575 -14.705  32.809  1.00 16.44           H  
ATOM   3385  HA  ARG H 180      23.105 -13.467  35.385  1.00 20.16           H  
ATOM   3386  HB2 ARG H 180      25.318 -14.371  34.613  1.00 25.97           H  
ATOM   3387  HB3 ARG H 180      25.370 -13.121  33.381  1.00 25.58           H  
ATOM   3388  HG2 ARG H 180      25.277 -11.352  35.193  1.00 27.94           H  
ATOM   3389  HG3 ARG H 180      25.273 -12.608  36.403  1.00 27.52           H  
ATOM   3390  HD2 ARG H 180      27.549 -11.634  36.133  1.00 28.65           H  
ATOM   3391  HD3 ARG H 180      27.563 -13.327  35.674  1.00 28.26           H  
ATOM   3392  HE  ARG H 180      27.647 -12.703  33.346  1.00 26.09           H  
ATOM   3393 HH11 ARG H 180      28.413  -8.944  34.289  1.00 25.76           H  
ATOM   3394 HH12 ARG H 180      27.771  -9.997  35.502  1.00 25.82           H  
ATOM   3395 HH21 ARG H 180      28.811  -9.714  32.208  1.00 26.34           H  
ATOM   3396 HH22 ARG H 180      28.467 -11.364  31.825  1.00 26.61           H  
ATOM   3397  N   ILE H 181      22.172 -11.268  34.667  1.00 24.70           N  
ATOM   3398  CA  ILE H 181      21.558  -9.937  34.376  1.00 21.98           C  
ATOM   3399  C   ILE H 181      22.535  -8.810  34.815  1.00 20.59           C  
ATOM   3400  O   ILE H 181      23.116  -8.914  35.874  1.00 20.00           O  
ATOM   3401  CB  ILE H 181      20.240  -9.911  35.170  1.00 22.90           C  
ATOM   3402  CG1 ILE H 181      19.393 -11.144  34.863  1.00 27.28           C  
ATOM   3403  CG2 ILE H 181      19.386  -8.689  34.905  1.00 26.53           C  
ATOM   3404  CD1 ILE H 181      19.207 -11.259  33.352  1.00 25.57           C  
ATOM   3405  H   ILE H 181      21.951 -11.696  35.518  1.00 22.40           H  
ATOM   3406  HA  ILE H 181      21.388  -9.857  33.315  1.00 23.21           H  
ATOM   3407  HB  ILE H 181      20.503  -9.924  36.220  1.00 25.29           H  
ATOM   3408 HG12 ILE H 181      19.891 -12.037  35.227  1.00 24.67           H  
ATOM   3409 HG13 ILE H 181      18.428 -11.097  35.352  1.00 26.13           H  
ATOM   3410 HG21 ILE H 181      19.124  -8.606  33.862  1.00 25.67           H  
ATOM   3411 HG22 ILE H 181      19.936  -7.802  35.186  1.00 26.51           H  
ATOM   3412 HG23 ILE H 181      18.483  -8.732  35.500  1.00 25.02           H  
ATOM   3413 HD11 ILE H 181      20.150 -11.428  32.855  1.00 26.49           H  
ATOM   3414 HD12 ILE H 181      18.732 -10.389  32.930  1.00 26.69           H  
ATOM   3415 HD13 ILE H 181      18.580 -12.114  33.145  1.00 25.60           H  
ATOM   3416  N   THR H 182      22.710  -7.762  34.034  1.00 14.17           N  
ATOM   3417  CA  THR H 182      23.621  -6.669  34.404  1.00 13.59           C  
ATOM   3418  C   THR H 182      22.763  -5.439  34.597  1.00 14.62           C  
ATOM   3419  O   THR H 182      21.547  -5.485  34.455  1.00  7.89           O  
ATOM   3420  CB  THR H 182      24.674  -6.491  33.278  1.00  8.04           C  
ATOM   3421  OG1 THR H 182      23.900  -6.123  32.147  1.00 11.32           O  
ATOM   3422  CG2 THR H 182      25.234  -7.856  32.832  1.00 13.01           C  
ATOM   3423  H   THR H 182      22.238  -7.673  33.185  1.00 19.72           H  
ATOM   3424  HA  THR H 182      24.106  -6.898  35.343  1.00 12.71           H  
ATOM   3425  HB  THR H 182      25.447  -5.767  33.496  1.00  9.99           H  
ATOM   3426  HG1 THR H 182      24.332  -5.354  31.772  1.00 13.56           H  
ATOM   3427 HG21 THR H 182      24.462  -8.515  32.456  1.00  8.44           H  
ATOM   3428 HG22 THR H 182      25.701  -8.344  33.672  1.00 11.66           H  
ATOM   3429 HG23 THR H 182      25.983  -7.718  32.068  1.00 11.18           H  
ATOM   3430  N   ASP H 183      23.421  -4.360  34.915  1.00 16.24           N  
ATOM   3431  CA  ASP H 183      22.689  -3.088  35.147  1.00 18.46           C  
ATOM   3432  C   ASP H 183      22.277  -2.467  33.848  1.00 17.70           C  
ATOM   3433  O   ASP H 183      21.455  -1.580  33.839  1.00 15.05           O  
ATOM   3434  CB  ASP H 183      23.586  -2.098  35.945  1.00 21.76           C  
ATOM   3435  CG  ASP H 183      23.737  -2.469  37.445  1.00 20.34           C  
ATOM   3436  OD1 ASP H 183      22.816  -2.986  38.053  1.00 21.82           O  
ATOM   3437  OD2 ASP H 183      24.813  -2.189  37.928  1.00 23.59           O  
ATOM   3438  H   ASP H 183      24.396  -4.393  35.014  1.00 15.53           H  
ATOM   3439  HA  ASP H 183      21.790  -3.304  35.708  1.00 18.38           H  
ATOM   3440  HB2 ASP H 183      24.568  -2.059  35.494  1.00 20.14           H  
ATOM   3441  HB3 ASP H 183      23.164  -1.107  35.900  1.00 20.92           H  
ATOM   3442  N   ASN H 184      22.828  -2.938  32.763  1.00 17.05           N  
ATOM   3443  CA  ASN H 184      22.458  -2.360  31.435  1.00 14.07           C  
ATOM   3444  C   ASN H 184      21.232  -3.021  30.863  1.00  7.99           C  
ATOM   3445  O   ASN H 184      21.012  -2.905  29.671  1.00  9.31           O  
ATOM   3446  CB  ASN H 184      23.542  -2.557  30.406  1.00 12.19           C  
ATOM   3447  CG  ASN H 184      24.782  -1.964  30.958  1.00 16.82           C  
ATOM   3448  OD1 ASN H 184      24.771  -0.839  31.395  1.00 19.84           O  
ATOM   3449  ND2 ASN H 184      25.884  -2.633  30.986  1.00 18.65           N  
ATOM   3450  H   ASN H 184      23.473  -3.669  32.846  1.00 18.65           H  
ATOM   3451  HA  ASN H 184      22.267  -1.299  31.537  1.00 11.49           H  
ATOM   3452  HB2 ASN H 184      23.669  -3.597  30.162  1.00 15.18           H  
ATOM   3453  HB3 ASN H 184      23.276  -2.018  29.507  1.00 14.83           H  
ATOM   3454 HD21 ASN H 184      26.695  -2.213  31.356  1.00 17.86           H  
ATOM   3455 HD22 ASN H 184      25.936  -3.546  30.646  1.00 17.79           H  
ATOM   3456  N   MET H 185      20.459  -3.681  31.668  1.00  8.34           N  
ATOM   3457  CA  MET H 185      19.252  -4.336  31.158  1.00  8.14           C  
ATOM   3458  C   MET H 185      18.174  -4.182  32.208  1.00  6.70           C  
ATOM   3459  O   MET H 185      18.502  -3.887  33.335  1.00  8.48           O  
ATOM   3460  CB  MET H 185      19.347  -5.887  31.036  1.00 12.39           C  
ATOM   3461  CG  MET H 185      20.566  -6.483  30.408  1.00 13.25           C  
ATOM   3462  SD  MET H 185      20.702  -8.255  30.803  1.00 12.87           S  
ATOM   3463  CE  MET H 185      22.345  -8.464  30.097  1.00  7.86           C  
ATOM   3464  H   MET H 185      20.641  -3.760  32.629  1.00 10.57           H  
ATOM   3465  HA  MET H 185      18.932  -3.858  30.249  1.00 11.30           H  
ATOM   3466  HB2 MET H 185      19.313  -6.297  32.038  1.00 12.95           H  
ATOM   3467  HB3 MET H 185      18.471  -6.239  30.512  1.00 11.03           H  
ATOM   3468  HG2 MET H 185      20.504  -6.357  29.337  1.00 13.11           H  
ATOM   3469  HG3 MET H 185      21.442  -5.964  30.768  1.00 13.72           H  
ATOM   3470  HE1 MET H 185      22.663  -7.547  29.631  1.00 11.73           H  
ATOM   3471  HE2 MET H 185      22.302  -9.245  29.352  1.00  9.38           H  
ATOM   3472  HE3 MET H 185      23.026  -8.725  30.890  1.00  9.70           H  
ATOM   3473  N   PHE H 186      16.933  -4.372  31.823  1.00  2.00           N  
ATOM   3474  CA  PHE H 186      15.823  -4.303  32.808  1.00  4.04           C  
ATOM   3475  C   PHE H 186      14.834  -5.276  32.191  1.00  2.00           C  
ATOM   3476  O   PHE H 186      15.001  -5.588  31.026  1.00  2.04           O  
ATOM   3477  CB  PHE H 186      15.161  -2.874  32.959  1.00  2.09           C  
ATOM   3478  CG  PHE H 186      14.516  -2.194  31.736  1.00  8.65           C  
ATOM   3479  CD1 PHE H 186      13.206  -2.452  31.438  1.00  3.06           C  
ATOM   3480  CD2 PHE H 186      15.218  -1.291  30.947  1.00  6.85           C  
ATOM   3481  CE1 PHE H 186      12.582  -1.825  30.376  1.00  9.89           C  
ATOM   3482  CE2 PHE H 186      14.596  -0.667  29.893  1.00  7.50           C  
ATOM   3483  CZ  PHE H 186      13.275  -0.923  29.595  1.00 11.68           C  
ATOM   3484  H   PHE H 186      16.711  -4.558  30.882  1.00  3.99           H  
ATOM   3485  HA  PHE H 186      16.164  -4.697  33.754  1.00  5.08           H  
ATOM   3486  HB2 PHE H 186      14.394  -2.967  33.719  1.00  3.07           H  
ATOM   3487  HB3 PHE H 186      15.915  -2.211  33.356  1.00  6.23           H  
ATOM   3488  HD1 PHE H 186      12.642  -3.154  32.040  1.00  6.96           H  
ATOM   3489  HD2 PHE H 186      16.257  -1.077  31.152  1.00  3.85           H  
ATOM   3490  HE1 PHE H 186      11.547  -2.047  30.158  1.00  6.82           H  
ATOM   3491  HE2 PHE H 186      15.157   0.033  29.291  1.00 10.01           H  
ATOM   3492  HZ  PHE H 186      12.777  -0.439  28.769  1.00 10.52           H  
ATOM   3493  N   CYS H 187      13.835  -5.758  32.895  1.00 13.86           N  
ATOM   3494  CA  CYS H 187      12.852  -6.719  32.285  1.00 14.89           C  
ATOM   3495  C   CYS H 187      11.450  -6.166  32.517  1.00 12.69           C  
ATOM   3496  O   CYS H 187      11.185  -5.338  33.377  1.00  6.58           O  
ATOM   3497  CB  CYS H 187      12.977  -8.164  32.927  1.00 16.00           C  
ATOM   3498  SG  CYS H 187      12.141  -8.715  34.431  1.00 17.25           S  
ATOM   3499  H   CYS H 187      13.703  -5.491  33.832  1.00 12.58           H  
ATOM   3500  HA  CYS H 187      13.040  -6.765  31.224  1.00 12.53           H  
ATOM   3501  HB2 CYS H 187      12.660  -8.846  32.152  1.00 18.03           H  
ATOM   3502  HB3 CYS H 187      14.026  -8.363  33.080  1.00 18.00           H  
ATOM   3503  N   ALA H 188      10.555  -6.647  31.724  1.00 14.44           N  
ATOM   3504  CA  ALA H 188       9.149  -6.176  31.841  1.00 15.15           C  
ATOM   3505  C   ALA H 188       8.243  -7.307  31.468  1.00 12.23           C  
ATOM   3506  O   ALA H 188       8.686  -8.174  30.757  1.00  4.84           O  
ATOM   3507  CB  ALA H 188       8.930  -5.008  30.873  1.00 19.26           C  
ATOM   3508  H   ALA H 188      10.817  -7.333  31.065  1.00 10.94           H  
ATOM   3509  HA  ALA H 188       8.964  -5.886  32.867  1.00 13.85           H  
ATOM   3510  HB1 ALA H 188       9.124  -5.320  29.856  1.00 17.54           H  
ATOM   3511  HB2 ALA H 188       9.605  -4.194  31.107  1.00 16.48           H  
ATOM   3512  HB3 ALA H 188       7.914  -4.652  30.953  1.00 15.91           H  
ATOM   3513  N   GLY H 189       7.029  -7.282  31.913  1.00 16.48           N  
ATOM   3514  CA  GLY H 189       6.035  -8.332  31.609  1.00 13.32           C  
ATOM   3515  C   GLY H 189       5.171  -8.517  32.845  1.00 10.52           C  
ATOM   3516  O   GLY H 189       5.493  -8.004  33.897  1.00 15.83           O  
ATOM   3517  H   GLY H 189       6.747  -6.539  32.500  1.00 15.74           H  
ATOM   3518  HA2 GLY H 189       5.416  -8.015  30.789  1.00 13.25           H  
ATOM   3519  HA3 GLY H 189       6.548  -9.250  31.375  1.00 12.81           H  
ATOM   3520  N   TYR H 190A      4.113  -9.247  32.674  1.00 16.23           N  
ATOM   3521  CA  TYR H 190A      3.163  -9.530  33.782  1.00 21.13           C  
ATOM   3522  C   TYR H 190A      3.593 -10.834  34.469  1.00 24.07           C  
ATOM   3523  O   TYR H 190A      4.170 -11.718  33.845  1.00 24.64           O  
ATOM   3524  CB  TYR H 190A      1.764  -9.734  33.221  1.00 21.09           C  
ATOM   3525  CG  TYR H 190A      1.152  -8.432  32.721  1.00 22.73           C  
ATOM   3526  CD1 TYR H 190A      0.640  -7.527  33.622  1.00 23.81           C  
ATOM   3527  CD2 TYR H 190A      1.102  -8.133  31.381  1.00 24.57           C  
ATOM   3528  CE1 TYR H 190A      0.091  -6.348  33.196  1.00 22.20           C  
ATOM   3529  CE2 TYR H 190A      0.553  -6.953  30.951  1.00 24.30           C  
ATOM   3530  CZ  TYR H 190A      0.049  -6.060  31.865  1.00 23.25           C  
ATOM   3531  OH  TYR H 190A     -0.482  -4.873  31.441  1.00 21.48           O  
ATOM   3532  H   TYR H 190A      3.925  -9.627  31.794  1.00 14.90           H  
ATOM   3533  HA  TYR H 190A      3.198  -8.712  34.488  1.00 20.43           H  
ATOM   3534  HB2 TYR H 190A      1.817 -10.432  32.395  1.00 21.94           H  
ATOM   3535  HB3 TYR H 190A      1.123 -10.164  33.973  1.00 22.16           H  
ATOM   3536  HD1 TYR H 190A      0.661  -7.740  34.680  1.00 23.28           H  
ATOM   3537  HD2 TYR H 190A      1.495  -8.825  30.651  1.00 25.33           H  
ATOM   3538  HE1 TYR H 190A     -0.303  -5.660  33.931  1.00 21.19           H  
ATOM   3539  HE2 TYR H 190A      0.520  -6.737  29.894  1.00 23.83           H  
ATOM   3540  HH  TYR H 190A     -1.127  -4.554  32.082  1.00 23.96           H  
ATOM   3541  N   LYS H 191       3.291 -10.898  35.738  1.00 28.34           N  
ATOM   3542  CA  LYS H 191       3.615 -12.085  36.592  1.00 28.38           C  
ATOM   3543  C   LYS H 191       2.544 -13.132  36.198  1.00 32.25           C  
ATOM   3544  O   LYS H 191       1.467 -12.739  35.774  1.00 31.71           O  
ATOM   3545  CB  LYS H 191       3.436 -11.756  38.096  1.00 26.86           C  
ATOM   3546  CG  LYS H 191       4.106 -10.427  38.553  1.00 26.34           C  
ATOM   3547  CD  LYS H 191       5.628 -10.534  38.789  1.00 28.01           C  
ATOM   3548  CE  LYS H 191       6.151  -9.180  39.346  1.00 31.66           C  
ATOM   3549  NZ  LYS H 191       5.571  -8.854  40.688  1.00 34.45           N  
ATOM   3550  H   LYS H 191       2.847 -10.133  36.137  1.00 28.36           H  
ATOM   3551  HA  LYS H 191       4.604 -12.442  36.348  1.00 29.30           H  
ATOM   3552  HB2 LYS H 191       2.383 -11.714  38.321  1.00 27.30           H  
ATOM   3553  HB3 LYS H 191       3.858 -12.567  38.673  1.00 28.15           H  
ATOM   3554  HG2 LYS H 191       3.917  -9.638  37.841  1.00 28.12           H  
ATOM   3555  HG3 LYS H 191       3.655 -10.121  39.487  1.00 26.92           H  
ATOM   3556  HD2 LYS H 191       5.861 -11.315  39.498  1.00 27.94           H  
ATOM   3557  HD3 LYS H 191       6.147 -10.719  37.864  1.00 27.10           H  
ATOM   3558  HE2 LYS H 191       7.221  -9.218  39.462  1.00 31.96           H  
ATOM   3559  HE3 LYS H 191       5.910  -8.370  38.670  1.00 32.65           H  
ATOM   3560  HZ1 LYS H 191       4.925  -9.613  40.988  1.00 33.55           H  
ATOM   3561  HZ2 LYS H 191       5.051  -7.955  40.633  1.00 34.58           H  
ATOM   3562  HZ3 LYS H 191       6.337  -8.758  41.384  1.00 32.69           H  
ATOM   3563  N   PRO H 192       2.820 -14.409  36.355  1.00 35.33           N  
ATOM   3564  CA  PRO H 192       1.829 -15.487  36.005  1.00 36.64           C  
ATOM   3565  C   PRO H 192       0.493 -15.175  36.717  1.00 39.51           C  
ATOM   3566  O   PRO H 192      -0.607 -15.380  36.257  1.00 38.84           O  
ATOM   3567  CB  PRO H 192       2.515 -16.758  36.484  1.00 37.03           C  
ATOM   3568  CG  PRO H 192       4.027 -16.421  36.382  1.00 34.94           C  
ATOM   3569  CD  PRO H 192       4.100 -14.980  36.883  1.00 33.97           C  
ATOM   3570  HA  PRO H 192       1.655 -15.498  34.938  1.00 36.52           H  
ATOM   3571  HB2 PRO H 192       2.231 -17.002  37.499  1.00 37.63           H  
ATOM   3572  HB3 PRO H 192       2.245 -17.576  35.835  1.00 38.41           H  
ATOM   3573  HG2 PRO H 192       4.624 -17.060  37.021  1.00 35.74           H  
ATOM   3574  HG3 PRO H 192       4.378 -16.490  35.374  1.00 34.49           H  
ATOM   3575  HD2 PRO H 192       4.127 -14.937  37.964  1.00 34.81           H  
ATOM   3576  HD3 PRO H 192       4.963 -14.475  36.473  1.00 33.79           H  
ATOM   3577  N   ASP H 192A      0.754 -14.665  37.883  1.00 43.27           N  
ATOM   3578  CA  ASP H 192A     -0.246 -14.223  38.901  1.00 44.85           C  
ATOM   3579  C   ASP H 192A     -1.183 -13.114  38.428  1.00 43.52           C  
ATOM   3580  O   ASP H 192A     -2.335 -13.097  38.796  0.64 43.13           O  
ATOM   3581  CB  ASP H 192A      0.541 -13.721  40.154  0.47 47.66           C  
ATOM   3582  CG  ASP H 192A     -0.289 -13.609  41.441  0.47 48.95           C  
ATOM   3583  OD1 ASP H 192A     -1.434 -13.200  41.365  0.47 49.92           O  
ATOM   3584  OD2 ASP H 192A      0.300 -13.940  42.459  0.47 52.24           O  
ATOM   3585  H   ASP H 192A      1.705 -14.579  38.082  1.00 43.03           H  
ATOM   3586  HA  ASP H 192A     -0.854 -15.076  39.173  1.00 44.04           H  
ATOM   3587  HB2 ASP H 192A      1.381 -14.374  40.347  0.47 48.83           H  
ATOM   3588  HB3 ASP H 192A      0.931 -12.734  39.954  0.47 47.89           H  
ATOM   3589  N   GLU H 192B     -0.693 -12.215  37.619  0.29 42.93           N  
ATOM   3590  CA  GLU H 192B     -1.577 -11.091  37.166  1.00 41.80           C  
ATOM   3591  C   GLU H 192B     -2.623 -11.318  36.100  1.00 43.52           C  
ATOM   3592  O   GLU H 192B     -3.333 -10.386  35.777  1.00 45.99           O  
ATOM   3593  CB  GLU H 192B     -0.666  -9.935  36.716  1.00 41.67           C  
ATOM   3594  CG  GLU H 192B      0.188  -9.476  37.918  1.00 41.82           C  
ATOM   3595  CD  GLU H 192B      1.122  -8.326  37.511  1.00 40.62           C  
ATOM   3596  OE1 GLU H 192B      1.898  -8.545  36.610  1.00 36.49           O  
ATOM   3597  OE2 GLU H 192B      1.020  -7.282  38.127  1.00 42.14           O  
ATOM   3598  H   GLU H 192B      0.228 -12.291  37.299  0.29 43.18           H  
ATOM   3599  HA  GLU H 192B     -2.128 -10.754  38.035  1.00 42.50           H  
ATOM   3600  HB2 GLU H 192B     -0.045 -10.259  35.895  1.00 42.29           H  
ATOM   3601  HB3 GLU H 192B     -1.289  -9.117  36.377  1.00 40.00           H  
ATOM   3602  HG2 GLU H 192B     -0.461  -9.133  38.714  1.00 41.92           H  
ATOM   3603  HG3 GLU H 192B      0.792 -10.282  38.302  1.00 41.98           H  
ATOM   3604  N   GLY H 192C     -2.715 -12.500  35.587  1.00 44.21           N  
ATOM   3605  CA  GLY H 192C     -3.740 -12.745  34.531  0.54 44.34           C  
ATOM   3606  C   GLY H 192C     -3.816 -11.692  33.396  1.00 44.87           C  
ATOM   3607  O   GLY H 192C     -4.882 -11.215  33.080  1.00 47.35           O  
ATOM   3608  H   GLY H 192C     -2.126 -13.222  35.891  1.00 43.10           H  
ATOM   3609  HA2 GLY H 192C     -3.552 -13.713  34.094  0.54 44.98           H  
ATOM   3610  HA3 GLY H 192C     -4.706 -12.772  35.014  0.54 45.72           H  
ATOM   3611  N   LYS H 192D     -2.693 -11.353  32.827  1.00 41.32           N  
ATOM   3612  CA  LYS H 192D     -2.572 -10.375  31.703  1.00 36.76           C  
ATOM   3613  C   LYS H 192D     -1.351 -10.961  31.032  1.00 32.21           C  
ATOM   3614  O   LYS H 192D     -0.487 -11.490  31.709  1.00 33.24           O  
ATOM   3615  CB  LYS H 192D     -2.300  -8.966  32.214  1.00 38.89           C  
ATOM   3616  CG  LYS H 192D     -3.574  -8.122  32.023  1.00 39.14           C  
ATOM   3617  CD  LYS H 192D     -3.429  -6.765  32.743  0.52 40.48           C  
ATOM   3618  CE  LYS H 192D     -4.633  -5.835  32.436  0.52 42.18           C  
ATOM   3619  NZ  LYS H 192D     -4.574  -5.330  31.029  0.52 43.79           N  
ATOM   3620  H   LYS H 192D     -1.868 -11.766  33.151  1.00 41.76           H  
ATOM   3621  HA  LYS H 192D     -3.430 -10.456  31.052  1.00 37.93           H  
ATOM   3622  HB2 LYS H 192D     -2.017  -9.005  33.254  1.00 41.32           H  
ATOM   3623  HB3 LYS H 192D     -1.493  -8.534  31.642  1.00 41.79           H  
ATOM   3624  HG2 LYS H 192D     -3.753  -7.964  30.967  1.00 37.46           H  
ATOM   3625  HG3 LYS H 192D     -4.414  -8.666  32.439  1.00 37.61           H  
ATOM   3626  HD2 LYS H 192D     -3.378  -6.939  33.810  0.52 41.66           H  
ATOM   3627  HD3 LYS H 192D     -2.522  -6.284  32.419  0.52 42.12           H  
ATOM   3628  HE2 LYS H 192D     -5.566  -6.367  32.567  0.52 41.97           H  
ATOM   3629  HE3 LYS H 192D     -4.629  -4.985  33.102  0.52 41.25           H  
ATOM   3630  HZ1 LYS H 192D     -3.738  -5.724  30.551  0.52 44.37           H  
ATOM   3631  HZ2 LYS H 192D     -4.505  -4.291  31.039  0.52 43.94           H  
ATOM   3632  HZ3 LYS H 192D     -5.433  -5.611  30.517  0.52 44.39           H  
ATOM   3633  N   ARG H 193      -1.256 -10.888  29.752  1.00 28.60           N  
ATOM   3634  CA  ARG H 193      -0.075 -11.463  29.058  1.00 26.43           C  
ATOM   3635  C   ARG H 193       0.476 -10.407  28.126  1.00 22.43           C  
ATOM   3636  O   ARG H 193       0.023  -9.294  28.083  1.00 24.08           O  
ATOM   3637  CB  ARG H 193      -0.452 -12.655  28.150  1.00 29.61           C  
ATOM   3638  CG  ARG H 193      -1.608 -13.530  28.612  1.00 30.42           C  
ATOM   3639  CD  ARG H 193      -1.141 -14.644  29.489  1.00 32.76           C  
ATOM   3640  NE  ARG H 193      -0.210 -15.484  28.674  1.00 35.51           N  
ATOM   3641  CZ  ARG H 193       0.461 -16.417  29.290  1.00 35.03           C  
ATOM   3642  NH1 ARG H 193      -0.102 -16.965  30.329  1.00 38.79           N  
ATOM   3643  NH2 ARG H 193       1.641 -16.764  28.860  1.00 31.54           N  
ATOM   3644  H   ARG H 193      -1.964 -10.444  29.243  1.00 28.44           H  
ATOM   3645  HA  ARG H 193       0.693 -11.706  29.781  1.00 28.29           H  
ATOM   3646  HB2 ARG H 193      -0.727 -12.262  27.181  1.00 29.36           H  
ATOM   3647  HB3 ARG H 193       0.428 -13.258  28.028  1.00 29.15           H  
ATOM   3648  HG2 ARG H 193      -2.352 -12.943  29.132  1.00 31.30           H  
ATOM   3649  HG3 ARG H 193      -2.083 -13.978  27.750  1.00 29.92           H  
ATOM   3650  HD2 ARG H 193      -0.635 -14.280  30.377  1.00 32.45           H  
ATOM   3651  HD3 ARG H 193      -1.980 -15.258  29.791  1.00 33.59           H  
ATOM   3652  HE  ARG H 193      -0.110 -15.335  27.712  1.00 33.33           H  
ATOM   3653 HH11 ARG H 193      -1.004 -16.660  30.637  1.00 39.17           H  
ATOM   3654 HH12 ARG H 193       0.368 -17.694  30.820  1.00 38.36           H  
ATOM   3655 HH21 ARG H 193       2.153 -17.482  29.329  1.00 33.86           H  
ATOM   3656 HH22 ARG H 193       2.034 -16.310  28.062  1.00 34.68           H  
ATOM   3657  N   GLY H 194       1.445 -10.813  27.377  1.00 13.45           N  
ATOM   3658  CA  GLY H 194       2.078  -9.927  26.408  1.00 14.84           C  
ATOM   3659  C   GLY H 194       3.529 -10.060  26.449  1.00 13.88           C  
ATOM   3660  O   GLY H 194       4.037 -10.363  27.507  1.00 16.99           O  
ATOM   3661  H   GLY H 194       1.764 -11.719  27.464  1.00 17.75           H  
ATOM   3662  HA2 GLY H 194       1.699 -10.158  25.438  1.00 14.80           H  
ATOM   3663  HA3 GLY H 194       1.819  -8.909  26.657  1.00 15.32           H  
ATOM   3664  N   ASP H 195       4.148  -9.849  25.317  1.00 16.84           N  
ATOM   3665  CA  ASP H 195       5.616  -9.935  25.231  1.00 17.17           C  
ATOM   3666  C   ASP H 195       6.026  -9.609  23.782  1.00 17.05           C  
ATOM   3667  O   ASP H 195       5.229  -9.563  22.862  1.00 12.83           O  
ATOM   3668  CB  ASP H 195       6.088 -11.373  25.617  1.00 17.13           C  
ATOM   3669  CG  ASP H 195       7.652 -11.532  25.803  1.00 22.03           C  
ATOM   3670  OD1 ASP H 195       8.348 -10.549  25.995  1.00 21.97           O  
ATOM   3671  OD2 ASP H 195       8.117 -12.664  25.754  1.00 19.10           O  
ATOM   3672  H   ASP H 195       3.643  -9.632  24.497  1.00 16.30           H  
ATOM   3673  HA  ASP H 195       6.030  -9.197  25.899  1.00 17.54           H  
ATOM   3674  HB2 ASP H 195       5.614 -11.675  26.536  1.00 17.67           H  
ATOM   3675  HB3 ASP H 195       5.769 -12.039  24.828  1.00 18.53           H  
ATOM   3676  N   ALA H 196       7.295  -9.379  23.636  1.00 14.30           N  
ATOM   3677  CA  ALA H 196       7.901  -9.077  22.335  1.00 13.20           C  
ATOM   3678  C   ALA H 196       8.229 -10.507  21.911  1.00 17.51           C  
ATOM   3679  O   ALA H 196       8.063 -11.447  22.664  1.00 13.11           O  
ATOM   3680  CB  ALA H 196       9.224  -8.295  22.466  1.00 13.03           C  
ATOM   3681  H   ALA H 196       7.872  -9.401  24.419  1.00 15.68           H  
ATOM   3682  HA  ALA H 196       7.176  -8.637  21.678  1.00 14.59           H  
ATOM   3683  HB1 ALA H 196       9.935  -8.847  23.058  1.00 13.69           H  
ATOM   3684  HB2 ALA H 196       9.064  -7.332  22.929  1.00 12.53           H  
ATOM   3685  HB3 ALA H 196       9.659  -8.144  21.493  1.00 11.91           H  
ATOM   3686  N   CYS H 197       8.699 -10.668  20.729  1.00 22.16           N  
ATOM   3687  CA  CYS H 197       9.041 -12.032  20.250  1.00 26.05           C  
ATOM   3688  C   CYS H 197       9.926 -11.790  19.053  1.00 27.42           C  
ATOM   3689  O   CYS H 197      10.159 -10.645  18.681  1.00 22.42           O  
ATOM   3690  CB  CYS H 197       7.752 -12.809  19.837  1.00 22.93           C  
ATOM   3691  SG  CYS H 197       7.918 -14.604  19.600  1.00 22.69           S  
ATOM   3692  H   CYS H 197       8.862  -9.921  20.124  1.00 23.91           H  
ATOM   3693  HA  CYS H 197       9.594 -12.561  21.013  1.00 26.70           H  
ATOM   3694  HB2 CYS H 197       7.001 -12.666  20.599  1.00 22.78           H  
ATOM   3695  HB3 CYS H 197       7.373 -12.406  18.911  1.00 23.01           H  
ATOM   3696  N   GLU H 198      10.363 -12.890  18.513  1.00 29.48           N  
ATOM   3697  CA  GLU H 198      11.253 -12.902  17.314  1.00 30.87           C  
ATOM   3698  C   GLU H 198      10.770 -11.918  16.241  1.00 26.17           C  
ATOM   3699  O   GLU H 198       9.623 -11.999  15.841  1.00 24.50           O  
ATOM   3700  CB  GLU H 198      11.281 -14.311  16.647  1.00 33.80           C  
ATOM   3701  CG  GLU H 198      12.674 -14.987  16.757  0.44 38.27           C  
ATOM   3702  CD  GLU H 198      12.961 -15.698  15.420  0.44 40.97           C  
ATOM   3703  OE1 GLU H 198      13.372 -14.987  14.515  0.44 43.70           O  
ATOM   3704  OE2 GLU H 198      12.747 -16.900  15.379  0.44 44.34           O  
ATOM   3705  H   GLU H 198      10.063 -13.727  18.934  1.00 29.39           H  
ATOM   3706  HA  GLU H 198      12.232 -12.590  17.651  1.00 30.05           H  
ATOM   3707  HB2 GLU H 198      10.544 -14.942  17.120  1.00 34.12           H  
ATOM   3708  HB3 GLU H 198      10.992 -14.226  15.606  1.00 36.28           H  
ATOM   3709  HG2 GLU H 198      13.458 -14.264  16.940  0.44 38.04           H  
ATOM   3710  HG3 GLU H 198      12.677 -15.716  17.556  0.44 38.17           H  
ATOM   3711  N   GLY H 199      11.633 -11.038  15.805  1.00 26.12           N  
ATOM   3712  CA  GLY H 199      11.247 -10.047  14.756  1.00 22.23           C  
ATOM   3713  C   GLY H 199      11.057  -8.661  15.339  1.00 18.16           C  
ATOM   3714  O   GLY H 199      11.125  -7.696  14.606  1.00 22.66           O  
ATOM   3715  H   GLY H 199      12.547 -11.020  16.168  1.00 26.00           H  
ATOM   3716  HA2 GLY H 199      12.042  -9.995  14.028  1.00 21.02           H  
ATOM   3717  HA3 GLY H 199      10.336 -10.360  14.266  1.00 20.69           H  
ATOM   3718  N   ASP H 200      10.832  -8.606  16.634  1.00 22.26           N  
ATOM   3719  CA  ASP H 200      10.613  -7.323  17.367  1.00 19.47           C  
ATOM   3720  C   ASP H 200      11.894  -6.742  17.923  1.00 20.51           C  
ATOM   3721  O   ASP H 200      11.935  -5.599  18.336  1.00 20.05           O  
ATOM   3722  CB  ASP H 200       9.659  -7.527  18.539  1.00 18.82           C  
ATOM   3723  CG  ASP H 200       8.244  -7.966  18.079  1.00 22.38           C  
ATOM   3724  OD1 ASP H 200       7.729  -7.362  17.158  1.00 19.34           O  
ATOM   3725  OD2 ASP H 200       7.717  -8.880  18.677  1.00 22.05           O  
ATOM   3726  H   ASP H 200      10.805  -9.447  17.145  1.00 20.33           H  
ATOM   3727  HA  ASP H 200      10.186  -6.607  16.681  1.00 21.49           H  
ATOM   3728  HB2 ASP H 200      10.081  -8.259  19.209  1.00 20.77           H  
ATOM   3729  HB3 ASP H 200       9.569  -6.594  19.080  1.00 19.95           H  
ATOM   3730  N   SER H 201      12.896  -7.546  17.924  1.00 18.32           N  
ATOM   3731  CA  SER H 201      14.235  -7.172  18.423  1.00 18.81           C  
ATOM   3732  C   SER H 201      14.691  -5.850  17.842  1.00 12.90           C  
ATOM   3733  O   SER H 201      14.381  -5.580  16.708  1.00 12.74           O  
ATOM   3734  CB  SER H 201      15.177  -8.308  18.041  1.00 18.82           C  
ATOM   3735  OG  SER H 201      14.317  -9.447  18.204  1.00 26.60           O  
ATOM   3736  H   SER H 201      12.782  -8.451  17.578  1.00 17.37           H  
ATOM   3737  HA  SER H 201      14.182  -7.081  19.495  1.00 20.24           H  
ATOM   3738  HB2 SER H 201      15.551  -8.221  17.028  1.00 21.93           H  
ATOM   3739  HB3 SER H 201      16.003  -8.363  18.733  1.00 21.06           H  
ATOM   3740  N   GLY H 202      15.377  -5.050  18.601  1.00 13.08           N  
ATOM   3741  CA  GLY H 202      15.858  -3.728  18.064  1.00  2.24           C  
ATOM   3742  C   GLY H 202      14.896  -2.621  18.194  1.00  5.69           C  
ATOM   3743  O   GLY H 202      15.258  -1.463  18.094  1.00  2.06           O  
ATOM   3744  H   GLY H 202      15.587  -5.305  19.525  1.00  9.91           H  
ATOM   3745  HA2 GLY H 202      16.766  -3.442  18.575  1.00  6.79           H  
ATOM   3746  HA3 GLY H 202      16.092  -3.833  17.012  1.00  8.46           H  
ATOM   3747  N   GLY H 203      13.693  -2.954  18.417  1.00  2.04           N  
ATOM   3748  CA  GLY H 203      12.693  -1.889  18.537  1.00  2.00           C  
ATOM   3749  C   GLY H 203      12.581  -1.288  19.892  1.00  7.35           C  
ATOM   3750  O   GLY H 203      13.194  -1.669  20.865  1.00  2.17           O  
ATOM   3751  H   GLY H 203      13.444  -3.897  18.498  1.00  4.21           H  
ATOM   3752  HA2 GLY H 203      12.935  -1.121  17.823  1.00  4.40           H  
ATOM   3753  HA3 GLY H 203      11.734  -2.310  18.281  1.00  3.17           H  
ATOM   3754  N   PRO H 204      11.755  -0.281  19.948  1.00  7.40           N  
ATOM   3755  CA  PRO H 204      11.610   0.531  21.180  1.00  8.41           C  
ATOM   3756  C   PRO H 204      10.617   0.143  22.272  1.00  2.10           C  
ATOM   3757  O   PRO H 204       9.547  -0.397  22.002  1.00 10.53           O  
ATOM   3758  CB  PRO H 204      11.315   1.929  20.570  1.00  4.44           C  
ATOM   3759  CG  PRO H 204      10.333   1.582  19.422  1.00  6.44           C  
ATOM   3760  CD  PRO H 204      10.919   0.245  18.830  1.00 10.97           C  
ATOM   3761  HA  PRO H 204      12.587   0.564  21.647  1.00  5.37           H  
ATOM   3762  HB2 PRO H 204      10.840   2.584  21.290  1.00  5.07           H  
ATOM   3763  HB3 PRO H 204      12.224   2.383  20.201  1.00  7.78           H  
ATOM   3764  HG2 PRO H 204       9.322   1.456  19.789  1.00  8.12           H  
ATOM   3765  HG3 PRO H 204      10.354   2.349  18.662  1.00  9.87           H  
ATOM   3766  HD2 PRO H 204      10.119  -0.447  18.606  1.00  9.16           H  
ATOM   3767  HD3 PRO H 204      11.535   0.429  17.959  1.00  8.58           H  
ATOM   3768  N   PHE H 205      10.988   0.444  23.490  1.00  5.08           N  
ATOM   3769  CA  PHE H 205      10.130   0.174  24.663  1.00  4.57           C  
ATOM   3770  C   PHE H 205      10.011   1.719  24.998  1.00  6.22           C  
ATOM   3771  O   PHE H 205      11.010   2.375  25.244  1.00  2.18           O  
ATOM   3772  CB  PHE H 205      10.911  -0.698  25.760  1.00  2.03           C  
ATOM   3773  CG  PHE H 205      10.118  -0.727  27.078  1.00  2.53           C  
ATOM   3774  CD1 PHE H 205      10.263   0.274  28.037  1.00  8.52           C  
ATOM   3775  CD2 PHE H 205       9.226  -1.737  27.325  1.00 10.74           C  
ATOM   3776  CE1 PHE H 205       9.532   0.267  29.215  1.00  7.35           C  
ATOM   3777  CE2 PHE H 205       8.500  -1.743  28.492  1.00 10.58           C  
ATOM   3778  CZ  PHE H 205       8.644  -0.750  29.441  1.00 10.36           C  
ATOM   3779  H   PHE H 205      11.865   0.867  23.633  1.00  5.14           H  
ATOM   3780  HA  PHE H 205       9.173  -0.215  24.347  1.00  5.42           H  
ATOM   3781  HB2 PHE H 205      11.037  -1.707  25.399  1.00  6.78           H  
ATOM   3782  HB3 PHE H 205      11.886  -0.273  25.953  1.00  6.38           H  
ATOM   3783  HD1 PHE H 205      10.959   1.078  27.865  1.00  4.59           H  
ATOM   3784  HD2 PHE H 205       9.093  -2.536  26.614  1.00  3.30           H  
ATOM   3785  HE1 PHE H 205       9.651   1.051  29.952  1.00  9.58           H  
ATOM   3786  HE2 PHE H 205       7.797  -2.547  28.664  1.00 11.17           H  
ATOM   3787  HZ  PHE H 205       8.064  -0.772  30.354  1.00 11.78           H  
ATOM   3788  N   VAL H 206       8.838   2.306  24.995  1.00  8.96           N  
ATOM   3789  CA  VAL H 206       8.780   3.746  25.301  1.00  8.35           C  
ATOM   3790  C   VAL H 206       7.828   4.040  26.399  1.00  9.58           C  
ATOM   3791  O   VAL H 206       6.976   3.234  26.664  1.00  2.21           O  
ATOM   3792  CB  VAL H 206       8.365   4.508  24.019  1.00  2.20           C  
ATOM   3793  CG1 VAL H 206       9.291   4.359  22.794  1.00  5.44           C  
ATOM   3794  CG2 VAL H 206       6.986   4.122  23.478  1.00  2.06           C  
ATOM   3795  H   VAL H 206       8.014   1.814  24.802  1.00  9.73           H  
ATOM   3796  HA  VAL H 206       9.742   4.092  25.641  1.00  7.53           H  
ATOM   3797  HB  VAL H 206       8.339   5.564  24.284  1.00  6.03           H  
ATOM   3798 HG11 VAL H 206       9.296   3.307  22.548  1.00  5.12           H  
ATOM   3799 HG12 VAL H 206      10.293   4.687  23.022  1.00  2.73           H  
ATOM   3800 HG13 VAL H 206       8.920   4.919  21.952  1.00  3.79           H  
ATOM   3801 HG21 VAL H 206       6.231   4.309  24.232  1.00  3.92           H  
ATOM   3802 HG22 VAL H 206       6.968   3.075  23.213  1.00  5.87           H  
ATOM   3803 HG23 VAL H 206       6.748   4.712  22.606  1.00  4.05           H  
ATOM   3804  N   MET H 207       7.967   5.163  27.024  1.00 11.29           N  
ATOM   3805  CA  MET H 207       7.075   5.579  28.123  1.00 11.48           C  
ATOM   3806  C   MET H 207       6.698   7.022  27.805  1.00 13.84           C  
ATOM   3807  O   MET H 207       7.440   7.714  27.143  1.00 12.58           O  
ATOM   3808  CB  MET H 207       7.796   5.522  29.440  1.00 10.87           C  
ATOM   3809  CG  MET H 207       8.105   4.085  29.797  1.00 14.23           C  
ATOM   3810  SD  MET H 207       9.039   3.888  31.326  1.00  9.22           S  
ATOM   3811  CE  MET H 207       7.604   3.695  32.399  1.00  7.89           C  
ATOM   3812  H   MET H 207       8.687   5.777  26.758  1.00 11.62           H  
ATOM   3813  HA  MET H 207       6.177   4.972  28.120  1.00 13.40           H  
ATOM   3814  HB2 MET H 207       8.703   6.104  29.406  1.00 13.74           H  
ATOM   3815  HB3 MET H 207       7.144   5.934  30.197  1.00 14.99           H  
ATOM   3816  HG2 MET H 207       7.185   3.521  29.871  1.00 10.54           H  
ATOM   3817  HG3 MET H 207       8.692   3.654  28.996  1.00 12.43           H  
ATOM   3818  HE1 MET H 207       6.706   4.044  31.918  1.00  9.02           H  
ATOM   3819  HE2 MET H 207       7.746   4.301  33.283  1.00  8.25           H  
ATOM   3820  HE3 MET H 207       7.493   2.659  32.688  1.00 10.88           H  
ATOM   3821  N   LYS H 208       5.584   7.449  28.304  1.00 13.04           N  
ATOM   3822  CA  LYS H 208       5.101   8.840  28.049  1.00 13.83           C  
ATOM   3823  C   LYS H 208       5.261   9.616  29.356  1.00 10.50           C  
ATOM   3824  O   LYS H 208       4.716   9.223  30.374  1.00 11.81           O  
ATOM   3825  CB  LYS H 208       3.648   8.774  27.651  1.00  8.29           C  
ATOM   3826  CG  LYS H 208       3.187  10.193  27.224  1.00  9.36           C  
ATOM   3827  CD  LYS H 208       1.813  10.185  26.630  1.00  7.25           C  
ATOM   3828  CE  LYS H 208       1.463  11.679  26.398  1.00  8.73           C  
ATOM   3829  NZ  LYS H 208       0.225  11.816  25.582  1.00 12.08           N  
ATOM   3830  H   LYS H 208       5.047   6.853  28.874  1.00 14.05           H  
ATOM   3831  HA  LYS H 208       5.689   9.297  27.267  1.00 11.87           H  
ATOM   3832  HB2 LYS H 208       3.517   8.081  26.831  1.00  9.86           H  
ATOM   3833  HB3 LYS H 208       3.061   8.436  28.495  1.00 12.16           H  
ATOM   3834  HG2 LYS H 208       3.200  10.839  28.091  1.00  7.31           H  
ATOM   3835  HG3 LYS H 208       3.883  10.578  26.489  1.00  8.23           H  
ATOM   3836  HD2 LYS H 208       1.793   9.657  25.695  1.00  8.25           H  
ATOM   3837  HD3 LYS H 208       1.115   9.762  27.329  1.00  9.82           H  
ATOM   3838  HE2 LYS H 208       1.305  12.178  27.343  1.00  8.95           H  
ATOM   3839  HE3 LYS H 208       2.271  12.177  25.874  1.00  8.83           H  
ATOM   3840  HZ1 LYS H 208      -0.117  10.870  25.336  1.00 12.18           H  
ATOM   3841  HZ2 LYS H 208       0.457  12.334  24.712  1.00 10.37           H  
ATOM   3842  HZ3 LYS H 208      -0.499  12.335  26.118  1.00 10.78           H  
ATOM   3843  N   SER H 209       5.993  10.689  29.307  1.00 14.03           N  
ATOM   3844  CA  SER H 209       6.198  11.489  30.529  1.00 14.79           C  
ATOM   3845  C   SER H 209       4.901  12.228  30.871  1.00 14.97           C  
ATOM   3846  O   SER H 209       4.366  12.947  30.028  1.00  7.94           O  
ATOM   3847  CB  SER H 209       7.319  12.463  30.264  1.00 15.32           C  
ATOM   3848  OG  SER H 209       7.379  13.391  31.357  1.00 14.91           O  
ATOM   3849  H   SER H 209       6.394  10.952  28.455  1.00 14.23           H  
ATOM   3850  HA  SER H 209       6.474  10.801  31.309  1.00 14.99           H  
ATOM   3851  HB2 SER H 209       8.264  11.940  30.184  1.00 15.59           H  
ATOM   3852  HB3 SER H 209       7.099  12.967  29.341  1.00 17.38           H  
ATOM   3853  HG  SER H 209       8.316  13.524  31.592  1.00 12.81           H  
ATOM   3854  N   PRO H 210       4.444  12.037  32.092  1.00 15.67           N  
ATOM   3855  CA  PRO H 210       3.308  12.779  32.658  1.00 19.66           C  
ATOM   3856  C   PRO H 210       3.684  14.231  32.994  1.00 20.10           C  
ATOM   3857  O   PRO H 210       2.811  15.002  33.334  1.00 24.51           O  
ATOM   3858  CB  PRO H 210       2.917  11.953  33.885  1.00 19.29           C  
ATOM   3859  CG  PRO H 210       4.248  11.413  34.389  1.00 18.20           C  
ATOM   3860  CD  PRO H 210       4.974  11.050  33.093  1.00 14.61           C  
ATOM   3861  HA  PRO H 210       2.504  12.783  31.934  1.00 19.26           H  
ATOM   3862  HB2 PRO H 210       2.459  12.585  34.632  1.00 21.31           H  
ATOM   3863  HB3 PRO H 210       2.256  11.143  33.635  1.00 19.79           H  
ATOM   3864  HG2 PRO H 210       4.799  12.142  34.971  1.00 17.09           H  
ATOM   3865  HG3 PRO H 210       4.107  10.529  35.000  1.00 17.95           H  
ATOM   3866  HD2 PRO H 210       6.035  11.201  33.244  1.00 16.22           H  
ATOM   3867  HD3 PRO H 210       4.778  10.037  32.766  1.00 16.99           H  
ATOM   3868  N   PHE H 210A      4.936  14.568  32.882  1.00 19.27           N  
ATOM   3869  CA  PHE H 210A      5.367  15.958  33.205  1.00 17.86           C  
ATOM   3870  C   PHE H 210A      5.365  16.826  31.975  1.00 13.90           C  
ATOM   3871  O   PHE H 210A      4.871  17.928  32.047  1.00 12.74           O  
ATOM   3872  CB  PHE H 210A      6.787  15.971  33.781  1.00 19.46           C  
ATOM   3873  CG  PHE H 210A      6.956  14.954  34.899  1.00 21.39           C  
ATOM   3874  CD1 PHE H 210A      6.328  15.141  36.103  1.00 22.37           C  
ATOM   3875  CD2 PHE H 210A      7.748  13.836  34.710  1.00 25.90           C  
ATOM   3876  CE1 PHE H 210A      6.488  14.226  37.113  1.00 23.07           C  
ATOM   3877  CE2 PHE H 210A      7.911  12.921  35.713  1.00 24.69           C  
ATOM   3878  CZ  PHE H 210A      7.275  13.118  36.922  1.00 25.89           C  
ATOM   3879  H   PHE H 210A      5.585  13.895  32.584  1.00 19.91           H  
ATOM   3880  HA  PHE H 210A      4.674  16.375  33.922  1.00 18.25           H  
ATOM   3881  HB2 PHE H 210A      7.518  15.777  33.010  1.00 20.65           H  
ATOM   3882  HB3 PHE H 210A      6.975  16.953  34.185  1.00 20.20           H  
ATOM   3883  HD1 PHE H 210A      5.702  16.008  36.257  1.00 19.69           H  
ATOM   3884  HD2 PHE H 210A      8.246  13.671  33.763  1.00 21.97           H  
ATOM   3885  HE1 PHE H 210A      5.994  14.384  38.060  1.00 24.03           H  
ATOM   3886  HE2 PHE H 210A      8.537  12.050  35.555  1.00 27.63           H  
ATOM   3887  HZ  PHE H 210A      7.396  12.397  37.720  1.00 25.33           H  
ATOM   3888  N   ASN H 210B      5.905  16.364  30.882  1.00 10.46           N  
ATOM   3889  CA  ASN H 210B      5.913  17.204  29.649  1.00 12.35           C  
ATOM   3890  C   ASN H 210B      5.234  16.576  28.428  1.00 20.14           C  
ATOM   3891  O   ASN H 210B      5.389  17.084  27.329  1.00 17.76           O  
ATOM   3892  CB  ASN H 210B      7.358  17.551  29.313  1.00 10.98           C  
ATOM   3893  CG  ASN H 210B      8.166  16.340  28.904  1.00 12.24           C  
ATOM   3894  OD1 ASN H 210B      7.675  15.230  28.795  1.00 12.23           O  
ATOM   3895  ND2 ASN H 210B      9.430  16.477  28.656  1.00  9.32           N  
ATOM   3896  H   ASN H 210B      6.298  15.465  30.906  1.00 14.70           H  
ATOM   3897  HA  ASN H 210B      5.404  18.138  29.854  1.00 13.34           H  
ATOM   3898  HB2 ASN H 210B      7.362  18.256  28.498  1.00 11.04           H  
ATOM   3899  HB3 ASN H 210B      7.844  18.003  30.159  1.00 12.60           H  
ATOM   3900 HD21 ASN H 210B      9.941  15.679  28.424  1.00 10.16           H  
ATOM   3901 HD22 ASN H 210B      9.859  17.351  28.694  1.00 13.39           H  
ATOM   3902  N   ASN H 211       4.513  15.491  28.643  1.00 17.47           N  
ATOM   3903  CA  ASN H 211       3.781  14.761  27.543  1.00 19.30           C  
ATOM   3904  C   ASN H 211       4.575  14.189  26.427  1.00  9.56           C  
ATOM   3905  O   ASN H 211       4.014  13.813  25.427  1.00 13.28           O  
ATOM   3906  CB  ASN H 211       2.790  15.674  26.893  1.00 26.08           C  
ATOM   3907  CG  ASN H 211       1.551  15.625  27.700  1.00 32.55           C  
ATOM   3908  OD1 ASN H 211       1.577  15.849  28.906  1.00 32.99           O  
ATOM   3909  ND2 ASN H 211       0.456  15.337  27.054  1.00 39.01           N  
ATOM   3910  H   ASN H 211       4.426  15.124  29.552  1.00 18.31           H  
ATOM   3911  HA  ASN H 211       3.249  13.937  27.999  1.00 18.38           H  
ATOM   3912  HB2 ASN H 211       3.147  16.693  26.855  1.00 25.75           H  
ATOM   3913  HB3 ASN H 211       2.554  15.377  25.881  1.00 27.01           H  
ATOM   3914 HD21 ASN H 211      -0.399  15.267  27.536  1.00 36.30           H  
ATOM   3915 HD22 ASN H 211       0.482  15.196  26.084  1.00 34.95           H  
ATOM   3916  N   ARG H 212       5.846  14.097  26.580  1.00  7.20           N  
ATOM   3917  CA  ARG H 212       6.630  13.546  25.450  1.00  3.63           C  
ATOM   3918  C   ARG H 212       6.857  12.102  25.652  1.00  2.48           C  
ATOM   3919  O   ARG H 212       6.735  11.678  26.794  1.00  2.12           O  
ATOM   3920  CB  ARG H 212       8.059  14.174  25.327  1.00  3.59           C  
ATOM   3921  CG  ARG H 212       7.944  15.623  25.085  1.00  4.27           C  
ATOM   3922  CD  ARG H 212       9.367  16.139  24.889  1.00  2.05           C  
ATOM   3923  NE  ARG H 212       9.184  17.592  24.697  1.00 12.78           N  
ATOM   3924  CZ  ARG H 212       9.665  18.217  23.659  1.00 15.23           C  
ATOM   3925  NH1 ARG H 212      10.126  17.588  22.623  1.00 13.50           N  
ATOM   3926  NH2 ARG H 212       9.678  19.512  23.711  1.00 22.61           N  
ATOM   3927  H   ARG H 212       6.260  14.377  27.408  1.00  8.31           H  
ATOM   3928  HA  ARG H 212       6.078  13.688  24.530  1.00  4.51           H  
ATOM   3929  HB2 ARG H 212       8.585  13.993  26.256  1.00  5.42           H  
ATOM   3930  HB3 ARG H 212       8.604  13.689  24.527  1.00  3.89           H  
ATOM   3931  HG2 ARG H 212       7.384  15.804  24.176  1.00  3.77           H  
ATOM   3932  HG3 ARG H 212       7.469  16.140  25.905  1.00  2.81           H  
ATOM   3933  HD2 ARG H 212      10.007  15.974  25.744  1.00  4.57           H  
ATOM   3934  HD3 ARG H 212       9.827  15.692  24.014  1.00  5.14           H  
ATOM   3935  HE  ARG H 212       8.685  18.099  25.372  1.00 10.08           H  
ATOM   3936 HH11 ARG H 212      10.478  18.115  21.851  1.00 12.98           H  
ATOM   3937 HH12 ARG H 212      10.134  16.594  22.583  1.00 13.56           H  
ATOM   3938 HH21 ARG H 212      10.038  20.035  22.937  1.00 20.02           H  
ATOM   3939 HH22 ARG H 212       9.327  19.984  24.520  1.00 19.15           H  
ATOM   3940  N   TRP H 213       7.170  11.427  24.563  1.00  2.00           N  
ATOM   3941  CA  TRP H 213       7.444   9.950  24.650  1.00  6.61           C  
ATOM   3942  C   TRP H 213       8.942   9.804  24.652  1.00  5.31           C  
ATOM   3943  O   TRP H 213       9.616  10.447  23.879  1.00  2.00           O  
ATOM   3944  CB  TRP H 213       6.884   9.158  23.437  1.00  7.77           C  
ATOM   3945  CG  TRP H 213       5.342   9.081  23.450  1.00  2.01           C  
ATOM   3946  CD1 TRP H 213       4.512  10.031  22.926  1.00 10.30           C  
ATOM   3947  CD2 TRP H 213       4.569   8.080  23.960  1.00  8.45           C  
ATOM   3948  NE1 TRP H 213       3.294   9.546  23.149  1.00  9.23           N  
ATOM   3949  CE2 TRP H 213       3.214   8.387  23.759  1.00  6.80           C  
ATOM   3950  CE3 TRP H 213       4.913   6.909  24.596  1.00 14.69           C  
ATOM   3951  CZ2 TRP H 213       2.210   7.535  24.190  1.00  6.89           C  
ATOM   3952  CZ3 TRP H 213       3.912   6.046  25.030  1.00 14.64           C  
ATOM   3953  CH2 TRP H 213       2.550   6.369  24.821  1.00 11.53           C  
ATOM   3954  H   TRP H 213       7.219  11.870  23.693  1.00  2.48           H  
ATOM   3955  HA  TRP H 213       7.039   9.564  25.574  1.00  6.67           H  
ATOM   3956  HB2 TRP H 213       7.211   9.619  22.515  1.00  7.64           H  
ATOM   3957  HB3 TRP H 213       7.264   8.142  23.447  1.00  5.69           H  
ATOM   3958  HD1 TRP H 213       4.781  10.960  22.452  1.00  8.90           H  
ATOM   3959  HE1 TRP H 213       2.488  10.025  22.881  1.00 12.54           H  
ATOM   3960  HE3 TRP H 213       5.952   6.672  24.750  1.00 14.15           H  
ATOM   3961  HZ2 TRP H 213       1.173   7.779  24.034  1.00  9.54           H  
ATOM   3962  HZ3 TRP H 213       4.178   5.125  25.530  1.00 16.99           H  
ATOM   3963  HH2 TRP H 213       1.777   5.699  25.160  1.00  9.87           H  
ATOM   3964  N   TYR H 214       9.405   8.966  25.523  1.00  5.79           N  
ATOM   3965  CA  TYR H 214      10.846   8.680  25.702  1.00  8.01           C  
ATOM   3966  C   TYR H 214      11.031   7.187  25.465  1.00  8.90           C  
ATOM   3967  O   TYR H 214      10.165   6.380  25.786  1.00  9.79           O  
ATOM   3968  CB  TYR H 214      11.230   9.058  27.144  1.00 10.30           C  
ATOM   3969  CG  TYR H 214      11.307  10.585  27.400  1.00 12.07           C  
ATOM   3970  CD1 TYR H 214      12.458  11.275  27.113  1.00  9.87           C  
ATOM   3971  CD2 TYR H 214      10.232  11.289  27.935  1.00 10.12           C  
ATOM   3972  CE1 TYR H 214      12.549  12.626  27.350  1.00  9.05           C  
ATOM   3973  CE2 TYR H 214      10.337  12.655  28.173  1.00 15.93           C  
ATOM   3974  CZ  TYR H 214      11.509  13.340  27.879  1.00 16.52           C  
ATOM   3975  OH  TYR H 214      11.668  14.705  28.105  1.00 21.64           O  
ATOM   3976  H   TYR H 214       8.781   8.477  26.103  1.00  6.36           H  
ATOM   3977  HA  TYR H 214      11.410   9.239  24.968  1.00  8.03           H  
ATOM   3978  HB2 TYR H 214      10.534   8.620  27.845  1.00  9.10           H  
ATOM   3979  HB3 TYR H 214      12.202   8.625  27.337  1.00  9.13           H  
ATOM   3980  HD1 TYR H 214      13.313  10.763  26.694  1.00 11.23           H  
ATOM   3981  HD2 TYR H 214       9.314  10.770  28.168  1.00 12.14           H  
ATOM   3982  HE1 TYR H 214      13.464  13.143  27.116  1.00 11.51           H  
ATOM   3983  HE2 TYR H 214       9.503  13.188  28.590  1.00 12.54           H  
ATOM   3984  HH  TYR H 214      12.557  14.989  27.832  1.00 15.16           H  
ATOM   3985  N   GLN H 215      12.156   6.883  24.908  1.00  7.43           N  
ATOM   3986  CA  GLN H 215      12.513   5.483  24.618  1.00  6.84           C  
ATOM   3987  C   GLN H 215      13.399   5.049  25.786  1.00 10.01           C  
ATOM   3988  O   GLN H 215      14.536   5.428  25.915  1.00  2.00           O  
ATOM   3989  CB  GLN H 215      13.293   5.404  23.304  1.00  7.13           C  
ATOM   3990  CG  GLN H 215      13.691   3.893  23.109  1.00  2.05           C  
ATOM   3991  CD  GLN H 215      14.246   3.597  21.790  1.00  8.30           C  
ATOM   3992  OE1 GLN H 215      14.218   4.401  20.885  1.00  5.16           O  
ATOM   3993  NE2 GLN H 215      14.761   2.427  21.612  1.00  2.00           N  
ATOM   3994  H   GLN H 215      12.782   7.607  24.672  1.00  5.78           H  
ATOM   3995  HA  GLN H 215      11.624   4.874  24.601  1.00  7.65           H  
ATOM   3996  HB2 GLN H 215      12.706   5.734  22.460  1.00  8.08           H  
ATOM   3997  HB3 GLN H 215      14.206   5.973  23.366  1.00  8.74           H  
ATOM   3998  HG2 GLN H 215      14.446   3.648  23.842  1.00  5.84           H  
ATOM   3999  HG3 GLN H 215      12.837   3.247  23.265  1.00  7.33           H  
ATOM   4000 HE21 GLN H 215      15.135   2.172  20.736  1.00  4.37           H  
ATOM   4001 HE22 GLN H 215      14.783   1.776  22.347  1.00  4.64           H  
ATOM   4002  N   MET H 216      12.902   4.244  26.671  1.00  2.09           N  
ATOM   4003  CA  MET H 216      13.676   3.780  27.816  1.00  9.93           C  
ATOM   4004  C   MET H 216      14.469   2.496  27.526  1.00 14.29           C  
ATOM   4005  O   MET H 216      15.527   2.328  28.105  1.00 15.31           O  
ATOM   4006  CB  MET H 216      12.753   3.495  28.960  1.00 11.67           C  
ATOM   4007  CG  MET H 216      11.807   4.666  29.229  1.00 17.95           C  
ATOM   4008  SD  MET H 216      12.446   6.339  29.503  1.00 24.91           S  
ATOM   4009  CE  MET H 216      13.459   6.104  30.970  1.00 22.39           C  
ATOM   4010  H   MET H 216      11.974   3.947  26.547  1.00 11.49           H  
ATOM   4011  HA  MET H 216      14.374   4.559  28.086  1.00 11.03           H  
ATOM   4012  HB2 MET H 216      12.167   2.623  28.723  1.00 11.98           H  
ATOM   4013  HB3 MET H 216      13.337   3.260  29.837  1.00 11.81           H  
ATOM   4014  HG2 MET H 216      11.118   4.735  28.399  1.00 18.88           H  
ATOM   4015  HG3 MET H 216      11.212   4.405  30.096  1.00 17.79           H  
ATOM   4016  HE1 MET H 216      13.404   5.078  31.292  1.00 22.01           H  
ATOM   4017  HE2 MET H 216      13.047   6.727  31.746  1.00 23.45           H  
ATOM   4018  HE3 MET H 216      14.491   6.348  30.755  1.00 22.88           H  
ATOM   4019  N   GLY H 217      13.977   1.630  26.674  1.00 12.46           N  
ATOM   4020  CA  GLY H 217      14.726   0.377  26.388  1.00 12.48           C  
ATOM   4021  C   GLY H 217      14.678  -0.050  24.946  1.00 10.01           C  
ATOM   4022  O   GLY H 217      13.945   0.573  24.200  1.00  2.00           O  
ATOM   4023  H   GLY H 217      13.125   1.809  26.219  1.00 14.51           H  
ATOM   4024  HA2 GLY H 217      15.745   0.543  26.664  1.00 13.00           H  
ATOM   4025  HA3 GLY H 217      14.319  -0.416  26.999  1.00 12.10           H  
ATOM   4026  N   ILE H 218      15.433  -1.065  24.585  1.00  9.83           N  
ATOM   4027  CA  ILE H 218      15.499  -1.635  23.205  1.00  6.38           C  
ATOM   4028  C   ILE H 218      15.161  -3.106  23.399  1.00  5.86           C  
ATOM   4029  O   ILE H 218      15.680  -3.714  24.316  1.00  4.51           O  
ATOM   4030  CB  ILE H 218      16.882  -1.571  22.631  1.00  6.38           C  
ATOM   4031  CG1 ILE H 218      17.212  -0.120  22.486  1.00  8.50           C  
ATOM   4032  CG2 ILE H 218      16.923  -2.232  21.209  1.00  3.74           C  
ATOM   4033  CD1 ILE H 218      18.706   0.067  22.086  1.00  2.06           C  
ATOM   4034  H   ILE H 218      15.999  -1.493  25.260  1.00  9.56           H  
ATOM   4035  HA  ILE H 218      14.763  -1.153  22.575  1.00  7.37           H  
ATOM   4036  HB  ILE H 218      17.580  -2.061  23.289  1.00  7.90           H  
ATOM   4037 HG12 ILE H 218      16.593   0.334  21.716  1.00  7.07           H  
ATOM   4038 HG13 ILE H 218      17.054   0.408  23.419  1.00  5.89           H  
ATOM   4039 HG21 ILE H 218      16.288  -1.703  20.513  1.00  5.70           H  
ATOM   4040 HG22 ILE H 218      16.610  -3.262  21.266  1.00  5.57           H  
ATOM   4041 HG23 ILE H 218      17.943  -2.208  20.844  1.00  6.34           H  
ATOM   4042 HD11 ILE H 218      18.943  -0.402  21.142  1.00  6.80           H  
ATOM   4043 HD12 ILE H 218      19.369  -0.329  22.846  1.00  6.38           H  
ATOM   4044 HD13 ILE H 218      18.915   1.123  21.986  1.00  8.05           H  
ATOM   4045  N   VAL H 219      14.338  -3.682  22.584  1.00 12.07           N  
ATOM   4046  CA  VAL H 219      13.994  -5.129  22.744  1.00 12.32           C  
ATOM   4047  C   VAL H 219      15.291  -5.911  22.513  1.00 11.34           C  
ATOM   4048  O   VAL H 219      15.869  -5.878  21.440  1.00  2.00           O  
ATOM   4049  CB  VAL H 219      12.897  -5.490  21.690  1.00 17.04           C  
ATOM   4050  CG1 VAL H 219      12.399  -6.962  21.859  1.00 16.86           C  
ATOM   4051  CG2 VAL H 219      11.671  -4.559  21.827  1.00 17.33           C  
ATOM   4052  H   VAL H 219      13.950  -3.149  21.855  1.00  9.35           H  
ATOM   4053  HA  VAL H 219      13.665  -5.282  23.760  1.00 13.65           H  
ATOM   4054  HB  VAL H 219      13.325  -5.372  20.707  1.00 17.15           H  
ATOM   4055 HG11 VAL H 219      11.962  -7.118  22.838  1.00 16.26           H  
ATOM   4056 HG12 VAL H 219      13.226  -7.650  21.738  1.00 16.97           H  
ATOM   4057 HG13 VAL H 219      11.659  -7.190  21.108  1.00 17.31           H  
ATOM   4058 HG21 VAL H 219      11.955  -3.520  21.721  1.00 17.18           H  
ATOM   4059 HG22 VAL H 219      11.211  -4.685  22.791  1.00 18.55           H  
ATOM   4060 HG23 VAL H 219      10.942  -4.792  21.066  1.00 18.62           H  
ATOM   4061  N   SER H 220      15.699  -6.612  23.523  1.00 11.88           N  
ATOM   4062  CA  SER H 220      16.939  -7.402  23.477  1.00 11.77           C  
ATOM   4063  C   SER H 220      16.779  -8.912  23.479  1.00  9.83           C  
ATOM   4064  O   SER H 220      17.173  -9.545  22.517  1.00 16.49           O  
ATOM   4065  CB  SER H 220      17.743  -6.921  24.675  1.00 10.61           C  
ATOM   4066  OG  SER H 220      19.022  -7.531  24.667  1.00 13.86           O  
ATOM   4067  H   SER H 220      15.170  -6.623  24.348  1.00 11.47           H  
ATOM   4068  HA  SER H 220      17.480  -7.131  22.583  1.00 10.28           H  
ATOM   4069  HB2 SER H 220      17.867  -5.846  24.643  1.00 11.59           H  
ATOM   4070  HB3 SER H 220      17.224  -7.188  25.587  1.00 11.21           H  
ATOM   4071  HG  SER H 220      19.632  -6.792  24.563  1.00 10.70           H  
ATOM   4072  N   TRP H 221      16.247  -9.466  24.532  1.00 16.59           N  
ATOM   4073  CA  TRP H 221      16.092 -10.943  24.558  1.00 13.99           C  
ATOM   4074  C   TRP H 221      15.030 -11.461  25.504  1.00  9.31           C  
ATOM   4075  O   TRP H 221      14.428 -10.763  26.291  1.00 12.92           O  
ATOM   4076  CB  TRP H 221      17.479 -11.605  24.919  1.00 13.46           C  
ATOM   4077  CG  TRP H 221      18.128 -11.182  26.275  1.00 14.24           C  
ATOM   4078  CD1 TRP H 221      18.968 -10.125  26.466  1.00 13.21           C  
ATOM   4079  CD2 TRP H 221      17.974 -11.825  27.471  1.00 13.14           C  
ATOM   4080  NE1 TRP H 221      19.269 -10.194  27.755  1.00  9.10           N  
ATOM   4081  CE2 TRP H 221      18.723 -11.180  28.441  1.00 15.50           C  
ATOM   4082  CE3 TRP H 221      17.227 -12.961  27.829  1.00 15.19           C  
ATOM   4083  CZ2 TRP H 221      18.728 -11.661  29.748  1.00 20.76           C  
ATOM   4084  CZ3 TRP H 221      17.236 -13.434  29.129  1.00 18.01           C  
ATOM   4085  CH2 TRP H 221      17.988 -12.780  30.087  1.00 16.12           C  
ATOM   4086  H   TRP H 221      15.949  -8.931  25.298  1.00 15.00           H  
ATOM   4087  HA  TRP H 221      15.831 -11.255  23.555  1.00 13.40           H  
ATOM   4088  HB2 TRP H 221      17.341 -12.671  24.947  1.00 15.25           H  
ATOM   4089  HB3 TRP H 221      18.188 -11.397  24.129  1.00 15.28           H  
ATOM   4090  HD1 TRP H 221      19.313  -9.411  25.735  1.00 11.08           H  
ATOM   4091  HE1 TRP H 221      19.873  -9.560  28.191  1.00 10.96           H  
ATOM   4092  HE3 TRP H 221      16.639 -13.476  27.086  1.00 17.74           H  
ATOM   4093  HZ2 TRP H 221      19.312 -11.163  30.507  1.00 17.97           H  
ATOM   4094  HZ3 TRP H 221      16.659 -14.304  29.403  1.00 16.57           H  
ATOM   4095  HH2 TRP H 221      18.001 -13.137  31.104  1.00 19.16           H  
ATOM   4096  N   GLY H 222      14.772 -12.739  25.428  1.00 11.80           N  
ATOM   4097  CA  GLY H 222      13.761 -13.394  26.296  1.00 16.55           C  
ATOM   4098  C   GLY H 222      13.954 -14.874  26.030  1.00 15.82           C  
ATOM   4099  O   GLY H 222      14.710 -15.216  25.144  1.00 23.64           O  
ATOM   4100  H   GLY H 222      15.247 -13.306  24.782  1.00 12.92           H  
ATOM   4101  HA2 GLY H 222      13.972 -13.157  27.333  1.00 14.09           H  
ATOM   4102  HA3 GLY H 222      12.765 -13.089  26.027  1.00 15.60           H  
ATOM   4103  N   GLU H 223      13.288 -15.712  26.760  1.00 20.71           N  
ATOM   4104  CA  GLU H 223      13.433 -17.193  26.565  1.00 18.74           C  
ATOM   4105  C   GLU H 223      12.053 -17.577  26.133  1.00 20.41           C  
ATOM   4106  O   GLU H 223      11.185 -17.770  26.955  1.00 22.81           O  
ATOM   4107  CB  GLU H 223      13.852 -17.784  27.912  1.00 23.49           C  
ATOM   4108  CG  GLU H 223      15.305 -17.241  28.309  1.00 28.64           C  
ATOM   4109  CD  GLU H 223      15.610 -17.373  29.831  1.00 28.81           C  
ATOM   4110  OE1 GLU H 223      14.858 -16.825  30.623  1.00 34.43           O  
ATOM   4111  OE2 GLU H 223      16.597 -18.016  30.119  1.00 31.24           O  
ATOM   4112  H   GLU H 223      12.667 -15.391  27.450  1.00 17.48           H  
ATOM   4113  HA  GLU H 223      14.140 -17.414  25.779  1.00 20.43           H  
ATOM   4114  HB2 GLU H 223      13.106 -17.531  28.655  1.00 25.54           H  
ATOM   4115  HB3 GLU H 223      13.870 -18.861  27.809  1.00 25.51           H  
ATOM   4116  HG2 GLU H 223      16.046 -17.807  27.757  1.00 26.56           H  
ATOM   4117  HG3 GLU H 223      15.424 -16.203  28.031  1.00 26.82           H  
ATOM   4118  N   GLY H 225      11.873 -17.646  24.846  1.00 21.66           N  
ATOM   4119  CA  GLY H 225      10.536 -18.013  24.312  1.00 26.29           C  
ATOM   4120  C   GLY H 225       9.759 -16.693  24.214  1.00 28.14           C  
ATOM   4121  O   GLY H 225      10.315 -15.630  24.415  1.00 31.77           O  
ATOM   4122  H   GLY H 225      12.615 -17.452  24.238  1.00 21.14           H  
ATOM   4123  HA2 GLY H 225      10.650 -18.453  23.333  1.00 26.67           H  
ATOM   4124  HA3 GLY H 225      10.043 -18.694  24.992  1.00 25.88           H  
ATOM   4125  N   CYS H 226       8.496 -16.772  23.916  1.00 26.49           N  
ATOM   4126  CA  CYS H 226       7.656 -15.565  23.797  1.00 25.74           C  
ATOM   4127  C   CYS H 226       6.410 -15.762  24.629  1.00 27.81           C  
ATOM   4128  O   CYS H 226       5.651 -16.685  24.391  1.00 31.15           O  
ATOM   4129  CB  CYS H 226       7.296 -15.380  22.375  1.00 23.17           C  
ATOM   4130  SG  CYS H 226       8.742 -15.207  21.330  1.00 24.78           S  
ATOM   4131  H   CYS H 226       8.069 -17.637  23.769  1.00 29.01           H  
ATOM   4132  HA  CYS H 226       8.205 -14.703  24.138  1.00 25.98           H  
ATOM   4133  HB2 CYS H 226       6.701 -16.207  22.015  1.00 25.61           H  
ATOM   4134  HB3 CYS H 226       6.709 -14.482  22.264  1.00 22.94           H  
ATOM   4135  N   ASP H 227       6.243 -14.889  25.578  1.00 26.01           N  
ATOM   4136  CA  ASP H 227       5.075 -14.897  26.506  1.00 25.32           C  
ATOM   4137  C   ASP H 227       4.983 -16.232  27.272  1.00 25.69           C  
ATOM   4138  O   ASP H 227       3.920 -16.810  27.312  1.00 29.57           O  
ATOM   4139  CB  ASP H 227       3.751 -14.630  25.656  1.00 25.47           C  
ATOM   4140  CG  ASP H 227       2.588 -14.118  26.524  1.00 23.43           C  
ATOM   4141  OD1 ASP H 227       2.889 -13.252  27.311  1.00 29.74           O  
ATOM   4142  OD2 ASP H 227       1.470 -14.582  26.376  1.00 26.86           O  
ATOM   4143  H   ASP H 227       6.921 -14.204  25.680  1.00 27.68           H  
ATOM   4144  HA  ASP H 227       5.218 -14.107  27.227  1.00 25.40           H  
ATOM   4145  HB2 ASP H 227       3.927 -13.914  24.869  1.00 23.19           H  
ATOM   4146  HB3 ASP H 227       3.438 -15.565  25.211  1.00 23.58           H  
ATOM   4147  N   ARG H 227A      6.055 -16.679  27.871  1.00 25.81           N  
ATOM   4148  CA  ARG H 227A      5.983 -17.971  28.618  1.00 26.18           C  
ATOM   4149  C   ARG H 227A      5.652 -17.568  30.033  1.00 24.22           C  
ATOM   4150  O   ARG H 227A      6.105 -16.526  30.451  1.00 19.97           O  
ATOM   4151  CB  ARG H 227A      7.317 -18.673  28.644  1.00 27.72           C  
ATOM   4152  CG  ARG H 227A      7.847 -19.048  27.230  1.00 30.63           C  
ATOM   4153  CD  ARG H 227A      8.164 -20.574  27.206  1.00 33.18           C  
ATOM   4154  NE  ARG H 227A      9.084 -20.910  26.075  1.00 33.66           N  
ATOM   4155  CZ  ARG H 227A     10.327 -21.284  26.282  1.00 38.97           C  
ATOM   4156  NH1 ARG H 227A     10.885 -21.202  27.467  1.00 44.35           N  
ATOM   4157  NH2 ARG H 227A     11.010 -21.738  25.273  1.00 35.94           N  
ATOM   4158  H   ARG H 227A      6.904 -16.199  27.860  1.00 24.74           H  
ATOM   4159  HA  ARG H 227A      5.195 -18.598  28.223  1.00 26.80           H  
ATOM   4160  HB2 ARG H 227A      8.032 -18.007  29.108  1.00 28.26           H  
ATOM   4161  HB3 ARG H 227A      7.216 -19.536  29.284  1.00 27.23           H  
ATOM   4162  HG2 ARG H 227A      7.118 -18.797  26.474  1.00 30.38           H  
ATOM   4163  HG3 ARG H 227A      8.756 -18.487  27.053  1.00 30.88           H  
ATOM   4164  HD2 ARG H 227A      8.596 -20.902  28.139  1.00 32.71           H  
ATOM   4165  HD3 ARG H 227A      7.238 -21.117  27.053  1.00 33.17           H  
ATOM   4166  HE  ARG H 227A      8.759 -20.862  25.156  1.00 36.37           H  
ATOM   4167 HH11 ARG H 227A     11.836 -21.490  27.590  1.00 43.51           H  
ATOM   4168 HH12 ARG H 227A     10.368 -20.857  28.250  1.00 43.00           H  
ATOM   4169 HH21 ARG H 227A     11.959 -22.024  25.406  1.00 36.28           H  
ATOM   4170 HH22 ARG H 227A     10.583 -21.803  24.373  1.00 37.19           H  
ATOM   4171  N   ASP H 228       4.911 -18.322  30.787  1.00 25.73           N  
ATOM   4172  CA  ASP H 228       4.639 -17.838  32.171  1.00 26.08           C  
ATOM   4173  C   ASP H 228       5.885 -18.024  33.009  1.00 26.42           C  
ATOM   4174  O   ASP H 228       6.635 -18.955  32.799  1.00 27.24           O  
ATOM   4175  CB  ASP H 228       3.524 -18.622  32.831  1.00 31.13           C  
ATOM   4176  CG  ASP H 228       2.227 -18.408  32.045  1.00 34.74           C  
ATOM   4177  OD1 ASP H 228       2.225 -18.882  30.914  1.00 42.75           O  
ATOM   4178  OD2 ASP H 228       1.333 -17.793  32.616  1.00 37.02           O  
ATOM   4179  H   ASP H 228       4.554 -19.169  30.447  1.00 27.40           H  
ATOM   4180  HA  ASP H 228       4.377 -16.792  32.127  1.00 28.58           H  
ATOM   4181  HB2 ASP H 228       3.764 -19.676  32.847  1.00 31.20           H  
ATOM   4182  HB3 ASP H 228       3.392 -18.285  33.850  1.00 29.39           H  
ATOM   4183  N   GLY H 229       6.069 -17.112  33.915  1.00 22.32           N  
ATOM   4184  CA  GLY H 229       7.231 -17.150  34.823  1.00 21.82           C  
ATOM   4185  C   GLY H 229       8.456 -16.554  34.170  1.00 17.18           C  
ATOM   4186  O   GLY H 229       9.484 -16.522  34.821  1.00 21.89           O  
ATOM   4187  H   GLY H 229       5.444 -16.364  34.006  1.00 23.54           H  
ATOM   4188  HA2 GLY H 229       7.004 -16.591  35.717  1.00 19.49           H  
ATOM   4189  HA3 GLY H 229       7.444 -18.175  35.088  1.00 20.21           H  
ATOM   4190  N   LYS H 230       8.324 -16.115  32.942  1.00 20.54           N  
ATOM   4191  CA  LYS H 230       9.474 -15.513  32.204  1.00 19.65           C  
ATOM   4192  C   LYS H 230       9.164 -14.067  31.829  1.00 19.98           C  
ATOM   4193  O   LYS H 230       8.023 -13.648  31.882  1.00 15.23           O  
ATOM   4194  CB  LYS H 230       9.762 -16.328  30.919  1.00 24.21           C  
ATOM   4195  CG  LYS H 230      10.284 -17.785  31.212  1.00 25.47           C  
ATOM   4196  CD  LYS H 230      11.766 -17.770  31.705  1.00 28.07           C  
ATOM   4197  CE  LYS H 230      12.345 -19.199  31.872  1.00 30.88           C  
ATOM   4198  NZ  LYS H 230      13.791 -19.137  32.269  1.00 33.83           N  
ATOM   4199  H   LYS H 230       7.456 -16.179  32.505  1.00 17.55           H  
ATOM   4200  HA  LYS H 230      10.343 -15.519  32.845  1.00 21.41           H  
ATOM   4201  HB2 LYS H 230       8.868 -16.381  30.315  1.00 24.78           H  
ATOM   4202  HB3 LYS H 230      10.512 -15.807  30.342  1.00 23.60           H  
ATOM   4203  HG2 LYS H 230       9.653 -18.243  31.963  1.00 25.62           H  
ATOM   4204  HG3 LYS H 230      10.204 -18.359  30.298  1.00 25.52           H  
ATOM   4205  HD2 LYS H 230      12.371 -17.246  30.986  1.00 27.96           H  
ATOM   4206  HD3 LYS H 230      11.845 -17.248  32.649  1.00 27.38           H  
ATOM   4207  HE2 LYS H 230      11.808 -19.740  32.638  1.00 33.17           H  
ATOM   4208  HE3 LYS H 230      12.268 -19.750  30.945  1.00 29.93           H  
ATOM   4209  HZ1 LYS H 230      14.105 -18.148  32.325  1.00 31.23           H  
ATOM   4210  HZ2 LYS H 230      14.362 -19.640  31.559  1.00 33.09           H  
ATOM   4211  HZ3 LYS H 230      13.921 -19.592  33.196  1.00 33.65           H  
ATOM   4212  N   TYR H 231      10.175 -13.346  31.445  1.00 17.90           N  
ATOM   4213  CA  TYR H 231      10.012 -11.898  31.066  1.00 17.16           C  
ATOM   4214  C   TYR H 231      10.897 -11.552  29.871  1.00 18.08           C  
ATOM   4215  O   TYR H 231      11.735 -12.339  29.444  1.00 20.83           O  
ATOM   4216  CB  TYR H 231      10.409 -10.977  32.309  1.00 14.30           C  
ATOM   4217  CG  TYR H 231       9.578 -11.418  33.493  1.00 17.71           C  
ATOM   4218  CD1 TYR H 231       8.337 -10.875  33.721  1.00 11.11           C  
ATOM   4219  CD2 TYR H 231      10.059 -12.411  34.316  1.00 15.42           C  
ATOM   4220  CE1 TYR H 231       7.592 -11.347  34.772  1.00 17.09           C  
ATOM   4221  CE2 TYR H 231       9.317 -12.873  35.356  1.00 16.66           C  
ATOM   4222  CZ  TYR H 231       8.085 -12.345  35.583  1.00 17.09           C  
ATOM   4223  OH  TYR H 231       7.343 -12.842  36.631  1.00 20.35           O  
ATOM   4224  H   TYR H 231      11.074 -13.749  31.392  1.00 19.31           H  
ATOM   4225  HA  TYR H 231       8.980 -11.720  30.799  1.00 16.87           H  
ATOM   4226  HB2 TYR H 231      11.457 -11.080  32.555  1.00 16.07           H  
ATOM   4227  HB3 TYR H 231      10.210  -9.933  32.100  1.00 16.01           H  
ATOM   4228  HD1 TYR H 231       7.963 -10.084  33.087  1.00 12.53           H  
ATOM   4229  HD2 TYR H 231      11.041 -12.831  34.141  1.00 18.19           H  
ATOM   4230  HE1 TYR H 231       6.618 -10.911  34.948  1.00 13.52           H  
ATOM   4231  HE2 TYR H 231       9.712 -13.653  35.987  1.00 16.39           H  
ATOM   4232  HH  TYR H 231       6.667 -12.197  36.851  1.00 21.30           H  
ATOM   4233  N   GLY H 232      10.679 -10.366  29.371  1.00 15.18           N  
ATOM   4234  CA  GLY H 232      11.468  -9.887  28.206  1.00 11.36           C  
ATOM   4235  C   GLY H 232      12.488  -8.961  28.828  1.00  2.02           C  
ATOM   4236  O   GLY H 232      12.172  -8.327  29.830  1.00 12.89           O  
ATOM   4237  H   GLY H 232      10.003  -9.781  29.771  1.00 14.41           H  
ATOM   4238  HA2 GLY H 232      11.968 -10.711  27.717  1.00 11.43           H  
ATOM   4239  HA3 GLY H 232      10.844  -9.335  27.523  1.00 10.41           H  
ATOM   4240  N   PHE H 233      13.640  -8.916  28.214  1.00  8.58           N  
ATOM   4241  CA  PHE H 233      14.744  -8.069  28.697  1.00  9.83           C  
ATOM   4242  C   PHE H 233      14.984  -7.038  27.622  1.00  5.41           C  
ATOM   4243  O   PHE H 233      14.840  -7.302  26.426  1.00  2.21           O  
ATOM   4244  CB  PHE H 233      16.071  -8.910  28.945  1.00  6.50           C  
ATOM   4245  CG  PHE H 233      15.836  -9.728  30.222  1.00  2.03           C  
ATOM   4246  CD1 PHE H 233      15.097 -10.895  30.187  1.00 14.03           C  
ATOM   4247  CD2 PHE H 233      16.312  -9.290  31.425  1.00  2.13           C  
ATOM   4248  CE1 PHE H 233      14.838 -11.598  31.350  1.00 11.33           C  
ATOM   4249  CE2 PHE H 233      16.058  -9.983  32.591  1.00 12.50           C  
ATOM   4250  CZ  PHE H 233      15.315 -11.143  32.560  1.00 13.25           C  
ATOM   4251  H   PHE H 233      13.789  -9.454  27.411  1.00  4.76           H  
ATOM   4252  HA  PHE H 233      14.422  -7.581  29.607  1.00  9.50           H  
ATOM   4253  HB2 PHE H 233      16.252  -9.585  28.117  1.00  6.74           H  
ATOM   4254  HB3 PHE H 233      16.944  -8.284  29.076  1.00  4.10           H  
ATOM   4255  HD1 PHE H 233      14.724 -11.267  29.240  1.00  8.90           H  
ATOM   4256  HD2 PHE H 233      16.905  -8.386  31.467  1.00  5.67           H  
ATOM   4257  HE1 PHE H 233      14.257 -12.502  31.299  1.00 11.07           H  
ATOM   4258  HE2 PHE H 233      16.439  -9.606  33.530  1.00 10.68           H  
ATOM   4259  HZ  PHE H 233      15.108 -11.684  33.473  1.00 12.62           H  
ATOM   4260  N   TYR H 234      15.347  -5.885  28.120  1.00 14.00           N  
ATOM   4261  CA  TYR H 234      15.627  -4.706  27.270  1.00  6.02           C  
ATOM   4262  C   TYR H 234      16.903  -3.968  27.626  1.00  6.59           C  
ATOM   4263  O   TYR H 234      17.266  -3.922  28.782  1.00 10.58           O  
ATOM   4264  CB  TYR H 234      14.440  -3.700  27.411  1.00  6.56           C  
ATOM   4265  CG  TYR H 234      13.083  -4.367  27.169  1.00 11.23           C  
ATOM   4266  CD1 TYR H 234      12.487  -5.205  28.101  1.00  7.40           C  
ATOM   4267  CD2 TYR H 234      12.457  -4.137  25.956  1.00  2.00           C  
ATOM   4268  CE1 TYR H 234      11.280  -5.799  27.796  1.00  4.25           C  
ATOM   4269  CE2 TYR H 234      11.280  -4.713  25.670  1.00  7.01           C  
ATOM   4270  CZ  TYR H 234      10.701  -5.537  26.582  1.00  2.11           C  
ATOM   4271  OH  TYR H 234       9.484  -6.084  26.195  1.00  2.44           O  
ATOM   4272  H   TYR H 234      15.445  -5.772  29.095  1.00 10.87           H  
ATOM   4273  HA  TYR H 234      15.694  -5.035  26.245  1.00  8.10           H  
ATOM   4274  HB2 TYR H 234      14.459  -3.277  28.407  1.00 10.00           H  
ATOM   4275  HB3 TYR H 234      14.581  -2.904  26.697  1.00  9.45           H  
ATOM   4276  HD1 TYR H 234      12.958  -5.385  29.058  1.00  7.63           H  
ATOM   4277  HD2 TYR H 234      12.911  -3.489  25.215  1.00  7.60           H  
ATOM   4278  HE1 TYR H 234      10.822  -6.452  28.526  1.00  6.32           H  
ATOM   4279  HE2 TYR H 234      10.795  -4.518  24.730  1.00  3.29           H  
ATOM   4280  HH  TYR H 234       9.217  -6.602  26.953  1.00  6.53           H  
ATOM   4281  N   THR H 235      17.543  -3.398  26.638  1.00  8.14           N  
ATOM   4282  CA  THR H 235      18.773  -2.646  26.925  1.00  8.82           C  
ATOM   4283  C   THR H 235      18.267  -1.369  27.634  1.00  2.00           C  
ATOM   4284  O   THR H 235      17.238  -0.806  27.260  1.00  2.32           O  
ATOM   4285  CB  THR H 235      19.438  -2.279  25.643  1.00  7.69           C  
ATOM   4286  OG1 THR H 235      19.512  -3.498  24.950  1.00  8.73           O  
ATOM   4287  CG2 THR H 235      20.924  -1.906  25.774  1.00 13.13           C  
ATOM   4288  H   THR H 235      17.235  -3.466  25.711  1.00  9.84           H  
ATOM   4289  HA  THR H 235      19.397  -3.224  27.594  1.00  8.78           H  
ATOM   4290  HB  THR H 235      18.881  -1.544  25.076  1.00  9.21           H  
ATOM   4291  HG1 THR H 235      19.605  -3.275  24.006  1.00  7.79           H  
ATOM   4292 HG21 THR H 235      21.512  -2.715  26.184  1.00 10.83           H  
ATOM   4293 HG22 THR H 235      21.021  -1.044  26.417  1.00 12.25           H  
ATOM   4294 HG23 THR H 235      21.313  -1.651  24.801  1.00  9.91           H  
ATOM   4295  N   HIS H 236      19.016  -0.951  28.594  1.00  7.16           N  
ATOM   4296  CA  HIS H 236      18.760   0.269  29.465  1.00 10.76           C  
ATOM   4297  C   HIS H 236      19.383   1.417  28.703  1.00  9.40           C  
ATOM   4298  O   HIS H 236      20.559   1.653  28.884  1.00 17.89           O  
ATOM   4299  CB  HIS H 236      19.468   0.010  30.731  1.00 12.45           C  
ATOM   4300  CG  HIS H 236      18.923   0.861  31.800  1.00 17.08           C  
ATOM   4301  ND1 HIS H 236      18.771   2.125  31.710  1.00 18.60           N  
ATOM   4302  CD2 HIS H 236      18.490   0.513  33.056  1.00 18.53           C  
ATOM   4303  CE1 HIS H 236      18.279   2.554  32.818  1.00 19.32           C  
ATOM   4304  NE2 HIS H 236      18.088   1.591  33.684  1.00 19.32           N  
ATOM   4305  H   HIS H 236      19.827  -1.479  28.776  1.00  5.71           H  
ATOM   4306  HA  HIS H 236      17.698   0.415  29.591  1.00  9.94           H  
ATOM   4307  HB2 HIS H 236      19.314  -1.016  31.029  1.00 14.79           H  
ATOM   4308  HB3 HIS H 236      20.528   0.187  30.635  1.00 15.22           H  
ATOM   4309  HD1 HIS H 236      18.978   2.672  30.922  1.00 18.99           H  
ATOM   4310  HD2 HIS H 236      18.484  -0.489  33.466  1.00 21.01           H  
ATOM   4311  HE1 HIS H 236      18.053   3.592  33.021  1.00 21.40           H  
ATOM   4312  N   VAL H 237      18.600   2.099  27.912  1.00 12.07           N  
ATOM   4313  CA  VAL H 237      19.124   3.223  27.089  1.00  5.78           C  
ATOM   4314  C   VAL H 237      19.765   4.308  27.871  1.00 12.90           C  
ATOM   4315  O   VAL H 237      20.803   4.767  27.447  1.00 11.73           O  
ATOM   4316  CB  VAL H 237      17.941   3.743  26.192  1.00  4.03           C  
ATOM   4317  CG1 VAL H 237      18.419   4.887  25.238  1.00  2.09           C  
ATOM   4318  CG2 VAL H 237      17.511   2.629  25.219  1.00  9.43           C  
ATOM   4319  H   VAL H 237      17.646   1.873  27.855  1.00 11.32           H  
ATOM   4320  HA  VAL H 237      19.889   2.817  26.440  1.00  8.63           H  
ATOM   4321  HB  VAL H 237      17.093   4.076  26.775  1.00  4.45           H  
ATOM   4322 HG11 VAL H 237      19.197   4.541  24.570  1.00  5.18           H
[truncated: 119,476 more chars]
