# Supplementary material for: FastGrow: on-the-fly growing and its application to DYRK1A
Source: J Comput Aided Mol Des. 2022 Aug 22;36(9):639–51. doi: 10.1007/s10822-022-00469-y (PMC9512872; doi:10.1007/s10822-022-00469-y)
Supplement: Supplementary file 3 — (zip 300339 KB) [file 10822_2022_469_MOESM3_ESM.zip › validation_sets/cross_growing/1c1v_1c1u/1c1v_ligand.sdf]

1c1v_ligand
peunicon  08242115433D 1   1.00000     0.00000     0
unicon 1.4.1 penner
 43 46  0  0  0  0            999 V2000
   12.1640  -11.7770   22.9800 C   0  0  0  0  0  0  0  0  0  0  0  0
   12.5660  -10.6550   22.2230 C   0  0  0  0  0  0  0  0  0  0  0  0
   13.6090  -10.7610   21.2660 C   0  0  0  0  0  0  0  0  0  0  0  0
   14.1930  -12.0100   21.1190 C   0  0  0  0  0  0  0  0  0  0  0  0
   13.7970  -13.0620   21.8470 C   0  0  0  0  0  0  0  0  0  0  0  0
   12.8100  -13.0040   22.7690 C   0  0  0  0  0  0  0  0  0  0  0  0
   11.1770  -11.7600   23.9320 C   0  0  0  0  0  0  0  0  0  0  0  0
   15.3430  -13.7390   20.5970 C   0  0  0  0  0  0  0  0  0  0  0  0
   16.4040  -14.7280   19.9320 C   0  0  0  0  0  0  0  0  0  0  0  0
   10.4850  -12.8530   24.0440 N   0  0  0  0  0  0  0  0  0  0  0  0
   10.9930  -10.7000   24.6810 N   0  3  0  0  0  0  0  0  0  0  0  0
   15.1600  -12.4460   20.3430 N   0  0  0  0  0  0  0  0  0  0  0  0
   14.4980  -14.1150   21.5260 N   0  0  0  0  0  0  0  0  0  0  0  0
   16.6910  -13.0370   14.2030 C   0  0  0  0  0  0  0  0  0  0  0  0
   17.2910  -11.9340   14.8800 C   0  0  0  0  0  0  0  0  0  0  0  0
   17.4830  -11.9150   16.2530 C   0  0  0  0  0  0  0  0  0  0  0  0
   17.0610  -13.0210   16.9290 C   0  0  0  0  0  0  0  0  0  0  0  0
   16.4840  -14.1050   16.3550 C   0  0  0  0  0  0  0  0  0  0  0  0
   16.2780  -14.1630   14.9870 C   0  0  0  0  0  0  0  0  0  0  0  0
   16.5080  -12.9750   12.8200 C   0  0  0  0  0  0  0  0  0  0  0  0
   16.5740  -14.3440   18.4490 C   0  0  0  0  0  0  0  0  0  0  0  0
   16.1700  -14.0620   12.1630 N   0  3  0  0  0  0  0  0  0  0  0  0
   16.6580  -11.8150   12.2100 N   0  0  0  0  0  0  0  0  0  0  0  0
   17.1100  -13.1940   18.2100 N   0  0  0  0  0  0  0  0  0  0  0  0
   16.1850  -14.9370   17.3350 N   0  0  0  0  0  0  0  0  0  0  0  0
   12.0725   -9.7018   22.3744 H   0  0  0  0  0  0  0  0  0  0  0  0
   13.9326   -9.9086   20.6797 H   0  0  0  0  0  0  0  0  0  0  0  0
   12.5245  -13.8852   23.3321 H   0  0  0  0  0  0  0  0  0  0  0  0
   16.0423  -15.7641   20.0071 H   0  0  0  0  0  0  0  0  0  0  0  0
   17.3698  -14.6383   20.4508 H   0  0  0  0  0  0  0  0  0  0  0  0
    9.7267  -12.9136   24.7384 H   0  0  0  0  0  0  0  0  0  0  0  0
   10.6944  -13.6594   23.4384 H   0  0  0  0  0  0  0  0  0  0  0  0
   11.5768   -9.8630   24.5412 H   0  0  0  0  0  0  0  0  0  0  0  0
   10.2647  -10.7041   25.4093 H   0  0  0  0  0  0  0  0  0  0  0  0
   14.4052  -15.0597   21.9257 H   0  0  0  0  0  0  0  0  0  0  0  0
   17.6094  -11.0767   14.2979 H   0  0  0  0  0  0  0  0  0  0  0  0
   17.9407  -11.0721   16.7581 H   0  0  0  0  0  0  0  0  0  0  0  0
   15.8201  -15.0302   14.5251 H   0  0  0  0  0  0  0  0  0  0  0  0
   16.0329  -14.0255   11.1428 H   0  0  0  0  0  0  0  0  0  0  0  0
   16.0422  -14.9504   12.6683 H   0  0  0  0  0  0  0  0  0  0  0  0
   16.9235  -10.9794   12.7506 H   0  0  0  0  0  0  0  0  0  0  0  0
   16.5096  -11.7449   11.1932 H   0  0  0  0  0  0  0  0  0  0  0  0
   15.7388  -15.8613   17.2485 H   0  0  0  0  0  0  0  0  0  0  0  0
  7  1  1  0  0  0  0
  1  6  2  0  0  0  0
  1  2  1  0  0  0  0
  2  3  2  0  0  0  0
  3  4  1  0  0  0  0
  4 12  1  0  0  0  0
  4  5  2  0  0  0  0
  5 13  1  0  0  0  0
  6  5  1  0  0  0  0
 13  8  1  0  0  0  0
 12  8  2  0  0  0  0
  8  9  1  0  0  0  0
  9 21  1  0  0  0  0
 21 25  1  0  0  0  0
 21 24  2  0  0  0  0
 24 17  1  0  0  0  0
 17 18  1  0  0  0  0
 17 16  2  0  0  0  0
 16 15  1  0  0  0  0
 15 14  2  0  0  0  0
 14 20  1  0  0  0  0
 14 19  1  0  0  0  0
 18 19  2  0  0  0  0
 25 18  1  0  0  0  0
 20 22  2  0  0  0  0
 20 23  1  0  0  0  0
  7 11  2  0  0  0  0
  7 10  1  0  0  0  0
  2 26  1  0  0  0  0
  3 27  1  0  0  0  0
  6 28  1  0  0  0  0
  9 29  1  0  0  0  0
  9 30  1  0  0  0  0
 10 31  1  0  0  0  0
 10 32  1  0  0  0  0
 11 33  1  0  0  0  0
 11 34  1  0  0  0  0
 13 35  1  0  0  0  0
 15 36  1  0  0  0  0
 16 37  1  0  0  0  0
 19 38  1  0  0  0  0
 22 39  1  0  0  0  0
 22 40  1  0  0  0  0
 23 41  1  0  0  0  0
 23 42  1  0  0  0  0
 25 43  1  0  0  0  0
M  CHG  2  11   1  22   1
M  END
$$$$
