# Supplementary material for: FastGrow: on-the-fly growing and its application to DYRK1A
Source: J Comput Aided Mol Des. 2022 Aug 22;36(9):639–51. doi: 10.1007/s10822-022-00469-y (PMC9512872; doi:10.1007/s10822-022-00469-y)
Supplement: Supplementary file 3 — (zip 300339 KB) [file 10822_2022_469_MOESM3_ESM.zip › validation_sets/cross_growing/1c1v_1c1u/1c1u_ligand.sdf]

BAI_H_410
          08242117063D 1   1.00000     0.00000     0
            
 37 40  0  0  0  0            999 V2000
   10.5280  -12.9695   24.3083 N   0  0  0  0  0  0  0  0  0  0  0  0
   10.9747  -10.7591   24.7025 N   0  3  0  0  0  0  0  0  0  0  0  0
   16.9528  -12.7367   17.6832 N   0  0  0  0  0  0  0  0  0  0  0  0
   15.0353  -12.2268   20.2789 N   0  0  0  0  0  0  0  0  0  0  0  0
   16.1548  -14.5239   16.8296 N   0  0  0  0  0  0  0  0  0  0  0  0
   14.3676  -14.0308   21.1681 N   0  0  0  0  0  0  0  0  0  0  0  0
   17.3145  -11.5972   14.2864 C   0  0  0  0  0  0  0  0  0  0  0  0
   16.7915  -12.7681   13.6848 C   0  0  0  0  0  0  0  0  0  0  0  0
   17.4140  -11.4950   15.6781 C   0  0  0  0  0  0  0  0  0  0  0  0
   16.3571  -13.8618   14.4731 C   0  0  0  0  0  0  0  0  0  0  0  0
   13.5994  -10.6813   21.4740 C   0  0  0  0  0  0  0  0  0  0  0  0
   12.6041  -10.6873   22.4541 C   0  0  0  0  0  0  0  0  0  0  0  0
   12.7097  -13.1069   22.6566 C   0  0  0  0  0  0  0  0  0  0  0  0
   16.2649  -14.3539   19.4320 C   0  0  0  0  0  0  0  0  0  0  0  0
   11.1903  -11.8746   24.0436 C   0  0  0  0  0  0  0  0  0  0  0  0
   16.4554  -13.8989   17.9504 C   0  0  0  0  0  0  0  0  0  0  0  0
   15.2030  -13.5241   20.2952 C   0  0  0  0  0  0  0  0  0  0  0  0
   16.9748  -12.5889   16.3974 C   0  0  0  0  0  0  0  0  0  0  0  0
   14.1033  -11.9134   21.1333 C   0  0  0  0  0  0  0  0  0  0  0  0
   16.4716  -13.7127   15.8455 C   0  0  0  0  0  0  0  0  0  0  0  0
   13.6812  -13.0568   21.6966 C   0  0  0  0  0  0  0  0  0  0  0  0
   12.1455  -11.8835   23.0620 C   0  0  0  0  0  0  0  0  0  0  0  0
   10.7057  -13.8145   23.7910 H   0  0  0  0  0  0  0  0  0  0  0  0
    9.9306  -13.0469   25.1022 H   0  0  0  0  0  0  0  0  0  0  0  0
   11.5441   -9.9508   24.5056 H   0  0  0  0  0  0  0  0  0  0  0  0
   10.3261  -10.6855   25.4544 H   0  0  0  0  0  0  0  0  0  0  0  0
   15.7840  -15.4255   16.7355 H   0  0  0  0  0  0  0  0  0  0  0  0
   14.2763  -14.9809   21.3971 H   0  0  0  0  0  0  0  0  0  0  0  0
   17.6423  -10.7718   13.6731 H   0  0  0  0  0  0  0  0  0  0  0  0
   16.7275  -12.8234   12.6086 H   0  0  0  0  0  0  0  0  0  0  0  0
   17.8081  -10.6102   16.1569 H   0  0  0  0  0  0  0  0  0  0  0  0
   15.9575  -14.7605   14.0293 H   0  0  0  0  0  0  0  0  0  0  0  0
   13.9481   -9.7694   21.0142 H   0  0  0  0  0  0  0  0  0  0  0  0
   12.1762   -9.7446   22.7549 H   0  0  0  0  0  0  0  0  0  0  0  0
   12.3935  -14.0500   23.0801 H   0  0  0  0  0  0  0  0  0  0  0  0
   15.9839  -15.3983   19.4374 H   0  0  0  0  0  0  0  0  0  0  0  0
   17.2216  -14.2671   19.9252 H   0  0  0  0  0  0  0  0  0  0  0  0
  1 15  1  0  0  0  0
  1 23  1  0  0  0  0
  1 24  1  0  0  0  0
  2 15  2  0  0  0  0
  2 25  1  0  0  0  0
  2 26  1  0  0  0  0
  3 16  2  0  0  0  0
  3 18  1  0  0  0  0
  4 17  2  0  0  0  0
  4 19  1  0  0  0  0
  5 16  1  0  0  0  0
  5 20  1  0  0  0  0
  5 27  1  0  0  0  0
  6 17  1  0  0  0  0
  6 21  1  0  0  0  0
  6 28  1  0  0  0  0
  7  8  2  0  0  0  0
  7  9  1  0  0  0  0
  7 29  1  0  0  0  0
  8 10  1  0  0  0  0
  8 30  1  0  0  0  0
  9 18  2  0  0  0  0
  9 31  1  0  0  0  0
 10 20  2  0  0  0  0
 10 32  1  0  0  0  0
 11 12  1  0  0  0  0
 11 19  2  0  0  0  0
 11 33  1  0  0  0  0
 12 22  2  0  0  0  0
 12 34  1  0  0  0  0
 13 21  2  0  0  0  0
 13 22  1  0  0  0  0
 13 35  1  0  0  0  0
 14 16  1  0  0  0  0
 14 17  1  0  0  0  0
 14 36  1  0  0  0  0
 14 37  1  0  0  0  0
 15 22  1  0  0  0  0
 18 20  1  0  0  0  0
 19 21  1  0  0  0  0
M  CHG  1   2   1
M  END
$$$$
