# Supplementary material for: FastGrow: on-the-fly growing and its application to DYRK1A
Source: J Comput Aided Mol Des. 2022 Aug 22;36(9):639–51. doi: 10.1007/s10822-022-00469-y (PMC9512872; doi:10.1007/s10822-022-00469-y)
Supplement: Supplementary file 3 — (zip 300339 KB) [file 10822_2022_469_MOESM3_ESM.zip › validation_sets/cross_growing/1c1v_1c1u/1c1v_core.sdf]

1c1v
          08242119183D 1   1.00000     0.00000     0
            
 37 40  0  0  0  0            999 V2000
   10.9930  -10.7000   24.6810 N   0  3  0  0  0  0  0  0  0  0  0  0
   15.1600  -12.4460   20.3430 N   0  0  0  0  0  0  0  0  0  0  0  0
   17.1100  -13.1940   18.2100 N   0  0  0  0  0  0  0  0  0  0  0  0
   14.4980  -14.1150   21.5260 N   0  0  0  0  0  0  0  0  0  0  0  0
   16.1850  -14.9370   17.3350 N   0  0  0  0  0  0  0  0  0  0  0  0
   10.4850  -12.8530   24.0440 N   0  0  0  0  0  0  0  0  0  0  0  0
   14.1930  -12.0100   21.1190 C   0  0  0  0  0  0  0  0  0  0  0  0
   17.0610  -13.0210   16.9290 C   0  0  0  0  0  0  0  0  0  0  0  0
   13.7970  -13.0620   21.8470 C   0  0  0  0  0  0  0  0  0  0  0  0
   16.4840  -14.1050   16.3550 C   0  0  0  0  0  0  0  0  0  0  0  0
   12.1640  -11.7770   22.9800 C   0  0  0  0  0  0  0  0  0  0  0  0
   16.6910  -13.0370   14.2030 C   0  0  0  0  0  0  0  0  0  0  0  0
   12.8100  -13.0040   22.7690 C   0  0  0  0  0  0  0  0  0  0  0  0
   16.2780  -14.1630   14.9870 C   0  0  0  0  0  0  0  0  0  0  0  0
   13.6090  -10.7610   21.2660 C   0  0  0  0  0  0  0  0  0  0  0  0
   17.4830  -11.9150   16.2530 C   0  0  0  0  0  0  0  0  0  0  0  0
   12.5660  -10.6550   22.2230 C   0  0  0  0  0  0  0  0  0  0  0  0
   17.2910  -11.9340   14.8800 C   0  0  0  0  0  0  0  0  0  0  0  0
   11.1770  -11.7600   23.9320 C   0  0  0  0  0  0  0  0  0  0  0  0
   15.3430  -13.7390   20.5970 C   0  0  0  0  0  0  0  0  0  0  0  0
   16.5740  -14.3440   18.4490 C   0  0  0  0  0  0  0  0  0  0  0  0
   16.4040  -14.7280   19.9320 C   0  0  0  0  0  0  0  0  0  0  0  0
   11.5768   -9.8630   24.5412 H   0  0  0  0  0  0  0  0  0  0  0  0
   10.2647  -10.7041   25.4093 H   0  0  0  0  0  0  0  0  0  0  0  0
   14.4052  -15.0597   21.9257 H   0  0  0  0  0  0  0  0  0  0  0  0
   15.7388  -15.8613   17.2485 H   0  0  0  0  0  0  0  0  0  0  0  0
    9.7267  -12.9136   24.7384 H   0  0  0  0  0  0  0  0  0  0  0  0
   10.6944  -13.6594   23.4384 H   0  0  0  0  0  0  0  0  0  0  0  0
   12.5245  -13.8852   23.3321 H   0  0  0  0  0  0  0  0  0  0  0  0
   15.8201  -15.0302   14.5251 H   0  0  0  0  0  0  0  0  0  0  0  0
   13.9326   -9.9086   20.6797 H   0  0  0  0  0  0  0  0  0  0  0  0
   17.9407  -11.0721   16.7581 H   0  0  0  0  0  0  0  0  0  0  0  0
   12.0725   -9.7018   22.3744 H   0  0  0  0  0  0  0  0  0  0  0  0
   17.6094  -11.0767   14.2979 H   0  0  0  0  0  0  0  0  0  0  0  0
   16.0423  -15.7641   20.0071 H   0  0  0  0  0  0  0  0  0  0  0  0
   17.3698  -14.6383   20.4508 H   0  0  0  0  0  0  0  0  0  0  0  0
   16.5080  -12.9750   12.8200 R#  0  0  0  0  0  0  0  0  0  0  0  0
  1 19  2  0  0  0  0
  1 23  1  0  0  0  0
  1 24  1  0  0  0  0
  2  7  1  0  0  0  0
  2 20  2  0  0  0  0
  3  8  1  0  0  0  0
  3 21  2  0  0  0  0
  4  9  1  0  0  0  0
  4 20  1  0  0  0  0
  4 25  1  0  0  0  0
  5 10  1  0  0  0  0
  5 21  1  0  0  0  0
  5 26  1  0  0  0  0
  6 19  1  0  0  0  0
  6 27  1  0  0  0  0
  6 28  1  0  0  0  0
  7  9  2  0  0  0  0
  7 15  1  0  0  0  0
  8 10  2  0  0  0  0
  8 16  1  0  0  0  0
  9 13  1  0  0  0  0
 10 14  1  0  0  0  0
 11 13  2  0  0  0  0
 11 17  1  0  0  0  0
 11 19  1  0  0  0  0
 12 14  2  0  0  0  0
 12 18  1  0  0  0  0
 12 37  1  0  0  0  0
 13 29  1  0  0  0  0
 14 30  1  0  0  0  0
 15 17  2  0  0  0  0
 15 31  1  0  0  0  0
 16 18  2  0  0  0  0
 16 32  1  0  0  0  0
 17 33  1  0  0  0  0
 18 34  1  0  0  0  0
 20 22  1  0  0  0  0
 21 22  1  0  0  0  0
 22 35  1  0  0  0  0
 22 36  1  0  0  0  0
M  CHG  1   1   1
M  RGP  1  37  37
M  END
> <distance>
0.592401

> <angle>
6.86452

$$$$
