# Supplementary material for: FastGrow: on-the-fly growing and its application to DYRK1A
Source: J Comput Aided Mol Des. 2022 Aug 22;36(9):639–51. doi: 10.1007/s10822-022-00469-y (PMC9512872; doi:10.1007/s10822-022-00469-y)
Supplement: Supplementary file 3 — (zip 300339 KB) [file 10822_2022_469_MOESM3_ESM.zip › validation_sets/cross_growing/1c1v_1c1u/1c1v_frag.sdf]

1c1v
          08242119183D 1   1.00000     0.00000     0
            
  8  7  0  0  0  0            999 V2000
   16.1700  -14.0620   12.1630 N   0  3  0  0  0  0  0  0  0  0  0  0
   16.6580  -11.8150   12.2100 N   0  0  0  0  0  0  0  0  0  0  0  0
   16.5080  -12.9750   12.8200 C   0  0  0  0  0  0  0  0  0  0  0  0
   16.0329  -14.0255   11.1428 H   0  0  0  0  0  0  0  0  0  0  0  0
   16.0422  -14.9504   12.6683 H   0  0  0  0  0  0  0  0  0  0  0  0
   16.9235  -10.9794   12.7506 H   0  0  0  0  0  0  0  0  0  0  0  0
   16.5096  -11.7449   11.1932 H   0  0  0  0  0  0  0  0  0  0  0  0
   16.6910  -13.0370   14.2030 R#  0  0  0  0  0  0  0  0  0  0  0  0
  1  3  2  0  0  0  0
  1  4  1  0  0  0  0
  1  5  1  0  0  0  0
  2  3  1  0  0  0  0
  2  6  1  0  0  0  0
  2  7  1  0  0  0  0
  3  8  1  0  0  0  0
M  CHG  1   1   1
M  RGP  1   8   8
M  END
> <distance>
0.592401

> <angle>
6.86452

$$$$
