# Supplementary material for: FastGrow: on-the-fly growing and its application to DYRK1A
Source: J Comput Aided Mol Des. 2022 Aug 22;36(9):639–51. doi: 10.1007/s10822-022-00469-y (PMC9512872; doi:10.1007/s10822-022-00469-y)
Supplement: Supplementary file 3 — (zip 300339 KB) [file 10822_2022_469_MOESM3_ESM.zip › validation_sets/cross_growing/1c1v_1c1u/1c1u_clean.pdb]

HEADER                                                        1C1U
ATOM      1  N   THR L   1H     18.302  12.943  19.393  1.00  0.00           N  
ATOM      2  CA  THR L   1H     19.715  12.635  19.165  1.00  0.00           C  
ATOM      3  C   THR L   1H     20.415  12.472  20.513  1.00  0.00           C  
ATOM      4  O   THR L   1H     21.085  11.487  20.741  1.00  0.00           O  
ATOM      5  CB  THR L   1H     20.439  13.792  18.393  1.00  0.00           C  
ATOM      6  OG1 THR L   1H     19.518  14.334  17.455  1.00  0.00           O  
ATOM      7  CG2 THR L   1H     21.597  13.251  17.567  1.00  0.00           C  
ATOM      8  H   THR L   1H     18.099  12.938  20.412  1.00  0.00           H  
ATOM      9  HN2 THR L   1H     17.687  12.248  18.932  1.00  0.00           H  
ATOM     10  HN3 THR L   1H     18.114  13.882  18.998  1.00  0.00           H  
ATOM     11  HA  THR L   1H     19.779  11.694  18.634  1.00  0.00           H  
ATOM     12  HB  THR L   1H     20.807  14.571  19.036  1.00  0.00           H  
ATOM     13  HG1 THR L   1H     19.993  14.574  16.641  1.00  0.00           H  
ATOM     14 HG21 THR L   1H     21.314  12.499  16.840  1.00  0.00           H  
ATOM     15 HG22 THR L   1H     22.245  12.786  18.288  1.00  0.00           H  
ATOM     16 HG23 THR L   1H     22.161  14.026  17.064  1.00  0.00           H  
ATOM     17  N   PHE L   1G     20.250  13.431  21.381  1.00  0.00           N  
ATOM     18  CA  PHE L   1G     20.915  13.359  22.705  1.00  0.00           C  
ATOM     19  C   PHE L   1G     19.884  13.468  23.814  1.00  0.00           C  
ATOM     20  O   PHE L   1G     18.731  13.121  23.637  1.00  0.00           O  
ATOM     21  CB  PHE L   1G     21.979  14.515  22.769  1.00  0.00           C  
ATOM     22  CG  PHE L   1G     21.281  15.884  22.637  1.00  0.00           C  
ATOM     23  CD1 PHE L   1G     20.726  16.275  21.435  1.00  0.00           C  
ATOM     24  CD2 PHE L   1G     21.178  16.741  23.715  1.00  0.00           C  
ATOM     25  CE1 PHE L   1G     20.083  17.479  21.301  1.00  0.00           C  
ATOM     26  CE2 PHE L   1G     20.536  17.953  23.582  1.00  0.00           C  
ATOM     27  CZ  PHE L   1G     19.987  18.323  22.375  1.00  0.00           C  
ATOM     28  H   PHE L   1G     19.674  14.216  21.154  1.00  0.00           H  
ATOM     29  HA  PHE L   1G     21.412  12.402  22.811  1.00  0.00           H  
ATOM     30  HB2 PHE L   1G     22.539  14.488  23.691  1.00  0.00           H  
ATOM     31  HB3 PHE L   1G     22.686  14.409  21.959  1.00  0.00           H  
ATOM     32  HD1 PHE L   1G     20.797  15.639  20.582  1.00  0.00           H  
ATOM     33  HD2 PHE L   1G     21.600  16.479  24.673  1.00  0.00           H  
ATOM     34  HE1 PHE L   1G     19.649  17.771  20.353  1.00  0.00           H  
ATOM     35  HE2 PHE L   1G     20.458  18.617  24.430  1.00  0.00           H  
ATOM     36  HZ  PHE L   1G     19.478  19.270  22.270  1.00  0.00           H  
ATOM     37  N   GLY L   1F     20.381  13.941  24.917  1.00  0.00           N  
ATOM     38  CA  GLY L   1F     19.571  14.130  26.127  1.00  0.00           C  
ATOM     39  C   GLY L   1F     18.241  14.789  25.975  1.00  0.00           C  
ATOM     40  O   GLY L   1F     18.105  15.872  25.454  1.00  0.00           O  
ATOM     41  H   GLY L   1F     21.350  14.185  24.943  1.00  0.00           H  
ATOM     42  HA2 GLY L   1F     19.314  13.138  26.386  1.00  0.00           H  
ATOM     43  HA3 GLY L   1F     20.148  14.600  26.908  1.00  0.00           H  
ATOM     44  N   SER L   1E     17.289  14.062  26.477  1.00  0.00           N  
ATOM     45  CA  SER L   1E     15.881  14.476  26.456  1.00  0.00           C  
ATOM     46  C   SER L   1E     15.451  14.573  25.002  1.00  0.00           C  
ATOM     47  O   SER L   1E     14.485  15.234  24.667  1.00  0.00           O  
ATOM     48  CB  SER L   1E     15.706  15.832  27.200  1.00  0.00           C  
ATOM     49  OG  SER L   1E     14.862  15.454  28.292  1.00  0.00           O  
ATOM     50  H   SER L   1E     17.525  13.185  26.895  1.00  0.00           H  
ATOM     51  HA  SER L   1E     15.318  13.690  26.920  1.00  0.00           H  
ATOM     52  HB2 SER L   1E     16.641  16.211  27.589  1.00  0.00           H  
ATOM     53  HB3 SER L   1E     15.234  16.584  26.585  1.00  0.00           H  
ATOM     54  HG  SER L   1E     14.761  16.218  28.888  1.00  0.00           H  
ATOM     55  N   GLY L   1D     16.208  13.910  24.169  1.00  0.00           N  
ATOM     56  CA  GLY L   1D     15.875  13.898  22.739  1.00  0.00           C  
ATOM     57  C   GLY L   1D     16.471  14.680  21.590  1.00  0.00           C  
ATOM     58  O   GLY L   1D     17.615  14.531  21.181  1.00  0.00           O  
ATOM     59  H   GLY L   1D     17.009  13.414  24.503  1.00  0.00           H  
ATOM     60  HA2 GLY L   1D     16.059  12.881  22.455  1.00  0.00           H  
ATOM     61  HA3 GLY L   1D     14.809  14.017  22.689  1.00  0.00           H  
ATOM     62  N   GLU L   1C     15.610  15.509  21.074  1.00  0.00           N  
ATOM     63  CA  GLU L   1C     15.966  16.352  19.910  1.00  0.00           C  
ATOM     64  C   GLU L   1C     15.496  17.808  19.989  1.00  0.00           C  
ATOM     65  O   GLU L   1C     16.302  18.686  19.788  1.00  0.00           O  
ATOM     66  CB  GLU L   1C     15.379  15.503  18.731  1.00  0.00           C  
ATOM     67  CG  GLU L   1C     15.738  15.966  17.310  1.00  0.00           C  
ATOM     68  CD  GLU L   1C     14.636  16.857  16.718  1.00  0.00           C  
ATOM     69  OE1 GLU L   1C     13.907  17.489  17.468  1.00  0.00           O  
ATOM     70  OE2 GLU L   1C     14.592  16.856  15.502  1.00  0.00           O  
ATOM     71  H   GLU L   1C     14.694  15.577  21.470  1.00  0.00           H  
ATOM     72  HA  GLU L   1C     17.047  16.382  19.836  1.00  0.00           H  
ATOM     73  HB2 GLU L   1C     15.681  14.474  18.843  1.00  0.00           H  
ATOM     74  HB3 GLU L   1C     14.309  15.529  18.817  1.00  0.00           H  
ATOM     75  HG2 GLU L   1C     16.683  16.489  17.277  1.00  0.00           H  
ATOM     76  HG3 GLU L   1C     15.818  15.082  16.689  1.00  0.00           H  
ATOM     77  N   ALA L   1B     14.232  18.025  20.269  1.00  0.00           N  
ATOM     78  CA  ALA L   1B     13.646  19.426  20.365  1.00  0.00           C  
ATOM     79  C   ALA L   1B     12.132  19.303  20.342  1.00  0.00           C  
ATOM     80  O   ALA L   1B     11.408  19.758  21.195  1.00  0.00           O  
ATOM     81  CB  ALA L   1B     14.022  20.364  19.147  1.00  0.00           C  
ATOM     82  H   ALA L   1B     13.632  17.240  20.425  1.00  0.00           H  
ATOM     83  HA  ALA L   1B     13.951  19.873  21.304  1.00  0.00           H  
ATOM     84  HB1 ALA L   1B     13.679  19.978  18.201  1.00  0.00           H  
ATOM     85  HB2 ALA L   1B     15.090  20.510  19.090  1.00  0.00           H  
ATOM     86  HB3 ALA L   1B     13.572  21.337  19.296  1.00  0.00           H  
ATOM     87  N   ASP L   1A     11.694  18.670  19.304  1.00  0.00           N  
ATOM     88  CA  ASP L   1A     10.227  18.454  19.125  1.00  0.00           C  
ATOM     89  C   ASP L   1A     10.004  16.941  19.250  1.00  0.00           C  
ATOM     90  O   ASP L   1A      8.955  16.433  18.927  1.00  0.00           O  
ATOM     91  CB  ASP L   1A      9.880  18.992  17.733  1.00  0.00           C  
ATOM     92  CG  ASP L   1A      8.379  19.101  17.482  1.00  0.00           C  
ATOM     93  OD1 ASP L   1A      7.673  19.507  18.394  1.00  0.00           O  
ATOM     94  OD2 ASP L   1A      8.037  18.773  16.359  1.00  0.00           O  
ATOM     95  H   ASP L   1A     12.337  18.325  18.621  1.00  0.00           H  
ATOM     96  HA  ASP L   1A      9.673  18.957  19.909  1.00  0.00           H  
ATOM     97  HB2 ASP L   1A     10.305  19.975  17.597  1.00  0.00           H  
ATOM     98  HB3 ASP L   1A     10.296  18.324  16.991  1.00  0.00           H  
ATOM     99  N   CYS L   1      11.019  16.281  19.745  1.00  0.00           N  
ATOM    100  CA  CYS L   1      10.938  14.812  19.905  1.00  0.00           C  
ATOM    101  C   CYS L   1       9.780  14.367  20.793  1.00  0.00           C  
ATOM    102  O   CYS L   1       9.270  15.116  21.602  1.00  0.00           O  
ATOM    103  CB  CYS L   1      12.286  14.297  20.508  1.00  0.00           C  
ATOM    104  SG  CYS L   1      12.784  14.867  22.149  1.00  0.00           S  
ATOM    105  H   CYS L   1      11.849  16.769  20.015  1.00  0.00           H  
ATOM    106  HA  CYS L   1      10.801  14.368  18.927  1.00  0.00           H  
ATOM    107  HB2 CYS L   1      12.184  13.222  20.564  1.00  0.00           H  
ATOM    108  HB3 CYS L   1      13.090  14.476  19.827  1.00  0.00           H  
ATOM    109  N   GLY L   2       9.352  13.145  20.628  1.00  0.00           N  
ATOM    110  CA  GLY L   2       8.252  12.637  21.491  1.00  0.00           C  
ATOM    111  C   GLY L   2       6.898  13.206  21.358  1.00  0.00           C  
ATOM    112  O   GLY L   2       6.046  12.667  22.044  1.00  0.00           O  
ATOM    113  H   GLY L   2       9.759  12.557  19.929  1.00  0.00           H  
ATOM    114  HA2 GLY L   2       8.191  11.571  21.328  1.00  0.00           H  
ATOM    115  HA3 GLY L   2       8.582  12.788  22.504  1.00  0.00           H  
ATOM    116  N   LEU L   3       6.695  14.200  20.548  1.00  0.00           N  
ATOM    117  CA  LEU L   3       5.336  14.807  20.378  1.00  0.00           C  
ATOM    118  C   LEU L   3       4.839  14.350  19.022  1.00  0.00           C  
ATOM    119  O   LEU L   3       5.280  14.844  18.015  1.00  0.00           O  
ATOM    120  CB  LEU L   3       5.446  16.318  20.401  1.00  0.00           C  
ATOM    121  CG  LEU L   3       5.993  16.796  21.743  1.00  0.00           C  
ATOM    122  CD1 LEU L   3       6.308  18.293  21.622  1.00  0.00           C  
ATOM    123  CD2 LEU L   3       4.946  16.545  22.865  1.00  0.00           C  
ATOM    124  H   LEU L   3       7.464  14.569  20.025  1.00  0.00           H  
ATOM    125  HA  LEU L   3       4.685  14.450  21.156  1.00  0.00           H  
ATOM    126  HB2 LEU L   3       6.147  16.587  19.616  1.00  0.00           H  
ATOM    127  HB3 LEU L   3       4.486  16.755  20.175  1.00  0.00           H  
ATOM    128  HG  LEU L   3       6.920  16.279  21.964  1.00  0.00           H  
ATOM    129 HD11 LEU L   3       5.423  18.865  21.377  1.00  0.00           H  
ATOM    130 HD12 LEU L   3       7.046  18.454  20.848  1.00  0.00           H  
ATOM    131 HD13 LEU L   3       6.715  18.665  22.552  1.00  0.00           H  
ATOM    132 HD21 LEU L   3       4.784  15.487  23.015  1.00  0.00           H  
ATOM    133 HD22 LEU L   3       4.001  17.016  22.642  1.00  0.00           H  
ATOM    134 HD23 LEU L   3       5.318  16.952  23.795  1.00  0.00           H  
ATOM    135  N   ARG L   4       3.921  13.409  19.022  1.00  0.00           N  
ATOM    136  CA  ARG L   4       3.376  12.868  17.724  1.00  0.00           C  
ATOM    137  C   ARG L   4       2.446  13.821  16.939  1.00  0.00           C  
ATOM    138  O   ARG L   4       1.474  14.290  17.512  1.00  0.00           O  
ATOM    139  CB  ARG L   4       2.586  11.551  18.008  1.00  0.00           C  
ATOM    140  CG  ARG L   4       3.470  10.518  18.789  1.00  0.00           C  
ATOM    141  CD  ARG L   4       2.702   9.276  19.120  1.00  0.00           C  
ATOM    142  NE  ARG L   4       1.804   9.603  20.222  1.00  0.00           N  
ATOM    143  CZ  ARG L   4       0.888   8.752  20.622  1.00  0.00           C  
ATOM    144  NH1 ARG L   4       0.828   7.555  20.118  1.00  0.00           N  
ATOM    145  NH2 ARG L   4       0.064   9.164  21.548  1.00  0.00           N  
ATOM    146  H   ARG L   4       3.581  13.049  19.891  1.00  0.00           H  
ATOM    147  HA  ARG L   4       4.231  12.640  17.112  1.00  0.00           H  
ATOM    148  HB2 ARG L   4       1.686  11.803  18.543  1.00  0.00           H  
ATOM    149  HB3 ARG L   4       2.294  11.144  17.046  1.00  0.00           H  
ATOM    150  HG2 ARG L   4       4.312  10.218  18.176  1.00  0.00           H  
ATOM    151  HG3 ARG L   4       3.852  10.928  19.709  1.00  0.00           H  
ATOM    152  HD2 ARG L   4       2.125   8.906  18.285  1.00  0.00           H  
ATOM    153  HD3 ARG L   4       3.362   8.487  19.459  1.00  0.00           H  
ATOM    154  HE  ARG L   4       1.877  10.465  20.670  1.00  0.00           H  
ATOM    155 HH11 ARG L   4       0.121   6.919  20.426  1.00  0.00           H  
ATOM    156 HH12 ARG L   4       1.481   7.272  19.424  1.00  0.00           H  
ATOM    157 HH21 ARG L   4      -0.660   8.567  21.894  1.00  0.00           H  
ATOM    158 HH22 ARG L   4       0.150  10.088  21.913  1.00  0.00           H  
ATOM    159  N   PRO L   5       2.754  14.078  15.681  1.00  0.00           N  
ATOM    160  CA  PRO L   5       1.909  14.858  14.773  1.00  0.00           C  
ATOM    161  C   PRO L   5       0.430  14.586  14.878  1.00  0.00           C  
ATOM    162  O   PRO L   5      -0.376  15.489  14.959  1.00  0.00           O  
ATOM    163  CB  PRO L   5       2.459  14.556  13.401  1.00  0.00           C  
ATOM    164  CG  PRO L   5       3.975  14.481  13.669  1.00  0.00           C  
ATOM    165  CD  PRO L   5       4.016  13.655  14.959  1.00  0.00           C  
ATOM    166  HA  PRO L   5       2.062  15.901  14.985  1.00  0.00           H  
ATOM    167  HB2 PRO L   5       2.048  13.628  13.031  1.00  0.00           H  
ATOM    168  HB3 PRO L   5       2.221  15.362  12.720  1.00  0.00           H  
ATOM    169  HG2 PRO L   5       4.501  13.973  12.874  1.00  0.00           H  
ATOM    170  HG3 PRO L   5       4.413  15.459  13.825  1.00  0.00           H  
ATOM    171  HD2 PRO L   5       4.002  12.592  14.759  1.00  0.00           H  
ATOM    172  HD3 PRO L   5       4.888  13.929  15.542  1.00  0.00           H  
ATOM    173  N   LEU L   6       0.112  13.326  14.882  1.00  0.00           N  
ATOM    174  CA  LEU L   6      -1.324  12.949  14.955  1.00  0.00           C  
ATOM    175  C   LEU L   6      -1.938  12.802  16.315  1.00  0.00           C  
ATOM    176  O   LEU L   6      -3.116  12.536  16.366  1.00  0.00           O  
ATOM    177  CB  LEU L   6      -1.494  11.631  14.136  1.00  0.00           C  
ATOM    178  CG  LEU L   6      -1.099  11.791  12.637  1.00  0.00           C  
ATOM    179  CD1 LEU L   6      -1.273  10.511  11.809  1.00  0.00           C  
ATOM    180  CD2 LEU L   6      -1.982  12.831  11.997  1.00  0.00           C  
ATOM    181  H   LEU L   6       0.821  12.622  14.837  1.00  0.00           H  
ATOM    182  HA  LEU L   6      -1.885  13.737  14.483  1.00  0.00           H  
ATOM    183  HB2 LEU L   6      -0.914  10.858  14.617  1.00  0.00           H  
ATOM    184  HB3 LEU L   6      -2.528  11.352  14.189  1.00  0.00           H  
ATOM    185  HG  LEU L   6      -0.059  12.076  12.549  1.00  0.00           H  
ATOM    186 HD11 LEU L   6      -2.297  10.160  11.844  1.00  0.00           H  
ATOM    187 HD12 LEU L   6      -0.619   9.728  12.154  1.00  0.00           H  
ATOM    188 HD13 LEU L   6      -1.017  10.717  10.774  1.00  0.00           H  
ATOM    189 HD21 LEU L   6      -1.827  13.776  12.493  1.00  0.00           H  
ATOM    190 HD22 LEU L   6      -3.027  12.558  12.068  1.00  0.00           H  
ATOM    191 HD23 LEU L   6      -1.729  12.952  10.953  1.00  0.00           H  
ATOM    192  N   PHE L   7      -1.205  12.971  17.370  1.00  0.00           N  
ATOM    193  CA  PHE L   7      -1.802  12.821  18.714  1.00  0.00           C  
ATOM    194  C   PHE L   7      -1.486  14.029  19.574  1.00  0.00           C  
ATOM    195  O   PHE L   7      -2.291  14.925  19.619  1.00  0.00           O  
ATOM    196  CB  PHE L   7      -1.257  11.489  19.364  1.00  0.00           C  
ATOM    197  CG  PHE L   7      -1.845  10.311  18.627  1.00  0.00           C  
ATOM    198  CD1 PHE L   7      -3.095   9.889  18.989  1.00  0.00           C  
ATOM    199  CD2 PHE L   7      -1.202   9.693  17.564  1.00  0.00           C  
ATOM    200  CE1 PHE L   7      -3.703   8.877  18.308  1.00  0.00           C  
ATOM    201  CE2 PHE L   7      -1.814   8.672  16.872  1.00  0.00           C  
ATOM    202  CZ  PHE L   7      -3.062   8.262  17.241  1.00  0.00           C  
ATOM    203  H   PHE L   7      -0.237  13.203  17.275  1.00  0.00           H  
ATOM    204  HA  PHE L   7      -2.878  12.747  18.633  1.00  0.00           H  
ATOM    205  HB2 PHE L   7      -0.186  11.435  19.330  1.00  0.00           H  
ATOM    206  HB3 PHE L   7      -1.583  11.451  20.394  1.00  0.00           H  
ATOM    207  HD1 PHE L   7      -3.613  10.359  19.813  1.00  0.00           H  
ATOM    208  HD2 PHE L   7      -0.216  10.009  17.258  1.00  0.00           H  
ATOM    209  HE1 PHE L   7      -4.697   8.563  18.605  1.00  0.00           H  
ATOM    210  HE2 PHE L   7      -1.316   8.204  16.036  1.00  0.00           H  
ATOM    211  HZ  PHE L   7      -3.540   7.461  16.695  1.00  0.00           H  
ATOM    212  N   GLU L   8      -0.354  14.081  20.223  1.00  0.00           N  
ATOM    213  CA  GLU L   8      -0.009  15.249  21.093  1.00  0.00           C  
ATOM    214  C   GLU L   8      -0.178  16.566  20.391  1.00  0.00           C  
ATOM    215  O   GLU L   8      -0.825  17.453  20.910  1.00  0.00           O  
ATOM    216  CB  GLU L   8       1.442  15.176  21.590  1.00  0.00           C  
ATOM    217  CG  GLU L   8       1.641  14.014  22.669  1.00  0.00           C  
ATOM    218  CD  GLU L   8       1.588  12.587  22.112  1.00  0.00           C  
ATOM    219  OE1 GLU L   8       2.053  12.414  21.007  1.00  0.00           O  
ATOM    220  OE2 GLU L   8       1.091  11.715  22.819  1.00  0.00           O  
ATOM    221  H   GLU L   8       0.295  13.325  20.137  1.00  0.00           H  
ATOM    222  HA  GLU L   8      -0.679  15.233  21.943  1.00  0.00           H  
ATOM    223  HB2 GLU L   8       2.111  15.055  20.753  1.00  0.00           H  
ATOM    224  HB3 GLU L   8       1.698  16.113  22.065  1.00  0.00           H  
ATOM    225  HG2 GLU L   8       2.583  14.146  23.188  1.00  0.00           H  
ATOM    226  HG3 GLU L   8       0.859  14.114  23.408  1.00  0.00           H  
ATOM    227  N   LYS L   9       0.400  16.670  19.241  1.00  0.00           N  
ATOM    228  CA  LYS L   9       0.289  17.931  18.474  1.00  0.00           C  
ATOM    229  C   LYS L   9      -1.166  18.324  18.172  1.00  0.00           C  
ATOM    230  O   LYS L   9      -1.376  19.485  17.895  1.00  0.00           O  
ATOM    231  CB  LYS L   9       1.037  17.803  17.162  1.00  0.00           C  
ATOM    232  CG  LYS L   9       2.548  17.571  17.375  1.00  0.00           C  
ATOM    233  CD  LYS L   9       3.267  18.900  17.585  1.00  0.00           C  
ATOM    234  CE  LYS L   9       4.791  18.660  17.588  1.00  0.00           C  
ATOM    235  NZ  LYS L   9       5.223  17.999  16.316  1.00  0.00           N  
ATOM    236  H   LYS L   9       0.921  15.901  18.870  1.00  0.00           H  
ATOM    237  HA  LYS L   9       0.723  18.718  19.072  1.00  0.00           H  
ATOM    238  HB2 LYS L   9       0.601  16.991  16.601  1.00  0.00           H  
ATOM    239  HB3 LYS L   9       0.872  18.709  16.595  1.00  0.00           H  
ATOM    240  HG2 LYS L   9       2.721  16.934  18.230  1.00  0.00           H  
ATOM    241  HG3 LYS L   9       2.958  17.073  16.510  1.00  0.00           H  
ATOM    242  HD2 LYS L   9       3.017  19.609  16.808  1.00  0.00           H  
ATOM    243  HD3 LYS L   9       2.985  19.325  18.531  1.00  0.00           H  
ATOM    244  HE2 LYS L   9       5.296  19.611  17.683  1.00  0.00           H  
ATOM    245  HE3 LYS L   9       5.080  18.031  18.416  1.00  0.00           H  
ATOM    246  HZ1 LYS L   9       4.406  17.857  15.690  1.00  0.00           H  
ATOM    247  HZ2 LYS L   9       5.659  17.080  16.530  1.00  0.00           H  
ATOM    248  HZ3 LYS L   9       5.917  18.606  15.833  1.00  0.00           H  
ATOM    249  N   LYS L  10      -2.121  17.430  18.209  1.00  0.00           N  
ATOM    250  CA  LYS L  10      -3.530  17.829  17.917  1.00  0.00           C  
ATOM    251  C   LYS L  10      -4.344  17.574  19.155  1.00  0.00           C  
ATOM    252  O   LYS L  10      -5.552  17.646  19.138  1.00  0.00           O  
ATOM    253  CB  LYS L  10      -4.201  16.995  16.866  1.00  0.00           C  
ATOM    254  CG  LYS L  10      -3.382  17.021  15.624  1.00  0.00           C  
ATOM    255  CD  LYS L  10      -3.838  15.809  14.819  1.00  0.00           C  
ATOM    256  CE  LYS L  10      -5.239  16.033  14.228  1.00  0.00           C  
ATOM    257  NZ  LYS L  10      -5.075  15.931  12.756  1.00  0.00           N  
ATOM    258  H   LYS L  10      -1.907  16.479  18.433  1.00  0.00           H  
ATOM    259  HA  LYS L  10      -3.578  18.876  17.658  1.00  0.00           H  
ATOM    260  HB2 LYS L  10      -4.360  15.994  17.240  1.00  0.00           H  
ATOM    261  HB3 LYS L  10      -5.175  17.423  16.665  1.00  0.00           H  
ATOM    262  HG2 LYS L  10      -3.551  17.942  15.079  1.00  0.00           H  
ATOM    263  HG3 LYS L  10      -2.327  16.946  15.849  1.00  0.00           H  
ATOM    264  HD2 LYS L  10      -3.112  15.639  14.035  1.00  0.00           H  
ATOM    265  HD3 LYS L  10      -3.866  14.925  15.445  1.00  0.00           H  
ATOM    266  HE2 LYS L  10      -5.948  15.283  14.550  1.00  0.00           H  
ATOM    267  HE3 LYS L  10      -5.632  17.012  14.470  1.00  0.00           H  
ATOM    268  HZ1 LYS L  10      -4.082  15.728  12.517  1.00  0.00           H  
ATOM    269  HZ2 LYS L  10      -5.335  16.849  12.348  1.00  0.00           H  
ATOM    270  HZ3 LYS L  10      -5.685  15.184  12.373  1.00  0.00           H  
ATOM    271  N   SER L  11      -3.655  17.283  20.197  1.00  0.00           N  
ATOM    272  CA  SER L  11      -4.298  17.003  21.489  1.00  0.00           C  
ATOM    273  C   SER L  11      -5.271  15.788  21.403  1.00  0.00           C  
ATOM    274  O   SER L  11      -6.320  15.796  22.022  1.00  0.00           O  
ATOM    275  CB  SER L  11      -5.022  18.285  21.927  1.00  0.00           C  
ATOM    276  OG  SER L  11      -4.911  18.284  23.343  1.00  0.00           O  
ATOM    277  H   SER L  11      -2.658  17.246  20.129  1.00  0.00           H  
ATOM    278  HA  SER L  11      -3.516  16.763  22.190  1.00  0.00           H  
ATOM    279  HB2 SER L  11      -4.500  19.149  21.570  1.00  0.00           H  
ATOM    280  HB3 SER L  11      -6.062  18.298  21.627  1.00  0.00           H  
ATOM    281  HG  SER L  11      -5.812  18.244  23.703  1.00  0.00           H  
ATOM    282  N   LEU L  12      -4.895  14.780  20.652  1.00  0.00           N  
ATOM    283  CA  LEU L  12      -5.759  13.577  20.529  1.00  0.00           C  
ATOM    284  C   LEU L  12      -4.973  12.497  21.292  1.00  0.00           C  
ATOM    285  O   LEU L  12      -3.755  12.513  21.311  1.00  0.00           O  
ATOM    286  CB  LEU L  12      -5.921  13.183  19.069  1.00  0.00           C  
ATOM    287  CG  LEU L  12      -6.763  14.239  18.344  1.00  0.00           C  
ATOM    288  CD1 LEU L  12      -6.770  13.870  16.878  1.00  0.00           C  
ATOM    289  CD2 LEU L  12      -8.221  14.247  18.907  1.00  0.00           C  
ATOM    290  H   LEU L  12      -4.025  14.821  20.161  1.00  0.00           H  
ATOM    291  HA  LEU L  12      -6.704  13.748  21.023  1.00  0.00           H  
ATOM    292  HB2 LEU L  12      -4.951  13.085  18.609  1.00  0.00           H  
ATOM    293  HB3 LEU L  12      -6.409  12.219  19.019  1.00  0.00           H  
ATOM    294  HG  LEU L  12      -6.330  15.224  18.471  1.00  0.00           H  
ATOM    295 HD11 LEU L  12      -7.198  12.890  16.728  1.00  0.00           H  
ATOM    296 HD12 LEU L  12      -5.763  13.859  16.484  1.00  0.00           H  
ATOM    297 HD13 LEU L  12      -7.348  14.585  16.309  1.00  0.00           H  
ATOM    298 HD21 LEU L  12      -8.229  14.532  19.948  1.00  0.00           H  
ATOM    299 HD22 LEU L  12      -8.675  13.274  18.811  1.00  0.00           H  
ATOM    300 HD23 LEU L  12      -8.825  14.963  18.366  1.00  0.00           H  
ATOM    301  N   GLU L  13      -5.663  11.584  21.905  1.00  0.00           N  
ATOM    302  CA  GLU L  13      -5.004  10.499  22.674  1.00  0.00           C  
ATOM    303  C   GLU L  13      -5.188   9.240  21.884  1.00  0.00           C  
ATOM    304  O   GLU L  13      -6.091   9.181  21.074  1.00  0.00           O  
ATOM    305  CB  GLU L  13      -5.662  10.299  24.014  1.00  0.00           C  
ATOM    306  CG  GLU L  13      -5.640  11.619  24.822  1.00  0.00           C  
ATOM    307  CD  GLU L  13      -5.802  11.317  26.321  1.00  0.00           C  
ATOM    308  OE1 GLU L  13      -6.626  10.471  26.659  1.00  0.00           O  
ATOM    309  OE2 GLU L  13      -5.063  11.978  27.039  1.00  0.00           O  
ATOM    310  H   GLU L  13      -6.661  11.612  21.858  1.00  0.00           H  
ATOM    311  HA  GLU L  13      -3.956  10.726  22.779  1.00  0.00           H  
ATOM    312  HB2 GLU L  13      -6.696  10.010  23.866  1.00  0.00           H  
ATOM    313  HB3 GLU L  13      -5.173   9.506  24.555  1.00  0.00           H  
ATOM    314  HG2 GLU L  13      -4.706  12.144  24.669  1.00  0.00           H  
ATOM    315  HG3 GLU L  13      -6.450  12.265  24.517  1.00  0.00           H  
ATOM    316  N   ASP L  14      -4.353   8.264  22.130  1.00  0.00           N  
ATOM    317  CA  ASP L  14      -4.499   6.997  21.369  1.00  0.00           C  
ATOM    318  C   ASP L  14      -5.284   6.140  22.359  1.00  0.00           C  
ATOM    319  O   ASP L  14      -5.351   6.488  23.527  1.00  0.00           O  
ATOM    320  CB  ASP L  14      -3.087   6.458  21.005  1.00  0.00           C  
ATOM    321  CG  ASP L  14      -2.143   5.997  22.121  1.00  0.00           C  
ATOM    322  OD1 ASP L  14      -2.574   5.266  22.984  1.00  0.00           O  
ATOM    323  OD2 ASP L  14      -0.993   6.401  22.049  1.00  0.00           O  
ATOM    324  H   ASP L  14      -3.632   8.368  22.815  1.00  0.00           H  
ATOM    325  HA  ASP L  14      -5.082   7.171  20.476  1.00  0.00           H  
ATOM    326  HB2 ASP L  14      -3.223   5.633  20.332  1.00  0.00           H  
ATOM    327  HB3 ASP L  14      -2.596   7.229  20.428  1.00  0.00           H  
ATOM    328  N   LYS L  14A     -5.856   5.055  21.930  1.00  0.00           N  
ATOM    329  CA  LYS L  14A     -6.637   4.250  22.903  1.00  0.00           C  
ATOM    330  C   LYS L  14A     -6.006   3.637  24.104  1.00  0.00           C  
ATOM    331  O   LYS L  14A     -6.782   3.381  24.993  1.00  0.00           O  
ATOM    332  CB  LYS L  14A     -7.423   3.108  22.172  1.00  0.00           C  
ATOM    333  CG  LYS L  14A     -6.635   2.337  21.117  1.00  0.00           C  
ATOM    334  CD  LYS L  14A     -7.509   1.181  20.520  1.00  0.00           C  
ATOM    335  CE  LYS L  14A     -7.664  -0.051  21.482  1.00  0.00           C  
ATOM    336  NZ  LYS L  14A     -8.540   0.239  22.659  1.00  0.00           N  
ATOM    337  H   LYS L  14A     -5.773   4.771  20.975  1.00  0.00           H  
ATOM    338  HA  LYS L  14A     -7.393   4.922  23.289  1.00  0.00           H  
ATOM    339  HB2 LYS L  14A     -7.763   2.443  22.952  1.00  0.00           H  
ATOM    340  HB3 LYS L  14A     -8.303   3.546  21.718  1.00  0.00           H  
ATOM    341  HG2 LYS L  14A     -6.404   3.003  20.311  1.00  0.00           H  
ATOM    342  HG3 LYS L  14A     -5.717   1.950  21.539  1.00  0.00           H  
ATOM    343  HD2 LYS L  14A     -8.493   1.562  20.275  1.00  0.00           H  
ATOM    344  HD3 LYS L  14A     -7.054   0.840  19.599  1.00  0.00           H  
ATOM    345  HE2 LYS L  14A     -8.107  -0.873  20.937  1.00  0.00           H  
ATOM    346  HE3 LYS L  14A     -6.698  -0.373  21.845  1.00  0.00           H  
ATOM    347  HZ1 LYS L  14A     -8.921   1.204  22.592  1.00  0.00           H  
ATOM    348  HZ2 LYS L  14A     -7.986   0.141  23.535  1.00  0.00           H  
ATOM    349  HZ3 LYS L  14A     -9.331  -0.435  22.676  1.00  0.00           H  
ATOM    350  N   THR L  14B     -4.735   3.395  24.193  1.00  0.00           N  
ATOM    351  CA  THR L  14B     -4.242   2.782  25.467  1.00  0.00           C  
ATOM    352  C   THR L  14B     -3.241   3.657  26.202  1.00  0.00           C  
ATOM    353  O   THR L  14B     -2.691   3.180  27.177  1.00  0.00           O  
ATOM    354  CB  THR L  14B     -3.597   1.392  25.155  1.00  0.00           C  
ATOM    355  OG1 THR L  14B     -2.727   1.540  24.027  1.00  0.00           O  
ATOM    356  CG2 THR L  14B     -4.658   0.429  24.695  1.00  0.00           C  
ATOM    357  H   THR L  14B     -4.110   3.609  23.442  1.00  0.00           H  
ATOM    358  HA  THR L  14B     -5.071   2.621  26.143  1.00  0.00           H  
ATOM    359  HB  THR L  14B     -3.065   1.016  26.015  1.00  0.00           H  
ATOM    360  HG1 THR L  14B     -1.904   1.052  24.172  1.00  0.00           H  
ATOM    361 HG21 THR L  14B     -5.146   0.793  23.804  1.00  0.00           H  
ATOM    362 HG22 THR L  14B     -5.395   0.317  25.474  1.00  0.00           H  
ATOM    363 HG23 THR L  14B     -4.222  -0.538  24.491  1.00  0.00           H  
ATOM    364  N   GLU L  14C     -2.991   4.886  25.807  1.00  0.00           N  
ATOM    365  CA  GLU L  14C     -1.985   5.630  26.607  1.00  0.00           C  
ATOM    366  C   GLU L  14C     -2.499   5.856  28.014  1.00  0.00           C  
ATOM    367  O   GLU L  14C     -1.706   5.994  28.914  1.00  0.00           O  
ATOM    368  CB  GLU L  14C     -1.616   6.975  25.936  1.00  0.00           C  
ATOM    369  CG  GLU L  14C     -2.786   7.790  25.392  1.00  0.00           C  
ATOM    370  CD  GLU L  14C     -2.204   9.118  24.903  1.00  0.00           C  
ATOM    371  OE1 GLU L  14C     -1.822   9.874  25.778  1.00  0.00           O  
ATOM    372  OE2 GLU L  14C     -2.145   9.341  23.716  1.00  0.00           O  
ATOM    373  H   GLU L  14C     -3.449   5.294  25.018  1.00  0.00           H  
ATOM    374  HA  GLU L  14C     -1.093   5.025  26.668  1.00  0.00           H  
ATOM    375  HB2 GLU L  14C     -1.109   7.554  26.693  1.00  0.00           H  
ATOM    376  HB3 GLU L  14C     -0.901   6.794  25.152  1.00  0.00           H  
ATOM    377  HG2 GLU L  14C     -3.281   7.288  24.580  1.00  0.00           H  
ATOM    378  HG3 GLU L  14C     -3.507   7.984  26.177  1.00  0.00           H  
ATOM    379  N   ARG L  14D     -3.785   5.896  28.207  1.00  0.00           N  
ATOM    380  CA  ARG L  14D     -4.380   6.102  29.573  1.00  0.00           C  
ATOM    381  C   ARG L  14D     -3.804   5.048  30.543  1.00  0.00           C  
ATOM    382  O   ARG L  14D     -3.451   5.333  31.672  1.00  0.00           O  
ATOM    383  CB  ARG L  14D     -5.932   5.965  29.443  1.00  0.00           C  
ATOM    384  CG  ARG L  14D     -6.682   5.553  30.775  1.00  0.00           C  
ATOM    385  CD  ARG L  14D     -7.538   4.227  30.563  1.00  0.00           C  
ATOM    386  NE  ARG L  14D     -7.142   3.167  31.559  1.00  0.00           N  
ATOM    387  CZ  ARG L  14D     -8.011   2.486  32.282  1.00  0.00           C  
ATOM    388  NH1 ARG L  14D     -7.565   1.533  33.054  1.00  0.00           N  
ATOM    389  NH2 ARG L  14D     -9.289   2.736  32.247  1.00  0.00           N  
ATOM    390  H   ARG L  14D     -4.396   5.786  27.423  1.00  0.00           H  
ATOM    391  HA  ARG L  14D     -4.097   7.085  29.922  1.00  0.00           H  
ATOM    392  HB2 ARG L  14D     -6.306   6.930  29.130  1.00  0.00           H  
ATOM    393  HB3 ARG L  14D     -6.153   5.255  28.658  1.00  0.00           H  
ATOM    394  HG2 ARG L  14D     -5.986   5.406  31.583  1.00  0.00           H  
ATOM    395  HG3 ARG L  14D     -7.351   6.351  31.068  1.00  0.00           H  
ATOM    396  HD2 ARG L  14D     -8.581   4.470  30.703  1.00  0.00           H  
ATOM    397  HD3 ARG L  14D     -7.420   3.804  29.575  1.00  0.00           H  
ATOM    398  HE  ARG L  14D     -6.189   2.972  31.681  1.00  0.00           H  
ATOM    399 HH11 ARG L  14D     -8.202   1.004  33.614  1.00  0.00           H  
ATOM    400 HH12 ARG L  14D     -6.586   1.331  33.089  1.00  0.00           H  
ATOM    401 HH21 ARG L  14D     -9.910   2.203  32.823  1.00  0.00           H  
ATOM    402 HH22 ARG L  14D     -9.653   3.451  31.655  1.00  0.00           H  
ATOM    403  N   GLU L  14E     -3.770   3.847  30.054  1.00  0.00           N  
ATOM    404  CA  GLU L  14E     -3.241   2.675  30.817  1.00  0.00           C  
ATOM    405  C   GLU L  14E     -1.842   2.987  31.380  1.00  0.00           C  
ATOM    406  O   GLU L  14E     -1.524   2.674  32.509  1.00  0.00           O  
ATOM    407  CB  GLU L  14E     -3.128   1.485  29.883  1.00  0.00           C  
ATOM    408  CG  GLU L  14E     -3.001   0.186  30.677  1.00  0.00           C  
ATOM    409  CD  GLU L  14E     -2.704  -1.036  29.760  1.00  0.00           C  
ATOM    410  OE1 GLU L  14E     -2.942  -0.949  28.567  1.00  0.00           O  
ATOM    411  OE2 GLU L  14E     -2.249  -2.022  30.322  1.00  0.00           O  
ATOM    412  H   GLU L  14E     -4.113   3.699  29.126  1.00  0.00           H  
ATOM    413  HA  GLU L  14E     -3.911   2.472  31.638  1.00  0.00           H  
ATOM    414  HB2 GLU L  14E     -3.999   1.438  29.249  1.00  0.00           H  
ATOM    415  HB3 GLU L  14E     -2.252   1.590  29.257  1.00  0.00           H  
ATOM    416  HG2 GLU L  14E     -2.207   0.275  31.403  1.00  0.00           H  
ATOM    417  HG3 GLU L  14E     -3.926  -0.001  31.208  1.00  0.00           H  
ATOM    418  N   LEU L  14F     -1.035   3.593  30.564  1.00  0.00           N  
ATOM    419  CA  LEU L  14F      0.343   3.953  30.973  1.00  0.00           C  
ATOM    420  C   LEU L  14F      0.319   5.026  32.036  1.00  0.00           C  
ATOM    421  O   LEU L  14F      0.815   4.824  33.116  1.00  0.00           O  
ATOM    422  CB  LEU L  14F      1.153   4.526  29.801  1.00  0.00           C  
ATOM    423  CG  LEU L  14F      1.782   3.478  28.858  1.00  0.00           C  
ATOM    424  CD1 LEU L  14F      0.770   2.464  28.342  1.00  0.00           C  
ATOM    425  CD2 LEU L  14F      2.407   4.264  27.704  1.00  0.00           C  
ATOM    426  H   LEU L  14F     -1.349   3.821  29.642  1.00  0.00           H  
ATOM    427  HA  LEU L  14F      0.817   3.076  31.386  1.00  0.00           H  
ATOM    428  HB2 LEU L  14F      0.529   5.209  29.245  1.00  0.00           H  
ATOM    429  HB3 LEU L  14F      1.957   5.115  30.226  1.00  0.00           H  
ATOM    430  HG  LEU L  14F      2.568   2.946  29.382  1.00  0.00           H  
ATOM    431 HD11 LEU L  14F     -0.021   2.933  27.773  1.00  0.00           H  
ATOM    432 HD12 LEU L  14F      0.334   1.909  29.161  1.00  0.00           H  
ATOM    433 HD13 LEU L  14F      1.284   1.761  27.702  1.00  0.00           H  
ATOM    434 HD21 LEU L  14F      3.163   4.941  28.080  1.00  0.00           H  
ATOM    435 HD22 LEU L  14F      1.660   4.838  27.180  1.00  0.00           H  
ATOM    436 HD23 LEU L  14F      2.880   3.585  27.009  1.00  0.00           H  
ATOM    437  N   LEU L  14G     -0.261   6.147  31.718  1.00  0.00           N  
ATOM    438  CA  LEU L  14G     -0.305   7.258  32.722  1.00  0.00           C  
ATOM    439  C   LEU L  14G     -0.989   6.832  33.975  1.00  0.00           C  
ATOM    440  O   LEU L  14G     -0.690   7.303  35.057  1.00  0.00           O  
ATOM    441  CB  LEU L  14G     -1.038   8.511  32.137  1.00  0.00           C  
ATOM    442  CG  LEU L  14G     -0.184   9.294  31.053  1.00  0.00           C  
ATOM    443  CD1 LEU L  14G      1.036   9.980  31.657  1.00  0.00           C  
ATOM    444  CD2 LEU L  14G      0.332   8.374  29.928  1.00  0.00           C  
ATOM    445  H   LEU L  14G     -0.672   6.265  30.814  1.00  0.00           H  
ATOM    446  HA  LEU L  14G      0.715   7.501  32.982  1.00  0.00           H  
ATOM    447  HB2 LEU L  14G     -1.985   8.208  31.713  1.00  0.00           H  
ATOM    448  HB3 LEU L  14G     -1.251   9.186  32.956  1.00  0.00           H  
ATOM    449  HG  LEU L  14G     -0.812  10.059  30.614  1.00  0.00           H  
ATOM    450 HD11 LEU L  14G      1.694   9.264  32.122  1.00  0.00           H  
ATOM    451 HD12 LEU L  14G      0.717  10.710  32.388  1.00  0.00           H  
ATOM    452 HD13 LEU L  14G      1.604  10.497  30.896  1.00  0.00           H  
ATOM    453 HD21 LEU L  14G     -0.499   7.925  29.405  1.00  0.00           H  
ATOM    454 HD22 LEU L  14G      0.974   7.596  30.314  1.00  0.00           H  
ATOM    455 HD23 LEU L  14G      0.912   8.944  29.220  1.00  0.00           H  
ATOM    456  N   GLU L  14H     -1.913   5.951  33.853  1.00  0.00           N  
ATOM    457  CA  GLU L  14H     -2.588   5.527  35.106  1.00  0.00           C  
ATOM    458  C   GLU L  14H     -1.660   4.671  35.958  1.00  0.00           C  
ATOM    459  O   GLU L  14H     -1.875   4.603  37.152  1.00  0.00           O  
ATOM    460  CB  GLU L  14H     -3.821   4.683  34.840  1.00  0.00           C  
ATOM    461  CG  GLU L  14H     -5.010   5.541  34.303  1.00  0.00           C  
ATOM    462  CD  GLU L  14H     -6.281   4.655  34.103  1.00  0.00           C  
ATOM    463  OE1 GLU L  14H     -6.172   3.436  34.202  1.00  0.00           O  
ATOM    464  OE2 GLU L  14H     -7.309   5.266  33.853  1.00  0.00           O  
ATOM    465  H   GLU L  14H     -2.165   5.571  32.963  1.00  0.00           H  
ATOM    466  HA  GLU L  14H     -2.859   6.405  35.667  1.00  0.00           H  
ATOM    467  HB2 GLU L  14H     -3.576   3.920  34.117  1.00  0.00           H  
ATOM    468  HB3 GLU L  14H     -4.115   4.195  35.762  1.00  0.00           H  
ATOM    469  HG2 GLU L  14H     -5.253   6.315  35.019  1.00  0.00           H  
ATOM    470  HG3 GLU L  14H     -4.752   6.019  33.372  1.00  0.00           H  
ATOM    471  N   SER L  14I     -0.674   4.057  35.372  1.00  0.00           N  
ATOM    472  CA  SER L  14I      0.226   3.212  36.188  1.00  0.00           C  
ATOM    473  C   SER L  14I      1.341   4.009  36.807  1.00  0.00           C  
ATOM    474  O   SER L  14I      2.124   3.484  37.575  1.00  0.00           O  
ATOM    475  CB  SER L  14I      0.817   2.075  35.308  1.00  0.00           C  
ATOM    476  OG  SER L  14I      1.686   2.650  34.334  1.00  0.00           O  
ATOM    477  H   SER L  14I     -0.527   4.154  34.388  1.00  0.00           H  
ATOM    478  HA  SER L  14I     -0.345   2.763  36.990  1.00  0.00           H  
ATOM    479  HB2 SER L  14I      1.383   1.403  35.939  1.00  0.00           H  
ATOM    480  HB3 SER L  14I      0.041   1.520  34.805  1.00  0.00           H  
ATOM    481  HG  SER L  14I      1.549   3.608  34.272  1.00  0.00           H  
ATOM    482  N   TYR L  14J      1.417   5.264  36.485  1.00  0.00           N  
ATOM    483  CA  TYR L  14J      2.503   6.097  37.075  1.00  0.00           C  
ATOM    484  C   TYR L  14J      1.647   6.688  38.162  1.00  0.00           C  
ATOM    485  O   TYR L  14J      1.431   7.873  38.175  1.00  0.00           O  
ATOM    486  CB  TYR L  14J      2.961   7.183  36.075  1.00  0.00           C  
ATOM    487  CG  TYR L  14J      3.340   6.679  34.683  1.00  0.00           C  
ATOM    488  CD1 TYR L  14J      3.788   5.413  34.460  1.00  0.00           C  
ATOM    489  CD2 TYR L  14J      3.234   7.524  33.591  1.00  0.00           C  
ATOM    490  CE1 TYR L  14J      4.116   5.003  33.194  1.00  0.00           C  
ATOM    491  CE2 TYR L  14J      3.563   7.109  32.326  1.00  0.00           C  
ATOM    492  CZ  TYR L  14J      4.011   5.842  32.101  1.00  0.00           C  
ATOM    493  OH  TYR L  14J      4.351   5.407  30.819  1.00  0.00           O  
ATOM    494  H   TYR L  14J      0.757   5.666  35.851  1.00  0.00           H  
ATOM    495  HA  TYR L  14J      3.301   5.502  37.493  1.00  0.00           H  
ATOM    496  HB2 TYR L  14J      2.150   7.889  35.964  1.00  0.00           H  
ATOM    497  HB3 TYR L  14J      3.807   7.702  36.504  1.00  0.00           H  
ATOM    498  HD1 TYR L  14J      3.887   4.719  35.282  1.00  0.00           H  
ATOM    499  HD2 TYR L  14J      2.883   8.534  33.733  1.00  0.00           H  
ATOM    500  HE1 TYR L  14J      4.465   3.990  33.059  1.00  0.00           H  
ATOM    501  HE2 TYR L  14J      3.461   7.792  31.499  1.00  0.00           H  
ATOM    502  HH  TYR L  14J      4.274   4.437  30.820  1.00  0.00           H  
ATOM    503  N   ILE L  14K      1.184   5.831  39.039  1.00  0.00           N  
ATOM    504  CA  ILE L  14K      0.292   6.199  40.187  1.00  0.00           C  
ATOM    505  C   ILE L  14K     -0.670   7.394  39.868  1.00  0.00           C  
ATOM    506  O   ILE L  14K     -1.013   8.248  40.662  1.00  0.00           O  
ATOM    507  CB  ILE L  14K      1.242   6.445  41.408  1.00  0.00           C  
ATOM    508  CG1 ILE L  14K      2.469   7.350  41.069  1.00  0.00           C  
ATOM    509  CG2 ILE L  14K      1.721   5.036  41.862  1.00  0.00           C  
ATOM    510  CD1 ILE L  14K      3.423   7.452  42.283  1.00  0.00           C  
ATOM    511  H   ILE L  14K      1.442   4.870  38.936  1.00  0.00           H  
ATOM    512  HA  ILE L  14K     -0.335   5.347  40.406  1.00  0.00           H  
ATOM    513  HB  ILE L  14K      0.661   6.918  42.191  1.00  0.00           H  
ATOM    514 HG12 ILE L  14K      3.034   6.960  40.235  1.00  0.00           H  
ATOM    515 HG13 ILE L  14K      2.120   8.342  40.806  1.00  0.00           H  
ATOM    516 HG21 ILE L  14K      2.280   4.542  41.082  1.00  0.00           H  
ATOM    517 HG22 ILE L  14K      0.863   4.423  42.100  1.00  0.00           H  
ATOM    518 HG23 ILE L  14K      2.335   5.097  42.745  1.00  0.00           H  
ATOM    519 HD11 ILE L  14K      3.830   6.485  42.542  1.00  0.00           H  
ATOM    520 HD12 ILE L  14K      2.895   7.851  43.138  1.00  0.00           H  
ATOM    521 HD13 ILE L  14K      4.247   8.112  42.052  1.00  0.00           H  
ATOM    522  N   ASP L  14L     -1.082   7.310  38.631  1.00  0.00           N  
ATOM    523  CA  ASP L  14L     -2.014   8.233  37.912  1.00  0.00           C  
ATOM    524  C   ASP L  14L     -1.347   9.523  37.481  1.00  0.00           C  
ATOM    525  O   ASP L  14L     -0.657  10.172  38.239  1.00  0.00           O  
ATOM    526  CB  ASP L  14L     -3.249   8.661  38.759  1.00  0.00           C  
ATOM    527  CG  ASP L  14L     -4.500   8.660  37.829  1.00  0.00           C  
ATOM    528  OD1 ASP L  14L     -4.433   9.311  36.796  1.00  0.00           O  
ATOM    529  OD2 ASP L  14L     -5.466   8.008  38.196  1.00  0.00           O  
ATOM    530  H   ASP L  14L     -0.733   6.537  38.102  1.00  0.00           H  
ATOM    531  HA  ASP L  14L     -2.334   7.719  37.027  1.00  0.00           H  
ATOM    532  HB2 ASP L  14L     -3.409   8.014  39.607  1.00  0.00           H  
ATOM    533  HB3 ASP L  14L     -3.104   9.669  39.130  1.00  0.00           H  
ATOM    534  N   GLY L  14M     -1.598   9.872  36.255  1.00  0.00           N  
ATOM    535  CA  GLY L  14M     -1.010  11.125  35.697  1.00  0.00           C  
ATOM    536  C   GLY L  14M     -2.064  12.222  35.780  1.00  0.00           C  
ATOM    537  O   GLY L  14M     -3.216  11.903  36.004  1.00  0.00           O  
ATOM    538  H   GLY L  14M     -2.187   9.300  35.684  1.00  0.00           H  
ATOM    539  HA2 GLY L  14M     -0.185  11.442  36.294  1.00  0.00           H  
ATOM    540  HA3 GLY L  14M     -0.715  10.965  34.672  1.00  0.00           H  
ATOM    541  N   ARG L  15      -1.539  13.404  35.583  1.00  0.00           N  
ATOM    542  CA  ARG L  15      -2.163  14.764  35.571  1.00  0.00           C  
ATOM    543  C   ARG L  15      -2.509  15.194  37.000  1.00  0.00           C  
ATOM    544  O   ARG L  15      -3.071  14.408  37.741  1.00  0.00           O  
ATOM    545  CB  ARG L  15      -3.472  14.833  34.653  1.00  0.00           C  
ATOM    546  CG  ARG L  15      -4.789  14.202  35.200  1.00  0.00           C  
ATOM    547  CD  ARG L  15      -5.963  14.480  34.224  1.00  0.00           C  
ATOM    548  NE  ARG L  15      -5.576  13.926  32.884  1.00  0.00           N  
ATOM    549  CZ  ARG L  15      -5.320  14.684  31.844  1.00  0.00           C  
ATOM    550  NH1 ARG L  15      -5.277  15.986  31.945  1.00  0.00           N  
ATOM    551  NH2 ARG L  15      -5.103  14.091  30.702  1.00  0.00           N  
ATOM    552  OXT ARG L  15      -2.179  16.322  37.298  1.00  0.00           O  
ATOM    553  H   ARG L  15      -0.554  13.398  35.411  1.00  0.00           H  
ATOM    554  HA  ARG L  15      -1.429  15.455  35.174  1.00  0.00           H  
ATOM    555  HB2 ARG L  15      -3.640  15.890  34.502  1.00  0.00           H  
ATOM    556  HB3 ARG L  15      -3.227  14.397  33.698  1.00  0.00           H  
ATOM    557  HG2 ARG L  15      -4.718  13.137  35.284  1.00  0.00           H  
ATOM    558  HG3 ARG L  15      -4.972  14.607  36.183  1.00  0.00           H  
ATOM    559  HD2 ARG L  15      -6.850  13.951  34.546  1.00  0.00           H  
ATOM    560  HD3 ARG L  15      -6.201  15.531  34.161  1.00  0.00           H  
ATOM    561  HE  ARG L  15      -5.514  12.955  32.779  1.00  0.00           H  
ATOM    562 HH11 ARG L  15      -5.078  16.537  31.135  1.00  0.00           H  
ATOM    563 HH12 ARG L  15      -5.441  16.435  32.823  1.00  0.00           H  
ATOM    564 HH21 ARG L  15      -4.903  14.633  29.886  1.00  0.00           H  
ATOM    565 HH22 ARG L  15      -5.137  13.092  30.644  1.00  0.00           H  
TER     566      ARG L  15                                                      
ATOM    567  N   ILE H  16       4.983  -9.602  18.524  1.00  0.00           N  
ATOM    568  CA  ILE H  16       4.396  -9.149  19.785  1.00  0.00           C  
ATOM    569  C   ILE H  16       3.330 -10.202  19.984  1.00  0.00           C  
ATOM    570  O   ILE H  16       2.623 -10.471  19.034  1.00  0.00           O  
ATOM    571  CB  ILE H  16       3.746  -7.747  19.607  1.00  0.00           C  
ATOM    572  CG1 ILE H  16       4.768  -6.568  19.313  1.00  0.00           C  
ATOM    573  CG2 ILE H  16       2.902  -7.389  20.806  1.00  0.00           C  
ATOM    574  CD1 ILE H  16       5.654  -6.248  20.540  1.00  0.00           C  
ATOM    575  H   ILE H  16       4.382 -10.359  18.138  1.00  0.00           H  
ATOM    576  HN2 ILE H  16       5.930  -9.984  18.666  1.00  0.00           H  
ATOM    577  HN3 ILE H  16       4.994  -8.822  17.853  1.00  0.00           H  
ATOM    578  HA  ILE H  16       5.134  -9.206  20.570  1.00  0.00           H  
ATOM    579  HB  ILE H  16       3.056  -7.817  18.776  1.00  0.00           H  
ATOM    580 HG12 ILE H  16       5.383  -6.789  18.454  1.00  0.00           H  
ATOM    581 HG13 ILE H  16       4.207  -5.670  19.084  1.00  0.00           H  
ATOM    582 HG21 ILE H  16       3.495  -7.385  21.710  1.00  0.00           H  
ATOM    583 HG22 ILE H  16       2.086  -8.085  20.951  1.00  0.00           H  
ATOM    584 HG23 ILE H  16       2.478  -6.405  20.673  1.00  0.00           H  
ATOM    585 HD11 ILE H  16       6.249  -7.085  20.849  1.00  0.00           H  
ATOM    586 HD12 ILE H  16       5.046  -5.934  21.379  1.00  0.00           H  
ATOM    587 HD13 ILE H  16       6.311  -5.425  20.300  1.00  0.00           H  
ATOM    588  N   VAL H  17       3.241 -10.711  21.174  1.00  0.00           N  
ATOM    589  CA  VAL H  17       2.250 -11.762  21.538  1.00  0.00           C  
ATOM    590  C   VAL H  17       1.253 -11.057  22.442  1.00  0.00           C  
ATOM    591  O   VAL H  17       1.680 -10.369  23.357  1.00  0.00           O  
ATOM    592  CB  VAL H  17       3.008 -12.895  22.288  1.00  0.00           C  
ATOM    593  CG1 VAL H  17       2.069 -14.025  22.709  1.00  0.00           C  
ATOM    594  CG2 VAL H  17       4.152 -13.467  21.406  1.00  0.00           C  
ATOM    595  H   VAL H  17       3.868 -10.382  21.881  1.00  0.00           H  
ATOM    596  HA  VAL H  17       1.756 -12.117  20.646  1.00  0.00           H  
ATOM    597  HB  VAL H  17       3.433 -12.481  23.191  1.00  0.00           H  
ATOM    598 HG11 VAL H  17       1.591 -14.447  21.836  1.00  0.00           H  
ATOM    599 HG12 VAL H  17       1.307 -13.674  23.389  1.00  0.00           H  
ATOM    600 HG13 VAL H  17       2.606 -14.818  23.203  1.00  0.00           H  
ATOM    601 HG21 VAL H  17       4.891 -12.719  21.175  1.00  0.00           H  
ATOM    602 HG22 VAL H  17       3.764 -13.867  20.483  1.00  0.00           H  
ATOM    603 HG23 VAL H  17       4.653 -14.271  21.920  1.00  0.00           H  
ATOM    604  N   GLU H  18      -0.008 -11.273  22.147  1.00  0.00           N  
ATOM    605  CA  GLU H  18      -1.168 -10.687  22.887  1.00  0.00           C  
ATOM    606  C   GLU H  18      -1.132  -9.146  22.873  1.00  0.00           C  
ATOM    607  O   GLU H  18      -1.417  -8.508  23.870  1.00  0.00           O  
ATOM    608  CB  GLU H  18      -1.165 -11.211  24.351  1.00  0.00           C  
ATOM    609  CG  GLU H  18      -1.509 -12.754  24.422  1.00  0.00           C  
ATOM    610  CD  GLU H  18      -3.035 -12.963  24.383  1.00  0.00           C  
ATOM    611  OE1 GLU H  18      -3.691 -12.423  25.264  1.00  0.00           O  
ATOM    612  OE2 GLU H  18      -3.475 -13.647  23.478  1.00  0.00           O  
ATOM    613  H   GLU H  18      -0.207 -11.872  21.372  1.00  0.00           H  
ATOM    614  HA  GLU H  18      -2.076 -11.000  22.397  1.00  0.00           H  
ATOM    615  HB2 GLU H  18      -0.200 -11.022  24.794  1.00  0.00           H  
ATOM    616  HB3 GLU H  18      -1.888 -10.633  24.915  1.00  0.00           H  
ATOM    617  HG2 GLU H  18      -1.055 -13.280  23.593  1.00  0.00           H  
ATOM    618  HG3 GLU H  18      -1.134 -13.198  25.330  1.00  0.00           H  
ATOM    619  N   GLY H  19      -0.790  -8.619  21.728  1.00  0.00           N  
ATOM    620  CA  GLY H  19      -0.709  -7.143  21.517  1.00  0.00           C  
ATOM    621  C   GLY H  19      -1.829  -6.861  20.514  1.00  0.00           C  
ATOM    622  O   GLY H  19      -2.468  -7.799  20.069  1.00  0.00           O  
ATOM    623  H   GLY H  19      -0.574  -9.227  20.964  1.00  0.00           H  
ATOM    624  HA2 GLY H  19      -0.895  -6.615  22.440  1.00  0.00           H  
ATOM    625  HA3 GLY H  19       0.241  -6.876  21.089  1.00  0.00           H  
ATOM    626  N   SER H  20      -2.078  -5.633  20.156  1.00  0.00           N  
ATOM    627  CA  SER H  20      -3.168  -5.338  19.178  1.00  0.00           C  
ATOM    628  C   SER H  20      -2.576  -4.502  18.079  1.00  0.00           C  
ATOM    629  O   SER H  20      -1.445  -4.072  18.201  1.00  0.00           O  
ATOM    630  CB  SER H  20      -4.328  -4.594  19.907  1.00  0.00           C  
ATOM    631  OG  SER H  20      -3.722  -3.619  20.749  1.00  0.00           O  
ATOM    632  H   SER H  20      -1.537  -4.884  20.538  1.00  0.00           H  
ATOM    633  HA  SER H  20      -3.528  -6.263  18.753  1.00  0.00           H  
ATOM    634  HB2 SER H  20      -4.976  -4.101  19.194  1.00  0.00           H  
ATOM    635  HB3 SER H  20      -4.904  -5.278  20.514  1.00  0.00           H  
ATOM    636  HG  SER H  20      -3.396  -2.903  20.180  1.00  0.00           H  
ATOM    637  N   ASP H  21      -3.345  -4.290  17.054  1.00  0.00           N  
ATOM    638  CA  ASP H  21      -2.827  -3.474  15.918  1.00  0.00           C  
ATOM    639  C   ASP H  21      -2.625  -2.076  16.392  1.00  0.00           C  
ATOM    640  O   ASP H  21      -3.387  -1.613  17.210  1.00  0.00           O  
ATOM    641  CB  ASP H  21      -3.816  -3.380  14.753  1.00  0.00           C  
ATOM    642  CG  ASP H  21      -4.120  -4.723  14.041  1.00  0.00           C  
ATOM    643  OD1 ASP H  21      -3.431  -5.697  14.297  1.00  0.00           O  
ATOM    644  OD2 ASP H  21      -5.054  -4.694  13.252  1.00  0.00           O  
ATOM    645  H   ASP H  21      -4.270  -4.668  17.027  1.00  0.00           H  
ATOM    646  HA  ASP H  21      -1.880  -3.884  15.588  1.00  0.00           H  
ATOM    647  HB2 ASP H  21      -4.740  -2.949  15.114  1.00  0.00           H  
ATOM    648  HB3 ASP H  21      -3.406  -2.694  14.026  1.00  0.00           H  
ATOM    649  N   ALA H  22      -1.637  -1.433  15.865  1.00  0.00           N  
ATOM    650  CA  ALA H  22      -1.379  -0.044  16.284  1.00  0.00           C  
ATOM    651  C   ALA H  22      -2.320   0.857  15.490  1.00  0.00           C  
ATOM    652  O   ALA H  22      -3.038   0.430  14.596  1.00  0.00           O  
ATOM    653  CB  ALA H  22       0.050   0.306  15.955  1.00  0.00           C  
ATOM    654  H   ALA H  22      -1.054  -1.872  15.181  1.00  0.00           H  
ATOM    655  HA  ALA H  22      -1.581   0.048  17.342  1.00  0.00           H  
ATOM    656  HB1 ALA H  22       0.208   0.231  14.888  1.00  0.00           H  
ATOM    657  HB2 ALA H  22       0.723  -0.370  16.457  1.00  0.00           H  
ATOM    658  HB3 ALA H  22       0.280   1.310  16.270  1.00  0.00           H  
ATOM    659  N   GLU H  23      -2.281   2.110  15.836  1.00  0.00           N  
ATOM    660  CA  GLU H  23      -3.133   3.110  15.140  1.00  0.00           C  
ATOM    661  C   GLU H  23      -2.142   3.740  14.189  1.00  0.00           C  
ATOM    662  O   GLU H  23      -0.927   3.642  14.334  1.00  0.00           O  
ATOM    663  CB  GLU H  23      -3.651   4.199  16.087  1.00  0.00           C  
ATOM    664  CG  GLU H  23      -4.653   3.589  17.053  1.00  0.00           C  
ATOM    665  CD  GLU H  23      -5.136   4.604  18.108  1.00  0.00           C  
ATOM    666  OE1 GLU H  23      -5.751   5.580  17.706  1.00  0.00           O  
ATOM    667  OE2 GLU H  23      -4.857   4.330  19.262  1.00  0.00           O  
ATOM    668  H   GLU H  23      -1.674   2.403  16.575  1.00  0.00           H  
ATOM    669  HA  GLU H  23      -3.914   2.619  14.579  1.00  0.00           H  
ATOM    670  HB2 GLU H  23      -2.832   4.657  16.619  1.00  0.00           H  
ATOM    671  HB3 GLU H  23      -4.141   4.961  15.494  1.00  0.00           H  
ATOM    672  HG2 GLU H  23      -5.518   3.249  16.498  1.00  0.00           H  
ATOM    673  HG3 GLU H  23      -4.212   2.733  17.548  1.00  0.00           H  
ATOM    674  N   ILE H  24      -2.693   4.385  13.225  1.00  0.00           N  
ATOM    675  CA  ILE H  24      -1.820   5.044  12.237  1.00  0.00           C  
ATOM    676  C   ILE H  24      -1.167   6.219  13.015  1.00  0.00           C  
ATOM    677  O   ILE H  24      -1.808   6.923  13.776  1.00  0.00           O  
ATOM    678  CB  ILE H  24      -2.727   5.521  11.045  1.00  0.00           C  
ATOM    679  CG1 ILE H  24      -3.465   4.352  10.313  1.00  0.00           C  
ATOM    680  CG2 ILE H  24      -1.840   6.299  10.035  1.00  0.00           C  
ATOM    681  CD1 ILE H  24      -2.500   3.417   9.582  1.00  0.00           C  
ATOM    682  H   ILE H  24      -3.688   4.439  13.147  1.00  0.00           H  
ATOM    683  HA  ILE H  24      -1.057   4.346  11.916  1.00  0.00           H  
ATOM    684  HB  ILE H  24      -3.482   6.187  11.433  1.00  0.00           H  
ATOM    685 HG12 ILE H  24      -3.981   3.749  11.044  1.00  0.00           H  
ATOM    686 HG13 ILE H  24      -4.201   4.720   9.609  1.00  0.00           H  
ATOM    687 HG21 ILE H  24      -1.025   5.682   9.677  1.00  0.00           H  
ATOM    688 HG22 ILE H  24      -1.411   7.178  10.497  1.00  0.00           H  
ATOM    689 HG23 ILE H  24      -2.432   6.610   9.187  1.00  0.00           H  
ATOM    690 HD11 ILE H  24      -1.795   2.963  10.265  1.00  0.00           H  
ATOM    691 HD12 ILE H  24      -1.953   3.946   8.817  1.00  0.00           H  
ATOM    692 HD13 ILE H  24      -3.062   2.631   9.098  1.00  0.00           H  
ATOM    693  N   GLY H  25       0.096   6.374  12.788  1.00  0.00           N  
ATOM    694  CA  GLY H  25       0.892   7.444  13.441  1.00  0.00           C  
ATOM    695  C   GLY H  25       1.079   7.282  14.953  1.00  0.00           C  
ATOM    696  O   GLY H  25       1.454   8.245  15.596  1.00  0.00           O  
ATOM    697  H   GLY H  25       0.552   5.752  12.151  1.00  0.00           H  
ATOM    698  HA2 GLY H  25       1.864   7.470  12.968  1.00  0.00           H  
ATOM    699  HA3 GLY H  25       0.398   8.385  13.262  1.00  0.00           H  
ATOM    700  N   MET H  26       0.847   6.117  15.495  1.00  0.00           N  
ATOM    701  CA  MET H  26       1.003   5.871  16.984  1.00  0.00           C  
ATOM    702  C   MET H  26       2.486   5.816  17.426  1.00  0.00           C  
ATOM    703  O   MET H  26       2.801   6.262  18.511  1.00  0.00           O  
ATOM    704  CB  MET H  26       0.319   4.563  17.288  1.00  0.00           C  
ATOM    705  CG  MET H  26      -0.086   4.380  18.737  1.00  0.00           C  
ATOM    706  SD  MET H  26      -0.661   2.682  18.985  1.00  0.00           S  
ATOM    707  CE  MET H  26      -1.949   2.800  20.227  1.00  0.00           C  
ATOM    708  H   MET H  26       0.557   5.361  14.909  1.00  0.00           H  
ATOM    709  HA  MET H  26       0.514   6.670  17.516  1.00  0.00           H  
ATOM    710  HB2 MET H  26      -0.560   4.461  16.674  1.00  0.00           H  
ATOM    711  HB3 MET H  26       0.995   3.752  17.049  1.00  0.00           H  
ATOM    712  HG2 MET H  26       0.782   4.549  19.363  1.00  0.00           H  
ATOM    713  HG3 MET H  26      -0.849   5.094  18.999  1.00  0.00           H  
ATOM    714  HE1 MET H  26      -2.092   3.836  20.476  1.00  0.00           H  
ATOM    715  HE2 MET H  26      -1.649   2.260  21.114  1.00  0.00           H  
ATOM    716  HE3 MET H  26      -2.867   2.391  19.826  1.00  0.00           H  
ATOM    717  N   SER H  27       3.339   5.278  16.604  1.00  0.00           N  
ATOM    718  CA  SER H  27       4.819   5.147  16.876  1.00  0.00           C  
ATOM    719  C   SER H  27       5.637   5.673  15.703  1.00  0.00           C  
ATOM    720  O   SER H  27       6.315   4.938  15.017  1.00  0.00           O  
ATOM    721  CB  SER H  27       5.234   3.651  17.109  1.00  0.00           C  
ATOM    722  OG  SER H  27       4.176   3.154  17.918  1.00  0.00           O  
ATOM    723  H   SER H  27       2.992   4.928  15.734  1.00  0.00           H  
ATOM    724  HA  SER H  27       5.069   5.721  17.756  1.00  0.00           H  
ATOM    725  HB2 SER H  27       5.310   3.081  16.198  1.00  0.00           H  
ATOM    726  HB3 SER H  27       6.166   3.589  17.655  1.00  0.00           H  
ATOM    727  HG  SER H  27       4.569   3.047  18.797  1.00  0.00           H  
ATOM    728  N   PRO H  28       5.576   6.930  15.447  1.00  0.00           N  
ATOM    729  CA  PRO H  28       6.202   7.506  14.223  1.00  0.00           C  
ATOM    730  C   PRO H  28       7.689   7.318  14.209  1.00  0.00           C  
ATOM    731  O   PRO H  28       8.394   7.550  13.242  1.00  0.00           O  
ATOM    732  CB  PRO H  28       5.646   8.954  14.272  1.00  0.00           C  
ATOM    733  CG  PRO H  28       5.372   9.252  15.753  1.00  0.00           C  
ATOM    734  CD  PRO H  28       4.859   7.923  16.327  1.00  0.00           C  
ATOM    735  HA  PRO H  28       5.805   6.998  13.357  1.00  0.00           H  
ATOM    736  HB2 PRO H  28       6.393   9.629  13.870  1.00  0.00           H  
ATOM    737  HB3 PRO H  28       4.743   9.025  13.685  1.00  0.00           H  
ATOM    738  HG2 PRO H  28       6.292   9.547  16.247  1.00  0.00           H  
ATOM    739  HG3 PRO H  28       4.643  10.046  15.844  1.00  0.00           H  
ATOM    740  HD2 PRO H  28       5.142   7.795  17.357  1.00  0.00           H  
ATOM    741  HD3 PRO H  28       3.792   7.824  16.198  1.00  0.00           H  
ATOM    742  N   TRP H  29       8.165   6.858  15.291  1.00  0.00           N  
ATOM    743  CA  TRP H  29       9.646   6.630  15.376  1.00  0.00           C  
ATOM    744  C   TRP H  29       9.969   5.185  15.056  1.00  0.00           C  
ATOM    745  O   TRP H  29      11.118   4.858  14.935  1.00  0.00           O  
ATOM    746  CB  TRP H  29      10.107   6.988  16.784  1.00  0.00           C  
ATOM    747  CG  TRP H  29       9.111   6.486  17.863  1.00  0.00           C  
ATOM    748  CD1 TRP H  29       8.959   5.205  18.321  1.00  0.00           C  
ATOM    749  CD2 TRP H  29       8.236   7.288  18.509  1.00  0.00           C  
ATOM    750  NE1 TRP H  29       7.986   5.333  19.226  1.00  0.00           N  
ATOM    751  CE2 TRP H  29       7.494   6.552  19.405  1.00  0.00           C  
ATOM    752  CE3 TRP H  29       8.004   8.663  18.367  1.00  0.00           C  
ATOM    753  CZ2 TRP H  29       6.523   7.172  20.165  1.00  0.00           C  
ATOM    754  CZ3 TRP H  29       7.022   9.268  19.138  1.00  0.00           C  
ATOM    755  CH2 TRP H  29       6.280   8.524  20.039  1.00  0.00           C  
ATOM    756  H   TRP H  29       7.569   6.653  16.067  1.00  0.00           H  
ATOM    757  HA  TRP H  29      10.166   7.253  14.661  1.00  0.00           H  
ATOM    758  HB2 TRP H  29      11.078   6.548  16.962  1.00  0.00           H  
ATOM    759  HB3 TRP H  29      10.221   8.059  16.856  1.00  0.00           H  
ATOM    760  HD1 TRP H  29       9.495   4.313  18.032  1.00  0.00           H  
ATOM    761  HE1 TRP H  29       7.633   4.566  19.742  1.00  0.00           H  
ATOM    762  HE3 TRP H  29       8.582   9.247  17.660  1.00  0.00           H  
ATOM    763  HZ2 TRP H  29       5.950   6.579  20.864  1.00  0.00           H  
ATOM    764  HZ3 TRP H  29       6.837  10.329  19.035  1.00  0.00           H  
ATOM    765  HH2 TRP H  29       5.517   8.980  20.649  1.00  0.00           H  
ATOM    766  N   GLN H  30       9.018   4.327  14.908  1.00  0.00           N  
ATOM    767  CA  GLN H  30       9.360   2.899  14.597  1.00  0.00           C  
ATOM    768  C   GLN H  30      10.005   2.770  13.209  1.00  0.00           C  
ATOM    769  O   GLN H  30       9.513   3.333  12.244  1.00  0.00           O  
ATOM    770  CB  GLN H  30       8.042   2.166  14.713  1.00  0.00           C  
ATOM    771  CG  GLN H  30       8.043   0.655  14.404  1.00  0.00           C  
ATOM    772  CD  GLN H  30       8.669  -0.131  15.506  1.00  0.00           C  
ATOM    773  OE1 GLN H  30       8.338  -0.004  16.661  1.00  0.00           O  
ATOM    774  NE2 GLN H  30       9.581  -0.972  15.201  1.00  0.00           N  
ATOM    775  H   GLN H  30       8.063   4.610  14.999  1.00  0.00           H  
ATOM    776  HA  GLN H  30      10.068   2.555  15.337  1.00  0.00           H  
ATOM    777  HB2 GLN H  30       7.680   2.279  15.725  1.00  0.00           H  
ATOM    778  HB3 GLN H  30       7.339   2.646  14.050  1.00  0.00           H  
ATOM    779  HG2 GLN H  30       7.030   0.305  14.278  1.00  0.00           H  
ATOM    780  HG3 GLN H  30       8.579   0.462  13.490  1.00  0.00           H  
ATOM    781 HE21 GLN H  30       9.988  -1.518  15.904  1.00  0.00           H  
ATOM    782 HE22 GLN H  30       9.873  -1.076  14.271  1.00  0.00           H  
ATOM    783  N   VAL H  31      11.077   2.029  13.161  1.00  0.00           N  
ATOM    784  CA  VAL H  31      11.847   1.771  11.924  1.00  0.00           C  
ATOM    785  C   VAL H  31      11.884   0.254  11.650  1.00  0.00           C  
ATOM    786  O   VAL H  31      11.776  -0.549  12.565  1.00  0.00           O  
ATOM    787  CB  VAL H  31      13.260   2.280  12.136  1.00  0.00           C  
ATOM    788  CG1 VAL H  31      14.196   1.917  10.962  1.00  0.00           C  
ATOM    789  CG2 VAL H  31      13.226   3.778  12.349  1.00  0.00           C  
ATOM    790  H   VAL H  31      11.398   1.610  14.011  1.00  0.00           H  
ATOM    791  HA  VAL H  31      11.374   2.277  11.101  1.00  0.00           H  
ATOM    792  HB  VAL H  31      13.652   1.853  13.047  1.00  0.00           H  
ATOM    793 HG11 VAL H  31      13.795   2.297  10.037  1.00  0.00           H  
ATOM    794 HG12 VAL H  31      14.324   0.845  10.870  1.00  0.00           H  
ATOM    795 HG13 VAL H  31      15.179   2.339  11.120  1.00  0.00           H  
ATOM    796 HG21 VAL H  31      12.588   4.008  13.190  1.00  0.00           H  
ATOM    797 HG22 VAL H  31      12.839   4.277  11.474  1.00  0.00           H  
ATOM    798 HG23 VAL H  31      14.219   4.151  12.562  1.00  0.00           H  
ATOM    799  N   MET H  32      12.063  -0.103  10.415  1.00  0.00           N  
ATOM    800  CA  MET H  32      12.121  -1.550  10.038  1.00  0.00           C  
ATOM    801  C   MET H  32      13.495  -1.747   9.418  1.00  0.00           C  
ATOM    802  O   MET H  32      13.851  -0.978   8.547  1.00  0.00           O  
ATOM    803  CB  MET H  32      11.031  -1.874   8.992  1.00  0.00           C  
ATOM    804  CG  MET H  32      11.058  -3.380   8.553  1.00  0.00           C  
ATOM    805  SD  MET H  32       9.888  -3.913   7.270  1.00  0.00           S  
ATOM    806  CE  MET H  32       8.379  -3.921   8.258  1.00  0.00           C  
ATOM    807  H   MET H  32      12.163   0.597   9.708  1.00  0.00           H  
ATOM    808  HA  MET H  32      12.023  -2.175  10.917  1.00  0.00           H  
ATOM    809  HB2 MET H  32      10.061  -1.643   9.404  1.00  0.00           H  
ATOM    810  HB3 MET H  32      11.203  -1.252   8.132  1.00  0.00           H  
ATOM    811  HG2 MET H  32      12.052  -3.638   8.212  1.00  0.00           H  
ATOM    812  HG3 MET H  32      10.871  -3.943   9.447  1.00  0.00           H  
ATOM    813  HE1 MET H  32       8.613  -3.722   9.293  1.00  0.00           H  
ATOM    814  HE2 MET H  32       7.919  -4.895   8.196  1.00  0.00           H  
ATOM    815  HE3 MET H  32       7.697  -3.162   7.913  1.00  0.00           H  
ATOM    816  N   LEU H  33      14.218  -2.731   9.856  1.00  0.00           N  
ATOM    817  CA  LEU H  33      15.568  -2.971   9.260  1.00  0.00           C  
ATOM    818  C   LEU H  33      15.121  -4.030   8.265  1.00  0.00           C  
ATOM    819  O   LEU H  33      14.488  -5.013   8.637  1.00  0.00           O  
ATOM    820  CB  LEU H  33      16.624  -3.621  10.226  1.00  0.00           C  
ATOM    821  CG  LEU H  33      17.182  -2.676  11.314  1.00  0.00           C  
ATOM    822  CD1 LEU H  33      18.463  -3.329  11.826  1.00  0.00           C  
ATOM    823  CD2 LEU H  33      17.565  -1.289  10.791  1.00  0.00           C  
ATOM    824  H   LEU H  33      13.876  -3.323  10.585  1.00  0.00           H  
ATOM    825  HA  LEU H  33      15.925  -2.087   8.744  1.00  0.00           H  
ATOM    826  HB2 LEU H  33      16.150  -4.462  10.711  1.00  0.00           H  
ATOM    827  HB3 LEU H  33      17.437  -4.002   9.618  1.00  0.00           H  
ATOM    828  HG  LEU H  33      16.457  -2.579  12.115  1.00  0.00           H  
ATOM    829 HD11 LEU H  33      19.192  -3.446  11.038  1.00  0.00           H  
ATOM    830 HD12 LEU H  33      18.253  -4.304  12.247  1.00  0.00           H  
ATOM    831 HD13 LEU H  33      18.897  -2.719  12.606  1.00  0.00           H  
ATOM    832 HD21 LEU H  33      16.695  -0.774  10.411  1.00  0.00           H  
ATOM    833 HD22 LEU H  33      18.317  -1.348  10.017  1.00  0.00           H  
ATOM    834 HD23 LEU H  33      17.963  -0.700  11.607  1.00  0.00           H  
ATOM    835  N   PHE H  34      15.475  -3.782   7.049  1.00  0.00           N  
ATOM    836  CA  PHE H  34      15.112  -4.675   5.936  1.00  0.00           C  
ATOM    837  C   PHE H  34      16.357  -5.170   5.191  1.00  0.00           C  
ATOM    838  O   PHE H  34      17.256  -4.421   4.846  1.00  0.00           O  
ATOM    839  CB  PHE H  34      14.165  -3.809   5.084  1.00  0.00           C  
ATOM    840  CG  PHE H  34      13.429  -4.642   4.063  1.00  0.00           C  
ATOM    841  CD1 PHE H  34      12.397  -5.474   4.454  1.00  0.00           C  
ATOM    842  CD2 PHE H  34      13.797  -4.548   2.730  1.00  0.00           C  
ATOM    843  CE1 PHE H  34      11.730  -6.212   3.515  1.00  0.00           C  
ATOM    844  CE2 PHE H  34      13.122  -5.291   1.786  1.00  0.00           C  
ATOM    845  CZ  PHE H  34      12.088  -6.122   2.185  1.00  0.00           C  
ATOM    846  H   PHE H  34      16.011  -2.960   6.857  1.00  0.00           H  
ATOM    847  HA  PHE H  34      14.578  -5.529   6.331  1.00  0.00           H  
ATOM    848  HB2 PHE H  34      13.433  -3.335   5.720  1.00  0.00           H  
ATOM    849  HB3 PHE H  34      14.738  -3.044   4.579  1.00  0.00           H  
ATOM    850  HD1 PHE H  34      12.105  -5.556   5.491  1.00  0.00           H  
ATOM    851  HD2 PHE H  34      14.612  -3.907   2.422  1.00  0.00           H  
ATOM    852  HE1 PHE H  34      10.922  -6.865   3.811  1.00  0.00           H  
ATOM    853  HE2 PHE H  34      13.403  -5.228   0.742  1.00  0.00           H  
ATOM    854  HZ  PHE H  34      11.550  -6.695   1.446  1.00  0.00           H  
ATOM    855  N   ARG H  35      16.362  -6.440   4.940  1.00  0.00           N  
ATOM    856  CA  ARG H  35      17.507  -7.056   4.237  1.00  0.00           C  
ATOM    857  C   ARG H  35      17.281  -6.934   2.736  1.00  0.00           C  
ATOM    858  O   ARG H  35      16.173  -7.118   2.280  1.00  0.00           O  
ATOM    859  CB  ARG H  35      17.515  -8.476   4.687  1.00  0.00           C  
ATOM    860  CG  ARG H  35      18.786  -9.163   4.369  1.00  0.00           C  
ATOM    861  CD  ARG H  35      18.676 -10.625   4.788  1.00  0.00           C  
ATOM    862  NE  ARG H  35      19.959 -11.254   4.372  1.00  0.00           N  
ATOM    863  CZ  ARG H  35      20.290 -12.455   4.761  1.00  0.00           C  
ATOM    864  NH1 ARG H  35      19.458 -13.186   5.465  1.00  0.00           N  
ATOM    865  NH2 ARG H  35      21.475 -12.861   4.405  1.00  0.00           N  
ATOM    866  H   ARG H  35      15.588  -7.007   5.223  1.00  0.00           H  
ATOM    867  HA  ARG H  35      18.410  -6.529   4.512  1.00  0.00           H  
ATOM    868  HB2 ARG H  35      17.310  -8.500   5.740  1.00  0.00           H  
ATOM    869  HB3 ARG H  35      16.709  -8.969   4.159  1.00  0.00           H  
ATOM    870  HG2 ARG H  35      18.895  -9.151   3.296  1.00  0.00           H  
ATOM    871  HG3 ARG H  35      19.631  -8.681   4.835  1.00  0.00           H  
ATOM    872  HD2 ARG H  35      18.544 -10.737   5.856  1.00  0.00           H  
ATOM    873  HD3 ARG H  35      17.873 -11.118   4.256  1.00  0.00           H  
ATOM    874  HE  ARG H  35      20.574 -10.755   3.794  1.00  0.00           H  
ATOM    875 HH11 ARG H  35      19.727 -14.106   5.753  1.00  0.00           H  
ATOM    876 HH12 ARG H  35      18.559 -12.828   5.714  1.00  0.00           H  
ATOM    877 HH21 ARG H  35      21.796 -13.772   4.664  1.00  0.00           H  
ATOM    878 HH22 ARG H  35      22.062 -12.255   3.867  1.00  0.00           H  
ATOM    879  N   LYS H  36      18.320  -6.647   2.006  1.00  0.00           N  
ATOM    880  CA  LYS H  36      18.147  -6.519   0.531  1.00  0.00           C  
ATOM    881  C   LYS H  36      17.914  -7.896  -0.133  1.00  0.00           C  
ATOM    882  O   LYS H  36      16.952  -8.060  -0.859  1.00  0.00           O  
ATOM    883  CB  LYS H  36      19.393  -5.894  -0.098  1.00  0.00           C  
ATOM    884  CG  LYS H  36      19.522  -4.415   0.294  1.00  0.00           C  
ATOM    885  CD  LYS H  36      20.822  -3.901  -0.347  1.00  0.00           C  
ATOM    886  CE  LYS H  36      21.094  -2.455   0.006  1.00  0.00           C  
ATOM    887  NZ  LYS H  36      22.392  -2.064  -0.604  1.00  0.00           N  
ATOM    888  H   LYS H  36      19.217  -6.515   2.427  1.00  0.00           H  
ATOM    889  HA  LYS H  36      17.280  -5.901   0.344  1.00  0.00           H  
ATOM    890  HB2 LYS H  36      20.265  -6.454   0.209  1.00  0.00           H  
ATOM    891  HB3 LYS H  36      19.306  -5.978  -1.172  1.00  0.00           H  
ATOM    892  HG2 LYS H  36      18.689  -3.859  -0.110  1.00  0.00           H  
ATOM    893  HG3 LYS H  36      19.540  -4.296   1.368  1.00  0.00           H  
ATOM    894  HD2 LYS H  36      21.667  -4.484  -0.003  1.00  0.00           H  
ATOM    895  HD3 LYS H  36      20.778  -3.986  -1.425  1.00  0.00           H  
ATOM    896  HE2 LYS H  36      20.329  -1.809  -0.400  1.00  0.00           H  
ATOM    897  HE3 LYS H  36      21.165  -2.310   1.073  1.00  0.00           H  
ATOM    898  HZ1 LYS H  36      22.796  -2.876  -1.115  1.00  0.00           H  
ATOM    899  HZ2 LYS H  36      23.052  -1.764   0.144  1.00  0.00           H  
ATOM    900  HZ3 LYS H  36      22.245  -1.279  -1.270  1.00  0.00           H  
ATOM    901  N   SER H  36A     18.762  -8.853   0.087  1.00  0.00           N  
ATOM    902  CA  SER H  36A     18.528 -10.171  -0.564  1.00  0.00           C  
ATOM    903  C   SER H  36A     18.924 -11.253   0.443  1.00  0.00           C  
ATOM    904  O   SER H  36A     20.050 -11.231   0.903  1.00  0.00           O  
ATOM    905  CB  SER H  36A     19.392 -10.239  -1.844  1.00  0.00           C  
ATOM    906  OG  SER H  36A     18.662 -11.072  -2.752  1.00  0.00           O  
ATOM    907  H   SER H  36A     19.554  -8.709   0.680  1.00  0.00           H  
ATOM    908  HA  SER H  36A     17.485 -10.247  -0.817  1.00  0.00           H  
ATOM    909  HB2 SER H  36A     19.530  -9.258  -2.277  1.00  0.00           H  
ATOM    910  HB3 SER H  36A     20.358 -10.678  -1.626  1.00  0.00           H  
ATOM    911  HG  SER H  36A     19.283 -11.684  -3.159  1.00  0.00           H  
ATOM    912  N   PRO H  37      18.038 -12.166   0.780  1.00  0.00           N  
ATOM    913  CA  PRO H  37      16.579 -12.093   0.476  1.00  0.00           C  
ATOM    914  C   PRO H  37      15.930 -10.848   1.118  1.00  0.00           C  
ATOM    915  O   PRO H  37      16.395 -10.337   2.128  1.00  0.00           O  
ATOM    916  CB  PRO H  37      16.021 -13.418   1.010  1.00  0.00           C  
ATOM    917  CG  PRO H  37      17.025 -13.809   2.135  1.00  0.00           C  
ATOM    918  CD  PRO H  37      18.392 -13.402   1.524  1.00  0.00           C  
ATOM    919  HA  PRO H  37      16.449 -12.047  -0.598  1.00  0.00           H  
ATOM    920  HB2 PRO H  37      15.020 -13.281   1.395  1.00  0.00           H  
ATOM    921  HB3 PRO H  37      16.003 -14.158   0.223  1.00  0.00           H  
ATOM    922  HG2 PRO H  37      16.825 -13.268   3.045  1.00  0.00           H  
ATOM    923  HG3 PRO H  37      16.992 -14.873   2.331  1.00  0.00           H  
ATOM    924  HD2 PRO H  37      19.135 -13.164   2.273  1.00  0.00           H  
ATOM    925  HD3 PRO H  37      18.788 -14.135   0.835  1.00  0.00           H  
ATOM    926  N   GLN H  38      14.860 -10.433   0.512  1.00  0.00           N  
ATOM    927  CA  GLN H  38      14.135  -9.245   1.015  1.00  0.00           C  
ATOM    928  C   GLN H  38      13.279  -9.666   2.182  1.00  0.00           C  
ATOM    929  O   GLN H  38      12.171 -10.143   1.995  1.00  0.00           O  
ATOM    930  CB  GLN H  38      13.231  -8.648  -0.082  1.00  0.00           C  
ATOM    931  CG  GLN H  38      14.092  -7.852  -1.070  1.00  0.00           C  
ATOM    932  CD  GLN H  38      13.246  -6.902  -1.927  1.00  0.00           C  
ATOM    933  OE1 GLN H  38      12.056  -6.719  -1.737  1.00  0.00           O  
ATOM    934  NE2 GLN H  38      13.840  -6.264  -2.892  1.00  0.00           N  
ATOM    935  H   GLN H  38      14.525 -10.917  -0.296  1.00  0.00           H  
ATOM    936  HA  GLN H  38      14.850  -8.517   1.348  1.00  0.00           H  
ATOM    937  HB2 GLN H  38      12.702  -9.435  -0.595  1.00  0.00           H  
ATOM    938  HB3 GLN H  38      12.497  -8.000   0.360  1.00  0.00           H  
ATOM    939  HG2 GLN H  38      14.795  -7.253  -0.510  1.00  0.00           H  
ATOM    940  HG3 GLN H  38      14.644  -8.525  -1.712  1.00  0.00           H  
ATOM    941 HE21 GLN H  38      13.325  -5.653  -3.456  1.00  0.00           H  
ATOM    942 HE22 GLN H  38      14.797  -6.401  -3.043  1.00  0.00           H  
ATOM    943  N   GLU H  39      13.824  -9.498   3.353  1.00  0.00           N  
ATOM    944  CA  GLU H  39      13.072  -9.873   4.595  1.00  0.00           C  
ATOM    945  C   GLU H  39      13.285  -8.877   5.761  1.00  0.00           C  
ATOM    946  O   GLU H  39      14.280  -8.167   5.788  1.00  0.00           O  
ATOM    947  CB  GLU H  39      13.507 -11.289   5.076  1.00  0.00           C  
ATOM    948  CG  GLU H  39      15.025 -11.412   4.965  1.00  0.00           C  
ATOM    949  CD  GLU H  39      15.494 -12.711   5.631  1.00  0.00           C  
ATOM    950  OE1 GLU H  39      14.931 -13.737   5.268  1.00  0.00           O  
ATOM    951  OE2 GLU H  39      16.389 -12.595   6.460  1.00  0.00           O  
ATOM    952  H   GLU H  39      14.746  -9.118   3.424  1.00  0.00           H  
ATOM    953  HA  GLU H  39      12.016  -9.889   4.354  1.00  0.00           H  
ATOM    954  HB2 GLU H  39      13.220 -11.431   6.108  1.00  0.00           H  
ATOM    955  HB3 GLU H  39      13.023 -12.047   4.478  1.00  0.00           H  
ATOM    956  HG2 GLU H  39      15.312 -11.430   3.922  1.00  0.00           H  
ATOM    957  HG3 GLU H  39      15.503 -10.568   5.443  1.00  0.00           H  
ATOM    958  N   LEU H  40      12.332  -8.919   6.668  1.00  0.00           N  
ATOM    959  CA  LEU H  40      12.313  -8.066   7.889  1.00  0.00           C  
ATOM    960  C   LEU H  40      13.391  -8.672   8.708  1.00  0.00           C  
ATOM    961  O   LEU H  40      13.436  -9.879   8.824  1.00  0.00           O  
ATOM    962  CB  LEU H  40      10.993  -8.203   8.656  1.00  0.00           C  
ATOM    963  CG  LEU H  40      11.080  -7.756  10.148  1.00  0.00           C  
ATOM    964  CD1 LEU H  40      11.310  -6.273  10.255  1.00  0.00           C  
ATOM    965  CD2 LEU H  40       9.766  -8.082  10.870  1.00  0.00           C  
ATOM    966  H   LEU H  40      11.577  -9.560   6.529  1.00  0.00           H  
ATOM    967  HA  LEU H  40      12.551  -7.044   7.628  1.00  0.00           H  
ATOM    968  HB2 LEU H  40      10.246  -7.614   8.146  1.00  0.00           H  
ATOM    969  HB3 LEU H  40      10.696  -9.241   8.628  1.00  0.00           H  
ATOM    970  HG  LEU H  40      11.875  -8.273  10.670  1.00  0.00           H  
ATOM    971 HD11 LEU H  40      10.457  -5.780   9.815  1.00  0.00           H  
ATOM    972 HD12 LEU H  40      12.213  -5.949   9.753  1.00  0.00           H  
ATOM    973 HD13 LEU H  40      11.376  -5.975  11.294  1.00  0.00           H  
ATOM    974 HD21 LEU H  40       9.586  -9.147  10.847  1.00  0.00           H  
ATOM    975 HD22 LEU H  40       8.925  -7.580  10.417  1.00  0.00           H  
ATOM    976 HD23 LEU H  40       9.824  -7.781  11.908  1.00  0.00           H  
ATOM    977  N   LEU H  41      14.201  -7.825   9.262  1.00  0.00           N  
ATOM    978  CA  LEU H  41      15.303  -8.330  10.092  1.00  0.00           C  
ATOM    979  C   LEU H  41      14.986  -8.035  11.547  1.00  0.00           C  
ATOM    980  O   LEU H  41      14.898  -8.937  12.355  1.00  0.00           O  
ATOM    981  CB  LEU H  41      16.575  -7.621   9.669  1.00  0.00           C  
ATOM    982  CG  LEU H  41      17.743  -8.581   9.574  1.00  0.00           C  
ATOM    983  CD1 LEU H  41      17.480  -9.650   8.447  1.00  0.00           C  
ATOM    984  CD2 LEU H  41      18.967  -7.718   9.220  1.00  0.00           C  
ATOM    985  H   LEU H  41      14.078  -6.842   9.126  1.00  0.00           H  
ATOM    986  HA  LEU H  41      15.379  -9.398   9.986  1.00  0.00           H  
ATOM    987  HB2 LEU H  41      16.419  -7.098   8.738  1.00  0.00           H  
ATOM    988  HB3 LEU H  41      16.835  -6.893  10.425  1.00  0.00           H  
ATOM    989  HG  LEU H  41      17.916  -9.059  10.532  1.00  0.00           H  
ATOM    990 HD11 LEU H  41      17.274  -9.160   7.517  1.00  0.00           H  
ATOM    991 HD12 LEU H  41      16.633 -10.277   8.684  1.00  0.00           H  
ATOM    992 HD13 LEU H  41      18.341 -10.288   8.325  1.00  0.00           H  
ATOM    993 HD21 LEU H  41      19.161  -6.996  10.002  1.00  0.00           H  
ATOM    994 HD22 LEU H  41      18.803  -7.190   8.289  1.00  0.00           H  
ATOM    995 HD23 LEU H  41      19.851  -8.330   9.106  1.00  0.00           H  
ATOM    996  N   CYS H  42      14.811  -6.771  11.825  1.00  0.00           N  
ATOM    997  CA  CYS H  42      14.514  -6.284  13.209  1.00  0.00           C  
ATOM    998  C   CYS H  42      13.745  -4.989  13.131  1.00  0.00           C  
ATOM    999  O   CYS H  42      13.425  -4.527  12.054  1.00  0.00           O  
ATOM   1000  CB  CYS H  42      15.842  -6.012  13.944  1.00  0.00           C  
ATOM   1001  SG  CYS H  42      16.821  -7.400  14.551  1.00  0.00           S  
ATOM   1002  H   CYS H  42      14.878  -6.102  11.084  1.00  0.00           H  
ATOM   1003  HA  CYS H  42      13.916  -7.017  13.729  1.00  0.00           H  
ATOM   1004  HB2 CYS H  42      16.475  -5.447  13.278  1.00  0.00           H  
ATOM   1005  HB3 CYS H  42      15.671  -5.372  14.799  1.00  0.00           H  
ATOM   1006  N   GLY H  43      13.517  -4.462  14.284  1.00  0.00           N  
ATOM   1007  CA  GLY H  43      12.797  -3.173  14.451  1.00  0.00           C  
ATOM   1008  C   GLY H  43      13.944  -2.195  14.867  1.00  0.00           C  
ATOM   1009  O   GLY H  43      15.059  -2.622  15.090  1.00  0.00           O  
ATOM   1010  H   GLY H  43      13.838  -4.941  15.101  1.00  0.00           H  
ATOM   1011  HA2 GLY H  43      12.354  -2.865  13.517  1.00  0.00           H  
ATOM   1012  HA3 GLY H  43      12.068  -3.265  15.237  1.00  0.00           H  
ATOM   1013  N   ALA H  44      13.686  -0.916  14.965  1.00  0.00           N  
ATOM   1014  CA  ALA H  44      14.705   0.066  15.344  1.00  0.00           C  
ATOM   1015  C   ALA H  44      13.920   1.352  15.604  1.00  0.00           C  
ATOM   1016  O   ALA H  44      12.698   1.342  15.432  1.00  0.00           O  
ATOM   1017  CB  ALA H  44      15.734   0.202  14.182  1.00  0.00           C  
ATOM   1018  H   ALA H  44      12.758  -0.597  14.774  1.00  0.00           H  
ATOM   1019  HA  ALA H  44      15.195  -0.247  16.250  1.00  0.00           H  
ATOM   1020  HB1 ALA H  44      15.248   0.515  13.275  1.00  0.00           H  
ATOM   1021  HB2 ALA H  44      16.222  -0.742  14.010  1.00  0.00           H  
ATOM   1022  HB3 ALA H  44      16.475   0.933  14.464  1.00  0.00           H  
ATOM   1023  N   SER H  45      14.552   2.415  16.009  1.00  0.00           N  
ATOM   1024  CA  SER H  45      13.791   3.670  16.261  1.00  0.00           C  
ATOM   1025  C   SER H  45      14.614   4.806  15.667  1.00  0.00           C  
ATOM   1026  O   SER H  45      15.810   4.686  15.553  1.00  0.00           O  
ATOM   1027  CB  SER H  45      13.563   3.850  17.796  1.00  0.00           C  
ATOM   1028  OG  SER H  45      14.882   3.888  18.307  1.00  0.00           O  
ATOM   1029  H   SER H  45      15.542   2.389  16.150  1.00  0.00           H  
ATOM   1030  HA  SER H  45      12.848   3.614  15.745  1.00  0.00           H  
ATOM   1031  HB2 SER H  45      13.057   4.772  18.057  1.00  0.00           H  
ATOM   1032  HB3 SER H  45      13.029   3.021  18.231  1.00  0.00           H  
ATOM   1033  HG  SER H  45      14.811   4.164  19.232  1.00  0.00           H  
ATOM   1034  N   LEU H  46      13.942   5.877  15.341  1.00  0.00           N  
ATOM   1035  CA  LEU H  46      14.543   7.097  14.725  1.00  0.00           C  
ATOM   1036  C   LEU H  46      14.717   8.069  15.884  1.00  0.00           C  
ATOM   1037  O   LEU H  46      13.717   8.373  16.543  1.00  0.00           O  
ATOM   1038  CB  LEU H  46      13.499   7.509  13.663  1.00  0.00           C  
ATOM   1039  CG  LEU H  46      13.901   8.452  12.488  1.00  0.00           C  
ATOM   1040  CD1 LEU H  46      13.189   9.807  12.570  1.00  0.00           C  
ATOM   1041  CD2 LEU H  46      15.394   8.551  12.251  1.00  0.00           C  
ATOM   1042  H   LEU H  46      12.957   5.880  15.516  1.00  0.00           H  
ATOM   1043  HA  LEU H  46      15.508   6.846  14.299  1.00  0.00           H  
ATOM   1044  HB2 LEU H  46      13.129   6.600  13.212  1.00  0.00           H  
ATOM   1045  HB3 LEU H  46      12.674   7.952  14.202  1.00  0.00           H  
ATOM   1046  HG  LEU H  46      13.514   7.986  11.593  1.00  0.00           H  
ATOM   1047 HD11 LEU H  46      13.479  10.336  13.466  1.00  0.00           H  
ATOM   1048 HD12 LEU H  46      12.114   9.676  12.566  1.00  0.00           H  
ATOM   1049 HD13 LEU H  46      13.451  10.407  11.715  1.00  0.00           H  
ATOM   1050 HD21 LEU H  46      15.792   7.587  11.975  1.00  0.00           H  
ATOM   1051 HD22 LEU H  46      15.905   8.890  13.140  1.00  0.00           H  
ATOM   1052 HD23 LEU H  46      15.612   9.243  11.450  1.00  0.00           H  
ATOM   1053  N   ILE H  47      15.937   8.517  16.125  1.00  0.00           N  
ATOM   1054  CA  ILE H  47      16.167   9.479  17.252  1.00  0.00           C  
ATOM   1055  C   ILE H  47      16.507  10.911  16.693  1.00  0.00           C  
ATOM   1056  O   ILE H  47      16.479  11.848  17.471  1.00  0.00           O  
ATOM   1057  CB  ILE H  47      17.320   8.937  18.217  1.00  0.00           C  
ATOM   1058  CG1 ILE H  47      18.676   8.800  17.516  1.00  0.00           C  
ATOM   1059  CG2 ILE H  47      16.852   7.588  18.836  1.00  0.00           C  
ATOM   1060  CD1 ILE H  47      19.787   8.372  18.526  1.00  0.00           C  
ATOM   1061  H   ILE H  47      16.704   8.216  15.558  1.00  0.00           H  
ATOM   1062  HA  ILE H  47      15.252   9.562  17.825  1.00  0.00           H  
ATOM   1063  HB  ILE H  47      17.416   9.650  19.025  1.00  0.00           H  
ATOM   1064 HG12 ILE H  47      18.589   8.048  16.739  1.00  0.00           H  
ATOM   1065 HG13 ILE H  47      18.966   9.725  17.038  1.00  0.00           H  
ATOM   1066 HG21 ILE H  47      16.641   6.863  18.063  1.00  0.00           H  
ATOM   1067 HG22 ILE H  47      15.950   7.741  19.410  1.00  0.00           H  
ATOM   1068 HG23 ILE H  47      17.586   7.165  19.502  1.00  0.00           H  
ATOM   1069 HD11 ILE H  47      19.582   7.401  18.962  1.00  0.00           H  
ATOM   1070 HD12 ILE H  47      19.879   9.092  19.325  1.00  0.00           H  
ATOM   1071 HD13 ILE H  47      20.738   8.300  18.015  1.00  0.00           H  
ATOM   1072  N   SER H  48      16.833  11.062  15.430  1.00  0.00           N  
ATOM   1073  CA  SER H  48      17.143  12.381  14.791  1.00  0.00           C  
ATOM   1074  C   SER H  48      16.827  12.160  13.324  1.00  0.00           C  
ATOM   1075  O   SER H  48      16.276  11.138  12.970  1.00  0.00           O  
ATOM   1076  CB  SER H  48      18.636  12.825  14.944  1.00  0.00           C  
ATOM   1077  OG  SER H  48      19.517  11.790  14.578  1.00  0.00           O  
ATOM   1078  H   SER H  48      16.877  10.243  14.857  1.00  0.00           H  
ATOM   1079  HA  SER H  48      16.468  13.125  15.182  1.00  0.00           H  
ATOM   1080  HB2 SER H  48      18.871  13.693  14.343  1.00  0.00           H  
ATOM   1081  HB3 SER H  48      18.785  13.053  15.969  1.00  0.00           H  
ATOM   1082  HG  SER H  48      20.317  12.259  14.282  1.00  0.00           H  
ATOM   1083  N   ASP H  49      17.163  13.071  12.458  1.00  0.00           N  
ATOM   1084  CA  ASP H  49      16.837  12.821  11.026  1.00  0.00           C  
ATOM   1085  C   ASP H  49      17.918  11.993  10.372  1.00  0.00           C  
ATOM   1086  O   ASP H  49      17.752  11.629   9.231  1.00  0.00           O  
ATOM   1087  CB  ASP H  49      16.641  14.197  10.285  1.00  0.00           C  
ATOM   1088  CG  ASP H  49      17.839  15.157  10.349  1.00  0.00           C  
ATOM   1089  OD1 ASP H  49      18.767  14.934  11.102  1.00  0.00           O  
ATOM   1090  OD2 ASP H  49      17.741  16.112   9.599  1.00  0.00           O  
ATOM   1091  H   ASP H  49      17.625  13.911  12.744  1.00  0.00           H  
ATOM   1092  HA  ASP H  49      15.911  12.261  10.969  1.00  0.00           H  
ATOM   1093  HB2 ASP H  49      16.431  13.989   9.242  1.00  0.00           H  
ATOM   1094  HB3 ASP H  49      15.771  14.705  10.680  1.00  0.00           H  
ATOM   1095  N   ARG H  50      18.989  11.713  11.066  1.00  0.00           N  
ATOM   1096  CA  ARG H  50      20.114  10.879  10.492  1.00  0.00           C  
ATOM   1097  C   ARG H  50      20.488   9.674  11.354  1.00  0.00           C  
ATOM   1098  O   ARG H  50      21.313   8.909  10.902  1.00  0.00           O  
ATOM   1099  CB  ARG H  50      21.496  11.595  10.362  1.00  0.00           C  
ATOM   1100  CG  ARG H  50      21.567  12.536   9.184  1.00  0.00           C  
ATOM   1101  CD  ARG H  50      21.358  13.947   9.724  1.00  0.00           C  
ATOM   1102  NE  ARG H  50      22.665  14.636   9.648  1.00  0.00           N  
ATOM   1103  CZ  ARG H  50      22.762  15.835   9.147  1.00  0.00           C  
ATOM   1104  NH1 ARG H  50      21.707  16.591   9.027  1.00  0.00           N  
ATOM   1105  NH2 ARG H  50      23.943  16.239   8.782  1.00  0.00           N  
ATOM   1106  H   ARG H  50      19.067  12.059  12.001  1.00  0.00           H  
ATOM   1107  HA  ARG H  50      19.805  10.499   9.530  1.00  0.00           H  
ATOM   1108  HB2 ARG H  50      21.717  12.087  11.295  1.00  0.00           H  
ATOM   1109  HB3 ARG H  50      22.283  10.862  10.240  1.00  0.00           H  
ATOM   1110  HG2 ARG H  50      22.550  12.440   8.736  1.00  0.00           H  
ATOM   1111  HG3 ARG H  50      20.839  12.261   8.433  1.00  0.00           H  
ATOM   1112  HD2 ARG H  50      20.630  14.465   9.123  1.00  0.00           H  
ATOM   1113  HD3 ARG H  50      21.069  13.965  10.766  1.00  0.00           H  
ATOM   1114  HE  ARG H  50      23.467  14.178   9.979  1.00  0.00           H  
ATOM   1115 HH11 ARG H  50      20.814  16.252   9.318  1.00  0.00           H  
ATOM   1116 HH12 ARG H  50      21.793  17.510   8.645  1.00  0.00           H  
ATOM   1117 HH21 ARG H  50      24.062  17.155   8.399  1.00  0.00           H  
ATOM   1118 HH22 ARG H  50      24.732  15.633   8.887  1.00  0.00           H  
ATOM   1119  N   TRP H  51      19.943   9.482  12.516  1.00  0.00           N  
ATOM   1120  CA  TRP H  51      20.373   8.295  13.326  1.00  0.00           C  
ATOM   1121  C   TRP H  51      19.274   7.361  13.749  1.00  0.00           C  
ATOM   1122  O   TRP H  51      18.209   7.782  14.164  1.00  0.00           O  
ATOM   1123  CB  TRP H  51      21.121   8.833  14.576  1.00  0.00           C  
ATOM   1124  CG  TRP H  51      22.455   9.561  14.219  1.00  0.00           C  
ATOM   1125  CD1 TRP H  51      22.579  10.902  14.027  1.00  0.00           C  
ATOM   1126  CD2 TRP H  51      23.691   9.012  14.091  1.00  0.00           C  
ATOM   1127  NE1 TRP H  51      23.858  11.079  13.808  1.00  0.00           N  
ATOM   1128  CE2 TRP H  51      24.621  10.011  13.828  1.00  0.00           C  
ATOM   1129  CE3 TRP H  51      24.123   7.702  14.175  1.00  0.00           C  
ATOM   1130  CZ2 TRP H  51      25.961   9.707  13.669  1.00  0.00           C  
ATOM   1131  CZ3 TRP H  51      25.471   7.387  14.011  1.00  0.00           C  
ATOM   1132  CH2 TRP H  51      26.390   8.392  13.761  1.00  0.00           C  
ATOM   1133  H   TRP H  51      19.250  10.113  12.865  1.00  0.00           H  
ATOM   1134  HA  TRP H  51      21.080   7.716  12.746  1.00  0.00           H  
ATOM   1135  HB2 TRP H  51      20.487   9.526  15.108  1.00  0.00           H  
ATOM   1136  HB3 TRP H  51      21.350   8.014  15.239  1.00  0.00           H  
ATOM   1137  HD1 TRP H  51      21.836  11.673  14.039  1.00  0.00           H  
ATOM   1138  HE1 TRP H  51      24.176  11.997  13.622  1.00  0.00           H  
ATOM   1139  HE3 TRP H  51      23.405   6.919  14.363  1.00  0.00           H  
ATOM   1140  HZ2 TRP H  51      26.672  10.498  13.474  1.00  0.00           H  
ATOM   1141  HZ3 TRP H  51      25.797   6.360  14.079  1.00  0.00           H  
ATOM   1142  HH2 TRP H  51      27.437   8.158  13.641  1.00  0.00           H  
ATOM   1143  N   VAL H  52      19.568   6.105  13.647  1.00  0.00           N  
ATOM   1144  CA  VAL H  52      18.584   5.069  14.023  1.00  0.00           C  
ATOM   1145  C   VAL H  52      19.263   4.255  15.119  1.00  0.00           C  
ATOM   1146  O   VAL H  52      20.458   4.022  15.078  1.00  0.00           O  
ATOM   1147  CB  VAL H  52      18.277   4.254  12.722  1.00  0.00           C  
ATOM   1148  CG1 VAL H  52      17.443   2.997  13.015  1.00  0.00           C  
ATOM   1149  CG2 VAL H  52      17.524   5.164  11.703  1.00  0.00           C  
ATOM   1150  H   VAL H  52      20.470   5.833  13.311  1.00  0.00           H  
ATOM   1151  HA  VAL H  52      17.697   5.541  14.424  1.00  0.00           H  
ATOM   1152  HB  VAL H  52      19.207   3.948  12.268  1.00  0.00           H  
ATOM   1153 HG11 VAL H  52      16.495   3.264  13.462  1.00  0.00           H  
ATOM   1154 HG12 VAL H  52      17.976   2.343  13.694  1.00  0.00           H  
ATOM   1155 HG13 VAL H  52      17.264   2.450  12.102  1.00  0.00           H  
ATOM   1156 HG21 VAL H  52      18.150   6.004  11.429  1.00  0.00           H  
ATOM   1157 HG22 VAL H  52      16.611   5.546  12.131  1.00  0.00           H  
ATOM   1158 HG23 VAL H  52      17.285   4.618  10.804  1.00  0.00           H  
ATOM   1159  N   LEU H  53      18.496   3.829  16.053  1.00  0.00           N  
ATOM   1160  CA  LEU H  53      19.038   3.030  17.183  1.00  0.00           C  
ATOM   1161  C   LEU H  53      18.441   1.620  17.095  1.00  0.00           C  
ATOM   1162  O   LEU H  53      17.251   1.504  16.850  1.00  0.00           O  
ATOM   1163  CB  LEU H  53      18.612   3.788  18.468  1.00  0.00           C  
ATOM   1164  CG  LEU H  53      19.094   3.251  19.800  1.00  0.00           C  
ATOM   1165  CD1 LEU H  53      20.615   3.452  19.925  1.00  0.00           C  
ATOM   1166  CD2 LEU H  53      18.383   4.066  20.869  1.00  0.00           C  
ATOM   1167  H   LEU H  53      17.518   4.037  16.021  1.00  0.00           H  
ATOM   1168  HA  LEU H  53      20.113   2.971  17.103  1.00  0.00           H  
ATOM   1169  HB2 LEU H  53      18.915   4.820  18.369  1.00  0.00           H  
ATOM   1170  HB3 LEU H  53      17.528   3.773  18.482  1.00  0.00           H  
ATOM   1171  HG  LEU H  53      18.820   2.211  19.902  1.00  0.00           H  
ATOM   1172 HD11 LEU H  53      20.885   4.494  19.857  1.00  0.00           H  
ATOM   1173 HD12 LEU H  53      21.124   2.913  19.134  1.00  0.00           H  
ATOM   1174 HD13 LEU H  53      20.985   3.067  20.859  1.00  0.00           H  
ATOM   1175 HD21 LEU H  53      17.312   3.937  20.770  1.00  0.00           H  
ATOM   1176 HD22 LEU H  53      18.610   5.118  20.778  1.00  0.00           H  
ATOM   1177 HD23 LEU H  53      18.659   3.734  21.859  1.00  0.00           H  
ATOM   1178  N   THR H  54      19.242   0.590  17.266  1.00  0.00           N  
ATOM   1179  CA  THR H  54      18.673  -0.800  17.205  1.00  0.00           C  
ATOM   1180  C   THR H  54      19.471  -1.636  18.204  1.00  0.00           C  
ATOM   1181  O   THR H  54      20.234  -1.111  18.994  1.00  0.00           O  
ATOM   1182  CB  THR H  54      18.780  -1.308  15.726  1.00  0.00           C  
ATOM   1183  OG1 THR H  54      18.092  -2.541  15.741  1.00  0.00           O  
ATOM   1184  CG2 THR H  54      20.207  -1.679  15.260  1.00  0.00           C  
ATOM   1185  H   THR H  54      20.218   0.730  17.435  1.00  0.00           H  
ATOM   1186  HA  THR H  54      17.638  -0.773  17.523  1.00  0.00           H  
ATOM   1187  HB  THR H  54      18.297  -0.629  15.040  1.00  0.00           H  
ATOM   1188  HG1 THR H  54      17.763  -2.789  14.866  1.00  0.00           H  
ATOM   1189 HG21 THR H  54      20.615  -2.485  15.854  1.00  0.00           H  
ATOM   1190 HG22 THR H  54      20.850  -0.811  15.340  1.00  0.00           H  
ATOM   1191 HG23 THR H  54      20.196  -1.995  14.229  1.00  0.00           H  
ATOM   1192  N   ALA H  55      19.298  -2.922  18.154  1.00  0.00           N  
ATOM   1193  CA  ALA H  55      20.028  -3.837  19.083  1.00  0.00           C  
ATOM   1194  C   ALA H  55      21.207  -4.374  18.260  1.00  0.00           C  
ATOM   1195  O   ALA H  55      21.059  -4.703  17.087  1.00  0.00           O  
ATOM   1196  CB  ALA H  55      19.111  -5.001  19.486  1.00  0.00           C  
ATOM   1197  H   ALA H  55      18.665  -3.307  17.482  1.00  0.00           H  
ATOM   1198  HA  ALA H  55      20.384  -3.281  19.941  1.00  0.00           H  
ATOM   1199  HB1 ALA H  55      18.835  -5.546  18.592  1.00  0.00           H  
ATOM   1200  HB2 ALA H  55      18.222  -4.624  19.966  1.00  0.00           H  
ATOM   1201  HB3 ALA H  55      19.623  -5.665  20.156  1.00  0.00           H  
ATOM   1202  N   ALA H  56      22.346  -4.441  18.912  1.00  0.00           N  
ATOM   1203  CA  ALA H  56      23.557  -4.956  18.215  1.00  0.00           C  
ATOM   1204  C   ALA H  56      23.373  -6.416  17.775  1.00  0.00           C  
ATOM   1205  O   ALA H  56      23.874  -6.772  16.733  1.00  0.00           O  
ATOM   1206  CB  ALA H  56      24.734  -4.898  19.116  1.00  0.00           C  
ATOM   1207  H   ALA H  56      22.399  -4.149  19.867  1.00  0.00           H  
ATOM   1208  HA  ALA H  56      23.725  -4.346  17.337  1.00  0.00           H  
ATOM   1209  HB1 ALA H  56      24.583  -5.481  20.008  1.00  0.00           H  
ATOM   1210  HB2 ALA H  56      24.958  -3.875  19.383  1.00  0.00           H  
ATOM   1211  HB3 ALA H  56      25.585  -5.314  18.587  1.00  0.00           H  
ATOM   1212  N   HIS H  57      22.672  -7.253  18.504  1.00  0.00           N  
ATOM   1213  CA  HIS H  57      22.570  -8.654  17.984  1.00  0.00           C  
ATOM   1214  C   HIS H  57      21.747  -8.810  16.692  1.00  0.00           C  
ATOM   1215  O   HIS H  57      21.650  -9.888  16.158  1.00  0.00           O  
ATOM   1216  CB  HIS H  57      22.001  -9.558  19.059  1.00  0.00           C  
ATOM   1217  CG  HIS H  57      20.546  -9.425  19.249  1.00  0.00           C  
ATOM   1218  ND1 HIS H  57      19.926  -8.610  20.029  1.00  0.00           N  
ATOM   1219  CD2 HIS H  57      19.564 -10.146  18.628  1.00  0.00           C  
ATOM   1220  CE1 HIS H  57      18.653  -8.792  19.918  1.00  0.00           C  
ATOM   1221  NE2 HIS H  57      18.403  -9.734  19.062  1.00  0.00           N  
ATOM   1222  H   HIS H  57      22.232  -6.972  19.357  1.00  0.00           H  
ATOM   1223  HA  HIS H  57      23.577  -8.993  17.763  1.00  0.00           H  
ATOM   1224  HB2 HIS H  57      22.188 -10.573  18.737  1.00  0.00           H  
ATOM   1225  HB3 HIS H  57      22.487  -9.410  20.007  1.00  0.00           H  
ATOM   1226  HD1 HIS H  57      20.321  -7.955  20.631  1.00  0.00           H  
ATOM   1227  HD2 HIS H  57      19.719 -10.926  17.893  1.00  0.00           H  
ATOM   1228  HE1 HIS H  57      17.893  -8.250  20.458  1.00  0.00           H  
ATOM   1229  N   CYS H  58      21.186  -7.732  16.225  1.00  0.00           N  
ATOM   1230  CA  CYS H  58      20.391  -7.745  14.987  1.00  0.00           C  
ATOM   1231  C   CYS H  58      21.386  -7.700  13.861  1.00  0.00           C  
ATOM   1232  O   CYS H  58      21.139  -8.132  12.750  1.00  0.00           O  
ATOM   1233  CB  CYS H  58      19.569  -6.516  14.865  1.00  0.00           C  
ATOM   1234  SG  CYS H  58      18.068  -6.483  15.836  1.00  0.00           S  
ATOM   1235  H   CYS H  58      21.299  -6.871  16.721  1.00  0.00           H  
ATOM   1236  HA  CYS H  58      19.793  -8.646  14.933  1.00  0.00           H  
ATOM   1237  HB2 CYS H  58      20.144  -5.649  15.148  1.00  0.00           H  
ATOM   1238  HB3 CYS H  58      19.276  -6.406  13.836  1.00  0.00           H  
ATOM   1239  N   LEU H  59      22.532  -7.153  14.179  1.00  0.00           N  
ATOM   1240  CA  LEU H  59      23.612  -7.014  13.155  1.00  0.00           C  
ATOM   1241  C   LEU H  59      24.780  -7.946  13.297  1.00  0.00           C  
ATOM   1242  O   LEU H  59      25.303  -8.393  12.297  1.00  0.00           O  
ATOM   1243  CB  LEU H  59      24.200  -5.573  13.181  1.00  0.00           C  
ATOM   1244  CG  LEU H  59      23.074  -4.477  13.146  1.00  0.00           C  
ATOM   1245  CD1 LEU H  59      23.752  -3.124  13.350  1.00  0.00           C  
ATOM   1246  CD2 LEU H  59      22.398  -4.476  11.769  1.00  0.00           C  
ATOM   1247  H   LEU H  59      22.686  -6.827  15.112  1.00  0.00           H  
ATOM   1248  HA  LEU H  59      23.176  -7.181  12.184  1.00  0.00           H  
ATOM   1249  HB2 LEU H  59      24.811  -5.465  14.067  1.00  0.00           H  
ATOM   1250  HB3 LEU H  59      24.863  -5.470  12.330  1.00  0.00           H  
ATOM   1251  HG  LEU H  59      22.341  -4.621  13.930  1.00  0.00           H  
ATOM   1252 HD11 LEU H  59      24.467  -2.932  12.570  1.00  0.00           H  
ATOM   1253 HD12 LEU H  59      24.274  -3.097  14.298  1.00  0.00           H  
ATOM   1254 HD13 LEU H  59      23.016  -2.333  13.353  1.00  0.00           H  
ATOM   1255 HD21 LEU H  59      21.982  -5.451  11.549  1.00  0.00           H  
ATOM   1256 HD22 LEU H  59      23.091  -4.212  10.985  1.00  0.00           H  
ATOM   1257 HD23 LEU H  59      21.576  -3.775  11.768  1.00  0.00           H  
ATOM   1258  N   LEU H  60      25.147  -8.195  14.514  1.00  0.00           N  
ATOM   1259  CA  LEU H  60      26.308  -9.081  14.788  1.00  0.00           C  
ATOM   1260  C   LEU H  60      26.036 -10.175  15.808  1.00  0.00           C  
ATOM   1261  O   LEU H  60      25.787  -9.862  16.954  1.00  0.00           O  
ATOM   1262  CB  LEU H  60      27.401  -8.154  15.258  1.00  0.00           C  
ATOM   1263  CG  LEU H  60      28.682  -8.882  15.602  1.00  0.00           C  
ATOM   1264  CD1 LEU H  60      29.271  -9.457  14.328  1.00  0.00           C  
ATOM   1265  CD2 LEU H  60      29.591  -7.839  16.247  1.00  0.00           C  
ATOM   1266  H   LEU H  60      24.644  -7.787  15.276  1.00  0.00           H  
ATOM   1267  HA  LEU H  60      26.615  -9.534  13.858  1.00  0.00           H  
ATOM   1268  HB2 LEU H  60      27.592  -7.410  14.497  1.00  0.00           H  
ATOM   1269  HB3 LEU H  60      27.026  -7.647  16.137  1.00  0.00           H  
ATOM   1270  HG  LEU H  60      28.488  -9.671  16.313  1.00  0.00           H  
ATOM   1271 HD11 LEU H  60      29.440  -8.667  13.606  1.00  0.00           H  
ATOM   1272 HD12 LEU H  60      28.609 -10.189  13.891  1.00  0.00           H  
ATOM   1273 HD13 LEU H  60      30.212  -9.947  14.531  1.00  0.00           H  
ATOM   1274 HD21 LEU H  60      29.142  -7.447  17.152  1.00  0.00           H  
ATOM   1275 HD22 LEU H  60      29.763  -7.016  15.567  1.00  0.00           H  
ATOM   1276 HD23 LEU H  60      30.543  -8.275  16.514  1.00  0.00           H  
ATOM   1277  N   TYR H  60A     26.080 -11.408  15.398  1.00  0.00           N  
ATOM   1278  CA  TYR H  60A     25.832 -12.512  16.336  1.00  0.00           C  
ATOM   1279  C   TYR H  60A     26.584 -13.700  15.722  1.00  0.00           C  
ATOM   1280  O   TYR H  60A     26.027 -14.507  15.012  1.00  0.00           O  
ATOM   1281  CB  TYR H  60A     24.307 -12.743  16.449  1.00  0.00           C  
ATOM   1282  CG  TYR H  60A     24.144 -13.652  17.637  1.00  0.00           C  
ATOM   1283  CD1 TYR H  60A     24.607 -13.275  18.868  1.00  0.00           C  
ATOM   1284  CD2 TYR H  60A     23.569 -14.894  17.492  1.00  0.00           C  
ATOM   1285  CE1 TYR H  60A     24.501 -14.137  19.939  1.00  0.00           C  
ATOM   1286  CE2 TYR H  60A     23.465 -15.742  18.553  1.00  0.00           C  
ATOM   1287  CZ  TYR H  60A     23.930 -15.380  19.785  1.00  0.00           C  
ATOM   1288  OH  TYR H  60A     23.834 -16.275  20.833  1.00  0.00           O  
ATOM   1289  H   TYR H  60A     26.284 -11.606  14.439  1.00  0.00           H  
ATOM   1290  HA  TYR H  60A     26.254 -12.251  17.293  1.00  0.00           H  
ATOM   1291  HB2 TYR H  60A     23.775 -11.819  16.623  1.00  0.00           H  
ATOM   1292  HB3 TYR H  60A     23.915 -13.227  15.566  1.00  0.00           H  
ATOM   1293  HD1 TYR H  60A     25.053 -12.300  19.008  1.00  0.00           H  
ATOM   1294  HD2 TYR H  60A     23.185 -15.214  16.535  1.00  0.00           H  
ATOM   1295  HE1 TYR H  60A     24.869 -13.826  20.907  1.00  0.00           H  
ATOM   1296  HE2 TYR H  60A     23.007 -16.709  18.412  1.00  0.00           H  
ATOM   1297  HH  TYR H  60A     24.149 -15.847  21.645  1.00  0.00           H  
ATOM   1298  N   PRO H  60B     27.863 -13.765  15.999  1.00  0.00           N  
ATOM   1299  CA  PRO H  60B     28.779 -14.826  15.493  1.00  0.00           C  
ATOM   1300  C   PRO H  60B     28.369 -16.305  15.712  1.00  0.00           C  
ATOM   1301  O   PRO H  60B     28.633 -17.127  14.860  1.00  0.00           O  
ATOM   1302  CB  PRO H  60B     30.103 -14.510  16.141  1.00  0.00           C  
ATOM   1303  CG  PRO H  60B     30.033 -12.980  16.329  1.00  0.00           C  
ATOM   1304  CD  PRO H  60B     28.608 -12.773  16.854  1.00  0.00           C  
ATOM   1305  HA  PRO H  60B     28.897 -14.679  14.429  1.00  0.00           H  
ATOM   1306  HB2 PRO H  60B     30.235 -15.020  17.084  1.00  0.00           H  
ATOM   1307  HB3 PRO H  60B     30.916 -14.782  15.480  1.00  0.00           H  
ATOM   1308  HG2 PRO H  60B     30.773 -12.658  17.049  1.00  0.00           H  
ATOM   1309  HG3 PRO H  60B     30.193 -12.460  15.394  1.00  0.00           H  
ATOM   1310  HD2 PRO H  60B     28.505 -12.997  17.903  1.00  0.00           H  
ATOM   1311  HD3 PRO H  60B     28.278 -11.769  16.639  1.00  0.00           H  
ATOM   1312  N   PRO H  60C     27.761 -16.657  16.811  1.00  0.00           N  
ATOM   1313  CA  PRO H  60C     27.199 -18.022  16.982  1.00  0.00           C  
ATOM   1314  C   PRO H  60C     26.350 -18.474  15.793  1.00  0.00           C  
ATOM   1315  O   PRO H  60C     26.237 -19.665  15.556  1.00  0.00           O  
ATOM   1316  CB  PRO H  60C     26.432 -17.925  18.289  1.00  0.00           C  
ATOM   1317  CG  PRO H  60C     27.273 -16.906  19.083  1.00  0.00           C  
ATOM   1318  CD  PRO H  60C     27.542 -15.843  18.027  1.00  0.00           C  
ATOM   1319  HA  PRO H  60C     28.022 -18.717  17.087  1.00  0.00           H  
ATOM   1320  HB2 PRO H  60C     25.411 -17.606  18.129  1.00  0.00           H  
ATOM   1321  HB3 PRO H  60C     26.445 -18.891  18.772  1.00  0.00           H  
ATOM   1322  HG2 PRO H  60C     26.717 -16.497  19.915  1.00  0.00           H  
ATOM   1323  HG3 PRO H  60C     28.198 -17.335  19.437  1.00  0.00           H  
ATOM   1324  HD2 PRO H  60C     26.675 -15.209  17.900  1.00  0.00           H  
ATOM   1325  HD3 PRO H  60C     28.419 -15.254  18.250  1.00  0.00           H  
ATOM   1326  N   TRP H  60D     25.760 -17.529  15.087  1.00  0.00           N  
ATOM   1327  CA  TRP H  60D     24.908 -17.887  13.900  1.00  0.00           C  
ATOM   1328  C   TRP H  60D     25.483 -17.259  12.672  1.00  0.00           C  
ATOM   1329  O   TRP H  60D     24.807 -17.062  11.690  1.00  0.00           O  
ATOM   1330  CB  TRP H  60D     23.472 -17.368  14.059  1.00  0.00           C  
ATOM   1331  CG  TRP H  60D     22.760 -17.919  15.299  1.00  0.00           C  
ATOM   1332  CD1 TRP H  60D     23.123 -19.020  16.027  1.00  0.00           C  
ATOM   1333  CD2 TRP H  60D     21.642 -17.378  15.852  1.00  0.00           C  
ATOM   1334  NE1 TRP H  60D     22.206 -19.074  16.971  1.00  0.00           N  
ATOM   1335  CE2 TRP H  60D     21.273 -18.137  16.963  1.00  0.00           C  
ATOM   1336  CE3 TRP H  60D     20.879 -16.255  15.491  1.00  0.00           C  
ATOM   1337  CZ2 TRP H  60D     20.156 -17.788  17.716  1.00  0.00           C  
ATOM   1338  CZ3 TRP H  60D     19.763 -15.903  16.240  1.00  0.00           C  
ATOM   1339  CH2 TRP H  60D     19.402 -16.668  17.353  1.00  0.00           C  
ATOM   1340  H   TRP H  60D     25.880 -16.570  15.342  1.00  0.00           H  
ATOM   1341  HA  TRP H  60D     24.908 -18.956  13.752  1.00  0.00           H  
ATOM   1342  HB2 TRP H  60D     23.482 -16.290  14.114  1.00  0.00           H  
ATOM   1343  HB3 TRP H  60D     22.903 -17.652  13.186  1.00  0.00           H  
ATOM   1344  HD1 TRP H  60D     23.958 -19.690  15.873  1.00  0.00           H  
ATOM   1345  HE1 TRP H  60D     22.214 -19.782  17.650  1.00  0.00           H  
ATOM   1346  HE3 TRP H  60D     21.152 -15.658  14.635  1.00  0.00           H  
ATOM   1347  HZ2 TRP H  60D     19.875 -18.378  18.577  1.00  0.00           H  
ATOM   1348  HZ3 TRP H  60D     19.180 -15.034  15.962  1.00  0.00           H  
ATOM   1349  HH2 TRP H  60D     18.537 -16.394  17.937  1.00  0.00           H  
ATOM   1350  N   ASP H  60E     26.734 -16.964  12.735  1.00  0.00           N  
ATOM   1351  CA  ASP H  60E     27.435 -16.329  11.585  1.00  0.00           C  
ATOM   1352  C   ASP H  60E     26.699 -15.103  11.035  1.00  0.00           C  
ATOM   1353  O   ASP H  60E     26.563 -14.961   9.834  1.00  0.00           O  
ATOM   1354  CB  ASP H  60E     27.590 -17.383  10.484  1.00  0.00           C  
ATOM   1355  CG  ASP H  60E     28.699 -18.386  10.887  1.00  0.00           C  
ATOM   1356  OD1 ASP H  60E     29.842 -18.028  10.608  1.00  0.00           O  
ATOM   1357  OD2 ASP H  60E     28.312 -19.416  11.441  1.00  0.00           O  
ATOM   1358  H   ASP H  60E     27.244 -17.165  13.571  1.00  0.00           H  
ATOM   1359  HA  ASP H  60E     28.414 -16.008  11.920  1.00  0.00           H  
ATOM   1360  HB2 ASP H  60E     26.653 -17.902  10.333  1.00  0.00           H  
ATOM   1361  HB3 ASP H  60E     27.863 -16.904   9.552  1.00  0.00           H  
ATOM   1362  N   LYS H  60F     26.261 -14.251  11.919  1.00  0.00           N  
ATOM   1363  CA  LYS H  60F     25.530 -13.018  11.497  1.00  0.00           C  
ATOM   1364  C   LYS H  60F     26.482 -11.844  11.698  1.00  0.00           C  
ATOM   1365  O   LYS H  60F     26.952 -11.648  12.799  1.00  0.00           O  
ATOM   1366  CB  LYS H  60F     24.306 -12.861  12.371  1.00  0.00           C  
ATOM   1367  CG  LYS H  60F     23.553 -11.554  11.982  1.00  0.00           C  
ATOM   1368  CD  LYS H  60F     22.451 -11.269  13.038  1.00  0.00           C  
ATOM   1369  CE  LYS H  60F     21.221 -12.184  12.897  1.00  0.00           C  
ATOM   1370  NZ  LYS H  60F     20.345 -12.004  14.087  1.00  0.00           N  
ATOM   1371  H   LYS H  60F     26.416 -14.425  12.892  1.00  0.00           H  
ATOM   1372  HA  LYS H  60F     25.256 -13.092  10.453  1.00  0.00           H  
ATOM   1373  HB2 LYS H  60F     23.671 -13.722  12.233  1.00  0.00           H  
ATOM   1374  HB3 LYS H  60F     24.619 -12.815  13.403  1.00  0.00           H  
ATOM   1375  HG2 LYS H  60F     24.228 -10.709  11.964  1.00  0.00           H  
ATOM   1376  HG3 LYS H  60F     23.125 -11.645  10.993  1.00  0.00           H  
ATOM   1377  HD2 LYS H  60F     22.842 -11.356  14.045  1.00  0.00           H  
ATOM   1378  HD3 LYS H  60F     22.118 -10.247  12.916  1.00  0.00           H  
ATOM   1379  HE2 LYS H  60F     20.652 -11.909  12.020  1.00  0.00           H  
ATOM   1380  HE3 LYS H  60F     21.504 -13.223  12.833  1.00  0.00           H  
ATOM   1381  HZ1 LYS H  60F     20.780 -11.334  14.753  1.00  0.00           H  
ATOM   1382  HZ2 LYS H  60F     20.208 -12.923  14.554  1.00  0.00           H  
ATOM   1383  HZ3 LYS H  60F     19.428 -11.630  13.777  1.00  0.00           H  
ATOM   1384  N   ASN H  60G     26.752 -11.114  10.661  1.00  0.00           N  
ATOM   1385  CA  ASN H  60G     27.651  -9.944  10.688  1.00  0.00           C  
ATOM   1386  C   ASN H  60G     27.198  -9.156   9.475  1.00  0.00           C  
ATOM   1387  O   ASN H  60G     27.757  -9.306   8.404  1.00  0.00           O  
ATOM   1388  CB  ASN H  60G     29.121 -10.361  10.519  1.00  0.00           C  
ATOM   1389  CG  ASN H  60G     30.047  -9.141  10.491  1.00  0.00           C  
ATOM   1390  OD1 ASN H  60G     29.617  -8.012  10.627  1.00  0.00           O  
ATOM   1391  ND2 ASN H  60G     31.337  -9.309  10.323  1.00  0.00           N  
ATOM   1392  H   ASN H  60G     26.325 -11.359   9.790  1.00  0.00           H  
ATOM   1393  HA  ASN H  60G     27.494  -9.366  11.586  1.00  0.00           H  
ATOM   1394  HB2 ASN H  60G     29.417 -10.998  11.336  1.00  0.00           H  
ATOM   1395  HB3 ASN H  60G     29.231 -10.887   9.583  1.00  0.00           H  
ATOM   1396 HD21 ASN H  60G     31.930  -8.525  10.309  1.00  0.00           H  
ATOM   1397 HD22 ASN H  60G     31.723 -10.202  10.215  1.00  0.00           H  
ATOM   1398  N   PHE H  60H     26.193  -8.344   9.639  1.00  0.00           N  
ATOM   1399  CA  PHE H  60H     25.709  -7.541   8.478  1.00  0.00           C  
ATOM   1400  C   PHE H  60H     26.585  -6.300   8.357  1.00  0.00           C  
ATOM   1401  O   PHE H  60H     27.246  -5.845   9.274  1.00  0.00           O  
ATOM   1402  CB  PHE H  60H     24.289  -7.080   8.685  1.00  0.00           C  
ATOM   1403  CG  PHE H  60H     23.360  -8.250   8.520  1.00  0.00           C  
ATOM   1404  CD1 PHE H  60H     23.208  -8.819   7.282  1.00  0.00           C  
ATOM   1405  CD2 PHE H  60H     22.690  -8.755   9.584  1.00  0.00           C  
ATOM   1406  CE1 PHE H  60H     22.393  -9.888   7.113  1.00  0.00           C  
ATOM   1407  CE2 PHE H  60H     21.871  -9.829   9.423  1.00  0.00           C  
ATOM   1408  CZ  PHE H  60H     21.722 -10.398   8.194  1.00  0.00           C  
ATOM   1409  H   PHE H  60H     25.751  -8.260  10.532  1.00  0.00           H  
ATOM   1410  HA  PHE H  60H     25.805  -8.145   7.588  1.00  0.00           H  
ATOM   1411  HB2 PHE H  60H     24.180  -6.678   9.682  1.00  0.00           H  
ATOM   1412  HB3 PHE H  60H     24.017  -6.312   7.977  1.00  0.00           H  
ATOM   1413  HD1 PHE H  60H     23.735  -8.422   6.433  1.00  0.00           H  
ATOM   1414  HD2 PHE H  60H     22.791  -8.322  10.565  1.00  0.00           H  
ATOM   1415  HE1 PHE H  60H     22.281 -10.335   6.138  1.00  0.00           H  
ATOM   1416  HE2 PHE H  60H     21.342 -10.220  10.280  1.00  0.00           H  
ATOM   1417  HZ  PHE H  60H     21.073 -11.253   8.076  1.00  0.00           H  
ATOM   1418  N   THR H  60I     26.531  -5.784   7.174  1.00  0.00           N  
ATOM   1419  CA  THR H  60I     27.291  -4.583   6.791  1.00  0.00           C  
ATOM   1420  C   THR H  60I     26.334  -3.544   6.196  1.00  0.00           C  
ATOM   1421  O   THR H  60I     25.217  -3.883   5.857  1.00  0.00           O  
ATOM   1422  CB  THR H  60I     28.337  -5.168   5.836  1.00  0.00           C  
ATOM   1423  OG1 THR H  60I     29.420  -5.453   6.709  1.00  0.00           O  
ATOM   1424  CG2 THR H  60I     28.850  -4.267   4.699  1.00  0.00           C  
ATOM   1425  H   THR H  60I     25.947  -6.219   6.489  1.00  0.00           H  
ATOM   1426  HA  THR H  60I     27.750  -4.162   7.676  1.00  0.00           H  
ATOM   1427  HB  THR H  60I     28.005  -6.102   5.399  1.00  0.00           H  
ATOM   1428  HG1 THR H  60I     29.109  -5.973   7.468  1.00  0.00           H  
ATOM   1429 HG21 THR H  60I     29.314  -3.369   5.075  1.00  0.00           H  
ATOM   1430 HG22 THR H  60I     28.039  -4.002   4.037  1.00  0.00           H  
ATOM   1431 HG23 THR H  60I     29.583  -4.809   4.116  1.00  0.00           H  
ATOM   1432  N   GLU H  61      26.816  -2.330   6.104  1.00  0.00           N  
ATOM   1433  CA  GLU H  61      26.044  -1.170   5.538  1.00  0.00           C  
ATOM   1434  C   GLU H  61      25.237  -1.621   4.299  1.00  0.00           C  
ATOM   1435  O   GLU H  61      24.027  -1.533   4.202  1.00  0.00           O  
ATOM   1436  CB  GLU H  61      26.970  -0.033   5.039  1.00  0.00           C  
ATOM   1437  CG  GLU H  61      28.354   0.097   5.770  1.00  0.00           C  
ATOM   1438  CD  GLU H  61      28.209   0.346   7.273  1.00  0.00           C  
ATOM   1439  OE1 GLU H  61      27.268   1.056   7.591  1.00  0.00           O  
ATOM   1440  OE2 GLU H  61      29.037  -0.166   8.008  1.00  0.00           O  
ATOM   1441  H   GLU H  61      27.748  -2.165   6.428  1.00  0.00           H  
ATOM   1442  HA  GLU H  61      25.354  -0.813   6.287  1.00  0.00           H  
ATOM   1443  HB2 GLU H  61      27.170  -0.132   3.977  1.00  0.00           H  
ATOM   1444  HB3 GLU H  61      26.437   0.903   5.138  1.00  0.00           H  
ATOM   1445  HG2 GLU H  61      28.955  -0.787   5.605  1.00  0.00           H  
ATOM   1446  HG3 GLU H  61      28.888   0.940   5.347  1.00  0.00           H  
ATOM   1447  N   ASN H  62      26.039  -2.089   3.392  1.00  0.00           N  
ATOM   1448  CA  ASN H  62      25.610  -2.608   2.067  1.00  0.00           C  
ATOM   1449  C   ASN H  62      24.584  -3.683   2.104  1.00  0.00           C  
ATOM   1450  O   ASN H  62      23.984  -3.963   1.087  1.00  0.00           O  
ATOM   1451  CB  ASN H  62      26.790  -3.200   1.285  1.00  0.00           C  
ATOM   1452  CG  ASN H  62      27.841  -2.145   1.031  1.00  0.00           C  
ATOM   1453  OD1 ASN H  62      28.167  -1.376   1.912  1.00  0.00           O  
ATOM   1454  ND2 ASN H  62      28.415  -2.061  -0.129  1.00  0.00           N  
ATOM   1455  H   ASN H  62      27.017  -2.101   3.600  1.00  0.00           H  
ATOM   1456  HA  ASN H  62      25.208  -1.774   1.506  1.00  0.00           H  
ATOM   1457  HB2 ASN H  62      27.237  -4.027   1.816  1.00  0.00           H  
ATOM   1458  HB3 ASN H  62      26.420  -3.565   0.335  1.00  0.00           H  
ATOM   1459 HD21 ASN H  62      29.091  -1.366  -0.270  1.00  0.00           H  
ATOM   1460 HD22 ASN H  62      28.182  -2.679  -0.854  1.00  0.00           H  
ATOM   1461  N   ASP H  63      24.381  -4.271   3.241  1.00  0.00           N  
ATOM   1462  CA  ASP H  63      23.367  -5.370   3.292  1.00  0.00           C  
ATOM   1463  C   ASP H  63      22.034  -4.983   3.791  1.00  0.00           C  
ATOM   1464  O   ASP H  63      21.127  -5.801   3.691  1.00  0.00           O  
ATOM   1465  CB  ASP H  63      23.832  -6.516   4.218  1.00  0.00           C  
ATOM   1466  CG  ASP H  63      25.265  -7.043   3.934  1.00  0.00           C  
ATOM   1467  OD1 ASP H  63      25.805  -6.773   2.870  1.00  0.00           O  
ATOM   1468  OD2 ASP H  63      25.754  -7.710   4.833  1.00  0.00           O  
ATOM   1469  H   ASP H  63      24.887  -3.998   4.059  1.00  0.00           H  
ATOM   1470  HA  ASP H  63      23.233  -5.767   2.295  1.00  0.00           H  
ATOM   1471  HB2 ASP H  63      23.776  -6.166   5.240  1.00  0.00           H  
ATOM   1472  HB3 ASP H  63      23.138  -7.338   4.117  1.00  0.00           H  
ATOM   1473  N   LEU H  64      21.937  -3.789   4.293  1.00  0.00           N  
ATOM   1474  CA  LEU H  64      20.638  -3.350   4.842  1.00  0.00           C  
ATOM   1475  C   LEU H  64      20.041  -2.113   4.248  1.00  0.00           C  
ATOM   1476  O   LEU H  64      20.667  -1.298   3.611  1.00  0.00           O  
ATOM   1477  CB  LEU H  64      20.826  -3.107   6.355  1.00  0.00           C  
ATOM   1478  CG  LEU H  64      21.594  -4.246   7.043  1.00  0.00           C  
ATOM   1479  CD1 LEU H  64      22.100  -3.728   8.378  1.00  0.00           C  
ATOM   1480  CD2 LEU H  64      20.615  -5.395   7.314  1.00  0.00           C  
ATOM   1481  H   LEU H  64      22.728  -3.178   4.308  1.00  0.00           H  
ATOM   1482  HA  LEU H  64      19.917  -4.149   4.715  1.00  0.00           H  
ATOM   1483  HB2 LEU H  64      21.386  -2.188   6.447  1.00  0.00           H  
ATOM   1484  HB3 LEU H  64      19.864  -2.949   6.828  1.00  0.00           H  
ATOM   1485  HG  LEU H  64      22.439  -4.574   6.457  1.00  0.00           H  
ATOM   1486 HD11 LEU H  64      21.270  -3.403   8.991  1.00  0.00           H  
ATOM   1487 HD12 LEU H  64      22.770  -2.894   8.228  1.00  0.00           H  
ATOM   1488 HD13 LEU H  64      22.636  -4.505   8.901  1.00  0.00           H  
ATOM   1489 HD21 LEU H  64      20.205  -5.765   6.385  1.00  0.00           H  
ATOM   1490 HD22 LEU H  64      19.797  -5.077   7.944  1.00  0.00           H  
ATOM   1491 HD23 LEU H  64      21.119  -6.221   7.801  1.00  0.00           H  
ATOM   1492  N   LEU H  65      18.786  -2.050   4.518  1.00  0.00           N  
ATOM   1493  CA  LEU H  65      17.932  -0.937   4.091  1.00  0.00           C  
ATOM   1494  C   LEU H  65      17.132  -0.596   5.369  1.00  0.00           C  
ATOM   1495  O   LEU H  65      16.854  -1.501   6.140  1.00  0.00           O  
ATOM   1496  CB  LEU H  65      16.958  -1.387   2.971  1.00  0.00           C  
ATOM   1497  CG  LEU H  65      17.616  -1.529   1.579  1.00  0.00           C  
ATOM   1498  CD1 LEU H  65      16.570  -1.636   0.437  1.00  0.00           C  
ATOM   1499  CD2 LEU H  65      18.486  -0.299   1.362  1.00  0.00           C  
ATOM   1500  H   LEU H  65      18.373  -2.794   5.043  1.00  0.00           H  
ATOM   1501  HA  LEU H  65      18.551  -0.079   3.846  1.00  0.00           H  
ATOM   1502  HB2 LEU H  65      16.530  -2.328   3.291  1.00  0.00           H  
ATOM   1503  HB3 LEU H  65      16.175  -0.660   2.906  1.00  0.00           H  
ATOM   1504  HG  LEU H  65      18.235  -2.417   1.539  1.00  0.00           H  
ATOM   1505 HD11 LEU H  65      15.901  -0.788   0.436  1.00  0.00           H  
ATOM   1506 HD12 LEU H  65      15.985  -2.541   0.516  1.00  0.00           H  
ATOM   1507 HD13 LEU H  65      17.069  -1.663  -0.528  1.00  0.00           H  
ATOM   1508 HD21 LEU H  65      19.271  -0.281   2.099  1.00  0.00           H  
ATOM   1509 HD22 LEU H  65      17.895   0.594   1.459  1.00  0.00           H  
ATOM   1510 HD23 LEU H  65      18.949  -0.326   0.394  1.00  0.00           H  
ATOM   1511  N   VAL H  66      16.791   0.652   5.550  1.00  0.00           N  
ATOM   1512  CA  VAL H  66      16.012   1.100   6.725  1.00  0.00           C  
ATOM   1513  C   VAL H  66      14.661   1.602   6.144  1.00  0.00           C  
ATOM   1514  O   VAL H  66      14.686   2.374   5.210  1.00  0.00           O  
ATOM   1515  CB  VAL H  66      16.878   2.197   7.388  1.00  0.00           C  
ATOM   1516  CG1 VAL H  66      16.058   3.138   8.248  1.00  0.00           C  
ATOM   1517  CG2 VAL H  66      17.887   1.511   8.314  1.00  0.00           C  
ATOM   1518  H   VAL H  66      17.067   1.330   4.869  1.00  0.00           H  
ATOM   1519  HA  VAL H  66      15.819   0.260   7.378  1.00  0.00           H  
ATOM   1520  HB  VAL H  66      17.400   2.765   6.633  1.00  0.00           H  
ATOM   1521 HG11 VAL H  66      15.567   2.600   9.038  1.00  0.00           H  
ATOM   1522 HG12 VAL H  66      15.313   3.639   7.645  1.00  0.00           H  
ATOM   1523 HG13 VAL H  66      16.690   3.895   8.687  1.00  0.00           H  
ATOM   1524 HG21 VAL H  66      18.505   0.823   7.753  1.00  0.00           H  
ATOM   1525 HG22 VAL H  66      17.378   0.951   9.086  1.00  0.00           H  
ATOM   1526 HG23 VAL H  66      18.526   2.238   8.793  1.00  0.00           H  
ATOM   1527  N   ARG H  67      13.527   1.185   6.665  1.00  0.00           N  
ATOM   1528  CA  ARG H  67      12.233   1.669   6.112  1.00  0.00           C  
ATOM   1529  C   ARG H  67      11.551   2.418   7.259  1.00  0.00           C  
ATOM   1530  O   ARG H  67      11.315   1.828   8.301  1.00  0.00           O  
ATOM   1531  CB  ARG H  67      11.406   0.471   5.649  1.00  0.00           C  
ATOM   1532  CG  ARG H  67      12.251  -0.405   4.661  1.00  0.00           C  
ATOM   1533  CD  ARG H  67      11.498  -1.651   4.201  1.00  0.00           C  
ATOM   1534  NE  ARG H  67      10.337  -1.249   3.352  1.00  0.00           N  
ATOM   1535  CZ  ARG H  67       9.555  -2.120   2.776  1.00  0.00           C  
ATOM   1536  NH1 ARG H  67       9.885  -3.376   2.672  1.00  0.00           N  
ATOM   1537  NH2 ARG H  67       8.425  -1.691   2.304  1.00  0.00           N  
ATOM   1538  H   ARG H  67      13.535   0.543   7.432  1.00  0.00           H  
ATOM   1539  HA  ARG H  67      12.421   2.360   5.301  1.00  0.00           H  
ATOM   1540  HB2 ARG H  67      11.103  -0.092   6.515  1.00  0.00           H  
ATOM   1541  HB3 ARG H  67      10.518   0.849   5.166  1.00  0.00           H  
ATOM   1542  HG2 ARG H  67      12.521   0.187   3.799  1.00  0.00           H  
ATOM   1543  HG3 ARG H  67      13.166  -0.722   5.140  1.00  0.00           H  
ATOM   1544  HD2 ARG H  67      12.154  -2.258   3.588  1.00  0.00           H  
ATOM   1545  HD3 ARG H  67      11.137  -2.253   5.024  1.00  0.00           H  
ATOM   1546  HE  ARG H  67      10.158  -0.297   3.221  1.00  0.00           H  
ATOM   1547 HH11 ARG H  67       9.257  -4.019   2.234  1.00  0.00           H  
ATOM   1548 HH12 ARG H  67      10.761  -3.697   3.029  1.00  0.00           H  
ATOM   1549 HH21 ARG H  67       7.784  -2.325   1.871  1.00  0.00           H  
ATOM   1550 HH22 ARG H  67       8.197  -0.723   2.373  1.00  0.00           H  
ATOM   1551  N   ILE H  68      11.261   3.670   7.030  1.00  0.00           N  
ATOM   1552  CA  ILE H  68      10.606   4.547   8.027  1.00  0.00           C  
ATOM   1553  C   ILE H  68       9.197   4.981   7.572  1.00  0.00           C  
ATOM   1554  O   ILE H  68       8.932   5.163   6.407  1.00  0.00           O  
ATOM   1555  CB  ILE H  68      11.522   5.775   8.222  1.00  0.00           C  
ATOM   1556  CG1 ILE H  68      13.017   5.303   8.166  1.00  0.00           C  
ATOM   1557  CG2 ILE H  68      11.245   6.439   9.597  1.00  0.00           C  
ATOM   1558  CD1 ILE H  68      14.026   6.432   8.489  1.00  0.00           C  
ATOM   1559  H   ILE H  68      11.493   4.056   6.137  1.00  0.00           H  
ATOM   1560  HA  ILE H  68      10.512   3.988   8.945  1.00  0.00           H  
ATOM   1561  HB  ILE H  68      11.327   6.479   7.422  1.00  0.00           H  
ATOM   1562 HG12 ILE H  68      13.178   4.473   8.841  1.00  0.00           H  
ATOM   1563 HG13 ILE H  68      13.234   4.968   7.158  1.00  0.00           H  
ATOM   1564 HG21 ILE H  68      11.455   5.759  10.408  1.00  0.00           H  
ATOM   1565 HG22 ILE H  68      10.213   6.747   9.676  1.00  0.00           H  
ATOM   1566 HG23 ILE H  68      11.858   7.317   9.717  1.00  0.00           H  
ATOM   1567 HD11 ILE H  68      13.906   6.807   9.495  1.00  0.00           H  
ATOM   1568 HD12 ILE H  68      13.902   7.244   7.788  1.00  0.00           H  
ATOM   1569 HD13 ILE H  68      15.035   6.055   8.388  1.00  0.00           H  
ATOM   1570  N   GLY H  69       8.304   5.145   8.513  1.00  0.00           N  
ATOM   1571  CA  GLY H  69       6.899   5.568   8.228  1.00  0.00           C  
ATOM   1572  C   GLY H  69       5.920   4.424   7.969  1.00  0.00           C  
ATOM   1573  O   GLY H  69       4.813   4.681   7.537  1.00  0.00           O  
ATOM   1574  H   GLY H  69       8.572   4.981   9.462  1.00  0.00           H  
ATOM   1575  HA2 GLY H  69       6.541   6.134   9.076  1.00  0.00           H  
ATOM   1576  HA3 GLY H  69       6.900   6.219   7.364  1.00  0.00           H  
ATOM   1577  N   LYS H  70       6.306   3.212   8.256  1.00  0.00           N  
ATOM   1578  CA  LYS H  70       5.376   2.084   7.983  1.00  0.00           C  
ATOM   1579  C   LYS H  70       4.351   1.783   9.008  1.00  0.00           C  
ATOM   1580  O   LYS H  70       4.414   2.239  10.132  1.00  0.00           O  
ATOM   1581  CB  LYS H  70       6.156   0.726   7.759  1.00  0.00           C  
ATOM   1582  CG  LYS H  70       7.204   0.841   6.659  1.00  0.00           C  
ATOM   1583  CD  LYS H  70       7.872  -0.503   6.306  1.00  0.00           C  
ATOM   1584  CE  LYS H  70       6.850  -1.572   5.954  1.00  0.00           C  
ATOM   1585  NZ  LYS H  70       5.979  -1.065   4.874  1.00  0.00           N  
ATOM   1586  H   LYS H  70       7.209   3.044   8.652  1.00  0.00           H  
ATOM   1587  HA  LYS H  70       4.848   2.338   7.074  1.00  0.00           H  
ATOM   1588  HB2 LYS H  70       6.663   0.461   8.681  1.00  0.00           H  
ATOM   1589  HB3 LYS H  70       5.459  -0.067   7.532  1.00  0.00           H  
ATOM   1590  HG2 LYS H  70       6.755   1.249   5.772  1.00  0.00           H  
ATOM   1591  HG3 LYS H  70       7.971   1.519   6.998  1.00  0.00           H  
ATOM   1592  HD2 LYS H  70       8.525  -0.378   5.456  1.00  0.00           H  
ATOM   1593  HD3 LYS H  70       8.468  -0.867   7.133  1.00  0.00           H  
ATOM   1594  HE2 LYS H  70       7.331  -2.473   5.602  1.00  0.00           H  
ATOM   1595  HE3 LYS H  70       6.256  -1.834   6.810  1.00  0.00           H  
ATOM   1596  HZ1 LYS H  70       6.223  -0.083   4.642  1.00  0.00           H  
ATOM   1597  HZ2 LYS H  70       4.988  -1.124   5.182  1.00  0.00           H  
ATOM   1598  HZ3 LYS H  70       6.123  -1.658   4.035  1.00  0.00           H  
ATOM   1599  N   HIS H  71       3.445   0.983   8.515  1.00  0.00           N  
ATOM   1600  CA  HIS H  71       2.295   0.485   9.299  1.00  0.00           C  
ATOM   1601  C   HIS H  71       2.183  -1.002   8.882  1.00  0.00           C  
ATOM   1602  O   HIS H  71       2.317  -1.912   9.674  1.00  0.00           O  
ATOM   1603  CB  HIS H  71       1.021   1.294   8.925  1.00  0.00           C  
ATOM   1604  CG  HIS H  71      -0.107   0.835   9.834  1.00  0.00           C  
ATOM   1605  ND1 HIS H  71      -0.091   0.878  11.119  1.00  0.00           N  
ATOM   1606  CD2 HIS H  71      -1.336   0.289   9.538  1.00  0.00           C  
ATOM   1607  CE1 HIS H  71      -1.198   0.403  11.606  1.00  0.00           C  
ATOM   1608  NE2 HIS H  71      -2.002   0.024  10.650  1.00  0.00           N  
ATOM   1609  H   HIS H  71       3.533   0.693   7.562  1.00  0.00           H  
ATOM   1610  HA  HIS H  71       2.527   0.551  10.351  1.00  0.00           H  
ATOM   1611  HB2 HIS H  71       1.179   2.353   9.074  1.00  0.00           H  
ATOM   1612  HB3 HIS H  71       0.724   1.128   7.901  1.00  0.00           H  
ATOM   1613  HD1 HIS H  71       0.652   1.233  11.668  1.00  0.00           H  
ATOM   1614  HD2 HIS H  71      -1.703   0.099   8.537  1.00  0.00           H  
ATOM   1615  HE1 HIS H  71      -1.430   0.323  12.660  1.00  0.00           H  
ATOM   1616  N   SER H  72       1.955  -1.206   7.624  1.00  0.00           N  
ATOM   1617  CA  SER H  72       1.819  -2.581   7.095  1.00  0.00           C  
ATOM   1618  C   SER H  72       3.214  -3.228   7.113  1.00  0.00           C  
ATOM   1619  O   SER H  72       4.200  -2.547   6.894  1.00  0.00           O  
ATOM   1620  CB  SER H  72       1.220  -2.454   5.663  1.00  0.00           C  
ATOM   1621  OG  SER H  72       1.398  -3.700   5.002  1.00  0.00           O  
ATOM   1622  H   SER H  72       1.870  -0.426   7.004  1.00  0.00           H  
ATOM   1623  HA  SER H  72       1.153  -3.125   7.747  1.00  0.00           H  
ATOM   1624  HB2 SER H  72       0.158  -2.235   5.706  1.00  0.00           H  
ATOM   1625  HB3 SER H  72       1.723  -1.685   5.097  1.00  0.00           H  
ATOM   1626  HG  SER H  72       1.746  -3.455   4.136  1.00  0.00           H  
ATOM   1627  N   ARG H  73       3.237  -4.520   7.353  1.00  0.00           N  
ATOM   1628  CA  ARG H  73       4.523  -5.259   7.407  1.00  0.00           C  
ATOM   1629  C   ARG H  73       5.101  -5.556   6.023  1.00  0.00           C  
ATOM   1630  O   ARG H  73       6.248  -5.240   5.771  1.00  0.00           O  
ATOM   1631  CB  ARG H  73       4.293  -6.580   8.169  1.00  0.00           C  
ATOM   1632  CG  ARG H  73       5.648  -7.367   8.132  1.00  0.00           C  
ATOM   1633  CD  ARG H  73       5.670  -8.626   8.956  1.00  0.00           C  
ATOM   1634  NE  ARG H  73       4.497  -9.467   8.627  1.00  0.00           N  
ATOM   1635  CZ  ARG H  73       4.535 -10.418   7.720  1.00  0.00           C  
ATOM   1636  NH1 ARG H  73       5.649 -10.735   7.121  1.00  0.00           N  
ATOM   1637  NH2 ARG H  73       3.417 -11.030   7.434  1.00  0.00           N  
ATOM   1638  H   ARG H  73       2.378  -5.011   7.501  1.00  0.00           H  
ATOM   1639  HA  ARG H  73       5.221  -4.642   7.956  1.00  0.00           H  
ATOM   1640  HB2 ARG H  73       3.994  -6.376   9.184  1.00  0.00           H  
ATOM   1641  HB3 ARG H  73       3.495  -7.143   7.702  1.00  0.00           H  
ATOM   1642  HG2 ARG H  73       5.870  -7.677   7.121  1.00  0.00           H  
ATOM   1643  HG3 ARG H  73       6.455  -6.726   8.455  1.00  0.00           H  
ATOM   1644  HD2 ARG H  73       6.574  -9.156   8.740  1.00  0.00           H  
ATOM   1645  HD3 ARG H  73       5.640  -8.424  10.014  1.00  0.00           H  
ATOM   1646  HE  ARG H  73       3.667  -9.311   9.109  1.00  0.00           H  
ATOM   1647 HH11 ARG H  73       6.496 -10.249   7.335  1.00  0.00           H  
ATOM   1648 HH12 ARG H  73       5.651 -11.470   6.443  1.00  0.00           H  
ATOM   1649 HH21 ARG H  73       3.407 -11.757   6.749  1.00  0.00           H  
ATOM   1650 HH22 ARG H  73       2.571 -10.770   7.899  1.00  0.00           H  
ATOM   1651  N   THR H  74       4.325  -6.144   5.151  1.00  0.00           N  
ATOM   1652  CA  THR H  74       4.866  -6.473   3.779  1.00  0.00           C  
ATOM   1653  C   THR H  74       4.638  -5.529   2.623  1.00  0.00           C  
ATOM   1654  O   THR H  74       5.187  -5.740   1.563  1.00  0.00           O  
ATOM   1655  CB  THR H  74       4.305  -7.811   3.401  1.00  0.00           C  
ATOM   1656  OG1 THR H  74       2.889  -7.732   3.587  1.00  0.00           O  
ATOM   1657  CG2 THR H  74       4.722  -8.886   4.430  1.00  0.00           C  
ATOM   1658  H   THR H  74       3.382  -6.374   5.390  1.00  0.00           H  
ATOM   1659  HA  THR H  74       5.937  -6.579   3.874  1.00  0.00           H  
ATOM   1660  HB  THR H  74       4.514  -8.081   2.377  1.00  0.00           H  
ATOM   1661  HG1 THR H  74       2.636  -6.815   3.724  1.00  0.00           H  
ATOM   1662 HG21 THR H  74       4.367  -8.656   5.423  1.00  0.00           H  
ATOM   1663 HG22 THR H  74       5.800  -8.982   4.469  1.00  0.00           H  
ATOM   1664 HG23 THR H  74       4.296  -9.828   4.137  1.00  0.00           H  
ATOM   1665  N   ARG H  75       3.879  -4.497   2.797  1.00  0.00           N  
ATOM   1666  CA  ARG H  75       3.654  -3.622   1.639  1.00  0.00           C  
ATOM   1667  C   ARG H  75       4.507  -2.426   1.560  1.00  0.00           C  
ATOM   1668  O   ARG H  75       4.829  -1.900   2.590  1.00  0.00           O  
ATOM   1669  CB  ARG H  75       2.176  -3.280   1.705  1.00  0.00           C  
ATOM   1670  CG  ARG H  75       1.341  -4.647   1.864  1.00  0.00           C  
ATOM   1671  CD  ARG H  75       1.630  -5.602   0.627  1.00  0.00           C  
ATOM   1672  NE  ARG H  75       1.251  -7.013   0.926  1.00  0.00           N  
ATOM   1673  CZ  ARG H  75       2.056  -8.015   0.635  1.00  0.00           C  
ATOM   1674  NH1 ARG H  75       3.229  -7.831   0.087  1.00  0.00           N  
ATOM   1675  NH2 ARG H  75       1.656  -9.221   0.906  1.00  0.00           N  
ATOM   1676  H   ARG H  75       3.462  -4.302   3.685  1.00  0.00           H  
ATOM   1677  HA  ARG H  75       3.870  -4.164   0.738  1.00  0.00           H  
ATOM   1678  HB2 ARG H  75       2.009  -2.598   2.526  1.00  0.00           H  
ATOM   1679  HB3 ARG H  75       1.900  -2.747   0.803  1.00  0.00           H  
ATOM   1680  HG2 ARG H  75       1.599  -5.159   2.781  1.00  0.00           H  
ATOM   1681  HG3 ARG H  75       0.288  -4.408   1.940  1.00  0.00           H  
ATOM   1682  HD2 ARG H  75       1.129  -5.294  -0.276  1.00  0.00           H  
ATOM   1683  HD3 ARG H  75       2.676  -5.596   0.401  1.00  0.00           H  
ATOM   1684  HE  ARG H  75       0.387  -7.197   1.349  1.00  0.00           H  
ATOM   1685 HH11 ARG H  75       3.805  -8.614  -0.141  1.00  0.00           H  
ATOM   1686 HH12 ARG H  75       3.557  -6.913  -0.106  1.00  0.00           H  
ATOM   1687 HH21 ARG H  75       2.252  -9.996   0.692  1.00  0.00           H  
ATOM   1688 HH22 ARG H  75       0.762  -9.370   1.324  1.00  0.00           H  
ATOM   1689  N   TYR H  76       4.806  -2.043   0.340  1.00  0.00           N  
ATOM   1690  CA  TYR H  76       5.654  -0.852   0.058  1.00  0.00           C  
ATOM   1691  C   TYR H  76       4.580   0.255   0.058  1.00  0.00           C  
ATOM   1692  O   TYR H  76       3.867   0.498  -0.901  1.00  0.00           O  
ATOM   1693  CB  TYR H  76       6.354  -1.001  -1.344  1.00  0.00           C  
ATOM   1694  CG  TYR H  76       7.039   0.333  -1.644  1.00  0.00           C  
ATOM   1695  CD1 TYR H  76       8.080   0.802  -0.878  1.00  0.00           C  
ATOM   1696  CD2 TYR H  76       6.572   1.108  -2.676  1.00  0.00           C  
ATOM   1697  CE1 TYR H  76       8.639   2.037  -1.143  1.00  0.00           C  
ATOM   1698  CE2 TYR H  76       7.122   2.335  -2.944  1.00  0.00           C  
ATOM   1699  CZ  TYR H  76       8.155   2.805  -2.180  1.00  0.00           C  
ATOM   1700  OH  TYR H  76       8.686   4.042  -2.450  1.00  0.00           O  
ATOM   1701  H   TYR H  76       4.450  -2.572  -0.430  1.00  0.00           H  
ATOM   1702  HA  TYR H  76       6.365  -0.720   0.858  1.00  0.00           H  
ATOM   1703  HB2 TYR H  76       7.090  -1.795  -1.331  1.00  0.00           H  
ATOM   1704  HB3 TYR H  76       5.621  -1.206  -2.109  1.00  0.00           H  
ATOM   1705  HD1 TYR H  76       8.471   0.205  -0.067  1.00  0.00           H  
ATOM   1706  HD2 TYR H  76       5.757   0.750  -3.293  1.00  0.00           H  
ATOM   1707  HE1 TYR H  76       9.456   2.406  -0.537  1.00  0.00           H  
ATOM   1708  HE2 TYR H  76       6.743   2.932  -3.760  1.00  0.00           H  
ATOM   1709  HH  TYR H  76       8.895   4.449  -1.598  1.00  0.00           H  
ATOM   1710  N   GLU H  77       4.484   0.914   1.175  1.00  0.00           N  
ATOM   1711  CA  GLU H  77       3.470   2.008   1.334  1.00  0.00           C  
ATOM   1712  C   GLU H  77       3.934   3.276   0.641  1.00  0.00           C  
ATOM   1713  O   GLU H  77       4.500   4.145   1.274  1.00  0.00           O  
ATOM   1714  CB  GLU H  77       3.265   2.170   2.849  1.00  0.00           C  
ATOM   1715  CG  GLU H  77       2.813   0.781   3.395  1.00  0.00           C  
ATOM   1716  CD  GLU H  77       2.870   0.742   4.923  1.00  0.00           C  
ATOM   1717  OE1 GLU H  77       1.826   0.867   5.522  1.00  0.00           O  
ATOM   1718  OE2 GLU H  77       3.958   0.592   5.440  1.00  0.00           O  
ATOM   1719  H   GLU H  77       5.093   0.689   1.936  1.00  0.00           H  
ATOM   1720  HA  GLU H  77       2.541   1.693   0.877  1.00  0.00           H  
ATOM   1721  HB2 GLU H  77       4.184   2.494   3.313  1.00  0.00           H  
ATOM   1722  HB3 GLU H  77       2.507   2.921   3.025  1.00  0.00           H  
ATOM   1723  HG2 GLU H  77       1.800   0.582   3.069  1.00  0.00           H  
ATOM   1724  HG3 GLU H  77       3.434  -0.021   3.021  1.00  0.00           H  
ATOM   1725  N   ARG H  77A      3.672   3.258  -0.647  1.00  0.00           N  
ATOM   1726  CA  ARG H  77A      4.003   4.353  -1.594  1.00  0.00           C  
ATOM   1727  C   ARG H  77A      3.500   5.708  -1.090  1.00  0.00           C  
ATOM   1728  O   ARG H  77A      2.367   5.822  -0.704  1.00  0.00           O  
ATOM   1729  CB  ARG H  77A      3.365   3.947  -2.960  1.00  0.00           C  
ATOM   1730  CG  ARG H  77A      3.786   4.925  -4.114  1.00  0.00           C  
ATOM   1731  CD  ARG H  77A      3.479   4.364  -5.574  1.00  0.00           C  
ATOM   1732  NE  ARG H  77A      2.123   3.728  -5.597  1.00  0.00           N  
ATOM   1733  CZ  ARG H  77A      1.056   4.280  -6.128  1.00  0.00           C  
ATOM   1734  NH1 ARG H  77A      1.069   5.452  -6.728  1.00  0.00           N  
ATOM   1735  NH2 ARG H  77A     -0.032   3.574  -6.010  1.00  0.00           N  
ATOM   1736  H   ARG H  77A      3.217   2.448  -1.016  1.00  0.00           H  
ATOM   1737  HA  ARG H  77A      5.083   4.394  -1.672  1.00  0.00           H  
ATOM   1738  HB2 ARG H  77A      3.661   2.935  -3.204  1.00  0.00           H  
ATOM   1739  HB3 ARG H  77A      2.294   3.982  -2.835  1.00  0.00           H  
ATOM   1740  HG2 ARG H  77A      3.258   5.863  -3.992  1.00  0.00           H  
ATOM   1741  HG3 ARG H  77A      4.847   5.133  -4.059  1.00  0.00           H  
ATOM   1742  HD2 ARG H  77A      3.525   5.150  -6.319  1.00  0.00           H  
ATOM   1743  HD3 ARG H  77A      4.212   3.615  -5.849  1.00  0.00           H  
ATOM   1744  HE  ARG H  77A      2.026   2.843  -5.193  1.00  0.00           H  
ATOM   1745 HH11 ARG H  77A      1.918   5.971  -6.803  1.00  0.00           H  
ATOM   1746 HH12 ARG H  77A      0.222   5.822  -7.109  1.00  0.00           H  
ATOM   1747 HH21 ARG H  77A     -0.905   3.913  -6.342  1.00  0.00           H  
ATOM   1748 HH22 ARG H  77A      0.005   2.676  -5.575  1.00  0.00           H  
ATOM   1749  N   ASN H  78       4.375   6.672  -1.108  1.00  0.00           N  
ATOM   1750  CA  ASN H  78       4.118   8.090  -0.670  1.00  0.00           C  
ATOM   1751  C   ASN H  78       4.018   8.227   0.851  1.00  0.00           C  
ATOM   1752  O   ASN H  78       3.803   9.324   1.337  1.00  0.00           O  
ATOM   1753  CB  ASN H  78       2.806   8.663  -1.287  1.00  0.00           C  
ATOM   1754  CG  ASN H  78       2.906   8.801  -2.812  1.00  0.00           C  
ATOM   1755  OD1 ASN H  78       1.942   9.108  -3.481  1.00  0.00           O  
ATOM   1756  ND2 ASN H  78       4.023   8.598  -3.444  1.00  0.00           N  
ATOM   1757  H   ASN H  78       5.293   6.453  -1.440  1.00  0.00           H  
ATOM   1758  HA  ASN H  78       4.949   8.700  -0.992  1.00  0.00           H  
ATOM   1759  HB2 ASN H  78       1.954   8.042  -1.045  1.00  0.00           H  
ATOM   1760  HB3 ASN H  78       2.622   9.644  -0.872  1.00  0.00           H  
ATOM   1761 HD21 ASN H  78       4.059   8.690  -4.419  1.00  0.00           H  
ATOM   1762 HD22 ASN H  78       4.831   8.354  -2.952  1.00  0.00           H  
ATOM   1763  N   ILE H  79       4.166   7.154   1.576  1.00  0.00           N  
ATOM   1764  CA  ILE H  79       4.081   7.244   3.056  1.00  0.00           C  
ATOM   1765  C   ILE H  79       5.424   6.847   3.642  1.00  0.00           C  
ATOM   1766  O   ILE H  79       6.021   7.608   4.390  1.00  0.00           O  
ATOM   1767  CB  ILE H  79       2.923   6.321   3.526  1.00  0.00           C  
ATOM   1768  CG1 ILE H  79       1.601   6.924   2.946  1.00  0.00           C  
ATOM   1769  CG2 ILE H  79       2.821   6.271   5.077  1.00  0.00           C  
ATOM   1770  CD1 ILE H  79       0.371   6.170   3.451  1.00  0.00           C  
ATOM   1771  H   ILE H  79       4.336   6.272   1.137  1.00  0.00           H  
ATOM   1772  HA  ILE H  79       3.868   8.264   3.342  1.00  0.00           H  
ATOM   1773  HB  ILE H  79       3.074   5.329   3.129  1.00  0.00           H  
ATOM   1774 HG12 ILE H  79       1.499   7.965   3.223  1.00  0.00           H  
ATOM   1775 HG13 ILE H  79       1.617   6.869   1.864  1.00  0.00           H  
ATOM   1776 HG21 ILE H  79       2.614   7.248   5.488  1.00  0.00           H  
ATOM   1777 HG22 ILE H  79       3.737   5.904   5.518  1.00  0.00           H  
ATOM   1778 HG23 ILE H  79       2.034   5.608   5.401  1.00  0.00           H  
ATOM   1779 HD11 ILE H  79       0.273   6.252   4.522  1.00  0.00           H  
ATOM   1780 HD12 ILE H  79       0.433   5.132   3.169  1.00  0.00           H  
ATOM   1781 HD13 ILE H  79      -0.509   6.608   3.001  1.00  0.00           H  
ATOM   1782  N   GLU H  80       5.910   5.699   3.292  1.00  0.00           N  
ATOM   1783  CA  GLU H  80       7.205   5.327   3.887  1.00  0.00           C  
ATOM   1784  C   GLU H  80       8.391   5.873   3.129  1.00  0.00           C  
ATOM   1785  O   GLU H  80       8.254   6.245   1.977  1.00  0.00           O  
ATOM   1786  CB  GLU H  80       7.309   3.782   3.962  1.00  0.00           C  
ATOM   1787  CG  GLU H  80       7.501   3.103   2.591  1.00  0.00           C  
ATOM   1788  CD  GLU H  80       7.804   1.601   2.796  1.00  0.00           C  
ATOM   1789  OE1 GLU H  80       6.892   0.797   2.868  1.00  0.00           O  
ATOM   1790  OE2 GLU H  80       8.985   1.350   2.882  1.00  0.00           O  
ATOM   1791  H   GLU H  80       5.432   5.097   2.652  1.00  0.00           H  
ATOM   1792  HA  GLU H  80       7.241   5.728   4.890  1.00  0.00           H  
ATOM   1793  HB2 GLU H  80       8.172   3.554   4.573  1.00  0.00           H  
ATOM   1794  HB3 GLU H  80       6.430   3.400   4.457  1.00  0.00           H  
ATOM   1795  HG2 GLU H  80       6.602   3.203   1.997  1.00  0.00           H  
ATOM   1796  HG3 GLU H  80       8.322   3.557   2.050  1.00  0.00           H  
ATOM   1797  N   LYS H  81       9.508   5.899   3.794  1.00  0.00           N  
ATOM   1798  CA  LYS H  81      10.794   6.396   3.208  1.00  0.00           C  
ATOM   1799  C   LYS H  81      11.773   5.266   3.456  1.00  0.00           C  
ATOM   1800  O   LYS H  81      11.788   4.690   4.524  1.00  0.00           O  
ATOM   1801  CB  LYS H  81      11.329   7.688   3.925  1.00  0.00           C  
ATOM   1802  CG  LYS H  81      11.144   8.923   2.975  1.00  0.00           C  
ATOM   1803  CD  LYS H  81       9.625   9.167   2.790  1.00  0.00           C  
ATOM   1804  CE  LYS H  81       9.307   9.945   1.506  1.00  0.00           C  
ATOM   1805  NZ  LYS H  81       7.820   9.869   1.217  1.00  0.00           N  
ATOM   1806  H   LYS H  81       9.509   5.573   4.739  1.00  0.00           H  
ATOM   1807  HA  LYS H  81      10.664   6.530   2.143  1.00  0.00           H  
ATOM   1808  HB2 LYS H  81      10.814   7.837   4.862  1.00  0.00           H  
ATOM   1809  HB3 LYS H  81      12.384   7.573   4.145  1.00  0.00           H  
ATOM   1810  HG2 LYS H  81      11.590   9.797   3.432  1.00  0.00           H  
ATOM   1811  HG3 LYS H  81      11.644   8.760   2.028  1.00  0.00           H  
ATOM   1812  HD2 LYS H  81       9.073   8.245   2.781  1.00  0.00           H  
ATOM   1813  HD3 LYS H  81       9.272   9.745   3.630  1.00  0.00           H  
ATOM   1814  HE2 LYS H  81       9.594  10.980   1.628  1.00  0.00           H  
ATOM   1815  HE3 LYS H  81       9.849   9.524   0.669  1.00  0.00           H  
ATOM   1816  HZ1 LYS H  81       7.343   9.324   1.963  1.00  0.00           H  
ATOM   1817  HZ2 LYS H  81       7.666   9.402   0.301  1.00  0.00           H  
ATOM   1818  HZ3 LYS H  81       7.417  10.827   1.182  1.00  0.00           H  
ATOM   1819  N   ILE H  82      12.566   4.983   2.477  1.00  0.00           N  
ATOM   1820  CA  ILE H  82      13.573   3.898   2.556  1.00  0.00           C  
ATOM   1821  C   ILE H  82      14.908   4.623   2.519  1.00  0.00           C  
ATOM   1822  O   ILE H  82      15.043   5.451   1.636  1.00  0.00           O  
ATOM   1823  CB  ILE H  82      13.326   2.979   1.313  1.00  0.00           C  
ATOM   1824  CG1 ILE H  82      11.868   2.409   1.432  1.00  0.00           C  
ATOM   1825  CG2 ILE H  82      14.390   1.860   1.240  1.00  0.00           C  
ATOM   1826  CD1 ILE H  82      11.683   1.080   0.655  1.00  0.00           C  
ATOM   1827  H   ILE H  82      12.498   5.516   1.634  1.00  0.00           H  
ATOM   1828  HA  ILE H  82      13.466   3.376   3.495  1.00  0.00           H  
ATOM   1829  HB  ILE H  82      13.413   3.581   0.417  1.00  0.00           H  
ATOM   1830 HG12 ILE H  82      11.610   2.256   2.472  1.00  0.00           H  
ATOM   1831 HG13 ILE H  82      11.181   3.143   1.040  1.00  0.00           H  
ATOM   1832 HG21 ILE H  82      14.364   1.242   2.124  1.00  0.00           H  
ATOM   1833 HG22 ILE H  82      15.372   2.306   1.164  1.00  0.00           H  
ATOM   1834 HG23 ILE H  82      14.231   1.247   0.366  1.00  0.00           H  
ATOM   1835 HD11 ILE H  82      12.341   0.316   1.039  1.00  0.00           H  
ATOM   1836 HD12 ILE H  82      11.900   1.233  -0.392  1.00  0.00           H  
ATOM   1837 HD13 ILE H  82      10.669   0.723   0.756  1.00  0.00           H  
ATOM   1838  N   SER H  83      15.823   4.340   3.413  1.00  0.00           N  
ATOM   1839  CA  SER H  83      17.155   5.040   3.401  1.00  0.00           C  
ATOM   1840  C   SER H  83      18.248   3.993   3.398  1.00  0.00           C  
ATOM   1841  O   SER H  83      18.018   2.837   3.716  1.00  0.00           O  
ATOM   1842  CB  SER H  83      17.394   5.894   4.652  1.00  0.00           C  
ATOM   1843  OG  SER H  83      16.283   6.772   4.753  1.00  0.00           O  
ATOM   1844  H   SER H  83      15.634   3.650   4.112  1.00  0.00           H  
ATOM   1845  HA  SER H  83      17.237   5.637   2.506  1.00  0.00           H  
ATOM   1846  HB2 SER H  83      17.443   5.276   5.537  1.00  0.00           H  
ATOM   1847  HB3 SER H  83      18.307   6.465   4.556  1.00  0.00           H  
ATOM   1848  HG  SER H  83      16.612   7.669   4.874  1.00  0.00           H  
ATOM   1849  N   MET H  84      19.414   4.457   3.052  1.00  0.00           N  
ATOM   1850  CA  MET H  84      20.594   3.562   2.999  1.00  0.00           C  
ATOM   1851  C   MET H  84      21.451   3.981   4.152  1.00  0.00           C  
ATOM   1852  O   MET H  84      21.288   5.075   4.663  1.00  0.00           O  
ATOM   1853  CB  MET H  84      21.371   3.747   1.709  1.00  0.00           C  
ATOM   1854  CG  MET H  84      20.526   3.300   0.512  1.00  0.00           C  
ATOM   1855  SD  MET H  84      21.399   3.277  -1.076  1.00  0.00           S  
ATOM   1856  CE  MET H  84      21.585   1.483  -1.282  1.00  0.00           C  
ATOM   1857  H   MET H  84      19.514   5.425   2.820  1.00  0.00           H  
ATOM   1858  HA  MET H  84      20.288   2.534   3.134  1.00  0.00           H  
ATOM   1859  HB2 MET H  84      21.680   4.772   1.588  1.00  0.00           H  
ATOM   1860  HB3 MET H  84      22.264   3.138   1.747  1.00  0.00           H  
ATOM   1861  HG2 MET H  84      20.129   2.313   0.712  1.00  0.00           H  
ATOM   1862  HG3 MET H  84      19.673   3.955   0.401  1.00  0.00           H  
ATOM   1863  HE1 MET H  84      21.121   0.948  -0.466  1.00  0.00           H  
ATOM   1864  HE2 MET H  84      22.632   1.220  -1.304  1.00  0.00           H  
ATOM   1865  HE3 MET H  84      21.100   1.169  -2.198  1.00  0.00           H  
ATOM   1866  N   LEU H  85      22.348   3.123   4.511  1.00  0.00           N  
ATOM   1867  CA  LEU H  85      23.245   3.397   5.642  1.00  0.00           C  
ATOM   1868  C   LEU H  85      24.561   3.863   5.162  1.00  0.00           C  
ATOM   1869  O   LEU H  85      25.006   3.447   4.118  1.00  0.00           O  
ATOM   1870  CB  LEU H  85      23.481   2.144   6.423  1.00  0.00           C  
ATOM   1871  CG  LEU H  85      22.165   1.451   6.726  1.00  0.00           C  
ATOM   1872  CD1 LEU H  85      22.483   0.104   7.325  1.00  0.00           C  
ATOM   1873  CD2 LEU H  85      21.373   2.304   7.727  1.00  0.00           C  
ATOM   1874  H   LEU H  85      22.433   2.260   4.012  1.00  0.00           H  
ATOM   1875  HA  LEU H  85      22.808   4.164   6.263  1.00  0.00           H  
ATOM   1876  HB2 LEU H  85      24.106   1.494   5.826  1.00  0.00           H  
ATOM   1877  HB3 LEU H  85      24.015   2.384   7.334  1.00  0.00           H  
ATOM   1878  HG  LEU H  85      21.586   1.296   5.826  1.00  0.00           H  
ATOM   1879 HD11 LEU H  85      23.095   0.194   8.211  1.00  0.00           H  
ATOM   1880 HD12 LEU H  85      23.016  -0.494   6.597  1.00  0.00           H  
ATOM   1881 HD13 LEU H  85      21.568  -0.411   7.581  1.00  0.00           H  
ATOM   1882 HD21 LEU H  85      21.127   3.274   7.321  1.00  0.00           H  
ATOM   1883 HD22 LEU H  85      21.947   2.449   8.628  1.00  0.00           H  
ATOM   1884 HD23 LEU H  85      20.454   1.800   7.978  1.00  0.00           H  
ATOM   1885  N   GLU H  86      25.127   4.692   5.974  1.00  0.00           N  
ATOM   1886  CA  GLU H  86      26.444   5.283   5.712  1.00  0.00           C  
ATOM   1887  C   GLU H  86      27.392   4.527   6.637  1.00  0.00           C  
ATOM   1888  O   GLU H  86      28.432   4.082   6.207  1.00  0.00           O  
ATOM   1889  CB  GLU H  86      26.463   6.757   6.088  1.00  0.00           C  
ATOM   1890  CG  GLU H  86      27.786   7.337   5.574  1.00  0.00           C  
ATOM   1891  CD  GLU H  86      27.997   8.804   6.000  1.00  0.00           C  
ATOM   1892  OE1 GLU H  86      27.114   9.620   5.771  1.00  0.00           O  
ATOM   1893  OE2 GLU H  86      29.069   9.033   6.545  1.00  0.00           O  
ATOM   1894  H   GLU H  86      24.648   4.941   6.816  1.00  0.00           H  
ATOM   1895  HA  GLU H  86      26.723   5.101   4.683  1.00  0.00           H  
ATOM   1896  HB2 GLU H  86      25.628   7.270   5.639  1.00  0.00           H  
ATOM   1897  HB3 GLU H  86      26.405   6.871   7.157  1.00  0.00           H  
ATOM   1898  HG2 GLU H  86      28.612   6.744   5.951  1.00  0.00           H  
ATOM   1899  HG3 GLU H  86      27.806   7.300   4.495  1.00  0.00           H  
ATOM   1900  N   LYS H  87      27.024   4.407   7.884  1.00  0.00           N  
ATOM   1901  CA  LYS H  87      27.892   3.686   8.860  1.00  0.00           C  
ATOM   1902  C   LYS H  87      27.065   3.041   9.982  1.00  0.00           C  
ATOM   1903  O   LYS H  87      26.022   3.545  10.338  1.00  0.00           O  
ATOM   1904  CB  LYS H  87      28.903   4.691   9.435  1.00  0.00           C  
ATOM   1905  CG  LYS H  87      30.364   4.239   9.133  1.00  0.00           C  
ATOM   1906  CD  LYS H  87      30.660   2.926   9.921  1.00  0.00           C  
ATOM   1907  CE  LYS H  87      32.098   2.427   9.744  1.00  0.00           C  
ATOM   1908  NZ  LYS H  87      32.248   1.157  10.517  1.00  0.00           N  
ATOM   1909  H   LYS H  87      26.156   4.800   8.186  1.00  0.00           H  
ATOM   1910  HA  LYS H  87      28.429   2.923   8.325  1.00  0.00           H  
ATOM   1911  HB2 LYS H  87      28.749   5.672   9.010  1.00  0.00           H  
ATOM   1912  HB3 LYS H  87      28.776   4.770  10.503  1.00  0.00           H  
ATOM   1913  HG2 LYS H  87      30.491   4.098   8.067  1.00  0.00           H  
ATOM   1914  HG3 LYS H  87      31.041   5.020   9.453  1.00  0.00           H  
ATOM   1915  HD2 LYS H  87      30.479   3.078  10.978  1.00  0.00           H  
ATOM   1916  HD3 LYS H  87      30.021   2.130   9.578  1.00  0.00           H  
ATOM   1917  HE2 LYS H  87      32.315   2.224   8.705  1.00  0.00           H  
ATOM   1918  HE3 LYS H  87      32.806   3.151  10.122  1.00  0.00           H  
ATOM   1919  HZ1 LYS H  87      31.349   0.926  10.988  1.00  0.00           H  
ATOM   1920  HZ2 LYS H  87      32.993   1.267  11.234  1.00  0.00           H  
ATOM   1921  HZ3 LYS H  87      32.502   0.382   9.871  1.00  0.00           H  
ATOM   1922  N   ILE H  88      27.558   1.963  10.507  1.00  0.00           N  
ATOM   1923  CA  ILE H  88      26.912   1.187  11.607  1.00  0.00           C  
ATOM   1924  C   ILE H  88      27.948   1.259  12.705  1.00  0.00           C  
ATOM   1925  O   ILE H  88      29.134   1.140  12.433  1.00  0.00           O  
ATOM   1926  CB  ILE H  88      26.686  -0.290  11.151  1.00  0.00           C  
ATOM   1927  CG1 ILE H  88      25.540  -0.326  10.124  1.00  0.00           C  
ATOM   1928  CG2 ILE H  88      26.415  -1.226  12.363  1.00  0.00           C  
ATOM   1929  CD1 ILE H  88      25.200  -1.770   9.663  1.00  0.00           C  
ATOM   1930  H   ILE H  88      28.430   1.628  10.151  1.00  0.00           H  
ATOM   1931  HA  ILE H  88      26.008   1.684  11.926  1.00  0.00           H  
ATOM   1932  HB  ILE H  88      27.596  -0.638  10.679  1.00  0.00           H  
ATOM   1933 HG12 ILE H  88      24.688   0.146  10.580  1.00  0.00           H  
ATOM   1934 HG13 ILE H  88      25.785   0.273   9.266  1.00  0.00           H  
ATOM   1935 HG21 ILE H  88      25.521  -0.936  12.897  1.00  0.00           H  
ATOM   1936 HG22 ILE H  88      27.249  -1.190  13.052  1.00  0.00           H  
ATOM   1937 HG23 ILE H  88      26.323  -2.252  12.040  1.00  0.00           H  
ATOM   1938 HD11 ILE H  88      24.860  -2.383  10.481  1.00  0.00           H  
ATOM   1939 HD12 ILE H  88      26.065  -2.240   9.222  1.00  0.00           H  
ATOM   1940 HD13 ILE H  88      24.410  -1.740   8.927  1.00  0.00           H  
ATOM   1941  N   TYR H  89      27.485   1.445  13.901  1.00  0.00           N  
ATOM   1942  CA  TYR H  89      28.413   1.527  15.046  1.00  0.00           C  
ATOM   1943  C   TYR H  89      27.877   0.573  16.083  1.00  0.00           C  
ATOM   1944  O   TYR H  89      26.737   0.718  16.485  1.00  0.00           O  
ATOM   1945  CB  TYR H  89      28.430   2.901  15.657  1.00  0.00           C  
ATOM   1946  CG  TYR H  89      28.845   3.975  14.642  1.00  0.00           C  
ATOM   1947  CD1 TYR H  89      27.923   4.485  13.758  1.00  0.00           C  
ATOM   1948  CD2 TYR H  89      30.142   4.448  14.598  1.00  0.00           C  
ATOM   1949  CE1 TYR H  89      28.297   5.444  12.856  1.00  0.00           C  
ATOM   1950  CE2 TYR H  89      30.510   5.405  13.696  1.00  0.00           C  
ATOM   1951  CZ  TYR H  89      29.592   5.908  12.818  1.00  0.00           C  
ATOM   1952  OH  TYR H  89      29.961   6.853  11.889  1.00  0.00           O  
ATOM   1953  H   TYR H  89      26.500   1.533  14.048  1.00  0.00           H  
ATOM   1954  HA  TYR H  89      29.403   1.223  14.739  1.00  0.00           H  
ATOM   1955  HB2 TYR H  89      27.444   3.134  16.028  1.00  0.00           H  
ATOM   1956  HB3 TYR H  89      29.105   2.920  16.499  1.00  0.00           H  
ATOM   1957  HD1 TYR H  89      26.902   4.133  13.771  1.00  0.00           H  
ATOM   1958  HD2 TYR H  89      30.888   4.063  15.274  1.00  0.00           H  
ATOM   1959  HE1 TYR H  89      27.561   5.835  12.168  1.00  0.00           H  
ATOM   1960  HE2 TYR H  89      31.529   5.764  13.679  1.00  0.00           H  
ATOM   1961  HH  TYR H  89      29.725   7.716  12.241  1.00  0.00           H  
ATOM   1962  N   ILE H  90      28.677  -0.359  16.521  1.00  0.00           N  
ATOM   1963  CA  ILE H  90      28.215  -1.342  17.546  1.00  0.00           C  
ATOM   1964  C   ILE H  90      28.965  -0.935  18.797  1.00  0.00           C  
ATOM   1965  O   ILE H  90      30.094  -0.510  18.695  1.00  0.00           O  
ATOM   1966  CB  ILE H  90      28.655  -2.791  17.176  1.00  0.00           C  
ATOM   1967  CG1 ILE H  90      28.361  -3.167  15.698  1.00  0.00           C  
ATOM   1968  CG2 ILE H  90      28.039  -3.835  18.113  1.00  0.00           C  
ATOM   1969  CD1 ILE H  90      27.079  -3.975  15.499  1.00  0.00           C  
ATOM   1970  H   ILE H  90      29.610  -0.416  16.167  1.00  0.00           H  
ATOM   1971  HA  ILE H  90      27.152  -1.254  17.708  1.00  0.00           H  
ATOM   1972  HB  ILE H  90      29.727  -2.846  17.323  1.00  0.00           H  
ATOM   1973 HG12 ILE H  90      28.312  -2.273  15.093  1.00  0.00           H  
ATOM   1974 HG13 ILE H  90      29.186  -3.761  15.327  1.00  0.00           H  
ATOM   1975 HG21 ILE H  90      26.964  -3.792  18.089  1.00  0.00           H  
ATOM   1976 HG22 ILE H  90      28.372  -3.651  19.123  1.00  0.00           H  
ATOM   1977 HG23 ILE H  90      28.368  -4.827  17.831  1.00  0.00           H  
ATOM   1978 HD11 ILE H  90      26.224  -3.417  15.853  1.00  0.00           H  
ATOM   1979 HD12 ILE H  90      27.119  -4.922  16.020  1.00  0.00           H  
ATOM   1980 HD13 ILE H  90      26.950  -4.182  14.445  1.00  0.00           H  
ATOM   1981  N   HIS H  91      28.346  -1.078  19.930  1.00  0.00           N  
ATOM   1982  CA  HIS H  91      29.024  -0.712  21.201  1.00  0.00           C  
ATOM   1983  C   HIS H  91      30.320  -1.559  21.261  1.00  0.00           C  
ATOM   1984  O   HIS H  91      30.280  -2.758  21.049  1.00  0.00           O  
ATOM   1985  CB  HIS H  91      28.146  -1.079  22.378  1.00  0.00           C  
ATOM   1986  CG  HIS H  91      28.752  -0.460  23.631  1.00  0.00           C  
ATOM   1987  ND1 HIS H  91      29.921  -0.814  24.104  1.00  0.00           N  
ATOM   1988  CD2 HIS H  91      28.193   0.525  24.432  1.00  0.00           C  
ATOM   1989  CE1 HIS H  91      30.086  -0.065  25.174  1.00  0.00           C  
ATOM   1990  NE2 HIS H  91      29.074   0.714  25.359  1.00  0.00           N  
ATOM   1991  H   HIS H  91      27.412  -1.435  19.947  1.00  0.00           H  
ATOM   1992  HA  HIS H  91      29.243   0.343  21.172  1.00  0.00           H  
ATOM   1993  HB2 HIS H  91      27.146  -0.692  22.247  1.00  0.00           H  
ATOM   1994  HB3 HIS H  91      28.104  -2.151  22.502  1.00  0.00           H  
ATOM   1995  HD2 HIS H  91      27.240   1.026  24.305  1.00  0.00           H  
ATOM   1996  HE1 HIS H  91      30.953  -0.088  25.817  1.00  0.00           H  
ATOM   1997  HE2 HIS H  91      28.954   1.383  26.085  1.00  0.00           H  
ATOM   1998  N   PRO H  92      31.446  -0.979  21.539  1.00  0.00           N  
ATOM   1999  CA  PRO H  92      32.712  -1.743  21.614  1.00  0.00           C  
ATOM   2000  C   PRO H  92      32.654  -2.907  22.627  1.00  0.00           C  
ATOM   2001  O   PRO H  92      33.304  -3.911  22.444  1.00  0.00           O  
ATOM   2002  CB  PRO H  92      33.756  -0.692  21.967  1.00  0.00           C  
ATOM   2003  CG  PRO H  92      32.922   0.400  22.700  1.00  0.00           C  
ATOM   2004  CD  PRO H  92      31.649   0.461  21.832  1.00  0.00           C  
ATOM   2005  HA  PRO H  92      32.918  -2.154  20.633  1.00  0.00           H  
ATOM   2006  HB2 PRO H  92      34.516  -1.115  22.612  1.00  0.00           H  
ATOM   2007  HB3 PRO H  92      34.225  -0.313  21.070  1.00  0.00           H  
ATOM   2008  HG2 PRO H  92      32.690   0.116  23.715  1.00  0.00           H  
ATOM   2009  HG3 PRO H  92      33.441   1.349  22.706  1.00  0.00           H  
ATOM   2010  HD2 PRO H  92      30.821   0.861  22.401  1.00  0.00           H  
ATOM   2011  HD3 PRO H  92      31.778   1.007  20.908  1.00  0.00           H  
ATOM   2012  N   ARG H  93      31.891  -2.758  23.670  1.00  0.00           N  
ATOM   2013  CA  ARG H  93      31.820  -3.851  24.669  1.00  0.00           C  
ATOM   2014  C   ARG H  93      30.530  -4.659  24.653  1.00  0.00           C  
ATOM   2015  O   ARG H  93      30.120  -5.164  25.685  1.00  0.00           O  
ATOM   2016  CB  ARG H  93      32.029  -3.259  26.059  1.00  0.00           C  
ATOM   2017  CG  ARG H  93      33.378  -2.530  26.070  1.00  0.00           C  
ATOM   2018  CD  ARG H  93      33.764  -2.004  27.480  1.00  0.00           C  
ATOM   2019  NE  ARG H  93      33.894  -3.130  28.473  1.00  0.00           N  
ATOM   2020  CZ  ARG H  93      33.588  -2.975  29.743  1.00  0.00           C  
ATOM   2021  NH1 ARG H  93      33.181  -1.824  30.212  1.00  0.00           N  
ATOM   2022  NH2 ARG H  93      33.697  -4.001  30.536  1.00  0.00           N  
ATOM   2023  H   ARG H  93      31.361  -1.920  23.796  1.00  0.00           H  
ATOM   2024  HA  ARG H  93      32.625  -4.546  24.477  1.00  0.00           H  
ATOM   2025  HB2 ARG H  93      31.217  -2.587  26.284  1.00  0.00           H  
ATOM   2026  HB3 ARG H  93      32.022  -4.062  26.783  1.00  0.00           H  
ATOM   2027  HG2 ARG H  93      34.160  -3.196  25.735  1.00  0.00           H  
ATOM   2028  HG3 ARG H  93      33.340  -1.695  25.386  1.00  0.00           H  
ATOM   2029  HD2 ARG H  93      34.715  -1.491  27.441  1.00  0.00           H  
ATOM   2030  HD3 ARG H  93      33.020  -1.304  27.830  1.00  0.00           H  
ATOM   2031  HE  ARG H  93      34.214  -4.004  28.166  1.00  0.00           H  
ATOM   2032 HH11 ARG H  93      32.952  -1.739  31.182  1.00  0.00           H  
ATOM   2033 HH12 ARG H  93      33.096  -1.025  29.617  1.00  0.00           H  
ATOM   2034 HH21 ARG H  93      33.474  -3.909  31.507  1.00  0.00           H  
ATOM   2035 HH22 ARG H  93      34.004  -4.877  30.169  1.00  0.00           H  
ATOM   2036  N   TYR H  94      29.942  -4.762  23.497  1.00  0.00           N  
ATOM   2037  CA  TYR H  94      28.679  -5.548  23.330  1.00  0.00           C  
ATOM   2038  C   TYR H  94      29.167  -6.967  23.624  1.00  0.00           C  
ATOM   2039  O   TYR H  94      30.143  -7.375  23.020  1.00  0.00           O  
ATOM   2040  CB  TYR H  94      28.211  -5.385  21.891  1.00  0.00           C  
ATOM   2041  CG  TYR H  94      27.363  -6.550  21.322  1.00  0.00           C  
ATOM   2042  CD1 TYR H  94      26.309  -7.109  21.981  1.00  0.00           C  
ATOM   2043  CD2 TYR H  94      27.668  -7.020  20.065  1.00  0.00           C  
ATOM   2044  CE1 TYR H  94      25.578  -8.115  21.377  1.00  0.00           C  
ATOM   2045  CE2 TYR H  94      26.946  -8.014  19.467  1.00  0.00           C  
ATOM   2046  CZ  TYR H  94      25.892  -8.573  20.109  1.00  0.00           C  
ATOM   2047  OH  TYR H  94      25.189  -9.559  19.446  1.00  0.00           O  
ATOM   2048  H   TYR H  94      30.343  -4.306  22.702  1.00  0.00           H  
ATOM   2049  HA  TYR H  94      27.942  -5.234  24.053  1.00  0.00           H  
ATOM   2050  HB2 TYR H  94      27.597  -4.496  21.863  1.00  0.00           H  
ATOM   2051  HB3 TYR H  94      29.062  -5.223  21.243  1.00  0.00           H  
ATOM   2052  HD1 TYR H  94      26.049  -6.764  22.973  1.00  0.00           H  
ATOM   2053  HD2 TYR H  94      28.505  -6.599  19.523  1.00  0.00           H  
ATOM   2054  HE1 TYR H  94      24.756  -8.537  21.924  1.00  0.00           H  
ATOM   2055  HE2 TYR H  94      27.222  -8.356  18.479  1.00  0.00           H  
ATOM   2056  HH  TYR H  94      24.259  -9.514  19.653  1.00  0.00           H  
ATOM   2057  N   ASN H  95      28.504  -7.667  24.508  1.00  0.00           N  
ATOM   2058  CA  ASN H  95      28.918  -9.066  24.876  1.00  0.00           C  
ATOM   2059  C   ASN H  95      28.041 -10.140  24.242  1.00  0.00           C  
ATOM   2060  O   ASN H  95      27.051 -10.555  24.821  1.00  0.00           O  
ATOM   2061  CB  ASN H  95      28.856  -9.174  26.395  1.00  0.00           C  
ATOM   2062  CG  ASN H  95      29.457 -10.484  26.949  1.00  0.00           C  
ATOM   2063  OD1 ASN H  95      29.748 -11.455  26.266  1.00  0.00           O  
ATOM   2064  ND2 ASN H  95      29.655 -10.551  28.232  1.00  0.00           N  
ATOM   2065  H   ASN H  95      27.703  -7.263  24.950  1.00  0.00           H  
ATOM   2066  HA  ASN H  95      29.939  -9.216  24.573  1.00  0.00           H  
ATOM   2067  HB2 ASN H  95      29.401  -8.343  26.815  1.00  0.00           H  
ATOM   2068  HB3 ASN H  95      27.825  -9.113  26.707  1.00  0.00           H  
ATOM   2069 HD21 ASN H  95      30.073 -11.359  28.602  1.00  0.00           H  
ATOM   2070 HD22 ASN H  95      29.397  -9.814  28.822  1.00  0.00           H  
ATOM   2071  N   TRP H  96      28.400 -10.580  23.081  1.00  0.00           N  
ATOM   2072  CA  TRP H  96      27.582 -11.628  22.411  1.00  0.00           C  
ATOM   2073  C   TRP H  96      27.988 -12.999  22.886  1.00  0.00           C  
ATOM   2074  O   TRP H  96      27.247 -13.944  22.671  1.00  0.00           O  
ATOM   2075  CB  TRP H  96      27.754 -11.617  20.912  1.00  0.00           C  
ATOM   2076  CG  TRP H  96      29.219 -11.505  20.464  1.00  0.00           C  
ATOM   2077  CD1 TRP H  96      29.865 -10.324  20.249  1.00  0.00           C  
ATOM   2078  CD2 TRP H  96      30.067 -12.531  20.206  1.00  0.00           C  
ATOM   2079  NE1 TRP H  96      31.068 -10.707  19.868  1.00  0.00           N  
ATOM   2080  CE2 TRP H  96      31.301 -12.012  19.805  1.00  0.00           C  
ATOM   2081  CE3 TRP H  96      29.875 -13.918  20.263  1.00  0.00           C  
ATOM   2082  CZ2 TRP H  96      32.342 -12.882  19.463  1.00  0.00           C  
ATOM   2083  CZ3 TRP H  96      30.915 -14.771  19.918  1.00  0.00           C  
ATOM   2084  CH2 TRP H  96      32.143 -14.264  19.519  1.00  0.00           C  
ATOM   2085  H   TRP H  96      29.220 -10.220  22.637  1.00  0.00           H  
ATOM   2086  HA  TRP H  96      26.547 -11.479  22.666  1.00  0.00           H  
ATOM   2087  HB2 TRP H  96      27.349 -12.534  20.508  1.00  0.00           H  
ATOM   2088  HB3 TRP H  96      27.203 -10.797  20.483  1.00  0.00           H  
ATOM   2089  HD1 TRP H  96      29.485  -9.316  20.363  1.00  0.00           H  
ATOM   2090  HE1 TRP H  96      31.753 -10.034  19.643  1.00  0.00           H  
ATOM   2091  HE3 TRP H  96      28.927 -14.328  20.586  1.00  0.00           H  
ATOM   2092  HZ2 TRP H  96      33.301 -12.493  19.152  1.00  0.00           H  
ATOM   2093  HZ3 TRP H  96      30.752 -15.832  19.938  1.00  0.00           H  
ATOM   2094  HH2 TRP H  96      32.948 -14.933  19.247  1.00  0.00           H  
ATOM   2095  N   ARG H  97      29.125 -13.081  23.506  1.00  0.00           N  
ATOM   2096  CA  ARG H  97      29.591 -14.392  24.003  1.00  0.00           C  
ATOM   2097  C   ARG H  97      28.827 -14.863  25.211  1.00  0.00           C  
ATOM   2098  O   ARG H  97      28.686 -16.059  25.368  1.00  0.00           O  
ATOM   2099  CB  ARG H  97      31.041 -14.348  24.420  1.00  0.00           C  
ATOM   2100  CG  ARG H  97      31.928 -14.108  23.204  1.00  0.00           C  
ATOM   2101  CD  ARG H  97      33.393 -14.248  23.626  1.00  0.00           C  
ATOM   2102  NE  ARG H  97      34.170 -14.046  22.367  1.00  0.00           N  
ATOM   2103  CZ  ARG H  97      34.583 -15.067  21.661  1.00  0.00           C  
ATOM   2104  NH1 ARG H  97      34.053 -16.238  21.871  1.00  0.00           N  
ATOM   2105  NH2 ARG H  97      35.514 -14.875  20.764  1.00  0.00           N  
ATOM   2106  H   ARG H  97      29.682 -12.262  23.646  1.00  0.00           H  
ATOM   2107  HA  ARG H  97      29.457 -15.117  23.214  1.00  0.00           H  
ATOM   2108  HB2 ARG H  97      31.182 -13.571  25.159  1.00  0.00           H  
ATOM   2109  HB3 ARG H  97      31.287 -15.296  24.880  1.00  0.00           H  
ATOM   2110  HG2 ARG H  97      31.713 -14.836  22.436  1.00  0.00           H  
ATOM   2111  HG3 ARG H  97      31.748 -13.128  22.787  1.00  0.00           H  
ATOM   2112  HD2 ARG H  97      33.658 -13.474  24.332  1.00  0.00           H  
ATOM   2113  HD3 ARG H  97      33.618 -15.215  24.060  1.00  0.00           H  
ATOM   2114  HE  ARG H  97      34.373 -13.137  22.062  1.00  0.00           H  
ATOM   2115 HH11 ARG H  97      34.354 -17.018  21.335  1.00  0.00           H  
ATOM   2116 HH12 ARG H  97      33.342 -16.352  22.565  1.00  0.00           H  
ATOM   2117 HH21 ARG H  97      35.833 -15.646  20.215  1.00  0.00           H  
ATOM   2118 HH22 ARG H  97      35.901 -13.964  20.623  1.00  0.00           H  
ATOM   2119  N   GLU H  97A     28.354 -13.976  26.042  1.00  0.00           N  
ATOM   2120  CA  GLU H  97A     27.612 -14.473  27.234  1.00  0.00           C  
ATOM   2121  C   GLU H  97A     26.146 -14.050  27.449  1.00  0.00           C  
ATOM   2122  O   GLU H  97A     25.261 -14.868  27.329  1.00  0.00           O  
ATOM   2123  CB  GLU H  97A     28.451 -14.071  28.456  1.00  0.00           C  
ATOM   2124  CG  GLU H  97A     27.979 -14.776  29.768  1.00  0.00           C  
ATOM   2125  CD  GLU H  97A     28.302 -13.909  31.022  1.00  0.00           C  
ATOM   2126  OE1 GLU H  97A     29.161 -13.041  30.937  1.00  0.00           O  
ATOM   2127  OE2 GLU H  97A     27.657 -14.174  32.026  1.00  0.00           O  
ATOM   2128  H   GLU H  97A     28.485 -12.997  25.884  1.00  0.00           H  
ATOM   2129  HA  GLU H  97A     27.609 -15.554  27.205  1.00  0.00           H  
ATOM   2130  HB2 GLU H  97A     29.473 -14.364  28.266  1.00  0.00           H  
ATOM   2131  HB3 GLU H  97A     28.415 -12.999  28.565  1.00  0.00           H  
ATOM   2132  HG2 GLU H  97A     26.915 -14.975  29.744  1.00  0.00           H  
ATOM   2133  HG3 GLU H  97A     28.489 -15.724  29.872  1.00  0.00           H  
ATOM   2134  N   ASN H  98      25.870 -12.810  27.761  1.00  0.00           N  
ATOM   2135  CA  ASN H  98      24.439 -12.406  27.995  1.00  0.00           C  
ATOM   2136  C   ASN H  98      23.899 -11.234  27.189  1.00  0.00           C  
ATOM   2137  O   ASN H  98      22.908 -10.670  27.588  1.00  0.00           O  
ATOM   2138  CB  ASN H  98      24.322 -12.101  29.502  1.00  0.00           C  
ATOM   2139  CG  ASN H  98      25.357 -11.053  29.926  1.00  0.00           C  
ATOM   2140  OD1 ASN H  98      26.089 -10.502  29.125  1.00  0.00           O  
ATOM   2141  ND2 ASN H  98      25.478 -10.730  31.169  1.00  0.00           N  
ATOM   2142  H   ASN H  98      26.604 -12.136  27.843  1.00  0.00           H  
ATOM   2143  HA  ASN H  98      23.791 -13.247  27.790  1.00  0.00           H  
ATOM   2144  HB2 ASN H  98      23.329 -11.737  29.724  1.00  0.00           H  
ATOM   2145  HB3 ASN H  98      24.486 -13.004  30.071  1.00  0.00           H  
ATOM   2146 HD21 ASN H  98      26.145 -10.073  31.447  1.00  0.00           H  
ATOM   2147 HD22 ASN H  98      24.894 -11.146  31.837  1.00  0.00           H  
ATOM   2148  N   LEU H  99      24.511 -10.881  26.096  1.00  0.00           N  
ATOM   2149  CA  LEU H  99      24.056  -9.740  25.253  1.00  0.00           C  
ATOM   2150  C   LEU H  99      24.024  -8.451  26.071  1.00  0.00           C  
ATOM   2151  O   LEU H  99      23.131  -7.632  25.939  1.00  0.00           O  
ATOM   2152  CB  LEU H  99      22.647  -9.946  24.689  1.00  0.00           C  
ATOM   2153  CG  LEU H  99      22.602 -11.090  23.718  1.00  0.00           C  
ATOM   2154  CD1 LEU H  99      21.174 -11.104  23.116  1.00  0.00           C  
ATOM   2155  CD2 LEU H  99      23.634 -10.901  22.627  1.00  0.00           C  
ATOM   2156  H   LEU H  99      25.319 -11.396  25.811  1.00  0.00           H  
ATOM   2157  HA  LEU H  99      24.776  -9.592  24.467  1.00  0.00           H  
ATOM   2158  HB2 LEU H  99      21.959 -10.140  25.502  1.00  0.00           H  
ATOM   2159  HB3 LEU H  99      22.323  -9.037  24.204  1.00  0.00           H  
ATOM   2160  HG  LEU H  99      22.794 -12.020  24.233  1.00  0.00           H  
ATOM   2161 HD11 LEU H  99      20.932 -10.196  22.585  1.00  0.00           H  
ATOM   2162 HD12 LEU H  99      20.450 -11.226  23.911  1.00  0.00           H  
ATOM   2163 HD13 LEU H  99      21.056 -11.933  22.429  1.00  0.00           H  
ATOM   2164 HD21 LEU H  99      24.636 -10.882  23.022  1.00  0.00           H  
ATOM   2165 HD22 LEU H  99      23.443  -9.993  22.082  1.00  0.00           H  
ATOM   2166 HD23 LEU H  99      23.577 -11.735  21.941  1.00  0.00           H  
ATOM   2167  N   ASP H 100      25.018  -8.306  26.898  1.00  0.00           N  
ATOM   2168  CA  ASP H 100      25.119  -7.088  27.745  1.00  0.00           C  
ATOM   2169  C   ASP H 100      25.558  -5.976  26.760  1.00  0.00           C  
ATOM   2170  O   ASP H 100      26.447  -6.193  25.949  1.00  0.00           O  
ATOM   2171  CB  ASP H 100      26.167  -7.327  28.828  1.00  0.00           C  
ATOM   2172  CG  ASP H 100      26.324  -6.093  29.684  1.00  0.00           C  
ATOM   2173  OD1 ASP H 100      25.321  -5.513  30.050  1.00  0.00           O  
ATOM   2174  OD2 ASP H 100      27.464  -5.790  29.931  1.00  0.00           O  
ATOM   2175  H   ASP H 100      25.718  -9.017  26.964  1.00  0.00           H  
ATOM   2176  HA  ASP H 100      24.146  -6.868  28.159  1.00  0.00           H  
ATOM   2177  HB2 ASP H 100      25.888  -8.151  29.465  1.00  0.00           H  
ATOM   2178  HB3 ASP H 100      27.112  -7.547  28.352  1.00  0.00           H  
ATOM   2179  N   ARG H 101      24.909  -4.833  26.881  1.00  0.00           N  
ATOM   2180  CA  ARG H 101      25.178  -3.628  26.007  1.00  0.00           C  
ATOM   2181  C   ARG H 101      24.775  -4.012  24.551  1.00  0.00           C  
ATOM   2182  O   ARG H 101      25.519  -3.941  23.600  1.00  0.00           O  
ATOM   2183  CB  ARG H 101      26.680  -3.212  26.022  1.00  0.00           C  
ATOM   2184  CG  ARG H 101      27.158  -2.830  27.441  1.00  0.00           C  
ATOM   2185  CD  ARG H 101      28.663  -2.456  27.371  1.00  0.00           C  
ATOM   2186  NE  ARG H 101      29.193  -2.462  28.770  1.00  0.00           N  
ATOM   2187  CZ  ARG H 101      29.837  -3.510  29.237  1.00  0.00           C  
ATOM   2188  NH1 ARG H 101      29.932  -4.635  28.558  1.00  0.00           N  
ATOM   2189  NH2 ARG H 101      30.375  -3.398  30.415  1.00  0.00           N  
ATOM   2190  H   ARG H 101      24.204  -4.760  27.586  1.00  0.00           H  
ATOM   2191  HA  ARG H 101      24.545  -2.817  26.335  1.00  0.00           H  
ATOM   2192  HB2 ARG H 101      27.269  -4.032  25.647  1.00  0.00           H  
ATOM   2193  HB3 ARG H 101      26.819  -2.380  25.344  1.00  0.00           H  
ATOM   2194  HG2 ARG H 101      26.596  -1.987  27.802  1.00  0.00           H  
ATOM   2195  HG3 ARG H 101      27.027  -3.657  28.121  1.00  0.00           H  
ATOM   2196  HD2 ARG H 101      29.222  -3.150  26.760  1.00  0.00           H  
ATOM   2197  HD3 ARG H 101      28.778  -1.461  26.967  1.00  0.00           H  
ATOM   2198  HE  ARG H 101      29.065  -1.679  29.349  1.00  0.00           H  
ATOM   2199 HH11 ARG H 101      30.421  -5.414  28.950  1.00  0.00           H  
ATOM   2200 HH12 ARG H 101      29.522  -4.719  27.652  1.00  0.00           H  
ATOM   2201 HH21 ARG H 101      30.869  -4.171  30.816  1.00  0.00           H  
ATOM   2202 HH22 ARG H 101      30.300  -2.537  30.919  1.00  0.00           H  
ATOM   2203  N   ASP H 102      23.554  -4.407  24.432  1.00  0.00           N  
ATOM   2204  CA  ASP H 102      22.994  -4.815  23.122  1.00  0.00           C  
ATOM   2205  C   ASP H 102      22.474  -3.519  22.475  1.00  0.00           C  
ATOM   2206  O   ASP H 102      21.291  -3.225  22.489  1.00  0.00           O  
ATOM   2207  CB  ASP H 102      21.907  -5.817  23.435  1.00  0.00           C  
ATOM   2208  CG  ASP H 102      21.293  -6.429  22.201  1.00  0.00           C  
ATOM   2209  OD1 ASP H 102      21.856  -6.393  21.133  1.00  0.00           O  
ATOM   2210  OD2 ASP H 102      20.222  -6.944  22.397  1.00  0.00           O  
ATOM   2211  H   ASP H 102      22.970  -4.439  25.243  1.00  0.00           H  
ATOM   2212  HA  ASP H 102      23.781  -5.242  22.518  1.00  0.00           H  
ATOM   2213  HB2 ASP H 102      22.301  -6.609  24.049  1.00  0.00           H  
ATOM   2214  HB3 ASP H 102      21.132  -5.301  23.990  1.00  0.00           H  
ATOM   2215  N   ILE H 103      23.360  -2.739  21.917  1.00  0.00           N  
ATOM   2216  CA  ILE H 103      22.910  -1.451  21.275  1.00  0.00           C  
ATOM   2217  C   ILE H 103      23.811  -1.115  20.089  1.00  0.00           C  
ATOM   2218  O   ILE H 103      24.992  -1.436  20.118  1.00  0.00           O  
ATOM   2219  CB  ILE H 103      22.957  -0.410  22.405  1.00  0.00           C  
ATOM   2220  CG1 ILE H 103      22.384   0.930  21.947  1.00  0.00           C  
ATOM   2221  CG2 ILE H 103      24.371  -0.256  22.851  1.00  0.00           C  
ATOM   2222  CD1 ILE H 103      22.089   1.886  23.134  1.00  0.00           C  
ATOM   2223  H   ILE H 103      24.327  -2.993  21.915  1.00  0.00           H  
ATOM   2224  HA  ILE H 103      21.886  -1.562  20.937  1.00  0.00           H  
ATOM   2225  HB  ILE H 103      22.356  -0.787  23.215  1.00  0.00           H  
ATOM   2226 HG12 ILE H 103      23.062   1.428  21.268  1.00  0.00           H  
ATOM   2227 HG13 ILE H 103      21.457   0.742  21.418  1.00  0.00           H  
ATOM   2228 HG21 ILE H 103      24.987   0.095  22.034  1.00  0.00           H  
ATOM   2229 HG22 ILE H 103      24.769  -1.195  23.203  1.00  0.00           H  
ATOM   2230 HG23 ILE H 103      24.441   0.464  23.650  1.00  0.00           H  
ATOM   2231 HD11 ILE H 103      22.992   2.119  23.687  1.00  0.00           H  
ATOM   2232 HD12 ILE H 103      21.383   1.428  23.820  1.00  0.00           H  
ATOM   2233 HD13 ILE H 103      21.667   2.805  22.783  1.00  0.00           H  
ATOM   2234  N   ALA H 104      23.244  -0.498  19.092  1.00  0.00           N  
ATOM   2235  CA  ALA H 104      24.016  -0.118  17.899  1.00  0.00           C  
ATOM   2236  C   ALA H 104      23.359   1.089  17.336  1.00  0.00           C  
ATOM   2237  O   ALA H 104      22.159   1.264  17.464  1.00  0.00           O  
ATOM   2238  CB  ALA H 104      23.996  -1.220  16.823  1.00  0.00           C  
ATOM   2239  H   ALA H 104      22.269  -0.279  19.138  1.00  0.00           H  
ATOM   2240  HA  ALA H 104      25.028   0.123  18.199  1.00  0.00           H  
ATOM   2241  HB1 ALA H 104      22.986  -1.404  16.493  1.00  0.00           H  
ATOM   2242  HB2 ALA H 104      24.413  -2.135  17.213  1.00  0.00           H  
ATOM   2243  HB3 ALA H 104      24.584  -0.904  15.972  1.00  0.00           H  
ATOM   2244  N   LEU H 105      24.170   1.885  16.704  1.00  0.00           N  
ATOM   2245  CA  LEU H 105      23.668   3.142  16.073  1.00  0.00           C  
ATOM   2246  C   LEU H 105      23.931   3.037  14.587  1.00  0.00           C  
ATOM   2247  O   LEU H 105      24.926   2.453  14.202  1.00  0.00           O  
ATOM   2248  CB  LEU H 105      24.419   4.393  16.608  1.00  0.00           C  
ATOM   2249  CG  LEU H 105      23.856   4.796  17.948  1.00  0.00           C  
ATOM   2250  CD1 LEU H 105      24.845   5.761  18.604  1.00  0.00           C  
ATOM   2251  CD2 LEU H 105      22.521   5.583  17.720  1.00  0.00           C  
ATOM   2252  H   LEU H 105      25.141   1.653  16.640  1.00  0.00           H  
ATOM   2253  HA  LEU H 105      22.604   3.214  16.231  1.00  0.00           H  
ATOM   2254  HB2 LEU H 105      25.470   4.153  16.693  1.00  0.00           H  
ATOM   2255  HB3 LEU H 105      24.339   5.206  15.901  1.00  0.00           H  
ATOM   2256  HG  LEU H 105      23.705   3.934  18.586  1.00  0.00           H  
ATOM   2257 HD11 LEU H 105      24.981   6.654  18.009  1.00  0.00           H  
ATOM   2258 HD12 LEU H 105      25.808   5.285  18.756  1.00  0.00           H  
ATOM   2259 HD13 LEU H 105      24.482   6.059  19.577  1.00  0.00           H  
ATOM   2260 HD21 LEU H 105      21.788   4.983  17.202  1.00  0.00           H  
ATOM   2261 HD22 LEU H 105      22.694   6.483  17.147  1.00  0.00           H  
ATOM   2262 HD23 LEU H 105      22.101   5.874  18.674  1.00  0.00           H  
ATOM   2263  N   MET H 106      23.058   3.587  13.785  1.00  0.00           N  
ATOM   2264  CA  MET H 106      23.256   3.533  12.306  1.00  0.00           C  
ATOM   2265  C   MET H 106      23.070   4.954  11.830  1.00  0.00           C  
ATOM   2266  O   MET H 106      22.148   5.629  12.264  1.00  0.00           O  
ATOM   2267  CB  MET H 106      22.216   2.661  11.628  1.00  0.00           C  
ATOM   2268  CG  MET H 106      22.140   1.309  12.291  1.00  0.00           C  
ATOM   2269  SD  MET H 106      20.866   0.225  11.627  1.00  0.00           S  
ATOM   2270  CE  MET H 106      21.941  -0.917  10.738  1.00  0.00           C  
ATOM   2271  H   MET H 106      22.254   4.046  14.163  1.00  0.00           H  
ATOM   2272  HA  MET H 106      24.260   3.205  12.080  1.00  0.00           H  
ATOM   2273  HB2 MET H 106      21.249   3.141  11.657  1.00  0.00           H  
ATOM   2274  HB3 MET H 106      22.505   2.531  10.599  1.00  0.00           H  
ATOM   2275  HG2 MET H 106      23.103   0.826  12.227  1.00  0.00           H  
ATOM   2276  HG3 MET H 106      21.919   1.456  13.338  1.00  0.00           H  
ATOM   2277  HE1 MET H 106      22.931  -0.522  10.680  1.00  0.00           H  
ATOM   2278  HE2 MET H 106      21.573  -1.044   9.732  1.00  0.00           H  
ATOM   2279  HE3 MET H 106      21.967  -1.859  11.256  1.00  0.00           H  
ATOM   2280  N   LYS H 107      23.948   5.325  10.952  1.00  0.00           N  
ATOM   2281  CA  LYS H 107      23.931   6.677  10.381  1.00  0.00           C  
ATOM   2282  C   LYS H 107      23.348   6.518   8.997  1.00  0.00           C  
ATOM   2283  O   LYS H 107      23.821   5.689   8.241  1.00  0.00           O  
ATOM   2284  CB  LYS H 107      25.342   7.196  10.305  1.00  0.00           C  
ATOM   2285  CG  LYS H 107      25.203   8.639   9.846  1.00  0.00           C  
ATOM   2286  CD  LYS H 107      26.502   9.398   9.912  1.00  0.00           C  
ATOM   2287  CE  LYS H 107      26.155  10.833   9.451  1.00  0.00           C  
ATOM   2288  NZ  LYS H 107      27.231  11.767   9.871  1.00  0.00           N  
ATOM   2289  H   LYS H 107      24.651   4.677  10.658  1.00  0.00           H  
ATOM   2290  HA  LYS H 107      23.297   7.311  10.990  1.00  0.00           H  
ATOM   2291  HB2 LYS H 107      25.794   7.153  11.285  1.00  0.00           H  
ATOM   2292  HB3 LYS H 107      25.928   6.611   9.612  1.00  0.00           H  
ATOM   2293  HG2 LYS H 107      24.821   8.669   8.834  1.00  0.00           H  
ATOM   2294  HG3 LYS H 107      24.485   9.138  10.489  1.00  0.00           H  
ATOM   2295  HD2 LYS H 107      26.872   9.414  10.927  1.00  0.00           H  
ATOM   2296  HD3 LYS H 107      27.251   8.959   9.269  1.00  0.00           H  
ATOM   2297  HE2 LYS H 107      26.066  10.875   8.371  1.00  0.00           H  
ATOM   2298  HE3 LYS H 107      25.222  11.173   9.886  1.00  0.00           H  
ATOM   2299  HZ1 LYS H 107      27.961  11.239  10.390  1.00  0.00           H  
ATOM   2300  HZ2 LYS H 107      26.817  12.492  10.493  1.00  0.00           H  
ATOM   2301  HZ3 LYS H 107      27.652  12.221   9.034  1.00  0.00           H  
ATOM   2302  N   LEU H 108      22.366   7.312   8.689  1.00  0.00           N  
ATOM   2303  CA  LEU H 108      21.730   7.211   7.355  1.00  0.00           C  
ATOM   2304  C   LEU H 108      22.529   7.989   6.341  1.00  0.00           C  
ATOM   2305  O   LEU H 108      23.186   8.955   6.657  1.00  0.00           O  
ATOM   2306  CB  LEU H 108      20.308   7.786   7.426  1.00  0.00           C  
ATOM   2307  CG  LEU H 108      19.400   7.153   8.491  1.00  0.00           C  
ATOM   2308  CD1 LEU H 108      18.003   7.754   8.268  1.00  0.00           C  
ATOM   2309  CD2 LEU H 108      19.331   5.645   8.318  1.00  0.00           C  
ATOM   2310  H   LEU H 108      22.041   7.988   9.350  1.00  0.00           H  
ATOM   2311  HA  LEU H 108      21.706   6.176   7.048  1.00  0.00           H  
ATOM   2312  HB2 LEU H 108      20.401   8.846   7.632  1.00  0.00           H  
ATOM   2313  HB3 LEU H 108      19.856   7.700   6.448  1.00  0.00           H  
ATOM   2314  HG  LEU H 108      19.760   7.399   9.480  1.00  0.00           H  
ATOM   2315 HD11 LEU H 108      17.614   7.532   7.284  1.00  0.00           H  
ATOM   2316 HD12 LEU H 108      18.034   8.831   8.378  1.00  0.00           H  
ATOM   2317 HD13 LEU H 108      17.309   7.369   9.001  1.00  0.00           H  
ATOM   2318 HD21 LEU H 108      20.309   5.205   8.451  1.00  0.00           H  
ATOM   2319 HD22 LEU H 108      18.967   5.373   7.339  1.00  0.00           H  
ATOM   2320 HD23 LEU H 108      18.676   5.224   9.067  1.00  0.00           H  
ATOM   2321  N   LYS H 109      22.437   7.543   5.134  1.00  0.00           N  
ATOM   2322  CA  LYS H 109      23.168   8.203   4.025  1.00  0.00           C  
ATOM   2323  C   LYS H 109      22.727   9.687   3.953  1.00  0.00           C  
ATOM   2324  O   LYS H 109      23.543  10.583   3.873  1.00  0.00           O  
ATOM   2325  CB  LYS H 109      22.825   7.420   2.747  1.00  0.00           C  
ATOM   2326  CG  LYS H 109      24.008   7.301   1.736  1.00  0.00           C  
ATOM   2327  CD  LYS H 109      24.973   6.153   2.146  1.00  0.00           C  
ATOM   2328  CE  LYS H 109      25.961   5.815   0.987  1.00  0.00           C  
ATOM   2329  NZ  LYS H 109      25.202   5.385  -0.225  1.00  0.00           N  
ATOM   2330  H   LYS H 109      21.867   6.744   4.944  1.00  0.00           H  
ATOM   2331  HA  LYS H 109      24.223   8.178   4.240  1.00  0.00           H  
ATOM   2332  HB2 LYS H 109      22.498   6.426   3.016  1.00  0.00           H  
ATOM   2333  HB3 LYS H 109      21.996   7.914   2.260  1.00  0.00           H  
ATOM   2334  HG2 LYS H 109      23.608   7.118   0.747  1.00  0.00           H  
ATOM   2335  HG3 LYS H 109      24.545   8.239   1.717  1.00  0.00           H  
ATOM   2336  HD2 LYS H 109      25.538   6.440   3.020  1.00  0.00           H  
ATOM   2337  HD3 LYS H 109      24.411   5.258   2.380  1.00  0.00           H  
ATOM   2338  HE2 LYS H 109      26.574   6.665   0.727  1.00  0.00           H  
ATOM   2339  HE3 LYS H 109      26.606   4.998   1.278  1.00  0.00           H  
ATOM   2340  HZ1 LYS H 109      24.182   5.403  -0.025  1.00  0.00           H  
ATOM   2341  HZ2 LYS H 109      25.483   4.419  -0.488  1.00  0.00           H  
ATOM   2342  HZ3 LYS H 109      25.408   6.030  -1.016  1.00  0.00           H  
ATOM   2343  N   LYS H 110      21.442   9.919   3.975  1.00  0.00           N  
ATOM   2344  CA  LYS H 110      20.920  11.330   3.905  1.00  0.00           C  
ATOM   2345  C   LYS H 110      19.890  11.540   5.004  1.00  0.00           C  
ATOM   2346  O   LYS H 110      19.299  10.570   5.440  1.00  0.00           O  
ATOM   2347  CB  LYS H 110      20.226  11.586   2.562  1.00  0.00           C  
ATOM   2348  CG  LYS H 110      21.244  11.706   1.412  1.00  0.00           C  
ATOM   2349  CD  LYS H 110      20.469  11.628   0.073  1.00  0.00           C  
ATOM   2350  CE  LYS H 110      21.398  11.991  -1.097  1.00  0.00           C  
ATOM   2351  NZ  LYS H 110      20.639  11.879  -2.376  1.00  0.00           N  
ATOM   2352  H   LYS H 110      20.800   9.155   4.039  1.00  0.00           H  
ATOM   2353  HA  LYS H 110      21.753  11.996   4.062  1.00  0.00           H  
ATOM   2354  HB2 LYS H 110      19.535  10.776   2.386  1.00  0.00           H  
ATOM   2355  HB3 LYS H 110      19.641  12.492   2.645  1.00  0.00           H  
ATOM   2356  HG2 LYS H 110      21.747  12.661   1.495  1.00  0.00           H  
ATOM   2357  HG3 LYS H 110      21.990  10.924   1.483  1.00  0.00           H  
ATOM   2358  HD2 LYS H 110      20.102  10.622  -0.076  1.00  0.00           H  
ATOM   2359  HD3 LYS H 110      19.621  12.300   0.082  1.00  0.00           H  
ATOM   2360  HE2 LYS H 110      21.746  13.010  -1.000  1.00  0.00           H  
ATOM   2361  HE3 LYS H 110      22.254  11.333  -1.141  1.00  0.00           H  
ATOM   2362  HZ1 LYS H 110      19.669  11.563  -2.176  1.00  0.00           H  
ATOM   2363  HZ2 LYS H 110      21.107  11.187  -2.995  1.00  0.00           H  
ATOM   2364  HZ3 LYS H 110      20.612  12.805  -2.846  1.00  0.00           H  
ATOM   2365  N   PRO H 111      19.675  12.771   5.415  1.00  0.00           N  
ATOM   2366  CA  PRO H 111      18.672  13.085   6.463  1.00  0.00           C  
ATOM   2367  C   PRO H 111      17.287  12.724   5.927  1.00  0.00           C  
ATOM   2368  O   PRO H 111      17.042  12.929   4.749  1.00  0.00           O  
ATOM   2369  CB  PRO H 111      18.836  14.579   6.723  1.00  0.00           C  
ATOM   2370  CG  PRO H 111      20.233  14.929   6.169  1.00  0.00           C  
ATOM   2371  CD  PRO H 111      20.366  14.001   4.942  1.00  0.00           C  
ATOM   2372  HA  PRO H 111      18.880  12.474   7.329  1.00  0.00           H  
ATOM   2373  HB2 PRO H 111      18.061  15.124   6.201  1.00  0.00           H  
ATOM   2374  HB3 PRO H 111      18.764  14.778   7.777  1.00  0.00           H  
ATOM   2375  HG2 PRO H 111      20.263  15.967   5.860  1.00  0.00           H  
ATOM   2376  HG3 PRO H 111      21.022  14.738   6.880  1.00  0.00           H  
ATOM   2377  HD2 PRO H 111      19.853  14.382   4.068  1.00  0.00           H  
ATOM   2378  HD3 PRO H 111      21.402  13.806   4.720  1.00  0.00           H  
ATOM   2379  N   VAL H 112      16.427  12.225   6.776  1.00  0.00           N  
ATOM   2380  CA  VAL H 112      15.075  11.865   6.295  1.00  0.00           C  
ATOM   2381  C   VAL H 112      14.216  13.093   6.669  1.00  0.00           C  
ATOM   2382  O   VAL H 112      14.583  13.853   7.555  1.00  0.00           O  
ATOM   2383  CB  VAL H 112      14.634  10.509   7.027  1.00  0.00           C  
ATOM   2384  CG1 VAL H 112      14.488  10.683   8.561  1.00  0.00           C  
ATOM   2385  CG2 VAL H 112      13.317   9.948   6.412  1.00  0.00           C  
ATOM   2386  H   VAL H 112      16.679  12.089   7.734  1.00  0.00           H  
ATOM   2387  HA  VAL H 112      15.100  11.761   5.218  1.00  0.00           H  
ATOM   2388  HB  VAL H 112      15.412   9.775   6.860  1.00  0.00           H  
ATOM   2389 HG11 VAL H 112      13.756  11.442   8.803  1.00  0.00           H  
ATOM   2390 HG12 VAL H 112      15.436  10.966   8.991  1.00  0.00           H  
ATOM   2391 HG13 VAL H 112      14.181   9.753   9.020  1.00  0.00           H  
ATOM   2392 HG21 VAL H 112      13.469   9.710   5.367  1.00  0.00           H  
ATOM   2393 HG22 VAL H 112      12.509  10.666   6.487  1.00  0.00           H  
ATOM   2394 HG23 VAL H 112      13.007   9.045   6.916  1.00  0.00           H  
ATOM   2395  N   ALA H 113      13.097  13.251   6.008  1.00  0.00           N  
ATOM   2396  CA  ALA H 113      12.215  14.421   6.313  1.00  0.00           C  
ATOM   2397  C   ALA H 113      11.093  13.876   7.144  1.00  0.00           C  
ATOM   2398  O   ALA H 113      10.594  12.811   6.828  1.00  0.00           O  
ATOM   2399  CB  ALA H 113      11.622  15.029   5.033  1.00  0.00           C  
ATOM   2400  H   ALA H 113      12.833  12.593   5.303  1.00  0.00           H  
ATOM   2401  HA  ALA H 113      12.769  15.157   6.880  1.00  0.00           H  
ATOM   2402  HB1 ALA H 113      11.027  14.294   4.511  1.00  0.00           H  
ATOM   2403  HB2 ALA H 113      12.412  15.380   4.385  1.00  0.00           H  
ATOM   2404  HB3 ALA H 113      10.984  15.863   5.288  1.00  0.00           H  
ATOM   2405  N   PHE H 114      10.738  14.631   8.151  1.00  0.00           N  
ATOM   2406  CA  PHE H 114       9.636  14.178   9.044  1.00  0.00           C  
ATOM   2407  C   PHE H 114       8.293  14.412   8.371  1.00  0.00           C  
ATOM   2408  O   PHE H 114       8.203  15.151   7.410  1.00  0.00           O  
ATOM   2409  CB  PHE H 114       9.717  14.944  10.410  1.00  0.00           C  
ATOM   2410  CG  PHE H 114      11.076  14.746  11.094  1.00  0.00           C  
ATOM   2411  CD1 PHE H 114      11.788  13.573  10.963  1.00  0.00           C  
ATOM   2412  CD2 PHE H 114      11.607  15.762  11.854  1.00  0.00           C  
ATOM   2413  CE1 PHE H 114      13.000  13.418  11.572  1.00  0.00           C  
ATOM   2414  CE2 PHE H 114      12.821  15.615  12.469  1.00  0.00           C  
ATOM   2415  CZ  PHE H 114      13.524  14.441  12.330  1.00  0.00           C  
ATOM   2416  H   PHE H 114      11.201  15.501   8.319  1.00  0.00           H  
ATOM   2417  HA  PHE H 114       9.740  13.117   9.205  1.00  0.00           H  
ATOM   2418  HB2 PHE H 114       9.557  15.999  10.246  1.00  0.00           H  
ATOM   2419  HB3 PHE H 114       8.946  14.582  11.075  1.00  0.00           H  
ATOM   2420  HD1 PHE H 114      11.399  12.757  10.376  1.00  0.00           H  
ATOM   2421  HD2 PHE H 114      11.065  16.691  11.972  1.00  0.00           H  
ATOM   2422  HE1 PHE H 114      13.550  12.495  11.456  1.00  0.00           H  
ATOM   2423  HE2 PHE H 114      13.219  16.426  13.059  1.00  0.00           H  
ATOM   2424  HZ  PHE H 114      14.486  14.323  12.812  1.00  0.00           H  
ATOM   2425  N   SER H 115       7.274  13.773   8.886  1.00  0.00           N  
ATOM   2426  CA  SER H 115       5.927  13.909   8.315  1.00  0.00           C  
ATOM   2427  C   SER H 115       5.039  13.512   9.445  1.00  0.00           C  
ATOM   2428  O   SER H 115       5.517  13.384  10.556  1.00  0.00           O  
ATOM   2429  CB  SER H 115       5.841  12.962   7.142  1.00  0.00           C  
ATOM   2430  OG  SER H 115       5.871  11.638   7.703  1.00  0.00           O  
ATOM   2431  H   SER H 115       7.414  13.183   9.681  1.00  0.00           H  
ATOM   2432  HA  SER H 115       5.751  14.940   8.042  1.00  0.00           H  
ATOM   2433  HB2 SER H 115       4.930  13.115   6.582  1.00  0.00           H  
ATOM   2434  HB3 SER H 115       6.693  13.097   6.487  1.00  0.00           H  
ATOM   2435  HG  SER H 115       5.630  11.044   6.977  1.00  0.00           H  
ATOM   2436  N   ASP H 116       3.799  13.315   9.154  1.00  0.00           N  
ATOM   2437  CA  ASP H 116       2.831  12.907  10.194  1.00  0.00           C  
ATOM   2438  C   ASP H 116       3.115  11.446  10.613  1.00  0.00           C  
ATOM   2439  O   ASP H 116       2.640  11.017  11.654  1.00  0.00           O  
ATOM   2440  CB  ASP H 116       1.376  12.891   9.683  1.00  0.00           C  
ATOM   2441  CG  ASP H 116       0.682  14.254   9.505  1.00  0.00           C  
ATOM   2442  OD1 ASP H 116       0.919  15.162  10.285  1.00  0.00           O  
ATOM   2443  OD2 ASP H 116      -0.086  14.284   8.565  1.00  0.00           O  
ATOM   2444  H   ASP H 116       3.488  13.440   8.212  1.00  0.00           H  
ATOM   2445  HA  ASP H 116       2.950  13.549  11.050  1.00  0.00           H  
ATOM   2446  HB2 ASP H 116       1.365  12.371   8.732  1.00  0.00           H  
ATOM   2447  HB3 ASP H 116       0.768  12.305  10.359  1.00  0.00           H  
ATOM   2448  N   TYR H 117       3.866  10.762   9.786  1.00  0.00           N  
ATOM   2449  CA  TYR H 117       4.214   9.325  10.041  1.00  0.00           C  
ATOM   2450  C   TYR H 117       5.666   9.082  10.441  1.00  0.00           C  
ATOM   2451  O   TYR H 117       5.978   7.973  10.838  1.00  0.00           O  
ATOM   2452  CB  TYR H 117       3.925   8.499   8.751  1.00  0.00           C  
ATOM   2453  CG  TYR H 117       2.590   8.918   8.142  1.00  0.00           C  
ATOM   2454  CD1 TYR H 117       1.422   8.564   8.763  1.00  0.00           C  
ATOM   2455  CD2 TYR H 117       2.531   9.655   6.974  1.00  0.00           C  
ATOM   2456  CE1 TYR H 117       0.215   8.926   8.246  1.00  0.00           C  
ATOM   2457  CE2 TYR H 117       1.308  10.019   6.455  1.00  0.00           C  
ATOM   2458  CZ  TYR H 117       0.146   9.653   7.091  1.00  0.00           C  
ATOM   2459  OH  TYR H 117      -1.079   9.985   6.576  1.00  0.00           O  
ATOM   2460  H   TYR H 117       4.217  11.209   8.963  1.00  0.00           H  
ATOM   2461  HA  TYR H 117       3.585   8.957  10.840  1.00  0.00           H  
ATOM   2462  HB2 TYR H 117       4.713   8.636   8.023  1.00  0.00           H  
ATOM   2463  HB3 TYR H 117       3.880   7.449   9.000  1.00  0.00           H  
ATOM   2464  HD1 TYR H 117       1.453   7.987   9.676  1.00  0.00           H  
ATOM   2465  HD2 TYR H 117       3.439   9.941   6.465  1.00  0.00           H  
ATOM   2466  HE1 TYR H 117      -0.687   8.625   8.757  1.00  0.00           H  
ATOM   2467  HE2 TYR H 117       1.254  10.595   5.545  1.00  0.00           H  
ATOM   2468  HH  TYR H 117      -1.008  10.019   5.606  1.00  0.00           H  
ATOM   2469  N   ILE H 118       6.481  10.083  10.313  1.00  0.00           N  
ATOM   2470  CA  ILE H 118       7.922   9.995  10.650  1.00  0.00           C  
ATOM   2471  C   ILE H 118       8.250  11.144  11.635  1.00  0.00           C  
ATOM   2472  O   ILE H 118       8.126  12.311  11.285  1.00  0.00           O  
ATOM   2473  CB  ILE H 118       8.686  10.107   9.293  1.00  0.00           C  
ATOM   2474  CG1 ILE H 118       8.062   9.023   8.303  1.00  0.00           C  
ATOM   2475  CG2 ILE H 118      10.241  10.022   9.525  1.00  0.00           C  
ATOM   2476  CD1 ILE H 118       8.791   8.887   6.981  1.00  0.00           C  
ATOM   2477  H   ILE H 118       6.122  10.952   9.972  1.00  0.00           H  
ATOM   2478  HA  ILE H 118       8.126   9.041  11.118  1.00  0.00           H  
ATOM   2479  HB  ILE H 118       8.488  11.092   8.890  1.00  0.00           H  
ATOM   2480 HG12 ILE H 118       8.034   8.061   8.786  1.00  0.00           H  
ATOM   2481 HG13 ILE H 118       7.045   9.305   8.070  1.00  0.00           H  
ATOM   2482 HG21 ILE H 118      10.515   9.077   9.966  1.00  0.00           H  
ATOM   2483 HG22 ILE H 118      10.554  10.811  10.193  1.00  0.00           H  
ATOM   2484 HG23 ILE H 118      10.766  10.146   8.588  1.00  0.00           H  
ATOM   2485 HD11 ILE H 118       9.820   8.601   7.133  1.00  0.00           H  
ATOM   2486 HD12 ILE H 118       8.775   9.839   6.463  1.00  0.00           H  
ATOM   2487 HD13 ILE H 118       8.313   8.147   6.360  1.00  0.00           H  
ATOM   2488  N   HIS H 119       8.653  10.797  12.832  1.00  0.00           N  
ATOM   2489  CA  HIS H 119       8.996  11.807  13.874  1.00  0.00           C  
ATOM   2490  C   HIS H 119       9.901  11.104  14.932  1.00  0.00           C  
ATOM   2491  O   HIS H 119       9.571   9.999  15.325  1.00  0.00           O  
ATOM   2492  CB  HIS H 119       7.648  12.281  14.457  1.00  0.00           C  
ATOM   2493  CG  HIS H 119       7.868  13.601  15.135  1.00  0.00           C  
ATOM   2494  ND1 HIS H 119       7.815  14.739  14.539  1.00  0.00           N  
ATOM   2495  CD2 HIS H 119       8.170  13.902  16.441  1.00  0.00           C  
ATOM   2496  CE1 HIS H 119       8.069  15.681  15.389  1.00  0.00           C  
ATOM   2497  NE2 HIS H 119       8.296  15.210  16.590  1.00  0.00           N  
ATOM   2498  H   HIS H 119       8.733   9.825  13.054  1.00  0.00           H  
ATOM   2499  HA  HIS H 119       9.537  12.619  13.412  1.00  0.00           H  
ATOM   2500  HB2 HIS H 119       6.912  12.400  13.679  1.00  0.00           H  
ATOM   2501  HB3 HIS H 119       7.290  11.570  15.191  1.00  0.00           H  
ATOM   2502  HD2 HIS H 119       8.288  13.175  17.231  1.00  0.00           H  
ATOM   2503  HE1 HIS H 119       8.085  16.726  15.126  1.00  0.00           H  
ATOM   2504  HE2 HIS H 119       8.576  15.707  17.512  1.00  0.00           H  
ATOM   2505  N   PRO H 120      10.981  11.672  15.392  1.00  0.00           N  
ATOM   2506  CA  PRO H 120      11.869  10.989  16.333  1.00  0.00           C  
ATOM   2507  C   PRO H 120      11.328  10.920  17.748  1.00  0.00           C  
ATOM   2508  O   PRO H 120      10.444  11.656  18.143  1.00  0.00           O  
ATOM   2509  CB  PRO H 120      13.189  11.766  16.219  1.00  0.00           C  
ATOM   2510  CG  PRO H 120      12.686  13.198  15.991  1.00  0.00           C  
ATOM   2511  CD  PRO H 120      11.471  13.034  15.049  1.00  0.00           C  
ATOM   2512  HA  PRO H 120      12.015   9.980  15.975  1.00  0.00           H  
ATOM   2513  HB2 PRO H 120      13.763  11.703  17.131  1.00  0.00           H  
ATOM   2514  HB3 PRO H 120      13.781  11.428  15.382  1.00  0.00           H  
ATOM   2515  HG2 PRO H 120      12.390  13.658  16.923  1.00  0.00           H  
ATOM   2516  HG3 PRO H 120      13.448  13.792  15.504  1.00  0.00           H  
ATOM   2517  HD2 PRO H 120      10.701  13.763  15.269  1.00  0.00           H  
ATOM   2518  HD3 PRO H 120      11.746  13.069  14.002  1.00  0.00           H  
ATOM   2519  N   VAL H 121      11.900  10.030  18.493  1.00  0.00           N  
ATOM   2520  CA  VAL H 121      11.475   9.848  19.886  1.00  0.00           C  
ATOM   2521  C   VAL H 121      12.566  10.531  20.678  1.00  0.00           C  
ATOM   2522  O   VAL H 121      13.639  10.786  20.153  1.00  0.00           O  
ATOM   2523  CB  VAL H 121      11.369   8.289  20.171  1.00  0.00           C  
ATOM   2524  CG1 VAL H 121      12.724   7.586  19.995  1.00  0.00           C  
ATOM   2525  CG2 VAL H 121      10.737   7.953  21.541  1.00  0.00           C  
ATOM   2526  H   VAL H 121      12.634   9.464  18.118  1.00  0.00           H  
ATOM   2527  HA  VAL H 121      10.526  10.337  20.036  1.00  0.00           H  
ATOM   2528  HB  VAL H 121      10.708   7.883  19.426  1.00  0.00           H  
ATOM   2529 HG11 VAL H 121      13.464   7.988  20.669  1.00  0.00           H  
ATOM   2530 HG12 VAL H 121      13.089   7.692  18.984  1.00  0.00           H  
ATOM   2531 HG13 VAL H 121      12.611   6.529  20.199  1.00  0.00           H  
ATOM   2532 HG21 VAL H 121       9.732   8.353  21.588  1.00  0.00           H  
ATOM   2533 HG22 VAL H 121      11.317   8.359  22.357  1.00  0.00           H  
ATOM   2534 HG23 VAL H 121      10.667   6.883  21.664  1.00  0.00           H  
ATOM   2535  N   CYS H 122      12.278  10.792  21.915  1.00  0.00           N  
ATOM   2536  CA  CYS H 122      13.255  11.462  22.795  1.00  0.00           C  
ATOM   2537  C   CYS H 122      14.044  10.423  23.559  1.00  0.00           C  
ATOM   2538  O   CYS H 122      13.529   9.369  23.886  1.00  0.00           O  
ATOM   2539  CB  CYS H 122      12.532  12.372  23.840  1.00  0.00           C  
ATOM   2540  SG  CYS H 122      11.471  13.725  23.301  1.00  0.00           S  
ATOM   2541  H   CYS H 122      11.382  10.536  22.278  1.00  0.00           H  
ATOM   2542  HA  CYS H 122      13.913  12.047  22.179  1.00  0.00           H  
ATOM   2543  HB2 CYS H 122      11.902  11.742  24.455  1.00  0.00           H  
ATOM   2544  HB3 CYS H 122      13.280  12.793  24.495  1.00  0.00           H  
ATOM   2545  N   LEU H 123      15.265  10.754  23.846  1.00  0.00           N  
ATOM   2546  CA  LEU H 123      16.140   9.825  24.602  1.00  0.00           C  
ATOM   2547  C   LEU H 123      16.072  10.423  25.997  1.00  0.00           C  
ATOM   2548  O   LEU H 123      16.063  11.640  26.147  1.00  0.00           O  
ATOM   2549  CB  LEU H 123      17.594   9.873  24.210  1.00  0.00           C  
ATOM   2550  CG  LEU H 123      17.883   9.282  22.835  1.00  0.00           C  
ATOM   2551  CD1 LEU H 123      19.419   9.283  22.647  1.00  0.00           C  
ATOM   2552  CD2 LEU H 123      17.420   7.828  22.767  1.00  0.00           C  
ATOM   2553  H   LEU H 123      15.619  11.643  23.555  1.00  0.00           H  
ATOM   2554  HA  LEU H 123      15.724   8.829  24.592  1.00  0.00           H  
ATOM   2555  HB2 LEU H 123      17.918  10.904  24.254  1.00  0.00           H  
ATOM   2556  HB3 LEU H 123      18.150   9.335  24.968  1.00  0.00           H  
ATOM   2557  HG  LEU H 123      17.407   9.867  22.064  1.00  0.00           H  
ATOM   2558 HD11 LEU H 123      19.914   8.681  23.400  1.00  0.00           H  
ATOM   2559 HD12 LEU H 123      19.817  10.286  22.715  1.00  0.00           H  
ATOM   2560 HD13 LEU H 123      19.686   8.890  21.675  1.00  0.00           H  
ATOM   2561 HD21 LEU H 123      16.351   7.752  22.909  1.00  0.00           H  
ATOM   2562 HD22 LEU H 123      17.918   7.226  23.517  1.00  0.00           H  
ATOM   2563 HD23 LEU H 123      17.648   7.406  21.798  1.00  0.00           H  
ATOM   2564  N   PRO H 124      16.032   9.576  26.990  1.00  0.00           N  
ATOM   2565  CA  PRO H 124      15.682  10.012  28.341  1.00  0.00           C  
ATOM   2566  C   PRO H 124      16.902  10.717  28.960  1.00  0.00           C  
ATOM   2567  O   PRO H 124      18.030  10.511  28.552  1.00  0.00           O  
ATOM   2568  CB  PRO H 124      15.338   8.757  29.074  1.00  0.00           C  
ATOM   2569  CG  PRO H 124      16.366   7.748  28.429  1.00  0.00           C  
ATOM   2570  CD  PRO H 124      16.337   8.108  26.924  1.00  0.00           C  
ATOM   2571  HA  PRO H 124      14.843  10.692  28.286  1.00  0.00           H  
ATOM   2572  HB2 PRO H 124      15.503   8.867  30.136  1.00  0.00           H  
ATOM   2573  HB3 PRO H 124      14.315   8.457  28.895  1.00  0.00           H  
ATOM   2574  HG2 PRO H 124      17.367   7.867  28.819  1.00  0.00           H  
ATOM   2575  HG3 PRO H 124      16.042   6.727  28.572  1.00  0.00           H  
ATOM   2576  HD2 PRO H 124      17.292   7.935  26.451  1.00  0.00           H  
ATOM   2577  HD3 PRO H 124      15.557   7.576  26.394  1.00  0.00           H  
ATOM   2578  N   ASP H 125      16.644  11.525  29.931  1.00  0.00           N  
ATOM   2579  CA  ASP H 125      17.734  12.241  30.611  1.00  0.00           C  
ATOM   2580  C   ASP H 125      17.678  11.581  32.006  1.00  0.00           C  
ATOM   2581  O   ASP H 125      16.657  10.998  32.358  1.00  0.00           O  
ATOM   2582  CB  ASP H 125      17.389  13.747  30.642  1.00  0.00           C  
ATOM   2583  CG  ASP H 125      16.045  13.963  31.349  1.00  0.00           C  
ATOM   2584  OD1 ASP H 125      16.035  13.847  32.557  1.00  0.00           O  
ATOM   2585  OD2 ASP H 125      15.086  14.228  30.653  1.00  0.00           O  
ATOM   2586  H   ASP H 125      15.698  11.666  30.223  1.00  0.00           H  
ATOM   2587  HA  ASP H 125      18.680  12.027  30.137  1.00  0.00           H  
ATOM   2588  HB2 ASP H 125      18.156  14.282  31.183  1.00  0.00           H  
ATOM   2589  HB3 ASP H 125      17.337  14.158  29.642  1.00  0.00           H  
ATOM   2590  N   ARG H 126      18.750  11.686  32.750  1.00  0.00           N  
ATOM   2591  CA  ARG H 126      18.861  11.110  34.117  1.00  0.00           C  
ATOM   2592  C   ARG H 126      17.594  11.219  34.933  1.00  0.00           C  
ATOM   2593  O   ARG H 126      17.126  10.259  35.497  1.00  0.00           O  
ATOM   2594  CB  ARG H 126      20.065  11.824  34.842  1.00  0.00           C  
ATOM   2595  CG  ARG H 126      20.391  11.176  36.225  1.00  0.00           C  
ATOM   2596  CD  ARG H 126      21.764  11.679  36.790  1.00  0.00           C  
ATOM   2597  NE  ARG H 126      21.875  11.186  38.205  1.00  0.00           N  
ATOM   2598  CZ  ARG H 126      22.958  11.359  38.929  1.00  0.00           C  
ATOM   2599  NH1 ARG H 126      24.035  11.898  38.417  1.00  0.00           N  
ATOM   2600  NH2 ARG H 126      22.925  10.972  40.176  1.00  0.00           N  
ATOM   2601  H   ARG H 126      19.537  12.180  32.379  1.00  0.00           H  
ATOM   2602  HA  ARG H 126      19.084  10.059  33.997  1.00  0.00           H  
ATOM   2603  HB2 ARG H 126      20.937  11.766  34.212  1.00  0.00           H  
ATOM   2604  HB3 ARG H 126      19.835  12.864  34.973  1.00  0.00           H  
ATOM   2605  HG2 ARG H 126      19.612  11.410  36.936  1.00  0.00           H  
ATOM   2606  HG3 ARG H 126      20.444  10.100  36.132  1.00  0.00           H  
ATOM   2607  HD2 ARG H 126      22.586  11.255  36.226  1.00  0.00           H  
ATOM   2608  HD3 ARG H 126      21.857  12.755  36.790  1.00  0.00           H  
ATOM   2609  HE  ARG H 126      21.112  10.717  38.604  1.00  0.00           H  
ATOM   2610 HH11 ARG H 126      24.848  12.020  38.985  1.00  0.00           H  
ATOM   2611 HH12 ARG H 126      24.049  12.190  37.460  1.00  0.00           H  
ATOM   2612 HH21 ARG H 126      23.732  11.087  40.757  1.00  0.00           H  
ATOM   2613 HH22 ARG H 126      22.094  10.562  40.551  1.00  0.00           H  
ATOM   2614  N   GLU H 127      17.045  12.387  34.982  1.00  0.00           N  
ATOM   2615  CA  GLU H 127      15.791  12.590  35.783  1.00  0.00           C  
ATOM   2616  C   GLU H 127      14.573  11.841  35.280  1.00  0.00           C  
ATOM   2617  O   GLU H 127      13.835  11.268  36.055  1.00  0.00           O  
ATOM   2618  CB  GLU H 127      15.401  14.110  35.848  1.00  0.00           C  
ATOM   2619  CG  GLU H 127      16.543  15.036  36.362  1.00  0.00           C  
ATOM   2620  CD  GLU H 127      17.734  15.237  35.340  1.00  0.00           C  
ATOM   2621  OE1 GLU H 127      18.839  14.852  35.681  1.00  0.00           O  
ATOM   2622  OE2 GLU H 127      17.501  15.768  34.268  1.00  0.00           O  
ATOM   2623  H   GLU H 127      17.454  13.154  34.488  1.00  0.00           H  
ATOM   2624  HA  GLU H 127      15.985  12.231  36.784  1.00  0.00           H  
ATOM   2625  HB2 GLU H 127      15.035  14.457  34.894  1.00  0.00           H  
ATOM   2626  HB3 GLU H 127      14.576  14.190  36.547  1.00  0.00           H  
ATOM   2627  HG2 GLU H 127      16.110  15.999  36.587  1.00  0.00           H  
ATOM   2628  HG3 GLU H 127      16.923  14.622  37.288  1.00  0.00           H  
ATOM   2629  N   THR H 128      14.372  11.858  33.996  1.00  0.00           N  
ATOM   2630  CA  THR H 128      13.183  11.136  33.450  1.00  0.00           C  
ATOM   2631  C   THR H 128      13.392   9.647  33.716  1.00  0.00           C  
ATOM   2632  O   THR H 128      12.472   8.933  34.066  1.00  0.00           O  
ATOM   2633  CB  THR H 128      13.077  11.453  31.914  1.00  0.00           C  
ATOM   2634  OG1 THR H 128      12.771  12.852  31.814  1.00  0.00           O  
ATOM   2635  CG2 THR H 128      11.843  10.777  31.260  1.00  0.00           C  
ATOM   2636  H   THR H 128      14.999  12.344  33.387  1.00  0.00           H  
ATOM   2637  HA  THR H 128      12.305  11.454  34.003  1.00  0.00           H  
ATOM   2638  HB  THR H 128      13.990  11.216  31.386  1.00  0.00           H  
ATOM   2639  HG1 THR H 128      13.570  13.375  31.675  1.00  0.00           H  
ATOM   2640 HG21 THR H 128      10.931  11.093  31.746  1.00  0.00           H  
ATOM   2641 HG22 THR H 128      11.916   9.702  31.358  1.00  0.00           H  
ATOM   2642 HG23 THR H 128      11.785  11.020  30.210  1.00  0.00           H  
ATOM   2643  N   ALA H 129      14.607   9.211  33.537  1.00  0.00           N  
ATOM   2644  CA  ALA H 129      14.895   7.781  33.774  1.00  0.00           C  
ATOM   2645  C   ALA H 129      14.570   7.473  35.224  1.00  0.00           C  
ATOM   2646  O   ALA H 129      13.928   6.497  35.542  1.00  0.00           O  
ATOM   2647  CB  ALA H 129      16.371   7.509  33.476  1.00  0.00           C  
ATOM   2648  H   ALA H 129      15.332   9.834  33.244  1.00  0.00           H  
ATOM   2649  HA  ALA H 129      14.251   7.183  33.164  1.00  0.00           H  
ATOM   2650  HB1 ALA H 129      17.006   8.091  34.129  1.00  0.00           H  
ATOM   2651  HB2 ALA H 129      16.611   7.748  32.451  1.00  0.00           H  
ATOM   2652  HB3 ALA H 129      16.578   6.464  33.653  1.00  0.00           H  
ATOM   2653  N   ALA H 129A     15.032   8.340  36.064  1.00  0.00           N  
ATOM   2654  CA  ALA H 129A     14.790   8.152  37.514  1.00  0.00           C  
ATOM   2655  C   ALA H 129A     13.349   8.126  37.917  1.00  0.00           C  
ATOM   2656  O   ALA H 129A     12.986   7.367  38.784  1.00  0.00           O  
ATOM   2657  CB  ALA H 129A     15.461   9.268  38.318  1.00  0.00           C  
ATOM   2658  H   ALA H 129A     15.549   9.132  35.738  1.00  0.00           H  
ATOM   2659  HA  ALA H 129A     15.208   7.191  37.784  1.00  0.00           H  
ATOM   2660  HB1 ALA H 129A     15.054  10.228  38.037  1.00  0.00           H  
ATOM   2661  HB2 ALA H 129A     16.527   9.261  38.166  1.00  0.00           H  
ATOM   2662  HB3 ALA H 129A     15.255   9.104  39.366  1.00  0.00           H  
ATOM   2663  N   SER H 129B     12.532   8.929  37.330  1.00  0.00           N  
ATOM   2664  CA  SER H 129B     11.109   8.894  37.750  1.00  0.00           C  
ATOM   2665  C   SER H 129B     10.234   7.871  37.064  1.00  0.00           C  
ATOM   2666  O   SER H 129B      9.278   7.442  37.682  1.00  0.00           O  
ATOM   2667  CB  SER H 129B     10.500  10.308  37.536  1.00  0.00           C  
ATOM   2668  OG  SER H 129B     11.035  10.723  36.284  1.00  0.00           O  
ATOM   2669  H   SER H 129B     12.845   9.555  36.616  1.00  0.00           H  
ATOM   2670  HA  SER H 129B     11.080   8.682  38.809  1.00  0.00           H  
ATOM   2671  HB2 SER H 129B      9.418  10.272  37.476  1.00  0.00           H  
ATOM   2672  HB3 SER H 129B     10.799  10.992  38.317  1.00  0.00           H  
ATOM   2673  HG  SER H 129B     11.153  11.682  36.243  1.00  0.00           H  
ATOM   2674  N   LEU H 129C     10.547   7.486  35.854  1.00  0.00           N  
ATOM   2675  CA  LEU H 129C      9.677   6.494  35.156  1.00  0.00           C  
ATOM   2676  C   LEU H 129C     10.097   5.036  35.215  1.00  0.00           C  
ATOM   2677  O   LEU H 129C      9.239   4.169  35.158  1.00  0.00           O  
ATOM   2678  CB  LEU H 129C      9.567   6.914  33.664  1.00  0.00           C  
ATOM   2679  CG  LEU H 129C      8.970   8.359  33.469  1.00  0.00           C  
ATOM   2680  CD1 LEU H 129C      9.027   8.728  31.977  1.00  0.00           C  
ATOM   2681  CD2 LEU H 129C      7.498   8.401  33.906  1.00  0.00           C  
ATOM   2682  H   LEU H 129C     11.360   7.852  35.401  1.00  0.00           H  
ATOM   2683  HA  LEU H 129C      8.692   6.555  35.590  1.00  0.00           H  
ATOM   2684  HB2 LEU H 129C     10.563   6.884  33.241  1.00  0.00           H  
ATOM   2685  HB3 LEU H 129C      8.966   6.183  33.140  1.00  0.00           H  
ATOM   2686  HG  LEU H 129C      9.557   9.074  34.034  1.00  0.00           H  
ATOM   2687 HD11 LEU H 129C      8.453   8.027  31.388  1.00  0.00           H  
ATOM   2688 HD12 LEU H 129C     10.049   8.709  31.624  1.00  0.00           H  
ATOM   2689 HD13 LEU H 129C      8.635   9.722  31.825  1.00  0.00           H  
ATOM   2690 HD21 LEU H 129C      7.399   8.151  34.952  1.00  0.00           H  
ATOM   2691 HD22 LEU H 129C      6.908   7.700  33.331  1.00  0.00           H  
ATOM   2692 HD23 LEU H 129C      7.101   9.392  33.763  1.00  0.00           H  
ATOM   2693  N   LEU H 130      11.361   4.762  35.328  1.00  0.00           N  
ATOM   2694  CA  LEU H 130      11.750   3.322  35.367  1.00  0.00           C  
ATOM   2695  C   LEU H 130      11.523   2.754  36.749  1.00  0.00           C  
ATOM   2696  O   LEU H 130      12.456   2.463  37.463  1.00  0.00           O  
ATOM   2697  CB  LEU H 130      13.242   3.128  34.997  1.00  0.00           C  
ATOM   2698  CG  LEU H 130      13.503   3.016  33.500  1.00  0.00           C  
ATOM   2699  CD1 LEU H 130      14.990   2.670  33.355  1.00  0.00           C  
ATOM   2700  CD2 LEU H 130      12.755   1.850  32.853  1.00  0.00           C  
ATOM   2701  H   LEU H 130      12.047   5.487  35.387  1.00  0.00           H  
ATOM   2702  HA  LEU H 130      11.114   2.780  34.688  1.00  0.00           H  
ATOM   2703  HB2 LEU H 130      13.786   3.972  35.401  1.00  0.00           H  
ATOM   2704  HB3 LEU H 130      13.619   2.245  35.497  1.00  0.00           H  
ATOM   2705  HG  LEU H 130      13.255   3.952  33.025  1.00  0.00           H  
ATOM   2706 HD11 LEU H 130      15.228   1.755  33.882  1.00  0.00           H  
ATOM   2707 HD12 LEU H 130      15.597   3.463  33.773  1.00  0.00           H  
ATOM   2708 HD13 LEU H 130      15.266   2.536  32.320  1.00  0.00           H  
ATOM   2709 HD21 LEU H 130      11.690   1.986  32.909  1.00  0.00           H  
ATOM   2710 HD22 LEU H 130      13.022   0.923  33.344  1.00  0.00           H  
ATOM   2711 HD23 LEU H 130      13.018   1.760  31.809  1.00  0.00           H  
ATOM   2712  N   GLN H 131      10.282   2.603  37.102  1.00  0.00           N  
ATOM   2713  CA  GLN H 131       9.964   2.051  38.435  1.00  0.00           C  
ATOM   2714  C   GLN H 131       9.119   0.806  38.213  1.00  0.00           C  
ATOM   2715  O   GLN H 131       8.345   0.745  37.288  1.00  0.00           O  
ATOM   2716  CB  GLN H 131       9.214   3.130  39.242  1.00  0.00           C  
ATOM   2717  CG  GLN H 131      10.265   4.164  39.716  1.00  0.00           C  
ATOM   2718  CD  GLN H 131       9.588   5.140  40.662  1.00  0.00           C  
ATOM   2719  OE1 GLN H 131       9.102   4.764  41.708  1.00  0.00           O  
ATOM   2720  NE2 GLN H 131       9.515   6.396  40.357  1.00  0.00           N  
ATOM   2721  H   GLN H 131       9.546   2.859  36.475  1.00  0.00           H  
ATOM   2722  HA  GLN H 131      10.877   1.766  38.939  1.00  0.00           H  
ATOM   2723  HB2 GLN H 131       8.463   3.612  38.634  1.00  0.00           H  
ATOM   2724  HB3 GLN H 131       8.716   2.690  40.094  1.00  0.00           H  
ATOM   2725  HG2 GLN H 131      11.060   3.675  40.262  1.00  0.00           H  
ATOM   2726  HG3 GLN H 131      10.695   4.698  38.882  1.00  0.00           H  
ATOM   2727 HE21 GLN H 131       9.083   7.022  40.972  1.00  0.00           H  
ATOM   2728 HE22 GLN H 131       9.894   6.718  39.511  1.00  0.00           H  
ATOM   2729  N   ALA H 132       9.290  -0.159  39.073  1.00  0.00           N  
ATOM   2730  CA  ALA H 132       8.519  -1.422  38.944  1.00  0.00           C  
ATOM   2731  C   ALA H 132       7.039  -1.110  39.033  1.00  0.00           C  
ATOM   2732  O   ALA H 132       6.627  -0.401  39.933  1.00  0.00           O  
ATOM   2733  CB  ALA H 132       8.870  -2.370  40.071  1.00  0.00           C  
ATOM   2734  H   ALA H 132       9.943  -0.048  39.822  1.00  0.00           H  
ATOM   2735  HA  ALA H 132       8.746  -1.862  37.982  1.00  0.00           H  
ATOM   2736  HB1 ALA H 132       8.621  -1.906  41.016  1.00  0.00           H  
ATOM   2737  HB2 ALA H 132       9.928  -2.591  40.039  1.00  0.00           H  
ATOM   2738  HB3 ALA H 132       8.295  -3.276  39.965  1.00  0.00           H  
ATOM   2739  N   GLY H 133       6.284  -1.654  38.115  1.00  0.00           N  
ATOM   2740  CA  GLY H 133       4.820  -1.407  38.124  1.00  0.00           C  
ATOM   2741  C   GLY H 133       4.403  -0.406  37.064  1.00  0.00           C  
ATOM   2742  O   GLY H 133       3.268  -0.393  36.621  1.00  0.00           O  
ATOM   2743  H   GLY H 133       6.691  -2.234  37.409  1.00  0.00           H  
ATOM   2744  HA2 GLY H 133       4.314  -2.340  37.930  1.00  0.00           H  
ATOM   2745  HA3 GLY H 133       4.534  -1.022  39.093  1.00  0.00           H  
ATOM   2746  N   TYR H 134       5.323   0.416  36.671  1.00  0.00           N  
ATOM   2747  CA  TYR H 134       4.975   1.426  35.636  1.00  0.00           C  
ATOM   2748  C   TYR H 134       4.975   0.696  34.310  1.00  0.00           C  
ATOM   2749  O   TYR H 134       5.789  -0.188  34.109  1.00  0.00           O  
ATOM   2750  CB  TYR H 134       6.039   2.549  35.652  1.00  0.00           C  
ATOM   2751  CG  TYR H 134       5.930   3.494  36.855  1.00  0.00           C  
ATOM   2752  CD1 TYR H 134       5.262   3.184  38.023  1.00  0.00           C  
ATOM   2753  CD2 TYR H 134       6.539   4.714  36.750  1.00  0.00           C  
ATOM   2754  CE1 TYR H 134       5.202   4.073  39.066  1.00  0.00           C  
ATOM   2755  CE2 TYR H 134       6.482   5.604  37.784  1.00  0.00           C  
ATOM   2756  CZ  TYR H 134       5.812   5.287  38.948  1.00  0.00           C  
ATOM   2757  OH  TYR H 134       5.739   6.196  39.973  1.00  0.00           O  
ATOM   2758  H   TYR H 134       6.246   0.373  37.054  1.00  0.00           H  
ATOM   2759  HA  TYR H 134       3.983   1.814  35.831  1.00  0.00           H  
ATOM   2760  HB2 TYR H 134       7.029   2.112  35.656  1.00  0.00           H  
ATOM   2761  HB3 TYR H 134       5.941   3.133  34.750  1.00  0.00           H  
ATOM   2762  HD1 TYR H 134       4.773   2.230  38.137  1.00  0.00           H  
ATOM   2763  HD2 TYR H 134       7.068   4.977  35.847  1.00  0.00           H  
ATOM   2764  HE1 TYR H 134       4.675   3.809  39.973  1.00  0.00           H  
ATOM   2765  HE2 TYR H 134       6.971   6.560  37.675  1.00  0.00           H  
ATOM   2766  HH  TYR H 134       6.373   5.922  40.652  1.00  0.00           H  
ATOM   2767  N   LYS H 135       4.098   1.078  33.448  1.00  0.00           N  
ATOM   2768  CA  LYS H 135       4.012   0.414  32.125  1.00  0.00           C  
ATOM   2769  C   LYS H 135       4.628   1.222  31.022  1.00  0.00           C  
ATOM   2770  O   LYS H 135       4.543   2.434  31.062  1.00  0.00           O  
ATOM   2771  CB  LYS H 135       2.543   0.181  31.757  1.00  0.00           C  
ATOM   2772  CG  LYS H 135       1.993  -0.861  32.677  1.00  0.00           C  
ATOM   2773  CD  LYS H 135       0.492  -0.943  32.500  1.00  0.00           C  
ATOM   2774  CE  LYS H 135       0.035  -2.004  33.455  1.00  0.00           C  
ATOM   2775  NZ  LYS H 135      -1.427  -2.025  33.408  1.00  0.00           N  
ATOM   2776  H   LYS H 135       3.472   1.825  33.672  1.00  0.00           H  
ATOM   2777  HA  LYS H 135       4.535  -0.527  32.184  1.00  0.00           H  
ATOM   2778  HB2 LYS H 135       2.016   1.115  31.903  1.00  0.00           H  
ATOM   2779  HB3 LYS H 135       2.451  -0.104  30.716  1.00  0.00           H  
ATOM   2780  HG2 LYS H 135       2.439  -1.816  32.432  1.00  0.00           H  
ATOM   2781  HG3 LYS H 135       2.243  -0.608  33.697  1.00  0.00           H  
ATOM   2782  HD2 LYS H 135       0.027  -0.009  32.775  1.00  0.00           H  
ATOM   2783  HD3 LYS H 135       0.224  -1.211  31.489  1.00  0.00           H  
ATOM   2784  HE2 LYS H 135       0.406  -2.975  33.168  1.00  0.00           H  
ATOM   2785  HE3 LYS H 135       0.336  -1.785  34.470  1.00  0.00           H  
ATOM   2786  HZ1 LYS H 135      -1.763  -1.303  32.739  1.00  0.00           H  
ATOM   2787  HZ2 LYS H 135      -1.799  -1.821  34.358  1.00  0.00           H  
ATOM   2788  HZ3 LYS H 135      -1.743  -2.966  33.099  1.00  0.00           H  
ATOM   2789  N   GLY H 136       5.184   0.483  30.100  1.00  0.00           N  
ATOM   2790  CA  GLY H 136       5.851   0.994  28.908  1.00  0.00           C  
ATOM   2791  C   GLY H 136       5.145   0.331  27.732  1.00  0.00           C  
ATOM   2792  O   GLY H 136       4.288  -0.492  27.966  1.00  0.00           O  
ATOM   2793  H   GLY H 136       5.150  -0.509  30.221  1.00  0.00           H  
ATOM   2794  HA2 GLY H 136       5.719   2.063  28.844  1.00  0.00           H  
ATOM   2795  HA3 GLY H 136       6.893   0.736  28.924  1.00  0.00           H  
ATOM   2796  N   ARG H 137       5.527   0.700  26.538  1.00  0.00           N  
ATOM   2797  CA  ARG H 137       4.923   0.148  25.309  1.00  0.00           C  
ATOM   2798  C   ARG H 137       5.969  -0.345  24.376  1.00  0.00           C  
ATOM   2799  O   ARG H 137       6.968   0.326  24.222  1.00  0.00           O  
ATOM   2800  CB  ARG H 137       4.094   1.290  24.724  1.00  0.00           C  
ATOM   2801  CG  ARG H 137       3.615   1.086  23.294  1.00  0.00           C  
ATOM   2802  CD  ARG H 137       2.784   2.314  22.802  1.00  0.00           C  
ATOM   2803  NE  ARG H 137       1.518   2.398  23.588  1.00  0.00           N  
ATOM   2804  CZ  ARG H 137       0.618   3.319  23.317  1.00  0.00           C  
ATOM   2805  NH1 ARG H 137       0.912   4.216  22.432  1.00  0.00           N  
ATOM   2806  NH2 ARG H 137      -0.543   3.339  23.924  1.00  0.00           N  
ATOM   2807  H   ARG H 137       6.255   1.381  26.454  1.00  0.00           H  
ATOM   2808  HA  ARG H 137       4.287  -0.683  25.590  1.00  0.00           H  
ATOM   2809  HB2 ARG H 137       3.210   1.355  25.349  1.00  0.00           H  
ATOM   2810  HB3 ARG H 137       4.639   2.214  24.804  1.00  0.00           H  
ATOM   2811  HG2 ARG H 137       4.450   0.931  22.628  1.00  0.00           H  
ATOM   2812  HG3 ARG H 137       2.974   0.218  23.285  1.00  0.00           H  
ATOM   2813  HD2 ARG H 137       3.338   3.235  22.944  1.00  0.00           H  
ATOM   2814  HD3 ARG H 137       2.544   2.220  21.752  1.00  0.00           H  
ATOM   2815  HE  ARG H 137       1.360   1.760  24.313  1.00  0.00           H  
ATOM   2816 HH11 ARG H 137       0.246   4.919  22.213  1.00  0.00           H  
ATOM   2817 HH12 ARG H 137       1.801   4.201  21.973  1.00  0.00           H  
ATOM   2818 HH21 ARG H 137      -1.215   4.039  23.704  1.00  0.00           H  
ATOM   2819 HH22 ARG H 137      -0.757   2.649  24.616  1.00  0.00           H  
ATOM   2820  N   VAL H 138       5.713  -1.461  23.779  1.00  0.00           N  
ATOM   2821  CA  VAL H 138       6.652  -2.083  22.819  1.00  0.00           C  
ATOM   2822  C   VAL H 138       5.904  -2.267  21.528  1.00  0.00           C  
ATOM   2823  O   VAL H 138       4.739  -2.623  21.524  1.00  0.00           O  
ATOM   2824  CB  VAL H 138       7.122  -3.479  23.363  1.00  0.00           C  
ATOM   2825  CG1 VAL H 138       8.305  -4.014  22.493  1.00  0.00           C  
ATOM   2826  CG2 VAL H 138       7.573  -3.352  24.773  1.00  0.00           C  
ATOM   2827  H   VAL H 138       4.847  -1.923  23.973  1.00  0.00           H  
ATOM   2828  HA  VAL H 138       7.471  -1.394  22.645  1.00  0.00           H  
ATOM   2829  HB  VAL H 138       6.310  -4.189  23.305  1.00  0.00           H  
ATOM   2830 HG11 VAL H 138       9.149  -3.333  22.496  1.00  0.00           H  
ATOM   2831 HG12 VAL H 138       7.988  -4.130  21.466  1.00  0.00           H  
ATOM   2832 HG13 VAL H 138       8.640  -4.978  22.857  1.00  0.00           H  
ATOM   2833 HG21 VAL H 138       6.750  -3.049  25.399  1.00  0.00           H  
ATOM   2834 HG22 VAL H 138       8.346  -2.603  24.809  1.00  0.00           H  
ATOM   2835 HG23 VAL H 138       7.971  -4.289  25.141  1.00  0.00           H  
ATOM   2836  N   THR H 139       6.539  -2.025  20.437  1.00  0.00           N  
ATOM   2837  CA  THR H 139       5.860  -2.200  19.159  1.00  0.00           C  
ATOM   2838  C   THR H 139       6.756  -3.014  18.221  1.00  0.00           C  
ATOM   2839  O   THR H 139       7.975  -3.097  18.386  1.00  0.00           O  
ATOM   2840  CB  THR H 139       5.543  -0.812  18.574  1.00  0.00           C  
ATOM   2841  OG1 THR H 139       6.679  -0.042  18.919  1.00  0.00           O  
ATOM   2842  CG2 THR H 139       4.428  -0.125  19.394  1.00  0.00           C  
ATOM   2843  H   THR H 139       7.491  -1.719  20.465  1.00  0.00           H  
ATOM   2844  HA  THR H 139       4.942  -2.754  19.313  1.00  0.00           H  
ATOM   2845  HB  THR H 139       5.370  -0.812  17.507  1.00  0.00           H  
ATOM   2846  HG1 THR H 139       7.197   0.037  18.096  1.00  0.00           H  
ATOM   2847 HG21 THR H 139       4.721  -0.007  20.422  1.00  0.00           H  
ATOM   2848 HG22 THR H 139       3.542  -0.741  19.340  1.00  0.00           H  
ATOM   2849 HG23 THR H 139       4.214   0.838  18.954  1.00  0.00           H  
ATOM   2850  N   GLY H 140       6.157  -3.608  17.233  1.00  0.00           N  
ATOM   2851  CA  GLY H 140       6.989  -4.411  16.290  1.00  0.00           C  
ATOM   2852  C   GLY H 140       6.127  -5.218  15.361  1.00  0.00           C  
ATOM   2853  O   GLY H 140       4.936  -5.331  15.540  1.00  0.00           O  
ATOM   2854  H   GLY H 140       5.168  -3.529  17.108  1.00  0.00           H  
ATOM   2855  HA2 GLY H 140       7.583  -3.726  15.699  1.00  0.00           H  
ATOM   2856  HA3 GLY H 140       7.654  -5.039  16.855  1.00  0.00           H  
ATOM   2857  N   TRP H 141       6.767  -5.752  14.373  1.00  0.00           N  
ATOM   2858  CA  TRP H 141       6.150  -6.596  13.288  1.00  0.00           C  
ATOM   2859  C   TRP H 141       6.648  -8.037  13.431  1.00  0.00           C  
ATOM   2860  O   TRP H 141       6.650  -8.781  12.470  1.00  0.00           O  
ATOM   2861  CB  TRP H 141       6.602  -6.054  11.913  1.00  0.00           C  
ATOM   2862  CG  TRP H 141       5.994  -4.703  11.497  1.00  0.00           C  
ATOM   2863  CD1 TRP H 141       4.698  -4.527  11.121  1.00  0.00           C  
ATOM   2864  CD2 TRP H 141       6.648  -3.507  11.417  1.00  0.00           C  
ATOM   2865  NE1 TRP H 141       4.637  -3.240  10.833  1.00  0.00           N  
ATOM   2866  CE2 TRP H 141       5.746  -2.542  10.976  1.00  0.00           C  
ATOM   2867  CE3 TRP H 141       7.960  -3.128  11.685  1.00  0.00           C  
ATOM   2868  CZ2 TRP H 141       6.150  -1.225  10.807  1.00  0.00           C  
ATOM   2869  CZ3 TRP H 141       8.361  -1.795  11.510  1.00  0.00           C  
ATOM   2870  CH2 TRP H 141       7.439  -0.850  11.068  1.00  0.00           C  
ATOM   2871  H   TRP H 141       7.753  -5.592  14.325  1.00  0.00           H  
ATOM   2872  HA  TRP H 141       5.074  -6.570  13.380  1.00  0.00           H  
ATOM   2873  HB2 TRP H 141       7.679  -5.948  11.920  1.00  0.00           H  
ATOM   2874  HB3 TRP H 141       6.365  -6.784  11.157  1.00  0.00           H  
ATOM   2875  HD1 TRP H 141       3.900  -5.256  11.067  1.00  0.00           H  
ATOM   2876  HE1 TRP H 141       3.794  -2.829  10.523  1.00  0.00           H  
ATOM   2877  HE3 TRP H 141       8.674  -3.865  12.028  1.00  0.00           H  
ATOM   2878  HZ2 TRP H 141       5.442  -0.486  10.466  1.00  0.00           H  
ATOM   2879  HZ3 TRP H 141       9.382  -1.511  11.728  1.00  0.00           H  
ATOM   2880  HH2 TRP H 141       7.724   0.179  10.930  1.00  0.00           H  
ATOM   2881  N   GLY H 142       7.034  -8.354  14.630  1.00  0.00           N  
ATOM   2882  CA  GLY H 142       7.557  -9.704  14.933  1.00  0.00           C  
ATOM   2883  C   GLY H 142       6.464 -10.700  15.083  1.00  0.00           C  
ATOM   2884  O   GLY H 142       5.306 -10.397  14.924  1.00  0.00           O  
ATOM   2885  H   GLY H 142       6.977  -7.674  15.361  1.00  0.00           H  
ATOM   2886  HA2 GLY H 142       8.182 -10.015  14.110  1.00  0.00           H  
ATOM   2887  HA3 GLY H 142       8.150  -9.681  15.832  1.00  0.00           H  
ATOM   2888  N   ASN H 143       6.889 -11.872  15.396  1.00  0.00           N  
ATOM   2889  CA  ASN H 143       5.955 -12.986  15.574  1.00  0.00           C  
ATOM   2890  C   ASN H 143       4.913 -12.715  16.596  1.00  0.00           C  
ATOM   2891  O   ASN H 143       5.122 -11.953  17.529  1.00  0.00           O  
ATOM   2892  CB  ASN H 143       6.716 -14.224  15.982  1.00  0.00           C  
ATOM   2893  CG  ASN H 143       7.696 -14.649  14.891  1.00  0.00           C  
ATOM   2894  OD1 ASN H 143       7.621 -14.255  13.743  1.00  0.00           O  
ATOM   2895  ND2 ASN H 143       8.646 -15.479  15.199  1.00  0.00           N  
ATOM   2896  H   ASN H 143       7.869 -12.025  15.519  1.00  0.00           H  
ATOM   2897  HA  ASN H 143       5.474 -13.152  14.622  1.00  0.00           H  
ATOM   2898  HB2 ASN H 143       7.261 -14.043  16.898  1.00  0.00           H  
ATOM   2899  HB3 ASN H 143       6.033 -15.044  16.152  1.00  0.00           H  
ATOM   2900 HD21 ASN H 143       9.283 -15.743  14.506  1.00  0.00           H  
ATOM   2901 HD22 ASN H 143       8.713 -15.832  16.112  1.00  0.00           H  
ATOM   2902  N   LEU H 144       3.830 -13.394  16.355  1.00  0.00           N  
ATOM   2903  CA  LEU H 144       2.605 -13.334  17.206  1.00  0.00           C  
ATOM   2904  C   LEU H 144       2.516 -14.451  18.223  1.00  0.00           C  
ATOM   2905  O   LEU H 144       1.721 -14.335  19.135  1.00  0.00           O  
ATOM   2906  CB  LEU H 144       1.326 -13.427  16.340  1.00  0.00           C  
ATOM   2907  CG  LEU H 144       1.231 -12.233  15.330  1.00  0.00           C  
ATOM   2908  CD1 LEU H 144       0.130 -12.482  14.280  1.00  0.00           C  
ATOM   2909  CD2 LEU H 144       0.825 -10.980  16.145  1.00  0.00           C  
ATOM   2910  H   LEU H 144       3.817 -13.991  15.553  1.00  0.00           H  
ATOM   2911  HA  LEU H 144       2.617 -12.406  17.751  1.00  0.00           H  
ATOM   2912  HB2 LEU H 144       1.301 -14.380  15.842  1.00  0.00           H  
ATOM   2913  HB3 LEU H 144       0.480 -13.404  17.016  1.00  0.00           H  
ATOM   2914  HG  LEU H 144       2.180 -12.066  14.834  1.00  0.00           H  
ATOM   2915 HD11 LEU H 144      -0.837 -12.594  14.756  1.00  0.00           H  
ATOM   2916 HD12 LEU H 144       0.315 -13.358  13.686  1.00  0.00           H  
ATOM   2917 HD13 LEU H 144       0.070 -11.640  13.602  1.00  0.00           H  
ATOM   2918 HD21 LEU H 144       1.574 -10.740  16.883  1.00  0.00           H  
ATOM   2919 HD22 LEU H 144      -0.117 -11.137  16.648  1.00  0.00           H  
ATOM   2920 HD23 LEU H 144       0.718 -10.121  15.503  1.00  0.00           H  
ATOM   2921  N   LYS H 145       3.285 -15.478  18.045  1.00  0.00           N  
ATOM   2922  CA  LYS H 145       3.290 -16.643  18.970  1.00  0.00           C  
ATOM   2923  C   LYS H 145       4.708 -17.128  18.919  1.00  0.00           C  
ATOM   2924  O   LYS H 145       5.407 -16.767  17.990  1.00  0.00           O  
ATOM   2925  CB  LYS H 145       2.313 -17.737  18.459  1.00  0.00           C  
ATOM   2926  CG  LYS H 145       0.878 -17.433  19.020  1.00  0.00           C  
ATOM   2927  CD  LYS H 145      -0.241 -18.118  18.181  1.00  0.00           C  
ATOM   2928  CE  LYS H 145      -0.098 -19.667  18.109  1.00  0.00           C  
ATOM   2929  NZ  LYS H 145      -1.131 -20.202  17.164  1.00  0.00           N  
ATOM   2930  H   LYS H 145       3.899 -15.488  17.256  1.00  0.00           H  
ATOM   2931  HA  LYS H 145       3.064 -16.308  19.973  1.00  0.00           H  
ATOM   2932  HB2 LYS H 145       2.338 -17.793  17.382  1.00  0.00           H  
ATOM   2933  HB3 LYS H 145       2.648 -18.701  18.825  1.00  0.00           H  
ATOM   2934  HG2 LYS H 145       0.817 -17.784  20.042  1.00  0.00           H  
ATOM   2935  HG3 LYS H 145       0.688 -16.372  19.038  1.00  0.00           H  
ATOM   2936  HD2 LYS H 145      -1.204 -17.880  18.619  1.00  0.00           H  
ATOM   2937  HD3 LYS H 145      -0.234 -17.723  17.177  1.00  0.00           H  
ATOM   2938  HE2 LYS H 145       0.884 -19.972  17.760  1.00  0.00           H  
ATOM   2939  HE3 LYS H 145      -0.264 -20.119  19.073  1.00  0.00           H  
ATOM   2940  HZ1 LYS H 145      -1.683 -19.417  16.762  1.00  0.00           H  
ATOM   2941  HZ2 LYS H 145      -1.770 -20.844  17.677  1.00  0.00           H  
ATOM   2942  HZ3 LYS H 145      -0.660 -20.722  16.397  1.00  0.00           H  
ATOM   2943  N   GLU H 146       5.075 -17.918  19.890  1.00  0.00           N  
ATOM   2944  CA  GLU H 146       6.473 -18.459  19.943  1.00  0.00           C  
ATOM   2945  C   GLU H 146       6.694 -19.342  18.712  1.00  0.00           C  
ATOM   2946  O   GLU H 146       7.739 -19.275  18.102  1.00  0.00           O  
ATOM   2947  CB  GLU H 146       6.653 -19.276  21.231  1.00  0.00           C  
ATOM   2948  CG  GLU H 146       8.161 -19.444  21.501  1.00  0.00           C  
ATOM   2949  CD  GLU H 146       8.372 -20.115  22.869  1.00  0.00           C  
ATOM   2950  OE1 GLU H 146       7.737 -19.699  23.824  1.00  0.00           O  
ATOM   2951  OE2 GLU H 146       9.178 -21.024  22.900  1.00  0.00           O  
ATOM   2952  H   GLU H 146       4.420 -18.165  20.604  1.00  0.00           H  
ATOM   2953  HA  GLU H 146       7.160 -17.627  19.892  1.00  0.00           H  
ATOM   2954  HB2 GLU H 146       6.160 -18.775  22.049  1.00  0.00           H  
ATOM   2955  HB3 GLU H 146       6.203 -20.253  21.102  1.00  0.00           H  
ATOM   2956  HG2 GLU H 146       8.596 -20.067  20.727  1.00  0.00           H  
ATOM   2957  HG3 GLU H 146       8.664 -18.490  21.488  1.00  0.00           H  
ATOM   2958  N   THR H 147       5.707 -20.139  18.429  1.00  0.00           N  
ATOM   2959  CA  THR H 147       5.632 -21.092  17.299  1.00  0.00           C  
ATOM   2960  C   THR H 147       4.097 -21.323  17.233  1.00  0.00           C  
ATOM   2961  O   THR H 147       3.466 -21.333  18.291  1.00  0.00           O  
ATOM   2962  CB  THR H 147       6.407 -22.400  17.650  1.00  0.00           C  
ATOM   2963  OG1 THR H 147       7.782 -22.038  17.764  1.00  0.00           O  
ATOM   2964  CG2 THR H 147       6.345 -23.417  16.492  1.00  0.00           C  
ATOM   2965  H   THR H 147       4.915 -20.105  19.039  1.00  0.00           H  
ATOM   2966  HA  THR H 147       5.969 -20.613  16.389  1.00  0.00           H  
ATOM   2967  HB  THR H 147       6.053 -22.830  18.576  1.00  0.00           H  
ATOM   2968  HG1 THR H 147       7.833 -21.091  17.562  1.00  0.00           H  
ATOM   2969 HG21 THR H 147       6.728 -22.992  15.578  1.00  0.00           H  
ATOM   2970 HG22 THR H 147       5.301 -23.662  16.334  1.00  0.00           H  
ATOM   2971 HG23 THR H 147       6.885 -24.319  16.731  1.00  0.00           H  
ATOM   2972  N   GLY H 155       1.208 -16.597  11.888  1.00  0.00           N  
ATOM   2973  CA  GLY H 155       1.702 -15.995  13.163  1.00  0.00           C  
ATOM   2974  C   GLY H 155       2.643 -14.773  12.949  1.00  0.00           C  
ATOM   2975  O   GLY H 155       3.570 -14.584  13.712  1.00  0.00           O  
ATOM   2976  H   GLY H 155       1.510 -17.590  11.830  1.00  0.00           H  
ATOM   2977  HA2 GLY H 155       0.854 -15.683  13.758  1.00  0.00           H  
ATOM   2978  HA3 GLY H 155       2.246 -16.751  13.716  1.00  0.00           H  
ATOM   2979  N   GLN H 156       2.384 -13.983  11.943  1.00  0.00           N  
ATOM   2980  CA  GLN H 156       3.191 -12.773  11.617  1.00  0.00           C  
ATOM   2981  C   GLN H 156       1.987 -11.833  11.389  1.00  0.00           C  
ATOM   2982  O   GLN H 156       0.992 -12.305  10.853  1.00  0.00           O  
ATOM   2983  CB  GLN H 156       3.984 -13.016  10.343  1.00  0.00           C  
ATOM   2984  CG  GLN H 156       4.934 -14.213  10.560  1.00  0.00           C  
ATOM   2985  CD  GLN H 156       5.634 -14.490   9.238  1.00  0.00           C  
ATOM   2986  OE1 GLN H 156       4.985 -14.768   8.253  1.00  0.00           O  
ATOM   2987  NE2 GLN H 156       6.926 -14.435   9.145  1.00  0.00           N  
ATOM   2988  H   GLN H 156       1.602 -14.201  11.359  1.00  0.00           H  
ATOM   2989  HA  GLN H 156       3.795 -12.457  12.457  1.00  0.00           H  
ATOM   2990  HB2 GLN H 156       3.339 -13.174   9.490  1.00  0.00           H  
ATOM   2991  HB3 GLN H 156       4.580 -12.138  10.133  1.00  0.00           H  
ATOM   2992  HG2 GLN H 156       5.674 -13.984  11.313  1.00  0.00           H  
ATOM   2993  HG3 GLN H 156       4.405 -15.104  10.847  1.00  0.00           H  
ATOM   2994 HE21 GLN H 156       7.333 -14.617   8.276  1.00  0.00           H  
ATOM   2995 HE22 GLN H 156       7.483 -14.215   9.920  1.00  0.00           H  
ATOM   2996  N   PRO H 157       2.072 -10.597  11.799  1.00  0.00           N  
ATOM   2997  CA  PRO H 157       0.931  -9.649  11.711  1.00  0.00           C  
ATOM   2998  C   PRO H 157       0.946  -8.953  10.373  1.00  0.00           C  
ATOM   2999  O   PRO H 157       1.950  -8.984   9.683  1.00  0.00           O  
ATOM   3000  CB  PRO H 157       1.180  -8.710  12.862  1.00  0.00           C  
ATOM   3001  CG  PRO H 157       2.739  -8.537  12.767  1.00  0.00           C  
ATOM   3002  CD  PRO H 157       3.267  -9.966  12.433  1.00  0.00           C  
ATOM   3003  HA  PRO H 157       0.006 -10.197  11.817  1.00  0.00           H  
ATOM   3004  HB2 PRO H 157       0.680  -7.761  12.722  1.00  0.00           H  
ATOM   3005  HB3 PRO H 157       0.874  -9.140  13.799  1.00  0.00           H  
ATOM   3006  HG2 PRO H 157       2.999  -7.842  11.982  1.00  0.00           H  
ATOM   3007  HG3 PRO H 157       3.136  -8.192  13.704  1.00  0.00           H  
ATOM   3008  HD2 PRO H 157       4.096  -9.967  11.739  1.00  0.00           H  
ATOM   3009  HD3 PRO H 157       3.529 -10.506  13.332  1.00  0.00           H  
ATOM   3010  N   SER H 158      -0.125  -8.319  10.023  1.00  0.00           N  
ATOM   3011  CA  SER H 158      -0.106  -7.622   8.706  1.00  0.00           C  
ATOM   3012  C   SER H 158       0.209  -6.155   8.959  1.00  0.00           C  
ATOM   3013  O   SER H 158       0.692  -5.454   8.094  1.00  0.00           O  
ATOM   3014  CB  SER H 158      -1.481  -7.755   8.029  1.00  0.00           C  
ATOM   3015  OG  SER H 158      -2.428  -7.438   9.051  1.00  0.00           O  
ATOM   3016  H   SER H 158      -0.933  -8.297  10.612  1.00  0.00           H  
ATOM   3017  HA  SER H 158       0.673  -8.039   8.076  1.00  0.00           H  
ATOM   3018  HB2 SER H 158      -1.576  -7.061   7.202  1.00  0.00           H  
ATOM   3019  HB3 SER H 158      -1.637  -8.765   7.672  1.00  0.00           H  
ATOM   3020  HG  SER H 158      -2.908  -6.663   8.726  1.00  0.00           H  
ATOM   3021  N   VAL H 159      -0.089  -5.755  10.158  1.00  0.00           N  
ATOM   3022  CA  VAL H 159       0.114  -4.383  10.640  1.00  0.00           C  
ATOM   3023  C   VAL H 159       0.963  -4.363  11.910  1.00  0.00           C  
ATOM   3024  O   VAL H 159       1.098  -5.361  12.589  1.00  0.00           O  
ATOM   3025  CB  VAL H 159      -1.334  -3.877  10.774  1.00  0.00           C  
ATOM   3026  CG1 VAL H 159      -1.634  -3.091  12.030  1.00  0.00           C  
ATOM   3027  CG2 VAL H 159      -1.612  -3.031   9.541  1.00  0.00           C  
ATOM   3028  H   VAL H 159      -0.481  -6.422  10.792  1.00  0.00           H  
ATOM   3029  HA  VAL H 159       0.662  -3.838   9.884  1.00  0.00           H  
ATOM   3030  HB  VAL H 159      -2.021  -4.707  10.770  1.00  0.00           H  
ATOM   3031 HG11 VAL H 159      -1.002  -2.217  12.108  1.00  0.00           H  
ATOM   3032 HG12 VAL H 159      -1.466  -3.720  12.898  1.00  0.00           H  
ATOM   3033 HG13 VAL H 159      -2.667  -2.773  12.029  1.00  0.00           H  
ATOM   3034 HG21 VAL H 159      -1.500  -3.621   8.642  1.00  0.00           H  
ATOM   3035 HG22 VAL H 159      -0.912  -2.210   9.494  1.00  0.00           H  
ATOM   3036 HG23 VAL H 159      -2.613  -2.628   9.569  1.00  0.00           H  
ATOM   3037  N   LEU H 160       1.508  -3.203  12.188  1.00  0.00           N  
ATOM   3038  CA  LEU H 160       2.364  -3.034  13.397  1.00  0.00           C  
ATOM   3039  C   LEU H 160       1.513  -3.356  14.621  1.00  0.00           C  
ATOM   3040  O   LEU H 160       0.357  -2.962  14.675  1.00  0.00           O  
ATOM   3041  CB  LEU H 160       2.871  -1.576  13.428  1.00  0.00           C  
ATOM   3042  CG  LEU H 160       3.860  -1.302  14.594  1.00  0.00           C  
ATOM   3043  CD1 LEU H 160       5.217  -1.949  14.321  1.00  0.00           C  
ATOM   3044  CD2 LEU H 160       4.037   0.222  14.765  1.00  0.00           C  
ATOM   3045  H   LEU H 160       1.348  -2.423  11.583  1.00  0.00           H  
ATOM   3046  HA  LEU H 160       3.185  -3.729  13.337  1.00  0.00           H  
ATOM   3047  HB2 LEU H 160       3.349  -1.366  12.484  1.00  0.00           H  
ATOM   3048  HB3 LEU H 160       1.998  -0.943  13.522  1.00  0.00           H  
ATOM   3049  HG  LEU H 160       3.457  -1.692  15.520  1.00  0.00           H  
ATOM   3050 HD11 LEU H 160       5.661  -1.567  13.416  1.00  0.00           H  
ATOM   3051 HD12 LEU H 160       5.107  -3.017  14.205  1.00  0.00           H  
ATOM   3052 HD13 LEU H 160       5.898  -1.772  15.139  1.00  0.00           H  
ATOM   3053 HD21 LEU H 160       3.081   0.680  14.990  1.00  0.00           H  
ATOM   3054 HD22 LEU H 160       4.431   0.669  13.862  1.00  0.00           H  
ATOM   3055 HD23 LEU H 160       4.709   0.441  15.582  1.00  0.00           H  
ATOM   3056  N   GLN H 161       2.116  -4.035  15.570  1.00  0.00           N  
ATOM   3057  CA  GLN H 161       1.426  -4.453  16.842  1.00  0.00           C  
ATOM   3058  C   GLN H 161       1.965  -3.643  18.008  1.00  0.00           C  
ATOM   3059  O   GLN H 161       3.054  -3.122  17.882  1.00  0.00           O  
ATOM   3060  CB  GLN H 161       1.699  -5.966  17.116  1.00  0.00           C  
ATOM   3061  CG  GLN H 161       1.204  -6.866  15.980  1.00  0.00           C  
ATOM   3062  CD  GLN H 161      -0.316  -6.889  16.022  1.00  0.00           C  
ATOM   3063  OE1 GLN H 161      -0.930  -7.304  16.976  1.00  0.00           O  
ATOM   3064  NE2 GLN H 161      -1.002  -6.458  15.022  1.00  0.00           N  
ATOM   3065  H   GLN H 161       3.076  -4.286  15.442  1.00  0.00           H  
ATOM   3066  HA  GLN H 161       0.368  -4.257  16.749  1.00  0.00           H  
ATOM   3067  HB2 GLN H 161       2.757  -6.114  17.259  1.00  0.00           H  
ATOM   3068  HB3 GLN H 161       1.187  -6.240  18.031  1.00  0.00           H  
ATOM   3069  HG2 GLN H 161       1.509  -6.492  15.012  1.00  0.00           H  
ATOM   3070  HG3 GLN H 161       1.566  -7.875  16.109  1.00  0.00           H  
ATOM   3071 HE21 GLN H 161      -1.974  -6.467  15.078  1.00  0.00           H  
ATOM   3072 HE22 GLN H 161      -0.552  -6.127  14.215  1.00  0.00           H  
ATOM   3073  N   VAL H 162       1.198  -3.585  19.062  1.00  0.00           N  
ATOM   3074  CA  VAL H 162       1.562  -2.838  20.301  1.00  0.00           C  
ATOM   3075  C   VAL H 162       1.058  -3.614  21.507  1.00  0.00           C  
ATOM   3076  O   VAL H 162       0.061  -4.299  21.368  1.00  0.00           O  
ATOM   3077  CB  VAL H 162       0.829  -1.464  20.427  1.00  0.00           C  
ATOM   3078  CG1 VAL H 162       1.421  -0.567  21.495  1.00  0.00           C  
ATOM   3079  CG2 VAL H 162       0.641  -0.718  19.133  1.00  0.00           C  
ATOM   3080  H   VAL H 162       0.321  -4.066  19.038  1.00  0.00           H  
ATOM   3081  HA  VAL H 162       2.638  -2.748  20.356  1.00  0.00           H  
ATOM   3082  HB  VAL H 162      -0.184  -1.673  20.755  1.00  0.00           H  
ATOM   3083 HG11 VAL H 162       2.455  -0.359  21.264  1.00  0.00           H  
ATOM   3084 HG12 VAL H 162       1.357  -1.023  22.474  1.00  0.00           H  
ATOM   3085 HG13 VAL H 162       0.870   0.361  21.529  1.00  0.00           H  
ATOM   3086 HG21 VAL H 162       0.027  -1.322  18.476  1.00  0.00           H  
ATOM   3087 HG22 VAL H 162       1.582  -0.511  18.644  1.00  0.00           H  
ATOM   3088 HG23 VAL H 162       0.120   0.213  19.310  1.00  0.00           H  
ATOM   3089  N   VAL H 163       1.723  -3.484  22.620  1.00  0.00           N  
ATOM   3090  CA  VAL H 163       1.315  -4.148  23.879  1.00  0.00           C  
ATOM   3091  C   VAL H 163       1.964  -3.209  24.910  1.00  0.00           C  
ATOM   3092  O   VAL H 163       3.033  -2.685  24.660  1.00  0.00           O  
ATOM   3093  CB  VAL H 163       1.887  -5.643  24.038  1.00  0.00           C  
ATOM   3094  CG1 VAL H 163       3.439  -5.717  24.178  1.00  0.00           C  
ATOM   3095  CG2 VAL H 163       1.275  -6.251  25.280  1.00  0.00           C  
ATOM   3096  H   VAL H 163       2.543  -2.912  22.624  1.00  0.00           H  
ATOM   3097  HA  VAL H 163       0.239  -4.097  23.961  1.00  0.00           H  
ATOM   3098  HB  VAL H 163       1.572  -6.230  23.188  1.00  0.00           H  
ATOM   3099 HG11 VAL H 163       3.781  -5.171  25.048  1.00  0.00           H  
ATOM   3100 HG12 VAL H 163       3.899  -5.268  23.309  1.00  0.00           H  
ATOM   3101 HG13 VAL H 163       3.778  -6.736  24.261  1.00  0.00           H  
ATOM   3102 HG21 VAL H 163       0.199  -6.280  25.190  1.00  0.00           H  
ATOM   3103 HG22 VAL H 163       1.535  -5.698  26.172  1.00  0.00           H  
ATOM   3104 HG23 VAL H 163       1.643  -7.254  25.392  1.00  0.00           H  
ATOM   3105  N   ASN H 164       1.327  -3.033  26.017  1.00  0.00           N  
ATOM   3106  CA  ASN H 164       1.843  -2.156  27.117  1.00  0.00           C  
ATOM   3107  C   ASN H 164       2.187  -3.158  28.189  1.00  0.00           C  
ATOM   3108  O   ASN H 164       1.337  -3.966  28.521  1.00  0.00           O  
ATOM   3109  CB  ASN H 164       0.767  -1.260  27.664  1.00  0.00           C  
ATOM   3110  CG  ASN H 164       0.298  -0.298  26.599  1.00  0.00           C  
ATOM   3111  OD1 ASN H 164       1.037   0.116  25.736  1.00  0.00           O  
ATOM   3112  ND2 ASN H 164      -0.925   0.109  26.612  1.00  0.00           N  
ATOM   3113  H   ASN H 164       0.453  -3.501  26.147  1.00  0.00           H  
ATOM   3114  HA  ASN H 164       2.717  -1.623  26.782  1.00  0.00           H  
ATOM   3115  HB2 ASN H 164      -0.069  -1.858  27.999  1.00  0.00           H  
ATOM   3116  HB3 ASN H 164       1.153  -0.695  28.502  1.00  0.00           H  
ATOM   3117 HD21 ASN H 164      -1.203   0.764  25.947  1.00  0.00           H  
ATOM   3118 HD22 ASN H 164      -1.548  -0.240  27.275  1.00  0.00           H  
ATOM   3119  N   LEU H 165       3.375  -3.109  28.704  1.00  0.00           N  
ATOM   3120  CA  LEU H 165       3.812  -4.061  29.748  1.00  0.00           C  
ATOM   3121  C   LEU H 165       4.333  -3.325  30.953  1.00  0.00           C  
ATOM   3122  O   LEU H 165       4.923  -2.281  30.807  1.00  0.00           O  
ATOM   3123  CB  LEU H 165       4.934  -4.922  29.215  1.00  0.00           C  
ATOM   3124  CG  LEU H 165       4.559  -5.731  27.977  1.00  0.00           C  
ATOM   3125  CD1 LEU H 165       5.822  -6.385  27.460  1.00  0.00           C  
ATOM   3126  CD2 LEU H 165       3.582  -6.840  28.322  1.00  0.00           C  
ATOM   3127  H   LEU H 165       4.014  -2.408  28.387  1.00  0.00           H  
ATOM   3128  HA  LEU H 165       2.961  -4.663  30.030  1.00  0.00           H  
ATOM   3129  HB2 LEU H 165       5.761  -4.262  28.989  1.00  0.00           H  
ATOM   3130  HB3 LEU H 165       5.253  -5.566  30.022  1.00  0.00           H  
ATOM   3131  HG  LEU H 165       4.154  -5.078  27.218  1.00  0.00           H  
ATOM   3132 HD11 LEU H 165       6.246  -7.033  28.214  1.00  0.00           H  
ATOM   3133 HD12 LEU H 165       6.549  -5.623  27.194  1.00  0.00           H  
ATOM   3134 HD13 LEU H 165       5.596  -6.955  26.568  1.00  0.00           H  
ATOM   3135 HD21 LEU H 165       2.666  -6.418  28.714  1.00  0.00           H  
ATOM   3136 HD22 LEU H 165       3.983  -7.520  29.057  1.00  0.00           H  
ATOM   3137 HD23 LEU H 165       3.332  -7.400  27.434  1.00  0.00           H  
ATOM   3138  N   PRO H 166       4.140  -3.846  32.114  1.00  0.00           N  
ATOM   3139  CA  PRO H 166       4.785  -3.329  33.338  1.00  0.00           C  
ATOM   3140  C   PRO H 166       6.261  -3.710  33.555  1.00  0.00           C  
ATOM   3141  O   PRO H 166       6.686  -4.796  33.212  1.00  0.00           O  
ATOM   3142  CB  PRO H 166       3.871  -3.853  34.454  1.00  0.00           C  
ATOM   3143  CG  PRO H 166       3.441  -5.234  33.892  1.00  0.00           C  
ATOM   3144  CD  PRO H 166       3.233  -5.002  32.387  1.00  0.00           C  
ATOM   3145  HA  PRO H 166       4.725  -2.252  33.313  1.00  0.00           H  
ATOM   3146  HB2 PRO H 166       4.414  -3.984  35.378  1.00  0.00           H  
ATOM   3147  HB3 PRO H 166       3.027  -3.204  34.622  1.00  0.00           H  
ATOM   3148  HG2 PRO H 166       4.221  -5.965  34.055  1.00  0.00           H  
ATOM   3149  HG3 PRO H 166       2.538  -5.584  34.370  1.00  0.00           H  
ATOM   3150  HD2 PRO H 166       3.526  -5.860  31.801  1.00  0.00           H  
ATOM   3151  HD3 PRO H 166       2.213  -4.720  32.159  1.00  0.00           H  
ATOM   3152  N   ILE H 167       6.983  -2.789  34.117  1.00  0.00           N  
ATOM   3153  CA  ILE H 167       8.413  -3.005  34.414  1.00  0.00           C  
ATOM   3154  C   ILE H 167       8.321  -3.904  35.669  1.00  0.00           C  
ATOM   3155  O   ILE H 167       7.436  -3.720  36.497  1.00  0.00           O  
ATOM   3156  CB  ILE H 167       9.047  -1.626  34.700  1.00  0.00           C  
ATOM   3157  CG1 ILE H 167       9.145  -0.887  33.351  1.00  0.00           C  
ATOM   3158  CG2 ILE H 167      10.459  -1.787  35.347  1.00  0.00           C  
ATOM   3159  CD1 ILE H 167       9.624   0.533  33.605  1.00  0.00           C  
ATOM   3160  H   ILE H 167       6.561  -1.914  34.354  1.00  0.00           H  
ATOM   3161  HA  ILE H 167       8.878  -3.539  33.596  1.00  0.00           H  
ATOM   3162  HB  ILE H 167       8.403  -1.075  35.376  1.00  0.00           H  
ATOM   3163 HG12 ILE H 167       9.831  -1.382  32.677  1.00  0.00           H  
ATOM   3164 HG13 ILE H 167       8.167  -0.854  32.885  1.00  0.00           H  
ATOM   3165 HG21 ILE H 167      11.125  -2.326  34.685  1.00  0.00           H  
ATOM   3166 HG22 ILE H 167      10.383  -2.336  36.275  1.00  0.00           H  
ATOM   3167 HG23 ILE H 167      10.902  -0.829  35.573  1.00  0.00           H  
ATOM   3168 HD11 ILE H 167      10.599   0.535  34.061  1.00  0.00           H  
ATOM   3169 HD12 ILE H 167       8.934   1.041  34.269  1.00  0.00           H  
ATOM   3170 HD13 ILE H 167       9.675   1.074  32.671  1.00  0.00           H  
ATOM   3171  N   VAL H 168       9.245  -4.818  35.770  1.00  0.00           N  
ATOM   3172  CA  VAL H 168       9.312  -5.789  36.896  1.00  0.00           C  
ATOM   3173  C   VAL H 168      10.546  -5.516  37.772  1.00  0.00           C  
ATOM   3174  O   VAL H 168      11.554  -5.033  37.316  1.00  0.00           O  
ATOM   3175  CB  VAL H 168       9.328  -7.208  36.214  1.00  0.00           C  
ATOM   3176  CG1 VAL H 168       9.364  -8.352  37.217  1.00  0.00           C  
ATOM   3177  CG2 VAL H 168       8.054  -7.418  35.389  1.00  0.00           C  
ATOM   3178  H   VAL H 168       9.943  -4.869  35.056  1.00  0.00           H  
ATOM   3179  HA  VAL H 168       8.424  -5.664  37.494  1.00  0.00           H  
ATOM   3180  HB  VAL H 168      10.196  -7.298  35.573  1.00  0.00           H  
ATOM   3181 HG11 VAL H 168       8.507  -8.322  37.868  1.00  0.00           H  
ATOM   3182 HG12 VAL H 168      10.275  -8.298  37.797  1.00  0.00           H  
ATOM   3183 HG13 VAL H 168       9.374  -9.300  36.694  1.00  0.00           H  
ATOM   3184 HG21 VAL H 168       7.976  -6.670  34.615  1.00  0.00           H  
ATOM   3185 HG22 VAL H 168       7.170  -7.353  36.008  1.00  0.00           H  
ATOM   3186 HG23 VAL H 168       8.070  -8.388  34.918  1.00  0.00           H  
ATOM   3187  N   GLU H 169      10.409  -5.862  39.018  1.00  0.00           N  
ATOM   3188  CA  GLU H 169      11.473  -5.684  40.038  1.00  0.00           C  
ATOM   3189  C   GLU H 169      12.672  -6.532  39.661  1.00  0.00           C  
ATOM   3190  O   GLU H 169      12.521  -7.693  39.346  1.00  0.00           O  
ATOM   3191  CB  GLU H 169      10.960  -6.133  41.408  1.00  0.00           C  
ATOM   3192  CG  GLU H 169       9.698  -5.348  41.847  1.00  0.00           C  
ATOM   3193  CD  GLU H 169       8.328  -5.941  41.438  1.00  0.00           C  
ATOM   3194  OE1 GLU H 169       8.194  -6.670  40.470  1.00  0.00           O  
ATOM   3195  OE2 GLU H 169       7.414  -5.595  42.170  1.00  0.00           O  
ATOM   3196  H   GLU H 169       9.542  -6.269  39.304  1.00  0.00           H  
ATOM   3197  HA  GLU H 169      11.765  -4.644  40.037  1.00  0.00           H  
ATOM   3198  HB2 GLU H 169      10.753  -7.192  41.386  1.00  0.00           H  
ATOM   3199  HB3 GLU H 169      11.750  -5.969  42.127  1.00  0.00           H  
ATOM   3200  HG2 GLU H 169       9.717  -5.288  42.927  1.00  0.00           H  
ATOM   3201  HG3 GLU H 169       9.749  -4.337  41.475  1.00  0.00           H  
ATOM   3202  N   ARG H 170      13.824  -5.952  39.717  1.00  0.00           N  
ATOM   3203  CA  ARG H 170      15.030  -6.707  39.366  1.00  0.00           C  
ATOM   3204  C   ARG H 170      15.214  -8.101  39.971  1.00  0.00           C  
ATOM   3205  O   ARG H 170      15.574  -9.001  39.249  1.00  0.00           O  
ATOM   3206  CB  ARG H 170      16.255  -5.850  39.706  1.00  0.00           C  
ATOM   3207  CG  ARG H 170      16.140  -4.527  38.920  1.00  0.00           C  
ATOM   3208  CD  ARG H 170      17.504  -3.744  38.775  1.00  0.00           C  
ATOM   3209  NE  ARG H 170      18.456  -4.530  37.922  1.00  0.00           N  
ATOM   3210  CZ  ARG H 170      18.625  -4.261  36.648  1.00  0.00           C  
ATOM   3211  NH1 ARG H 170      17.970  -3.289  36.074  1.00  0.00           N  
ATOM   3212  NH2 ARG H 170      19.457  -4.994  35.971  1.00  0.00           N  
ATOM   3213  H   ARG H 170      13.893  -4.995  39.998  1.00  0.00           H  
ATOM   3214  HA  ARG H 170      14.989  -6.850  38.296  1.00  0.00           H  
ATOM   3215  HB2 ARG H 170      16.295  -5.660  40.766  1.00  0.00           H  
ATOM   3216  HB3 ARG H 170      17.149  -6.396  39.423  1.00  0.00           H  
ATOM   3217  HG2 ARG H 170      15.760  -4.720  37.924  1.00  0.00           H  
ATOM   3218  HG3 ARG H 170      15.430  -3.879  39.414  1.00  0.00           H  
ATOM   3219  HD2 ARG H 170      17.336  -2.771  38.335  1.00  0.00           H  
ATOM   3220  HD3 ARG H 170      17.974  -3.591  39.738  1.00  0.00           H  
ATOM   3221  HE  ARG H 170      18.965  -5.262  38.330  1.00  0.00           H  
ATOM   3222 HH11 ARG H 170      17.324  -2.735  36.596  1.00  0.00           H  
ATOM   3223 HH12 ARG H 170      18.110  -3.097  35.106  1.00  0.00           H  
ATOM   3224 HH21 ARG H 170      19.604  -4.823  34.997  1.00  0.00           H  
ATOM   3225 HH22 ARG H 170      19.949  -5.735  36.424  1.00  0.00           H  
ATOM   3226  N   PRO H 171      15.021  -8.314  41.245  1.00  0.00           N  
ATOM   3227  CA  PRO H 171      15.080  -9.691  41.808  1.00  0.00           C  
ATOM   3228  C   PRO H 171      14.133 -10.689  41.135  1.00  0.00           C  
ATOM   3229  O   PRO H 171      14.465 -11.844  40.951  1.00  0.00           O  
ATOM   3230  CB  PRO H 171      14.834  -9.445  43.297  1.00  0.00           C  
ATOM   3231  CG  PRO H 171      14.099  -8.081  43.371  1.00  0.00           C  
ATOM   3232  CD  PRO H 171      14.752  -7.278  42.274  1.00  0.00           C  
ATOM   3233  HA  PRO H 171      16.084 -10.070  41.662  1.00  0.00           H  
ATOM   3234  HB2 PRO H 171      14.219 -10.229  43.715  1.00  0.00           H  
ATOM   3235  HB3 PRO H 171      15.763  -9.403  43.842  1.00  0.00           H  
ATOM   3236  HG2 PRO H 171      13.035  -8.190  43.211  1.00  0.00           H  
ATOM   3237  HG3 PRO H 171      14.272  -7.614  44.330  1.00  0.00           H  
ATOM   3238  HD2 PRO H 171      14.096  -6.512  41.898  1.00  0.00           H  
ATOM   3239  HD3 PRO H 171      15.686  -6.851  42.613  1.00  0.00           H  
ATOM   3240  N   VAL H 172      12.976 -10.247  40.784  1.00  0.00           N  
ATOM   3241  CA  VAL H 172      12.037 -11.168  40.126  1.00  0.00           C  
ATOM   3242  C   VAL H 172      12.641 -11.434  38.722  1.00  0.00           C  
ATOM   3243  O   VAL H 172      12.528 -12.516  38.184  1.00  0.00           O  
ATOM   3244  CB  VAL H 172      10.660 -10.470  40.043  1.00  0.00           C  
ATOM   3245  CG1 VAL H 172       9.642 -11.353  39.344  1.00  0.00           C  
ATOM   3246  CG2 VAL H 172      10.137 -10.108  41.440  1.00  0.00           C  
ATOM   3247  H   VAL H 172      12.721  -9.296  40.955  1.00  0.00           H  
ATOM   3248  HA  VAL H 172      11.995 -12.098  40.673  1.00  0.00           H  
ATOM   3249  HB  VAL H 172      10.793  -9.575  39.453  1.00  0.00           H  
ATOM   3250 HG11 VAL H 172       9.531 -12.275  39.898  1.00  0.00           H  
ATOM   3251 HG12 VAL H 172       9.974 -11.590  38.340  1.00  0.00           H  
ATOM   3252 HG13 VAL H 172       8.679 -10.875  39.283  1.00  0.00           H  
ATOM   3253 HG21 VAL H 172      10.839  -9.456  41.937  1.00  0.00           H  
ATOM   3254 HG22 VAL H 172      10.021 -10.997  42.044  1.00  0.00           H  
ATOM   3255 HG23 VAL H 172       9.180  -9.611  41.382  1.00  0.00           H  
ATOM   3256  N   CYS H 173      13.276 -10.440  38.146  1.00  0.00           N  
ATOM   3257  CA  CYS H 173      13.863 -10.648  36.804  1.00  0.00           C  
ATOM   3258  C   CYS H 173      14.969 -11.646  36.884  1.00  0.00           C  
ATOM   3259  O   CYS H 173      15.049 -12.580  36.108  1.00  0.00           O  
ATOM   3260  CB  CYS H 173      14.445  -9.339  36.213  1.00  0.00           C  
ATOM   3261  SG  CYS H 173      13.277  -7.987  35.916  1.00  0.00           S  
ATOM   3262  H   CYS H 173      13.362  -9.557  38.607  1.00  0.00           H  
ATOM   3263  HA  CYS H 173      13.088 -11.022  36.153  1.00  0.00           H  
ATOM   3264  HB2 CYS H 173      15.234  -8.972  36.848  1.00  0.00           H  
ATOM   3265  HB3 CYS H 173      14.892  -9.580  35.259  1.00  0.00           H  
ATOM   3266  N   LYS H 174      15.807 -11.417  37.829  1.00  0.00           N  
ATOM   3267  CA  LYS H 174      16.984 -12.319  38.044  1.00  0.00           C  
ATOM   3268  C   LYS H 174      16.561 -13.766  38.373  1.00  0.00           C  
ATOM   3269  O   LYS H 174      17.130 -14.707  37.870  1.00  0.00           O  
ATOM   3270  CB  LYS H 174      17.818 -11.751  39.186  1.00  0.00           C  
ATOM   3271  CG  LYS H 174      18.345 -10.362  38.722  1.00  0.00           C  
ATOM   3272  CD  LYS H 174      19.084  -9.596  39.858  1.00  0.00           C  
ATOM   3273  CE  LYS H 174      20.172 -10.493  40.547  1.00  0.00           C  
ATOM   3274  NZ  LYS H 174      21.153 -11.037  39.557  1.00  0.00           N  
ATOM   3275  H   LYS H 174      15.673 -10.628  38.428  1.00  0.00           H  
ATOM   3276  HA  LYS H 174      17.567 -12.348  37.132  1.00  0.00           H  
ATOM   3277  HB2 LYS H 174      17.218 -11.677  40.084  1.00  0.00           H  
ATOM   3278  HB3 LYS H 174      18.633 -12.437  39.371  1.00  0.00           H  
ATOM   3279  HG2 LYS H 174      19.025 -10.516  37.896  1.00  0.00           H  
ATOM   3280  HG3 LYS H 174      17.533  -9.744  38.365  1.00  0.00           H  
ATOM   3281  HD2 LYS H 174      19.565  -8.718  39.448  1.00  0.00           H  
ATOM   3282  HD3 LYS H 174      18.369  -9.266  40.601  1.00  0.00           H  
ATOM   3283  HE2 LYS H 174      20.714  -9.902  41.275  1.00  0.00           H  
ATOM   3284  HE3 LYS H 174      19.715 -11.323  41.073  1.00  0.00           H  
ATOM   3285  HZ1 LYS H 174      20.910 -10.710  38.600  1.00  0.00           H  
ATOM   3286  HZ2 LYS H 174      21.129 -12.078  39.586  1.00  0.00           H  
ATOM   3287  HZ3 LYS H 174      22.111 -10.708  39.797  1.00  0.00           H  
ATOM   3288  N   ASP H 175      15.567 -13.907  39.191  1.00  0.00           N  
ATOM   3289  CA  ASP H 175      15.090 -15.278  39.583  1.00  0.00           C  
ATOM   3290  C   ASP H 175      14.265 -15.999  38.560  1.00  0.00           C  
ATOM   3291  O   ASP H 175      13.757 -17.079  38.833  1.00  0.00           O  
ATOM   3292  CB  ASP H 175      14.283 -15.152  40.874  1.00  0.00           C  
ATOM   3293  CG  ASP H 175      15.167 -14.941  42.102  1.00  0.00           C  
ATOM   3294  OD1 ASP H 175      16.375 -15.006  41.997  1.00  0.00           O  
ATOM   3295  OD2 ASP H 175      14.571 -14.721  43.132  1.00  0.00           O  
ATOM   3296  H   ASP H 175      15.113 -13.098  39.565  1.00  0.00           H  
ATOM   3297  HA  ASP H 175      15.963 -15.892  39.761  1.00  0.00           H  
ATOM   3298  HB2 ASP H 175      13.603 -14.317  40.780  1.00  0.00           H  
ATOM   3299  HB3 ASP H 175      13.686 -16.036  41.029  1.00  0.00           H  
ATOM   3300  N   SER H 176      14.151 -15.431  37.397  1.00  0.00           N  
ATOM   3301  CA  SER H 176      13.359 -16.068  36.340  1.00  0.00           C  
ATOM   3302  C   SER H 176      14.279 -16.699  35.333  1.00  0.00           C  
ATOM   3303  O   SER H 176      13.812 -17.375  34.435  1.00  0.00           O  
ATOM   3304  CB  SER H 176      12.428 -14.963  35.656  1.00  0.00           C  
ATOM   3305  OG  SER H 176      13.230 -14.089  34.845  1.00  0.00           O  
ATOM   3306  H   SER H 176      14.605 -14.557  37.222  1.00  0.00           H  
ATOM   3307  HA  SER H 176      12.741 -16.839  36.773  1.00  0.00           H  
ATOM   3308  HB2 SER H 176      11.697 -15.458  35.029  1.00  0.00           H  
ATOM   3309  HB3 SER H 176      11.907 -14.385  36.408  1.00  0.00           H  
ATOM   3310  HG  SER H 176      13.458 -13.314  35.391  1.00  0.00           H  
ATOM   3311  N   THR H 177      15.554 -16.488  35.481  1.00  0.00           N  
ATOM   3312  CA  THR H 177      16.505 -17.071  34.499  1.00  0.00           C  
ATOM   3313  C   THR H 177      17.833 -17.464  35.118  1.00  0.00           C  
ATOM   3314  O   THR H 177      18.106 -17.113  36.243  1.00  0.00           O  
ATOM   3315  CB  THR H 177      16.649 -15.967  33.402  1.00  0.00           C  
ATOM   3316  OG1 THR H 177      17.613 -16.357  32.422  1.00  0.00           O  
ATOM   3317  CG2 THR H 177      17.183 -14.686  34.036  1.00  0.00           C  
ATOM   3318  H   THR H 177      15.890 -15.940  36.247  1.00  0.00           H  
ATOM   3319  HA  THR H 177      16.056 -17.960  34.080  1.00  0.00           H  
ATOM   3320  HB  THR H 177      15.700 -15.776  32.921  1.00  0.00           H  
ATOM   3321  HG1 THR H 177      17.164 -16.318  31.567  1.00  0.00           H  
ATOM   3322 HG21 THR H 177      18.150 -14.843  34.494  1.00  0.00           H  
ATOM   3323 HG22 THR H 177      16.500 -14.339  34.803  1.00  0.00           H  
ATOM   3324 HG23 THR H 177      17.272 -13.895  33.309  1.00  0.00           H  
ATOM   3325  N   ARG H 178      18.585 -18.155  34.314  1.00  0.00           N  
ATOM   3326  CA  ARG H 178      19.931 -18.652  34.662  1.00  0.00           C  
ATOM   3327  C   ARG H 178      20.913 -17.703  34.029  1.00  0.00           C  
ATOM   3328  O   ARG H 178      22.091 -17.814  34.299  1.00  0.00           O  
ATOM   3329  CB  ARG H 178      20.297 -19.988  34.041  1.00  0.00           C  
ATOM   3330  CG  ARG H 178      19.592 -21.237  34.613  1.00  0.00           C  
ATOM   3331  CD  ARG H 178      19.902 -22.409  33.607  1.00  0.00           C  
ATOM   3332  NE  ARG H 178      20.418 -23.615  34.330  1.00  0.00           N  
ATOM   3333  CZ  ARG H 178      19.826 -24.780  34.196  1.00  0.00           C  
ATOM   3334  NH1 ARG H 178      18.632 -24.870  33.664  1.00  0.00           N  
ATOM   3335  NH2 ARG H 178      20.422 -25.865  34.597  1.00  0.00           N  
ATOM   3336  H   ARG H 178      18.230 -18.363  33.403  1.00  0.00           H  
ATOM   3337  HA  ARG H 178      20.072 -18.626  35.734  1.00  0.00           H  
ATOM   3338  HB2 ARG H 178      20.151 -19.910  32.975  1.00  0.00           H  
ATOM   3339  HB3 ARG H 178      21.365 -20.114  34.198  1.00  0.00           H  
ATOM   3340  HG2 ARG H 178      20.014 -21.460  35.585  1.00  0.00           H  
ATOM   3341  HG3 ARG H 178      18.529 -21.072  34.718  1.00  0.00           H  
ATOM   3342  HD2 ARG H 178      19.003 -22.653  33.067  1.00  0.00           H  
ATOM   3343  HD3 ARG H 178      20.656 -22.133  32.880  1.00  0.00           H  
ATOM   3344  HE  ARG H 178      21.204 -23.522  34.905  1.00  0.00           H  
ATOM   3345 HH11 ARG H 178      18.210 -25.774  33.573  1.00  0.00           H  
ATOM   3346 HH12 ARG H 178      18.134 -24.064  33.349  1.00  0.00           H  
ATOM   3347 HH21 ARG H 178      19.943 -26.734  34.487  1.00  0.00           H  
ATOM   3348 HH22 ARG H 178      21.327 -25.862  35.007  1.00  0.00           H  
ATOM   3349  N   ILE H 179      20.464 -16.794  33.209  1.00  0.00           N  
ATOM   3350  CA  ILE H 179      21.471 -15.882  32.595  1.00  0.00           C  
ATOM   3351  C   ILE H 179      21.781 -14.799  33.597  1.00  0.00           C  
ATOM   3352  O   ILE H 179      20.935 -14.424  34.390  1.00  0.00           O  
ATOM   3353  CB  ILE H 179      20.835 -15.376  31.282  1.00  0.00           C  
ATOM   3354  CG1 ILE H 179      20.779 -16.611  30.360  1.00  0.00           C  
ATOM   3355  CG2 ILE H 179      21.655 -14.267  30.601  1.00  0.00           C  
ATOM   3356  CD1 ILE H 179      19.939 -16.269  29.132  1.00  0.00           C  
ATOM   3357  H   ILE H 179      19.489 -16.712  33.002  1.00  0.00           H  
ATOM   3358  HA  ILE H 179      22.375 -16.447  32.401  1.00  0.00           H  
ATOM   3359  HB  ILE H 179      19.842 -15.007  31.496  1.00  0.00           H  
ATOM   3360 HG12 ILE H 179      21.781 -16.889  30.055  1.00  0.00           H  
ATOM   3361 HG13 ILE H 179      20.360 -17.460  30.878  1.00  0.00           H  
ATOM   3362 HG21 ILE H 179      22.642 -14.620  30.344  1.00  0.00           H  
ATOM   3363 HG22 ILE H 179      21.749 -13.420  31.262  1.00  0.00           H  
ATOM   3364 HG23 ILE H 179      21.165 -13.923  29.703  1.00  0.00           H  
ATOM   3365 HD11 ILE H 179      20.388 -15.460  28.576  1.00  0.00           H  
ATOM   3366 HD12 ILE H 179      18.942 -15.970  29.426  1.00  0.00           H  
ATOM   3367 HD13 ILE H 179      19.870 -17.132  28.484  1.00  0.00           H  
ATOM   3368  N   ARG H 180      22.989 -14.338  33.503  1.00  0.00           N  
ATOM   3369  CA  ARG H 180      23.493 -13.279  34.396  1.00  0.00           C  
ATOM   3370  C   ARG H 180      22.989 -11.906  33.875  1.00  0.00           C  
ATOM   3371  O   ARG H 180      23.373 -11.489  32.797  1.00  0.00           O  
ATOM   3372  CB  ARG H 180      25.025 -13.358  34.380  1.00  0.00           C  
ATOM   3373  CG  ARG H 180      25.624 -12.352  35.412  1.00  0.00           C  
ATOM   3374  CD  ARG H 180      27.183 -12.351  35.411  1.00  0.00           C  
ATOM   3375  NE  ARG H 180      27.654 -12.009  34.031  1.00  0.00           N  
ATOM   3376  CZ  ARG H 180      28.078 -10.815  33.701  1.00  0.00           C  
ATOM   3377  NH1 ARG H 180      28.086  -9.846  34.565  1.00  0.00           N  
ATOM   3378  NH2 ARG H 180      28.483 -10.617  32.484  1.00  0.00           N  
ATOM   3379  H   ARG H 180      23.598 -14.712  32.803  1.00  0.00           H  
ATOM   3380  HA  ARG H 180      23.105 -13.467  35.385  1.00  0.00           H  
ATOM   3381  HB2 ARG H 180      25.318 -14.371  34.613  1.00  0.00           H  
ATOM   3382  HB3 ARG H 180      25.370 -13.121  33.381  1.00  0.00           H  
ATOM   3383  HG2 ARG H 180      25.277 -11.352  35.193  1.00  0.00           H  
ATOM   3384  HG3 ARG H 180      25.273 -12.608  36.403  1.00  0.00           H  
ATOM   3385  HD2 ARG H 180      27.549 -11.634  36.133  1.00  0.00           H  
ATOM   3386  HD3 ARG H 180      27.563 -13.327  35.674  1.00  0.00           H  
ATOM   3387  HE  ARG H 180      27.647 -12.703  33.346  1.00  0.00           H  
ATOM   3388 HH11 ARG H 180      28.413  -8.944  34.289  1.00  0.00           H  
ATOM   3389 HH12 ARG H 180      27.771  -9.997  35.502  1.00  0.00           H  
ATOM   3390 HH21 ARG H 180      28.811  -9.714  32.208  1.00  0.00           H  
ATOM   3391 HH22 ARG H 180      28.467 -11.364  31.825  1.00  0.00           H  
ATOM   3392  N   ILE H 181      22.172 -11.268  34.667  1.00  0.00           N  
ATOM   3393  CA  ILE H 181      21.558  -9.937  34.376  1.00  0.00           C  
ATOM   3394  C   ILE H 181      22.535  -8.810  34.815  1.00  0.00           C  
ATOM   3395  O   ILE H 181      23.116  -8.914  35.874  1.00  0.00           O  
ATOM   3396  CB  ILE H 181      20.240  -9.911  35.170  1.00  0.00           C  
ATOM   3397  CG1 ILE H 181      19.393 -11.144  34.863  1.00  0.00           C  
ATOM   3398  CG2 ILE H 181      19.386  -8.689  34.905  1.00  0.00           C  
ATOM   3399  CD1 ILE H 181      19.207 -11.259  33.352  1.00  0.00           C  
ATOM   3400  H   ILE H 181      21.938 -11.703  35.536  1.00  0.00           H  
ATOM   3401  HA  ILE H 181      21.388  -9.857  33.315  1.00  0.00           H  
ATOM   3402  HB  ILE H 181      20.503  -9.924  36.220  1.00  0.00           H  
ATOM   3403 HG12 ILE H 181      19.891 -12.037  35.227  1.00  0.00           H  
ATOM   3404 HG13 ILE H 181      18.428 -11.097  35.352  1.00  0.00           H  
ATOM   3405 HG21 ILE H 181      19.124  -8.606  33.862  1.00  0.00           H  
ATOM   3406 HG22 ILE H 181      19.936  -7.802  35.186  1.00  0.00           H  
ATOM   3407 HG23 ILE H 181      18.483  -8.732  35.500  1.00  0.00           H  
ATOM   3408 HD11 ILE H 181      20.150 -11.428  32.855  1.00  0.00           H  
ATOM   3409 HD12 ILE H 181      18.732 -10.389  32.930  1.00  0.00           H  
ATOM   3410 HD13 ILE H 181      18.580 -12.114  33.145  1.00  0.00           H  
ATOM   3411  N   THR H 182      22.710  -7.762  34.034  1.00  0.00           N  
ATOM   3412  CA  THR H 182      23.621  -6.669  34.404  1.00  0.00           C  
ATOM   3413  C   THR H 182      22.763  -5.439  34.597  1.00  0.00           C  
ATOM   3414  O   THR H 182      21.547  -5.485  34.455  1.00  0.00           O  
ATOM   3415  CB  THR H 182      24.674  -6.491  33.278  1.00  0.00           C  
ATOM   3416  OG1 THR H 182      23.900  -6.123  32.147  1.00  0.00           O  
ATOM   3417  CG2 THR H 182      25.234  -7.856  32.832  1.00  0.00           C  
ATOM   3418  H   THR H 182      22.211  -7.709  33.169  1.00  0.00           H  
ATOM   3419  HA  THR H 182      24.106  -6.898  35.343  1.00  0.00           H  
ATOM   3420  HB  THR H 182      25.447  -5.767  33.496  1.00  0.00           H  
ATOM   3421  HG1 THR H 182      24.332  -5.354  31.772  1.00  0.00           H  
ATOM   3422 HG21 THR H 182      24.462  -8.515  32.456  1.00  0.00           H  
ATOM   3423 HG22 THR H 182      25.701  -8.344  33.672  1.00  0.00           H  
ATOM   3424 HG23 THR H 182      25.983  -7.718  32.068  1.00  0.00           H  
ATOM   3425  N   ASP H 183      23.421  -4.360  34.915  1.00  0.00           N  
ATOM   3426  CA  ASP H 183      22.689  -3.088  35.147  1.00  0.00           C  
ATOM   3427  C   ASP H 183      22.277  -2.467  33.848  1.00  0.00           C  
ATOM   3428  O   ASP H 183      21.455  -1.580  33.839  1.00  0.00           O  
ATOM   3429  CB  ASP H 183      23.586  -2.098  35.945  1.00  0.00           C  
ATOM   3430  CG  ASP H 183      23.737  -2.469  37.445  1.00  0.00           C  
ATOM   3431  OD1 ASP H 183      22.816  -2.986  38.053  1.00  0.00           O  
ATOM   3432  OD2 ASP H 183      24.813  -2.189  37.928  1.00  0.00           O  
ATOM   3433  H   ASP H 183      24.417  -4.388  35.003  1.00  0.00           H  
ATOM   3434  HA  ASP H 183      21.790  -3.304  35.708  1.00  0.00           H  
ATOM   3435  HB2 ASP H 183      24.568  -2.059  35.494  1.00  0.00           H  
ATOM   3436  HB3 ASP H 183      23.164  -1.107  35.900  1.00  0.00           H  
ATOM   3437  N   ASN H 184      22.828  -2.938  32.763  1.00  0.00           N  
ATOM   3438  CA  ASN H 184      22.458  -2.360  31.435  1.00  0.00           C  
ATOM   3439  C   ASN H 184      21.232  -3.021  30.863  1.00  0.00           C  
ATOM   3440  O   ASN H 184      21.012  -2.905  29.671  1.00  0.00           O  
ATOM   3441  CB  ASN H 184      23.542  -2.557  30.406  1.00  0.00           C  
ATOM   3442  CG  ASN H 184      24.782  -1.964  30.958  1.00  0.00           C  
ATOM   3443  OD1 ASN H 184      24.771  -0.839  31.395  1.00  0.00           O  
ATOM   3444  ND2 ASN H 184      25.884  -2.633  30.986  1.00  0.00           N  
ATOM   3445  H   ASN H 184      23.494  -3.682  32.820  1.00  0.00           H  
ATOM   3446  HA  ASN H 184      22.267  -1.299  31.537  1.00  0.00           H  
ATOM   3447  HB2 ASN H 184      23.669  -3.597  30.162  1.00  0.00           H  
ATOM   3448  HB3 ASN H 184      23.276  -2.018  29.507  1.00  0.00           H  
ATOM   3449 HD21 ASN H 184      26.695  -2.213  31.356  1.00  0.00           H  
ATOM   3450 HD22 ASN H 184      25.936  -3.546  30.646  1.00  0.00           H  
ATOM   3451  N   MET H 185      20.459  -3.681  31.668  1.00  0.00           N  
ATOM   3452  CA  MET H 185      19.252  -4.336  31.158  1.00  0.00           C  
ATOM   3453  C   MET H 185      18.174  -4.182  32.208  1.00  0.00           C  
ATOM   3454  O   MET H 185      18.502  -3.887  33.335  1.00  0.00           O  
ATOM   3455  CB  MET H 185      19.347  -5.887  31.036  1.00  0.00           C  
ATOM   3456  CG  MET H 185      20.566  -6.483  30.408  1.00  0.00           C  
ATOM   3457  SD  MET H 185      20.702  -8.255  30.803  1.00  0.00           S  
ATOM   3458  CE  MET H 185      22.345  -8.464  30.097  1.00  0.00           C  
ATOM   3459  H   MET H 185      20.687  -3.743  32.640  1.00  0.00           H  
ATOM   3460  HA  MET H 185      18.932  -3.858  30.249  1.00  0.00           H  
ATOM   3461  HB2 MET H 185      19.313  -6.297  32.038  1.00  0.00           H  
ATOM   3462  HB3 MET H 185      18.471  -6.239  30.512  1.00  0.00           H  
ATOM   3463  HG2 MET H 185      20.504  -6.357  29.337  1.00  0.00           H  
ATOM   3464  HG3 MET H 185      21.442  -5.964  30.768  1.00  0.00           H  
ATOM   3465  HE1 MET H 185      22.663  -7.547  29.631  1.00  0.00           H  
ATOM   3466  HE2 MET H 185      22.302  -9.245  29.352  1.00  0.00           H  
ATOM   3467  HE3 MET H 185      23.026  -8.725  30.890  1.00  0.00           H  
ATOM   3468  N   PHE H 186      16.933  -4.372  31.823  1.00  0.00           N  
ATOM   3469  CA  PHE H 186      15.823  -4.303  32.808  1.00  0.00           C  
ATOM   3470  C   PHE H 186      14.834  -5.276  32.191  1.00  0.00           C  
ATOM   3471  O   PHE H 186      15.001  -5.588  31.026  1.00  0.00           O  
ATOM   3472  CB  PHE H 186      15.161  -2.874  32.959  1.00  0.00           C  
ATOM   3473  CG  PHE H 186      14.516  -2.194  31.736  1.00  0.00           C  
ATOM   3474  CD1 PHE H 186      13.206  -2.452  31.438  1.00  0.00           C  
ATOM   3475  CD2 PHE H 186      15.218  -1.291  30.947  1.00  0.00           C  
ATOM   3476  CE1 PHE H 186      12.582  -1.825  30.376  1.00  0.00           C  
ATOM   3477  CE2 PHE H 186      14.596  -0.667  29.893  1.00  0.00           C  
ATOM   3478  CZ  PHE H 186      13.275  -0.923  29.595  1.00  0.00           C  
ATOM   3479  H   PHE H 186      16.734  -4.564  30.862  1.00  0.00           H  
ATOM   3480  HA  PHE H 186      16.164  -4.697  33.754  1.00  0.00           H  
ATOM   3481  HB2 PHE H 186      14.394  -2.967  33.719  1.00  0.00           H  
ATOM   3482  HB3 PHE H 186      15.915  -2.211  33.356  1.00  0.00           H  
ATOM   3483  HD1 PHE H 186      12.642  -3.154  32.040  1.00  0.00           H  
ATOM   3484  HD2 PHE H 186      16.257  -1.077  31.152  1.00  0.00           H  
ATOM   3485  HE1 PHE H 186      11.547  -2.047  30.158  1.00  0.00           H  
ATOM   3486  HE2 PHE H 186      15.157   0.033  29.291  1.00  0.00           H  
ATOM   3487  HZ  PHE H 186      12.777  -0.439  28.769  1.00  0.00           H  
ATOM   3488  N   CYS H 187      13.835  -5.758  32.895  1.00  0.00           N  
ATOM   3489  CA  CYS H 187      12.852  -6.719  32.285  1.00  0.00           C  
ATOM   3490  C   CYS H 187      11.450  -6.166  32.517  1.00  0.00           C  
ATOM   3491  O   CYS H 187      11.185  -5.338  33.377  1.00  0.00           O  
ATOM   3492  CB  CYS H 187      12.977  -8.164  32.927  1.00  0.00           C  
ATOM   3493  SG  CYS H 187      12.141  -8.715  34.431  1.00  0.00           S  
ATOM   3494  H   CYS H 187      13.727  -5.482  33.850  1.00  0.00           H  
ATOM   3495  HA  CYS H 187      13.040  -6.765  31.224  1.00  0.00           H  
ATOM   3496  HB2 CYS H 187      12.660  -8.846  32.152  1.00  0.00           H  
ATOM   3497  HB3 CYS H 187      14.026  -8.363  33.080  1.00  0.00           H  
ATOM   3498  N   ALA H 188      10.555  -6.647  31.724  1.00  0.00           N  
ATOM   3499  CA  ALA H 188       9.149  -6.176  31.841  1.00  0.00           C  
ATOM   3500  C   ALA H 188       8.243  -7.307  31.468  1.00  0.00           C  
ATOM   3501  O   ALA H 188       8.686  -8.174  30.757  1.00  0.00           O  
ATOM   3502  CB  ALA H 188       8.930  -5.008  30.873  1.00  0.00           C  
ATOM   3503  H   ALA H 188      10.803  -7.330  31.037  1.00  0.00           H  
ATOM   3504  HA  ALA H 188       8.964  -5.886  32.867  1.00  0.00           H  
ATOM   3505  HB1 ALA H 188       9.124  -5.320  29.856  1.00  0.00           H  
ATOM   3506  HB2 ALA H 188       9.605  -4.194  31.107  1.00  0.00           H  
ATOM   3507  HB3 ALA H 188       7.914  -4.652  30.953  1.00  0.00           H  
ATOM   3508  N   GLY H 189       7.029  -7.282  31.913  1.00  0.00           N  
ATOM   3509  CA  GLY H 189       6.035  -8.332  31.609  1.00  0.00           C  
ATOM   3510  C   GLY H 189       5.171  -8.517  32.845  1.00  0.00           C  
ATOM   3511  O   GLY H 189       5.493  -8.004  33.897  1.00  0.00           O  
ATOM   3512  H   GLY H 189       6.750  -6.515  32.491  1.00  0.00           H  
ATOM   3513  HA2 GLY H 189       5.416  -8.015  30.789  1.00  0.00           H  
ATOM   3514  HA3 GLY H 189       6.548  -9.250  31.375  1.00  0.00           H  
ATOM   3515  N   TYR H 190A      4.113  -9.247  32.674  1.00  0.00           N  
ATOM   3516  CA  TYR H 190A      3.163  -9.530  33.782  1.00  0.00           C  
ATOM   3517  C   TYR H 190A      3.593 -10.834  34.469  1.00  0.00           C  
ATOM   3518  O   TYR H 190A      4.170 -11.718  33.845  1.00  0.00           O  
ATOM   3519  CB  TYR H 190A      1.764  -9.734  33.221  1.00  0.00           C  
ATOM   3520  CG  TYR H 190A      1.152  -8.432  32.721  1.00  0.00           C  
ATOM   3521  CD1 TYR H 190A      0.640  -7.527  33.622  1.00  0.00           C  
ATOM   3522  CD2 TYR H 190A      1.102  -8.133  31.381  1.00  0.00           C  
ATOM   3523  CE1 TYR H 190A      0.091  -6.348  33.196  1.00  0.00           C  
ATOM   3524  CE2 TYR H 190A      0.553  -6.953  30.951  1.00  0.00           C  
ATOM   3525  CZ  TYR H 190A      0.049  -6.060  31.865  1.00  0.00           C  
ATOM   3526  OH  TYR H 190A     -0.482  -4.873  31.441  1.00  0.00           O  
ATOM   3527  H   TYR H 190A      3.930  -9.631  31.769  1.00  0.00           H  
ATOM   3528  HA  TYR H 190A      3.198  -8.712  34.488  1.00  0.00           H  
ATOM   3529  HB2 TYR H 190A      1.817 -10.432  32.395  1.00  0.00           H  
ATOM   3530  HB3 TYR H 190A      1.123 -10.164  33.973  1.00  0.00           H  
ATOM   3531  HD1 TYR H 190A      0.661  -7.740  34.680  1.00  0.00           H  
ATOM   3532  HD2 TYR H 190A      1.495  -8.825  30.651  1.00  0.00           H  
ATOM   3533  HE1 TYR H 190A     -0.303  -5.660  33.931  1.00  0.00           H  
ATOM   3534  HE2 TYR H 190A      0.520  -6.737  29.894  1.00  0.00           H  
ATOM   3535  HH  TYR H 190A     -1.127  -4.554  32.082  1.00  0.00           H  
ATOM   3536  N   LYS H 191       3.291 -10.898  35.738  1.00  0.00           N  
ATOM   3537  CA  LYS H 191       3.615 -12.085  36.592  1.00  0.00           C  
ATOM   3538  C   LYS H 191       2.544 -13.132  36.198  1.00  0.00           C  
ATOM   3539  O   LYS H 191       1.467 -12.739  35.774  1.00  0.00           O  
ATOM   3540  CB  LYS H 191       3.436 -11.756  38.096  1.00  0.00           C  
ATOM   3541  CG  LYS H 191       4.106 -10.427  38.553  1.00  0.00           C  
ATOM   3542  CD  LYS H 191       5.628 -10.534  38.789  1.00  0.00           C  
ATOM   3543  CE  LYS H 191       6.151  -9.180  39.346  1.00  0.00           C  
ATOM   3544  NZ  LYS H 191       5.571  -8.854  40.688  1.00  0.00           N  
ATOM   3545  H   LYS H 191       2.823 -10.120  36.158  1.00  0.00           H  
ATOM   3546  HA  LYS H 191       4.604 -12.442  36.348  1.00  0.00           H  
ATOM   3547  HB2 LYS H 191       2.383 -11.714  38.321  1.00  0.00           H  
ATOM   3548  HB3 LYS H 191       3.858 -12.567  38.673  1.00  0.00           H  
ATOM   3549  HG2 LYS H 191       3.917  -9.638  37.841  1.00  0.00           H  
ATOM   3550  HG3 LYS H 191       3.655 -10.121  39.487  1.00  0.00           H  
ATOM   3551  HD2 LYS H 191       5.861 -11.315  39.498  1.00  0.00           H  
ATOM   3552  HD3 LYS H 191       6.147 -10.719  37.864  1.00  0.00           H  
ATOM   3553  HE2 LYS H 191       7.221  -9.218  39.462  1.00  0.00           H  
ATOM   3554  HE3 LYS H 191       5.910  -8.370  38.670  1.00  0.00           H  
ATOM   3555  HZ1 LYS H 191       4.925  -9.613  40.988  1.00  0.00           H  
ATOM   3556  HZ2 LYS H 191       5.051  -7.955  40.633  1.00  0.00           H  
ATOM   3557  HZ3 LYS H 191       6.337  -8.758  41.384  1.00  0.00           H  
ATOM   3558  N   PRO H 192       2.820 -14.409  36.355  1.00  0.00           N  
ATOM   3559  CA  PRO H 192       1.829 -15.487  36.005  1.00  0.00           C  
ATOM   3560  C   PRO H 192       0.493 -15.175  36.717  1.00  0.00           C  
ATOM   3561  O   PRO H 192      -0.607 -15.380  36.257  1.00  0.00           O  
ATOM   3562  CB  PRO H 192       2.515 -16.758  36.484  1.00  0.00           C  
ATOM   3563  CG  PRO H 192       4.027 -16.421  36.382  1.00  0.00           C  
ATOM   3564  CD  PRO H 192       4.100 -14.980  36.883  1.00  0.00           C  
ATOM   3565  HA  PRO H 192       1.655 -15.498  34.938  1.00  0.00           H  
ATOM   3566  HB2 PRO H 192       2.231 -17.002  37.499  1.00  0.00           H  
ATOM   3567  HB3 PRO H 192       2.245 -17.576  35.835  1.00  0.00           H  
ATOM   3568  HG2 PRO H 192       4.624 -17.060  37.021  1.00  0.00           H  
ATOM   3569  HG3 PRO H 192       4.378 -16.490  35.374  1.00  0.00           H  
ATOM   3570  HD2 PRO H 192       4.127 -14.937  37.964  1.00  0.00           H  
ATOM   3571  HD3 PRO H 192       4.963 -14.475  36.473  1.00  0.00           H  
ATOM   3572  N   ASP H 192A      0.754 -14.665  37.883  1.00  0.00           N  
ATOM   3573  CA  ASP H 192A     -0.246 -14.223  38.901  1.00  0.00           C  
ATOM   3574  C   ASP H 192A     -1.183 -13.114  38.428  1.00  0.00           C  
ATOM   3575  O   ASP H 192A     -2.335 -13.097  38.796  1.00  0.00           O  
ATOM   3576  CB  ASP H 192A      0.541 -13.721  40.154  1.00  0.00           C  
ATOM   3577  CG  ASP H 192A     -0.289 -13.609  41.441  1.00  0.00           C  
ATOM   3578  OD1 ASP H 192A     -1.434 -13.200  41.365  1.00  0.00           O  
ATOM   3579  OD2 ASP H 192A      0.300 -13.940  42.459  1.00  0.00           O  
ATOM   3580  H   ASP H 192A      1.719 -14.558  38.123  1.00  0.00           H  
ATOM   3581  HA  ASP H 192A     -0.854 -15.076  39.173  1.00  0.00           H  
ATOM   3582  HB2 ASP H 192A      1.381 -14.374  40.347  1.00  0.00           H  
ATOM   3583  HB3 ASP H 192A      0.931 -12.734  39.954  1.00  0.00           H  
ATOM   3584  N   GLU H 192B     -0.693 -12.215  37.619  1.00  0.00           N  
ATOM   3585  CA  GLU H 192B     -1.577 -11.091  37.166  1.00  0.00           C  
ATOM   3586  C   GLU H 192B     -2.623 -11.318  36.100  1.00  0.00           C  
ATOM   3587  O   GLU H 192B     -3.333 -10.386  35.777  1.00  0.00           O  
ATOM   3588  CB  GLU H 192B     -0.666  -9.935  36.716  1.00  0.00           C  
ATOM   3589  CG  GLU H 192B      0.188  -9.476  37.918  1.00  0.00           C  
ATOM   3590  CD  GLU H 192B      1.122  -8.326  37.511  1.00  0.00           C  
ATOM   3591  OE1 GLU H 192B      1.898  -8.545  36.610  1.00  0.00           O  
ATOM   3592  OE2 GLU H 192B      1.020  -7.282  38.127  1.00  0.00           O  
ATOM   3593  H   GLU H 192B      0.255 -12.274  37.307  1.00  0.00           H  
ATOM   3594  HA  GLU H 192B     -2.128 -10.754  38.035  1.00  0.00           H  
ATOM   3595  HB2 GLU H 192B     -0.045 -10.259  35.895  1.00  0.00           H  
ATOM   3596  HB3 GLU H 192B     -1.289  -9.117  36.377  1.00  0.00           H  
ATOM   3597  HG2 GLU H 192B     -0.461  -9.133  38.714  1.00  0.00           H  
ATOM   3598  HG3 GLU H 192B      0.792 -10.282  38.302  1.00  0.00           H  
ATOM   3599  N   GLY H 192C     -2.715 -12.500  35.587  1.00  0.00           N  
ATOM   3600  CA  GLY H 192C     -3.740 -12.745  34.531  1.00  0.00           C  
ATOM   3601  C   GLY H 192C     -3.816 -11.692  33.396  1.00  0.00           C  
ATOM   3602  O   GLY H 192C     -4.882 -11.215  33.080  1.00  0.00           O  
ATOM   3603  H   GLY H 192C     -2.111 -13.236  35.892  1.00  0.00           H  
ATOM   3604  HA2 GLY H 192C     -3.552 -13.713  34.094  1.00  0.00           H  
ATOM   3605  HA3 GLY H 192C     -4.706 -12.772  35.014  1.00  0.00           H  
ATOM   3606  N   LYS H 192D     -2.693 -11.353  32.827  1.00  0.00           N  
ATOM   3607  CA  LYS H 192D     -2.572 -10.375  31.703  1.00  0.00           C  
ATOM   3608  C   LYS H 192D     -1.351 -10.961  31.032  1.00  0.00           C  
ATOM   3609  O   LYS H 192D     -0.487 -11.490  31.709  1.00  0.00           O  
ATOM   3610  CB  LYS H 192D     -2.300  -8.966  32.214  1.00  0.00           C  
ATOM   3611  CG  LYS H 192D     -3.574  -8.122  32.023  1.00  0.00           C  
ATOM   3612  CD  LYS H 192D     -3.429  -6.765  32.743  1.00  0.00           C  
ATOM   3613  CE  LYS H 192D     -4.633  -5.835  32.436  1.00  0.00           C  
ATOM   3614  NZ  LYS H 192D     -4.574  -5.330  31.029  1.00  0.00           N  
ATOM   3615  H   LYS H 192D     -1.853 -11.777  33.166  1.00  0.00           H  
ATOM   3616  HA  LYS H 192D     -3.430 -10.456  31.052  1.00  0.00           H  
ATOM   3617  HB2 LYS H 192D     -2.017  -9.005  33.254  1.00  0.00           H  
ATOM   3618  HB3 LYS H 192D     -1.493  -8.534  31.642  1.00  0.00           H  
ATOM   3619  HG2 LYS H 192D     -3.753  -7.964  30.967  1.00  0.00           H  
ATOM   3620  HG3 LYS H 192D     -4.414  -8.666  32.439  1.00  0.00           H  
ATOM   3621  HD2 LYS H 192D     -3.378  -6.939  33.810  1.00  0.00           H  
ATOM   3622  HD3 LYS H 192D     -2.522  -6.284  32.419  1.00  0.00           H  
ATOM   3623  HE2 LYS H 192D     -5.566  -6.367  32.567  1.00  0.00           H  
ATOM   3624  HE3 LYS H 192D     -4.629  -4.985  33.102  1.00  0.00           H  
ATOM   3625  HZ1 LYS H 192D     -3.738  -5.724  30.551  1.00  0.00           H  
ATOM   3626  HZ2 LYS H 192D     -4.505  -4.291  31.039  1.00  0.00           H  
ATOM   3627  HZ3 LYS H 192D     -5.433  -5.611  30.517  1.00  0.00           H  
ATOM   3628  N   ARG H 193      -1.256 -10.888  29.752  1.00  0.00           N  
ATOM   3629  CA  ARG H 193      -0.075 -11.463  29.058  1.00  0.00           C  
ATOM   3630  C   ARG H 193       0.476 -10.407  28.126  1.00  0.00           C  
ATOM   3631  O   ARG H 193       0.023  -9.294  28.083  1.00  0.00           O  
ATOM   3632  CB  ARG H 193      -0.452 -12.655  28.150  1.00  0.00           C  
ATOM   3633  CG  ARG H 193      -1.608 -13.530  28.612  1.00  0.00           C  
ATOM   3634  CD  ARG H 193      -1.141 -14.644  29.489  1.00  0.00           C  
ATOM   3635  NE  ARG H 193      -0.210 -15.484  28.674  1.00  0.00           N  
ATOM   3636  CZ  ARG H 193       0.461 -16.417  29.290  1.00  0.00           C  
ATOM   3637  NH1 ARG H 193      -0.102 -16.965  30.329  1.00  0.00           N  
ATOM   3638  NH2 ARG H 193       1.641 -16.764  28.860  1.00  0.00           N  
ATOM   3639  H   ARG H 193      -1.978 -10.443  29.223  1.00  0.00           H  
ATOM   3640  HA  ARG H 193       0.693 -11.706  29.781  1.00  0.00           H  
ATOM   3641  HB2 ARG H 193      -0.727 -12.262  27.181  1.00  0.00           H  
ATOM   3642  HB3 ARG H 193       0.428 -13.258  28.028  1.00  0.00           H  
ATOM   3643  HG2 ARG H 193      -2.352 -12.943  29.132  1.00  0.00           H  
ATOM   3644  HG3 ARG H 193      -2.083 -13.978  27.750  1.00  0.00           H  
ATOM   3645  HD2 ARG H 193      -0.635 -14.280  30.377  1.00  0.00           H  
ATOM   3646  HD3 ARG H 193      -1.980 -15.258  29.791  1.00  0.00           H  
ATOM   3647  HE  ARG H 193      -0.110 -15.335  27.712  1.00  0.00           H  
ATOM   3648 HH11 ARG H 193      -1.004 -16.660  30.637  1.00  0.00           H  
ATOM   3649 HH12 ARG H 193       0.368 -17.694  30.820  1.00  0.00           H  
ATOM   3650 HH21 ARG H 193       2.153 -17.482  29.329  1.00  0.00           H  
ATOM   3651 HH22 ARG H 193       2.034 -16.310  28.062  1.00  0.00           H  
ATOM   3652  N   GLY H 194       1.445 -10.813  27.377  1.00  0.00           N  
ATOM   3653  CA  GLY H 194       2.078  -9.927  26.408  1.00  0.00           C  
ATOM   3654  C   GLY H 194       3.529 -10.060  26.449  1.00  0.00           C  
ATOM   3655  O   GLY H 194       4.037 -10.363  27.507  1.00  0.00           O  
ATOM   3656  H   GLY H 194       1.769 -11.755  27.463  1.00  0.00           H  
ATOM   3657  HA2 GLY H 194       1.699 -10.158  25.438  1.00  0.00           H  
ATOM   3658  HA3 GLY H 194       1.819  -8.909  26.657  1.00  0.00           H  
ATOM   3659  N   ASP H 195       4.148  -9.849  25.317  1.00  0.00           N  
ATOM   3660  CA  ASP H 195       5.616  -9.935  25.231  1.00  0.00           C  
ATOM   3661  C   ASP H 195       6.026  -9.609  23.782  1.00  0.00           C  
ATOM   3662  O   ASP H 195       5.229  -9.563  22.862  1.00  0.00           O  
ATOM   3663  CB  ASP H 195       6.088 -11.373  25.617  1.00  0.00           C  
ATOM   3664  CG  ASP H 195       7.652 -11.532  25.803  1.00  0.00           C  
ATOM   3665  OD1 ASP H 195       8.348 -10.549  25.995  1.00  0.00           O  
ATOM   3666  OD2 ASP H 195       8.117 -12.664  25.754  1.00  0.00           O  
ATOM   3667  H   ASP H 195       3.618  -9.626  24.499  1.00  0.00           H  
ATOM   3668  HA  ASP H 195       6.030  -9.197  25.899  1.00  0.00           H  
ATOM   3669  HB2 ASP H 195       5.614 -11.675  26.536  1.00  0.00           H  
ATOM   3670  HB3 ASP H 195       5.769 -12.039  24.828  1.00  0.00           H  
ATOM   3671  N   ALA H 196       7.295  -9.379  23.636  1.00  0.00           N  
ATOM   3672  CA  ALA H 196       7.901  -9.077  22.335  1.00  0.00           C  
ATOM   3673  C   ALA H 196       8.229 -10.507  21.911  1.00  0.00           C  
ATOM   3674  O   ALA H 196       8.063 -11.447  22.664  1.00  0.00           O  
ATOM   3675  CB  ALA H 196       9.224  -8.295  22.466  1.00  0.00           C  
ATOM   3676  H   ALA H 196       7.884  -9.409  24.444  1.00  0.00           H  
ATOM   3677  HA  ALA H 196       7.176  -8.637  21.678  1.00  0.00           H  
ATOM   3678  HB1 ALA H 196       9.935  -8.847  23.058  1.00  0.00           H  
ATOM   3679  HB2 ALA H 196       9.064  -7.332  22.929  1.00  0.00           H  
ATOM   3680  HB3 ALA H 196       9.659  -8.144  21.493  1.00  0.00           H  
ATOM   3681  N   CYS H 197       8.699 -10.668  20.729  1.00  0.00           N  
ATOM   3682  CA  CYS H 197       9.041 -12.032  20.250  1.00  0.00           C  
ATOM   3683  C   CYS H 197       9.926 -11.790  19.053  1.00  0.00           C  
ATOM   3684  O   CYS H 197      10.159 -10.645  18.681  1.00  0.00           O  
ATOM   3685  CB  CYS H 197       7.752 -12.809  19.837  1.00  0.00           C  
ATOM   3686  SG  CYS H 197       7.918 -14.604  19.600  1.00  0.00           S  
ATOM   3687  H   CYS H 197       8.835  -9.878  20.131  1.00  0.00           H  
ATOM   3688  HA  CYS H 197       9.594 -12.561  21.013  1.00  0.00           H  
ATOM   3689  HB2 CYS H 197       7.001 -12.666  20.599  1.00  0.00           H  
ATOM   3690  HB3 CYS H 197       7.373 -12.406  18.911  1.00  0.00           H  
ATOM   3691  N   GLU H 198      10.363 -12.890  18.513  1.00  0.00           N  
ATOM   3692  CA  GLU H 198      11.253 -12.902  17.314  1.00  0.00           C  
ATOM   3693  C   GLU H 198      10.770 -11.918  16.241  1.00  0.00           C  
ATOM   3694  O   GLU H 198       9.623 -11.999  15.841  1.00  0.00           O  
ATOM   3695  CB  GLU H 198      11.281 -14.311  16.647  1.00  0.00           C  
ATOM   3696  CG  GLU H 198      12.674 -14.987  16.757  1.00  0.00           C  
ATOM   3697  CD  GLU H 198      12.961 -15.698  15.420  1.00  0.00           C  
ATOM   3698  OE1 GLU H 198      13.372 -14.987  14.515  1.00  0.00           O  
ATOM   3699  OE2 GLU H 198      12.747 -16.900  15.379  1.00  0.00           O  
ATOM   3700  H   GLU H 198      10.092 -13.763  18.917  1.00  0.00           H  
ATOM   3701  HA  GLU H 198      12.232 -12.590  17.651  1.00  0.00           H  
ATOM   3702  HB2 GLU H 198      10.544 -14.942  17.120  1.00  0.00           H  
ATOM   3703  HB3 GLU H 198      10.992 -14.226  15.606  1.00  0.00           H  
ATOM   3704  HG2 GLU H 198      13.458 -14.264  16.940  1.00  0.00           H  
ATOM   3705  HG3 GLU H 198      12.677 -15.716  17.556  1.00  0.00           H  
ATOM   3706  N   GLY H 199      11.633 -11.038  15.805  1.00  0.00           N  
ATOM   3707  CA  GLY H 199      11.247 -10.047  14.756  1.00  0.00           C  
ATOM   3708  C   GLY H 199      11.057  -8.661  15.339  1.00  0.00           C  
ATOM   3709  O   GLY H 199      11.125  -7.696  14.606  1.00  0.00           O  
ATOM   3710  H   GLY H 199      12.561 -11.028  16.178  1.00  0.00           H  
ATOM   3711  HA2 GLY H 199      12.042  -9.995  14.028  1.00  0.00           H  
ATOM   3712  HA3 GLY H 199      10.336 -10.360  14.266  1.00  0.00           H  
ATOM   3713  N   ASP H 200      10.832  -8.606  16.634  1.00  0.00           N  
ATOM   3714  CA  ASP H 200      10.613  -7.323  17.367  1.00  0.00           C  
ATOM   3715  C   ASP H 200      11.894  -6.742  17.923  1.00  0.00           C  
ATOM   3716  O   ASP H 200      11.935  -5.599  18.336  1.00  0.00           O  
ATOM   3717  CB  ASP H 200       9.659  -7.527  18.539  1.00  0.00           C  
ATOM   3718  CG  ASP H 200       8.244  -7.966  18.079  1.00  0.00           C  
ATOM   3719  OD1 ASP H 200       7.729  -7.362  17.158  1.00  0.00           O  
ATOM   3720  OD2 ASP H 200       7.717  -8.880  18.677  1.00  0.00           O  
ATOM   3721  H   ASP H 200      10.806  -9.462  17.151  1.00  0.00           H  
ATOM   3722  HA  ASP H 200      10.186  -6.607  16.681  1.00  0.00           H  
ATOM   3723  HB2 ASP H 200      10.081  -8.259  19.209  1.00  0.00           H  
ATOM   3724  HB3 ASP H 200       9.569  -6.594  19.080  1.00  0.00           H  
ATOM   3725  N   SER H 201      12.896  -7.546  17.924  1.00  0.00           N  
ATOM   3726  CA  SER H 201      14.235  -7.172  18.423  1.00  0.00           C  
ATOM   3727  C   SER H 201      14.691  -5.850  17.842  1.00  0.00           C  
ATOM   3728  O   SER H 201      14.381  -5.580  16.708  1.00  0.00           O  
ATOM   3729  CB  SER H 201      15.177  -8.308  18.041  1.00  0.00           C  
ATOM   3730  OG  SER H 201      14.317  -9.447  18.204  1.00  0.00           O  
ATOM   3731  H   SER H 201      12.763  -8.471  17.569  1.00  0.00           H  
ATOM   3732  HA  SER H 201      14.182  -7.081  19.495  1.00  0.00           H  
ATOM   3733  HB2 SER H 201      15.551  -8.221  17.028  1.00  0.00           H  
ATOM   3734  HB3 SER H 201      16.003  -8.363  18.733  1.00  0.00           H  
ATOM   3735  N   GLY H 202      15.377  -5.050  18.601  1.00  0.00           N  
ATOM   3736  CA  GLY H 202      15.858  -3.728  18.064  1.00  0.00           C  
ATOM   3737  C   GLY H 202      14.896  -2.621  18.194  1.00  0.00           C  
ATOM   3738  O   GLY H 202      15.258  -1.463  18.094  1.00  0.00           O  
ATOM   3739  H   GLY H 202      15.586  -5.312  19.543  1.00  0.00           H  
ATOM   3740  HA2 GLY H 202      16.766  -3.442  18.575  1.00  0.00           H  
ATOM   3741  HA3 GLY H 202      16.092  -3.833  17.012  1.00  0.00           H  
ATOM   3742  N   GLY H 203      13.693  -2.954  18.417  1.00  0.00           N  
ATOM   3743  CA  GLY H 203      12.693  -1.889  18.537  1.00  0.00           C  
ATOM   3744  C   GLY H 203      12.581  -1.288  19.892  1.00  0.00           C  
ATOM   3745  O   GLY H 203      13.194  -1.669  20.865  1.00  0.00           O  
ATOM   3746  H   GLY H 203      13.434  -3.916  18.508  1.00  0.00           H  
ATOM   3747  HA2 GLY H 203      12.935  -1.121  17.823  1.00  0.00           H  
ATOM   3748  HA3 GLY H 203      11.734  -2.310  18.281  1.00  0.00           H  
ATOM   3749  N   PRO H 204      11.755  -0.281  19.948  1.00  0.00           N  
ATOM   3750  CA  PRO H 204      11.610   0.531  21.180  1.00  0.00           C  
ATOM   3751  C   PRO H 204      10.617   0.143  22.272  1.00  0.00           C  
ATOM   3752  O   PRO H 204       9.547  -0.397  22.002  1.00  0.00           O  
ATOM   3753  CB  PRO H 204      11.315   1.929  20.570  1.00  0.00           C  
ATOM   3754  CG  PRO H 204      10.333   1.582  19.422  1.00  0.00           C  
ATOM   3755  CD  PRO H 204      10.919   0.245  18.830  1.00  0.00           C  
ATOM   3756  HA  PRO H 204      12.587   0.564  21.647  1.00  0.00           H  
ATOM   3757  HB2 PRO H 204      10.840   2.584  21.290  1.00  0.00           H  
ATOM   3758  HB3 PRO H 204      12.224   2.383  20.201  1.00  0.00           H  
ATOM   3759  HG2 PRO H 204       9.322   1.456  19.789  1.00  0.00           H  
ATOM   3760  HG3 PRO H 204      10.354   2.349  18.662  1.00  0.00           H  
ATOM   3761  HD2 PRO H 204      10.119  -0.447  18.606  1.00  0.00           H  
ATOM   3762  HD3 PRO H 204      11.535   0.429  17.959  1.00  0.00           H  
ATOM   3763  N   PHE H 205      10.988   0.444  23.490  1.00  0.00           N  
ATOM   3764  CA  PHE H 205      10.130   0.174  24.663  1.00  0.00           C  
ATOM   3765  C   PHE H 205      10.011   1.719  24.998  1.00  0.00           C  
ATOM   3766  O   PHE H 205      11.010   2.375  25.244  1.00  0.00           O  
ATOM   3767  CB  PHE H 205      10.911  -0.698  25.760  1.00  0.00           C  
ATOM   3768  CG  PHE H 205      10.118  -0.727  27.078  1.00  0.00           C  
ATOM   3769  CD1 PHE H 205      10.263   0.274  28.037  1.00  0.00           C  
ATOM   3770  CD2 PHE H 205       9.226  -1.737  27.325  1.00  0.00           C  
ATOM   3771  CE1 PHE H 205       9.532   0.267  29.215  1.00  0.00           C  
ATOM   3772  CE2 PHE H 205       8.500  -1.743  28.492  1.00  0.00           C  
ATOM   3773  CZ  PHE H 205       8.644  -0.750  29.441  1.00  0.00           C  
ATOM   3774  H   PHE H 205      11.881   0.871  23.632  1.00  0.00           H  
ATOM   3775  HA  PHE H 205       9.173  -0.215  24.347  1.00  0.00           H  
ATOM   3776  HB2 PHE H 205      11.037  -1.707  25.399  1.00  0.00           H  
ATOM   3777  HB3 PHE H 205      11.886  -0.273  25.953  1.00  0.00           H  
ATOM   3778  HD1 PHE H 205      10.959   1.078  27.865  1.00  0.00           H  
ATOM   3779  HD2 PHE H 205       9.093  -2.536  26.614  1.00  0.00           H  
ATOM   3780  HE1 PHE H 205       9.651   1.051  29.952  1.00  0.00           H  
ATOM   3781  HE2 PHE H 205       7.797  -2.547  28.664  1.00  0.00           H  
ATOM   3782  HZ  PHE H 205       8.064  -0.772  30.354  1.00  0.00           H  
ATOM   3783  N   VAL H 206       8.838   2.306  24.995  1.00  0.00           N  
ATOM   3784  CA  VAL H 206       8.780   3.746  25.301  1.00  0.00           C  
ATOM   3785  C   VAL H 206       7.828   4.040  26.399  1.00  0.00           C  
ATOM   3786  O   VAL H 206       6.976   3.234  26.664  1.00  0.00           O  
ATOM   3787  CB  VAL H 206       8.365   4.508  24.019  1.00  0.00           C  
ATOM   3788  CG1 VAL H 206       9.291   4.359  22.794  1.00  0.00           C  
ATOM   3789  CG2 VAL H 206       6.986   4.122  23.478  1.00  0.00           C  
ATOM   3790  H   VAL H 206       8.006   1.790  24.791  1.00  0.00           H  
ATOM   3791  HA  VAL H 206       9.742   4.092  25.641  1.00  0.00           H  
ATOM   3792  HB  VAL H 206       8.339   5.564  24.284  1.00  0.00           H  
ATOM   3793 HG11 VAL H 206       9.296   3.307  22.548  1.00  0.00           H  
ATOM   3794 HG12 VAL H 206      10.293   4.687  23.022  1.00  0.00           H  
ATOM   3795 HG13 VAL H 206       8.920   4.919  21.952  1.00  0.00           H  
ATOM   3796 HG21 VAL H 206       6.231   4.309  24.232  1.00  0.00           H  
ATOM   3797 HG22 VAL H 206       6.968   3.075  23.213  1.00  0.00           H  
ATOM   3798 HG23 VAL H 206       6.748   4.712  22.606  1.00  0.00           H  
ATOM   3799  N   MET H 207       7.967   5.163  27.024  1.00  0.00           N  
ATOM   3800  CA  MET H 207       7.075   5.579  28.123  1.00  0.00           C  
ATOM   3801  C   MET H 207       6.698   7.022  27.805  1.00  0.00           C  
ATOM   3802  O   MET H 207       7.440   7.714  27.143  1.00  0.00           O  
ATOM   3803  CB  MET H 207       7.796   5.522  29.440  1.00  0.00           C  
ATOM   3804  CG  MET H 207       8.105   4.085  29.797  1.00  0.00           C  
ATOM   3805  SD  MET H 207       9.039   3.888  31.326  1.00  0.00           S  
ATOM   3806  CE  MET H 207       7.604   3.695  32.399  1.00  0.00           C  
ATOM   3807  H   MET H 207       8.710   5.775  26.751  1.00  0.00           H  
ATOM   3808  HA  MET H 207       6.177   4.972  28.120  1.00  0.00           H  
ATOM   3809  HB2 MET H 207       8.703   6.104  29.406  1.00  0.00           H  
ATOM   3810  HB3 MET H 207       7.144   5.934  30.197  1.00  0.00           H  
ATOM   3811  HG2 MET H 207       7.185   3.521  29.871  1.00  0.00           H  
ATOM   3812  HG3 MET H 207       8.692   3.654  28.996  1.00  0.00           H  
ATOM   3813  HE1 MET H 207       6.706   4.044  31.918  1.00  0.00           H  
ATOM   3814  HE2 MET H 207       7.746   4.301  33.283  1.00  0.00           H  
ATOM   3815  HE3 MET H 207       7.493   2.659  32.688  1.00  0.00           H  
ATOM   3816  N   LYS H 208       5.584   7.449  28.304  1.00  0.00           N  
ATOM   3817  CA  LYS H 208       5.101   8.840  28.049  1.00  0.00           C  
ATOM   3818  C   LYS H 208       5.261   9.616  29.356  1.00  0.00           C  
ATOM   3819  O   LYS H 208       4.716   9.223  30.374  1.00  0.00           O  
ATOM   3820  CB  LYS H 208       3.648   8.774  27.651  1.00  0.00           C  
ATOM   3821  CG  LYS H 208       3.187  10.193  27.224  1.00  0.00           C  
ATOM   3822  CD  LYS H 208       1.813  10.185  26.630  1.00  0.00           C  
ATOM   3823  CE  LYS H 208       1.463  11.679  26.398  1.00  0.00           C  
ATOM   3824  NZ  LYS H 208       0.225  11.816  25.582  1.00  0.00           N  
ATOM   3825  H   LYS H 208       5.035   6.836  28.872  1.00  0.00           H  
ATOM   3826  HA  LYS H 208       5.689   9.297  27.267  1.00  0.00           H  
ATOM   3827  HB2 LYS H 208       3.517   8.081  26.831  1.00  0.00           H  
ATOM   3828  HB3 LYS H 208       3.061   8.436  28.495  1.00  0.00           H  
ATOM   3829  HG2 LYS H 208       3.200  10.839  28.091  1.00  0.00           H  
ATOM   3830  HG3 LYS H 208       3.883  10.578  26.489  1.00  0.00           H  
ATOM   3831  HD2 LYS H 208       1.793   9.657  25.695  1.00  0.00           H  
ATOM   3832  HD3 LYS H 208       1.115   9.762  27.329  1.00  0.00           H  
ATOM   3833  HE2 LYS H 208       1.305  12.178  27.343  1.00  0.00           H  
ATOM   3834  HE3 LYS H 208       2.271  12.177  25.874  1.00  0.00           H  
ATOM   3835  HZ1 LYS H 208      -0.117  10.870  25.336  1.00  0.00           H  
ATOM   3836  HZ2 LYS H 208       0.457  12.334  24.712  1.00  0.00           H  
ATOM   3837  HZ3 LYS H 208      -0.499  12.335  26.118  1.00  0.00           H  
ATOM   3838  N   SER H 209       5.993  10.689  29.307  1.00  0.00           N  
ATOM   3839  CA  SER H 209       6.198  11.489  30.529  1.00  0.00           C  
ATOM   3840  C   SER H 209       4.901  12.228  30.871  1.00  0.00           C  
ATOM   3841  O   SER H 209       4.366  12.947  30.028  1.00  0.00           O  
ATOM   3842  CB  SER H 209       7.319  12.463  30.264  1.00  0.00           C  
ATOM   3843  OG  SER H 209       7.379  13.391  31.357  1.00  0.00           O  
ATOM   3844  H   SER H 209       6.415  10.971  28.445  1.00  0.00           H  
ATOM   3845  HA  SER H 209       6.474  10.801  31.309  1.00  0.00           H  
ATOM   3846  HB2 SER H 209       8.264  11.940  30.184  1.00  0.00           H  
ATOM   3847  HB3 SER H 209       7.099  12.967  29.341  1.00  0.00           H  
ATOM   3848  HG  SER H 209       8.316  13.524  31.592  1.00  0.00           H  
ATOM   3849  N   PRO H 210       4.444  12.037  32.092  1.00  0.00           N  
ATOM   3850  CA  PRO H 210       3.308  12.779  32.658  1.00  0.00           C  
ATOM   3851  C   PRO H 210       3.684  14.231  32.994  1.00  0.00           C  
ATOM   3852  O   PRO H 210       2.811  15.002  33.334  1.00  0.00           O  
ATOM   3853  CB  PRO H 210       2.917  11.953  33.885  1.00  0.00           C  
ATOM   3854  CG  PRO H 210       4.248  11.413  34.389  1.00  0.00           C  
ATOM   3855  CD  PRO H 210       4.974  11.050  33.093  1.00  0.00           C  
ATOM   3856  HA  PRO H 210       2.504  12.783  31.934  1.00  0.00           H  
ATOM   3857  HB2 PRO H 210       2.459  12.585  34.632  1.00  0.00           H  
ATOM   3858  HB3 PRO H 210       2.256  11.143  33.635  1.00  0.00           H  
ATOM   3859  HG2 PRO H 210       4.799  12.142  34.971  1.00  0.00           H  
ATOM   3860  HG3 PRO H 210       4.107  10.529  35.000  1.00  0.00           H  
ATOM   3861  HD2 PRO H 210       6.035  11.201  33.244  1.00  0.00           H  
ATOM   3862  HD3 PRO H 210       4.778  10.037  32.766  1.00  0.00           H  
ATOM   3863  N   PHE H 210A      4.936  14.568  32.882  1.00  0.00           N  
ATOM   3864  CA  PHE H 210A      5.367  15.958  33.205  1.00  0.00           C  
ATOM   3865  C   PHE H 210A      5.365  16.826  31.975  1.00  0.00           C  
ATOM   3866  O   PHE H 210A      4.871  17.928  32.047  1.00  0.00           O  
ATOM   3867  CB  PHE H 210A      6.787  15.971  33.781  1.00  0.00           C  
ATOM   3868  CG  PHE H 210A      6.956  14.954  34.899  1.00  0.00           C  
ATOM   3869  CD1 PHE H 210A      6.328  15.141  36.103  1.00  0.00           C  
ATOM   3870  CD2 PHE H 210A      7.748  13.836  34.710  1.00  0.00           C  
ATOM   3871  CE1 PHE H 210A      6.488  14.226  37.113  1.00  0.00           C  
ATOM   3872  CE2 PHE H 210A      7.911  12.921  35.713  1.00  0.00           C  
ATOM   3873  CZ  PHE H 210A      7.275  13.118  36.922  1.00  0.00           C  
ATOM   3874  H   PHE H 210A      5.610  13.894  32.579  1.00  0.00           H  
ATOM   3875  HA  PHE H 210A      4.674  16.375  33.922  1.00  0.00           H  
ATOM   3876  HB2 PHE H 210A      7.518  15.777  33.010  1.00  0.00           H  
ATOM   3877  HB3 PHE H 210A      6.975  16.953  34.185  1.00  0.00           H  
ATOM   3878  HD1 PHE H 210A      5.702  16.008  36.257  1.00  0.00           H  
ATOM   3879  HD2 PHE H 210A      8.246  13.671  33.763  1.00  0.00           H  
ATOM   3880  HE1 PHE H 210A      5.994  14.384  38.060  1.00  0.00           H  
ATOM   3881  HE2 PHE H 210A      8.537  12.050  35.555  1.00  0.00           H  
ATOM   3882  HZ  PHE H 210A      7.396  12.397  37.720  1.00  0.00           H  
ATOM   3883  N   ASN H 210B      5.905  16.364  30.882  1.00  0.00           N  
ATOM   3884  CA  ASN H 210B      5.913  17.204  29.649  1.00  0.00           C  
ATOM   3885  C   ASN H 210B      5.234  16.576  28.428  1.00  0.00           C  
ATOM   3886  O   ASN H 210B      5.389  17.084  27.329  1.00  0.00           O  
ATOM   3887  CB  ASN H 210B      7.358  17.551  29.313  1.00  0.00           C  
ATOM   3888  CG  ASN H 210B      8.166  16.340  28.904  1.00  0.00           C  
ATOM   3889  OD1 ASN H 210B      7.675  15.230  28.795  1.00  0.00           O  
ATOM   3890  ND2 ASN H 210B      9.430  16.477  28.656  1.00  0.00           N  
ATOM   3891  H   ASN H 210B      6.312  15.451  30.870  1.00  0.00           H  
ATOM   3892  HA  ASN H 210B      5.404  18.138  29.854  1.00  0.00           H  
ATOM   3893  HB2 ASN H 210B      7.362  18.256  28.498  1.00  0.00           H  
ATOM   3894  HB3 ASN H 210B      7.844  18.003  30.159  1.00  0.00           H  
ATOM   3895 HD21 ASN H 210B      9.941  15.679  28.424  1.00  0.00           H  
ATOM   3896 HD22 ASN H 210B      9.859  17.351  28.694  1.00  0.00           H  
ATOM   3897  N   ASN H 211       4.513  15.491  28.643  1.00  0.00           N  
ATOM   3898  CA  ASN H 211       3.781  14.761  27.543  1.00  0.00           C  
ATOM   3899  C   ASN H 211       4.575  14.189  26.427  1.00  0.00           C  
ATOM   3900  O   ASN H 211       4.014  13.813  25.427  1.00  0.00           O  
ATOM   3901  CB  ASN H 211       2.790  15.674  26.893  1.00  0.00           C  
ATOM   3902  CG  ASN H 211       1.551  15.625  27.700  1.00  0.00           C  
ATOM   3903  OD1 ASN H 211       1.577  15.849  28.906  1.00  0.00           O  
ATOM   3904  ND2 ASN H 211       0.456  15.337  27.054  1.00  0.00           N  
ATOM   3905  H   ASN H 211       4.449  15.137  29.576  1.00  0.00           H  
ATOM   3906  HA  ASN H 211       3.249  13.937  27.999  1.00  0.00           H  
ATOM   3907  HB2 ASN H 211       3.147  16.693  26.855  1.00  0.00           H  
ATOM   3908  HB3 ASN H 211       2.554  15.377  25.881  1.00  0.00           H  
ATOM   3909 HD21 ASN H 211      -0.399  15.267  27.536  1.00  0.00           H  
ATOM   3910 HD22 ASN H 211       0.482  15.196  26.084  1.00  0.00           H  
ATOM   3911  N   ARG H 212       5.846  14.097  26.580  1.00  0.00           N  
ATOM   3912  CA  ARG H 212       6.630  13.546  25.450  1.00  0.00           C  
ATOM   3913  C   ARG H 212       6.857  12.102  25.652  1.00  0.00           C  
ATOM   3914  O   ARG H 212       6.735  11.678  26.794  1.00  0.00           O  
ATOM   3915  CB  ARG H 212       8.059  14.174  25.327  1.00  0.00           C  
ATOM   3916  CG  ARG H 212       7.944  15.623  25.085  1.00  0.00           C  
ATOM   3917  CD  ARG H 212       9.367  16.139  24.889  1.00  0.00           C  
ATOM   3918  NE  ARG H 212       9.184  17.592  24.697  1.00  0.00           N  
ATOM   3919  CZ  ARG H 212       9.665  18.217  23.659  1.00  0.00           C  
ATOM   3920  NH1 ARG H 212      10.126  17.588  22.623  1.00  0.00           N  
ATOM   3921  NH2 ARG H 212       9.678  19.512  23.711  1.00  0.00           N  
ATOM   3922  H   ARG H 212       6.290  14.386  27.428  1.00  0.00           H  
ATOM   3923  HA  ARG H 212       6.078  13.688  24.530  1.00  0.00           H  
ATOM   3924  HB2 ARG H 212       8.585  13.993  26.256  1.00  0.00           H  
ATOM   3925  HB3 ARG H 212       8.604  13.689  24.527  1.00  0.00           H  
ATOM   3926  HG2 ARG H 212       7.384  15.804  24.176  1.00  0.00           H  
ATOM   3927  HG3 ARG H 212       7.469  16.140  25.905  1.00  0.00           H  
ATOM   3928  HD2 ARG H 212      10.007  15.974  25.744  1.00  0.00           H  
ATOM   3929  HD3 ARG H 212       9.827  15.692  24.014  1.00  0.00           H  
ATOM   3930  HE  ARG H 212       8.685  18.099  25.372  1.00  0.00           H  
ATOM   3931 HH11 ARG H 212      10.478  18.115  21.851  1.00  0.00           H  
ATOM   3932 HH12 ARG H 212      10.134  16.594  22.583  1.00  0.00           H  
ATOM   3933 HH21 ARG H 212      10.038  20.035  22.937  1.00  0.00           H  
ATOM   3934 HH22 ARG H 212       9.327  19.984  24.520  1.00  0.00           H  
ATOM   3935  N   TRP H 213       7.170  11.427  24.563  1.00  0.00           N  
ATOM   3936  CA  TRP H 213       7.444   9.950  24.650  1.00  0.00           C  
ATOM   3937  C   TRP H 213       8.942   9.804  24.652  1.00  0.00           C  
ATOM   3938  O   TRP H 213       9.616  10.447  23.879  1.00  0.00           O  
ATOM   3939  CB  TRP H 213       6.884   9.158  23.437  1.00  0.00           C  
ATOM   3940  CG  TRP H 213       5.342   9.081  23.450  1.00  0.00           C  
ATOM   3941  CD1 TRP H 213       4.512  10.031  22.926  1.00  0.00           C  
ATOM   3942  CD2 TRP H 213       4.569   8.080  23.960  1.00  0.00           C  
ATOM   3943  NE1 TRP H 213       3.294   9.546  23.149  1.00  0.00           N  
ATOM   3944  CE2 TRP H 213       3.214   8.387  23.759  1.00  0.00           C  
ATOM   3945  CE3 TRP H 213       4.913   6.909  24.596  1.00  0.00           C  
ATOM   3946  CZ2 TRP H 213       2.210   7.535  24.190  1.00  0.00           C  
ATOM   3947  CZ3 TRP H 213       3.912   6.046  25.030  1.00  0.00           C  
ATOM   3948  CH2 TRP H 213       2.550   6.369  24.821  1.00  0.00           C  
ATOM   3949  H   TRP H 213       7.225  11.896  23.681  1.00  0.00           H  
ATOM   3950  HA  TRP H 213       7.039   9.564  25.574  1.00  0.00           H  
ATOM   3951  HB2 TRP H 213       7.211   9.619  22.515  1.00  0.00           H  
ATOM   3952  HB3 TRP H 213       7.264   8.142  23.447  1.00  0.00           H  
ATOM   3953  HD1 TRP H 213       4.781  10.960  22.452  1.00  0.00           H  
ATOM   3954  HE1 TRP H 213       2.488  10.025  22.881  1.00  0.00           H  
ATOM   3955  HE3 TRP H 213       5.952   6.672  24.750  1.00  0.00           H  
ATOM   3956  HZ2 TRP H 213       1.173   7.779  24.034  1.00  0.00           H  
ATOM   3957  HZ3 TRP H 213       4.178   5.125  25.530  1.00  0.00           H  
ATOM   3958  HH2 TRP H 213       1.777   5.699  25.160  1.00  0.00           H  
ATOM   3959  N   TYR H 214       9.405   8.966  25.523  1.00  0.00           N  
ATOM   3960  CA  TYR H 214      10.846   8.680  25.702  1.00  0.00           C  
ATOM   3961  C   TYR H 214      11.031   7.187  25.465  1.00  0.00           C  
ATOM   3962  O   TYR H 214      10.165   6.380  25.786  1.00  0.00           O  
ATOM   3963  CB  TYR H 214      11.230   9.058  27.144  1.00  0.00           C  
ATOM   3964  CG  TYR H 214      11.307  10.585  27.400  1.00  0.00           C  
ATOM   3965  CD1 TYR H 214      12.458  11.275  27.113  1.00  0.00           C  
ATOM   3966  CD2 TYR H 214      10.232  11.289  27.935  1.00  0.00           C  
ATOM   3967  CE1 TYR H 214      12.549  12.626  27.350  1.00  0.00           C  
ATOM   3968  CE2 TYR H 214      10.337  12.655  28.173  1.00  0.00           C  
ATOM   3969  CZ  TYR H 214      11.509  13.340  27.879  1.00  0.00           C  
ATOM   3970  OH  TYR H 214      11.668  14.705  28.105  1.00  0.00           O  
ATOM   3971  H   TYR H 214       8.752   8.485  26.108  1.00  0.00           H  
ATOM   3972  HA  TYR H 214      11.410   9.239  24.968  1.00  0.00           H  
ATOM   3973  HB2 TYR H 214      10.534   8.620  27.845  1.00  0.00           H  
ATOM   3974  HB3 TYR H 214      12.202   8.625  27.337  1.00  0.00           H  
ATOM   3975  HD1 TYR H 214      13.313  10.763  26.694  1.00  0.00           H  
ATOM   3976  HD2 TYR H 214       9.314  10.770  28.168  1.00  0.00           H  
ATOM   3977  HE1 TYR H 214      13.464  13.143  27.116  1.00  0.00           H  
ATOM   3978  HE2 TYR H 214       9.503  13.188  28.590  1.00  0.00           H  
ATOM   3979  HH  TYR H 214      12.557  14.989  27.832  1.00  0.00           H  
ATOM   3980  N   GLN H 215      12.156   6.883  24.908  1.00  0.00           N  
ATOM   3981  CA  GLN H 215      12.513   5.483  24.618  1.00  0.00           C  
ATOM   3982  C   GLN H 215      13.399   5.049  25.786  1.00  0.00           C  
ATOM   3983  O   GLN H 215      14.536   5.428  25.915  1.00  0.00           O  
ATOM   3984  CB  GLN H 215      13.293   5.404  23.304  1.00  0.00           C  
ATOM   3985  CG  GLN H 215      13.691   3.893  23.109  1.00  0.00           C  
ATOM   3986  CD  GLN H 215      14.246   3.597  21.790  1.00  0.00           C  
ATOM   3987  OE1 GLN H 215      14.218   4.401  20.885  1.00  0.00           O  
ATOM   3988  NE2 GLN H 215      14.761   2.427  21.612  1.00  0.00           N  
ATOM   3989  H   GLN H 215      12.797   7.612  24.669  1.00  0.00           H  
ATOM   3990  HA  GLN H 215      11.624   4.874  24.601  1.00  0.00           H  
ATOM   3991  HB2 GLN H 215      12.706   5.734  22.460  1.00  0.00           H  
ATOM   3992  HB3 GLN H 215      14.206   5.973  23.366  1.00  0.00           H  
ATOM   3993  HG2 GLN H 215      14.446   3.648  23.842  1.00  0.00           H  
ATOM   3994  HG3 GLN H 215      12.837   3.247  23.265  1.00  0.00           H  
ATOM   3995 HE21 GLN H 215      15.135   2.172  20.736  1.00  0.00           H  
ATOM   3996 HE22 GLN H 215      14.783   1.776  22.347  1.00  0.00           H  
ATOM   3997  N   MET H 216      12.902   4.244  26.671  1.00  0.00           N  
ATOM   3998  CA  MET H 216      13.676   3.780  27.816  1.00  0.00           C  
ATOM   3999  C   MET H 216      14.469   2.496  27.526  1.00  0.00           C  
ATOM   4000  O   MET H 216      15.527   2.328  28.105  1.00  0.00           O  
ATOM   4001  CB  MET H 216      12.753   3.495  28.960  1.00  0.00           C  
ATOM   4002  CG  MET H 216      11.807   4.666  29.229  1.00  0.00           C  
ATOM   4003  SD  MET H 216      12.446   6.339  29.503  1.00  0.00           S  
ATOM   4004  CE  MET H 216      13.459   6.104  30.970  1.00  0.00           C  
ATOM   4005  H   MET H 216      11.958   3.931  26.565  1.00  0.00           H  
ATOM   4006  HA  MET H 216      14.374   4.559  28.086  1.00  0.00           H  
ATOM   4007  HB2 MET H 216      12.167   2.623  28.723  1.00  0.00           H  
ATOM   4008  HB3 MET H 216      13.337   3.260  29.837  1.00  0.00           H  
ATOM   4009  HG2 MET H 216      11.118   4.735  28.399  1.00  0.00           H  
ATOM   4010  HG3 MET H 216      11.212   4.405  30.096  1.00  0.00           H  
ATOM   4011  HE1 MET H 216      13.404   5.078  31.292  1.00  0.00           H  
ATOM   4012  HE2 MET H 216      13.047   6.727  31.746  1.00  0.00           H  
ATOM   4013  HE3 MET H 216      14.491   6.348  30.755  1.00  0.00           H  
ATOM   4014  N   GLY H 217      13.977   1.630  26.674  1.00  0.00           N  
ATOM   4015  CA  GLY H 217      14.726   0.377  26.388  1.00  0.00           C  
ATOM   4016  C   GLY H 217      14.678  -0.050  24.946  1.00  0.00           C  
ATOM   4017  O   GLY H 217      13.945   0.573  24.200  1.00  0.00           O  
ATOM   4018  H   GLY H 217      13.105   1.810  26.220  1.00  0.00           H  
ATOM   4019  HA2 GLY H 217      15.745   0.543  26.664  1.00  0.00           H  
ATOM   4020  HA3 GLY H 217      14.319  -0.416  26.999  1.00  0.00           H  
ATOM   4021  N   ILE H 218      15.433  -1.065  24.585  1.00  0.00           N  
ATOM   4022  CA  ILE H 218      15.499  -1.635  23.205  1.00  0.00           C  
ATOM   4023  C   ILE H 218      15.161  -3.106  23.399  1.00  0.00           C  
ATOM   4024  O   ILE H 218      15.680  -3.714  24.316  1.00  0.00           O  
ATOM   4025  CB  ILE H 218      16.882  -1.571  22.631  1.00  0.00           C  
ATOM   4026  CG1 ILE H 218      17.212  -0.120  22.486  1.00  0.00           C  
ATOM   4027  CG2 ILE H 218      16.923  -2.232  21.209  1.00  0.00           C  
ATOM   4028  CD1 ILE H 218      18.706   0.067  22.086  1.00  0.00           C  
ATOM   4029  H   ILE H 218      16.006  -1.487  25.287  1.00  0.00           H  
ATOM   4030  HA  ILE H 218      14.763  -1.153  22.575  1.00  0.00           H  
ATOM   4031  HB  ILE H 218      17.580  -2.061  23.289  1.00  0.00           H  
ATOM   4032 HG12 ILE H 218      16.593   0.334  21.716  1.00  0.00           H  
ATOM   4033 HG13 ILE H 218      17.054   0.408  23.419  1.00  0.00           H  
ATOM   4034 HG21 ILE H 218      16.288  -1.703  20.513  1.00  0.00           H  
ATOM   4035 HG22 ILE H 218      16.610  -3.262  21.266  1.00  0.00           H  
ATOM   4036 HG23 ILE H 218      17.943  -2.208  20.844  1.00  0.00           H  
ATOM   4037 HD11 ILE H 218      18.943  -0.402  21.142  1.00  0.00           H  
ATOM   4038 HD12 ILE H 218      19.369  -0.329  22.846  1.00  0.00           H  
ATOM   4039 HD13 ILE H 218      18.915   1.123  21.986  1.00  0.00           H  
ATOM   4040  N   VAL H 219      14.338  -3.682  22.584  1.00  0.00           N  
ATOM   4041  CA  VAL H 219      13.994  -5.129  22.744  1.00  0.00           C  
ATOM   4042  C   VAL H 219      15.291  -5.911  22.513  1.00  0.00           C  
ATOM   4043  O   VAL H 219      15.869  -5.878  21.440  1.00  0.00           O  
ATOM   4044  CB  VAL H 219      12.897  -5.490  21.690  1.00  0.00           C  
ATOM   4045  CG1 VAL H 219      12.399  -6.962  21.859  1.00  0.00           C  
ATOM   4046  CG2 VAL H 219      11.671  -4.559  21.827  1.00  0.00           C  
ATOM   4047  H   VAL H 219      13.928  -3.155  21.840  1.00  0.00           H  
ATOM   4048  HA  VAL H 219      13.665  -5.282  23.760  1.00  0.00           H  
ATOM   4049  HB  VAL H 219      13.325  -5.372  20.707  1.00  0.00           H  
ATOM   4050 HG11 VAL H 219      11.962  -7.118  22.838  1.00  0.00           H  
ATOM   4051 HG12 VAL H 219      13.226  -7.650  21.738  1.00  0.00           H  
ATOM   4052 HG13 VAL H 219      11.659  -7.190  21.108  1.00  0.00           H  
ATOM   4053 HG21 VAL H 219      11.955  -3.520  21.721  1.00  0.00           H  
ATOM   4054 HG22 VAL H 219      11.211  -4.685  22.791  1.00  0.00           H  
ATOM   4055 HG23 VAL H 219      10.942  -4.792  21.066  1.00  0.00           H  
ATOM   4056  N   SER H 220      15.699  -6.612  23.523  1.00  0.00           N  
ATOM   4057  CA  SER H 220      16.939  -7.402  23.477  1.00  0.00           C  
ATOM   4058  C   SER H 220      16.779  -8.912  23.479  1.00  0.00           C  
ATOM   4059  O   SER H 220      17.173  -9.545  22.517  1.00  0.00           O  
ATOM   4060  CB  SER H 220      17.743  -6.921  24.675  1.00  0.00           C  
ATOM   4061  OG  SER H 220      19.022  -7.531  24.667  1.00  0.00           O  
ATOM   4062  H   SER H 220      15.153  -6.616  24.361  1.00  0.00           H  
ATOM   4063  HA  SER H 220      17.480  -7.131  22.583  1.00  0.00           H  
ATOM   4064  HB2 SER H 220      17.867  -5.846  24.643  1.00  0.00           H  
ATOM   4065  HB3 SER H 220      17.224  -7.188  25.587  1.00  0.00           H  
ATOM   4066  HG  SER H 220      19.632  -6.792  24.563  1.00  0.00           H  
ATOM   4067  N   TRP H 221      16.247  -9.466  24.532  1.00  0.00           N  
ATOM   4068  CA  TRP H 221      16.092 -10.943  24.558  1.00  0.00           C  
ATOM   4069  C   TRP H 221      15.030 -11.461  25.504  1.00  0.00           C  
ATOM   4070  O   TRP H 221      14.428 -10.763  26.291  1.00  0.00           O  
ATOM   4071  CB  TRP H 221      17.479 -11.605  24.919  1.00  0.00           C  
ATOM   4072  CG  TRP H 221      18.128 -11.182  26.275  1.00  0.00           C  
ATOM   4073  CD1 TRP H 221      18.968 -10.125  26.466  1.00  0.00           C  
ATOM   4074  CD2 TRP H 221      17.974 -11.825  27.471  1.00  0.00           C  
ATOM   4075  NE1 TRP H 221      19.269 -10.194  27.755  1.00  0.00           N  
ATOM   4076  CE2 TRP H 221      18.723 -11.180  28.441  1.00  0.00           C  
ATOM   4077  CE3 TRP H 221      17.227 -12.961  27.829  1.00  0.00           C  
ATOM   4078  CZ2 TRP H 221      18.728 -11.661  29.748  1.00  0.00           C  
ATOM   4079  CZ3 TRP H 221      17.236 -13.434  29.129  1.00  0.00           C  
ATOM   4080  CH2 TRP H 221      17.988 -12.780  30.087  1.00  0.00           C  
ATOM   4081  H   TRP H 221      15.949  -8.908  25.307  1.00  0.00           H  
ATOM   4082  HA  TRP H 221      15.831 -11.255  23.555  1.00  0.00           H  
ATOM   4083  HB2 TRP H 221      17.341 -12.671  24.947  1.00  0.00           H  
ATOM   4084  HB3 TRP H 221      18.188 -11.397  24.129  1.00  0.00           H  
ATOM   4085  HD1 TRP H 221      19.313  -9.411  25.735  1.00  0.00           H  
ATOM   4086  HE1 TRP H 221      19.873  -9.560  28.191  1.00  0.00           H  
ATOM   4087  HE3 TRP H 221      16.639 -13.476  27.086  1.00  0.00           H  
ATOM   4088  HZ2 TRP H 221      19.312 -11.163  30.507  1.00  0.00           H  
ATOM   4089  HZ3 TRP H 221      16.659 -14.304  29.403  1.00  0.00           H  
ATOM   4090  HH2 TRP H 221      18.001 -13.137  31.104  1.00  0.00           H  
ATOM   4091  N   GLY H 222      14.772 -12.739  25.428  1.00  0.00           N  
ATOM   4092  CA  GLY H 222      13.761 -13.394  26.296  1.00  0.00           C  
ATOM   4093  C   GLY H 222      13.954 -14.874  26.030  1.00  0.00           C  
ATOM   4094  O   GLY H 222      14.710 -15.216  25.144  1.00  0.00           O  
ATOM   4095  H   GLY H 222      15.272 -13.295  24.763  1.00  0.00           H  
ATOM   4096  HA2 GLY H 222      13.972 -13.157  27.333  1.00  0.00           H  
ATOM   4097  HA3 GLY H 222      12.765 -13.089  26.027  1.00  0.00           H  
ATOM   4098  N   GLU H 223      13.288 -15.712  26.760  1.00  0.00           N  
ATOM   4099  CA  GLU H 223      13.433 -17.193  26.565  1.00  0.00           C  
ATOM   4100  C   GLU H 223      12.053 -17.577  26.133  1.00  0.00           C  
ATOM   4101  O   GLU H 223      11.185 -17.770  26.955  1.00  0.00           O  
ATOM   4102  CB  GLU H 223      13.852 -17.784  27.912  1.00  0.00           C  
ATOM   4103  CG  GLU H 223      15.305 -17.241  28.309  1.00  0.00           C  
ATOM   4104  CD  GLU H 223      15.610 -17.373  29.831  1.00  0.00           C  
ATOM   4105  OE1 GLU H 223      14.858 -16.825  30.623  1.00  0.00           O  
ATOM   4106  OE2 GLU H 223      16.597 -18.016  30.119  1.00  0.00           O  
ATOM   4107  H   GLU H 223      12.668 -15.367  27.464  1.00  0.00           H  
ATOM   4108  HA  GLU H 223      14.140 -17.414  25.779  1.00  0.00           H  
ATOM   4109  HB2 GLU H 223      13.106 -17.531  28.655  1.00  0.00           H  
ATOM   4110  HB3 GLU H 223      13.870 -18.861  27.809  1.00  0.00           H  
ATOM   4111  HG2 GLU H 223      16.046 -17.807  27.757  1.00  0.00           H  
ATOM   4112  HG3 GLU H 223      15.424 -16.203  28.031  1.00  0.00           H  
ATOM   4113  N   GLY H 225      11.873 -17.646  24.846  1.00  0.00           N  
ATOM   4114  CA  GLY H 225      10.536 -18.013  24.312  1.00  0.00           C  
ATOM   4115  C   GLY H 225       9.759 -16.693  24.214  1.00  0.00           C  
ATOM   4116  O   GLY H 225      10.315 -15.630  24.415  1.00  0.00           O  
ATOM   4117  H   GLY H 225      12.629 -17.453  24.221  1.00  0.00           H  
ATOM   4118  HA2 GLY H 225      10.650 -18.453  23.333  1.00  0.00           H  
ATOM   4119  HA3 GLY H 225      10.043 -18.694  24.992  1.00  0.00           H  
ATOM   4120  N   CYS H 226       8.496 -16.772  23.916  1.00  0.00           N  
ATOM   4121  CA  CYS H 226       7.656 -15.565  23.797  1.00  0.00           C  
ATOM   4122  C   CYS H 226       6.410 -15.762  24.629  1.00  0.00           C  
ATOM   4123  O   CYS H 226       5.651 -16.685  24.391  1.00  0.00           O  
ATOM   4124  CB  CYS H 226       7.296 -15.380  22.375  1.00  0.00           C  
ATOM   4125  SG  CYS H 226       8.742 -15.207  21.330  1.00  0.00           S  
ATOM   4126  H   CYS H 226       8.085 -17.671  23.764  1.00  0.00           H  
ATOM   4127  HA  CYS H 226       8.205 -14.703  24.138  1.00  0.00           H  
ATOM   4128  HB2 CYS H 226       6.701 -16.207  22.015  1.00  0.00           H  
ATOM   4129  HB3 CYS H 226       6.709 -14.482  22.264  1.00  0.00           H  
ATOM   4130  N   ASP H 227       6.243 -14.889  25.578  1.00  0.00           N  
ATOM   4131  CA  ASP H 227       5.075 -14.897  26.506  1.00  0.00           C  
ATOM   4132  C   ASP H 227       4.983 -16.232  27.272  1.00  0.00           C  
ATOM   4133  O   ASP H 227       3.920 -16.810  27.312  1.00  0.00           O  
ATOM   4134  CB  ASP H 227       3.751 -14.630  25.656  1.00  0.00           C  
ATOM   4135  CG  ASP H 227       2.588 -14.118  26.524  1.00  0.00           C  
ATOM   4136  OD1 ASP H 227       2.889 -13.252  27.311  1.00  0.00           O  
ATOM   4137  OD2 ASP H 227       1.470 -14.582  26.376  1.00  0.00           O  
ATOM   4138  H   ASP H 227       6.934 -14.175  25.692  1.00  0.00           H  
ATOM   4139  HA  ASP H 227       5.218 -14.107  27.227  1.00  0.00           H  
ATOM   4140  HB2 ASP H 227       3.927 -13.914  24.869  1.00  0.00           H  
ATOM   4141  HB3 ASP H 227       3.438 -15.565  25.211  1.00  0.00           H  
ATOM   4142  N   ARG H 227A      6.055 -16.679  27.871  1.00  0.00           N  
ATOM   4143  CA  ARG H 227A      5.983 -17.971  28.618  1.00  0.00           C  
ATOM   4144  C   ARG H 227A      5.652 -17.568  30.033  1.00  0.00           C  
ATOM   4145  O   ARG H 227A      6.105 -16.526  30.451  1.00  0.00           O  
ATOM   4146  CB  ARG H 227A      7.317 -18.673  28.644  1.00  0.00           C  
ATOM   4147  CG  ARG H 227A      7.847 -19.048  27.230  1.00  0.00           C  
ATOM   4148  CD  ARG H 227A      8.164 -20.574  27.206  1.00  0.00           C  
ATOM   4149  NE  ARG H 227A      9.084 -20.910  26.075  1.00  0.00           N  
ATOM   4150  CZ  ARG H 227A     10.327 -21.284  26.282  1.00  0.00           C  
ATOM   4151  NH1 ARG H 227A     10.885 -21.202  27.467  1.00  0.00           N  
ATOM   4152  NH2 ARG H 227A     11.010 -21.738  25.273  1.00  0.00           N  
ATOM   4153  H   ARG H 227A      6.911 -16.164  27.830  1.00  0.00           H  
ATOM   4154  HA  ARG H 227A      5.195 -18.598  28.223  1.00  0.00           H  
ATOM   4155  HB2 ARG H 227A      8.032 -18.007  29.108  1.00  0.00           H  
ATOM   4156  HB3 ARG H 227A      7.216 -19.536  29.284  1.00  0.00           H  
ATOM   4157  HG2 ARG H 227A      7.118 -18.797  26.474  1.00  0.00           H  
ATOM   4158  HG3 ARG H 227A      8.756 -18.487  27.053  1.00  0.00           H  
ATOM   4159  HD2 ARG H 227A      8.596 -20.902  28.139  1.00  0.00           H  
ATOM   4160  HD3 ARG H 227A      7.238 -21.117  27.053  1.00  0.00           H  
ATOM   4161  HE  ARG H 227A      8.759 -20.862  25.156  1.00  0.00           H  
ATOM   4162 HH11 ARG H 227A     11.836 -21.490  27.590  1.00  0.00           H  
ATOM   4163 HH12 ARG H 227A     10.368 -20.857  28.250  1.00  0.00           H  
ATOM   4164 HH21 ARG H 227A     11.959 -22.024  25.406  1.00  0.00           H  
ATOM   4165 HH22 ARG H 227A     10.583 -21.803  24.373  1.00  0.00           H  
ATOM   4166  N   ASP H 228       4.911 -18.322  30.787  1.00  0.00           N  
ATOM   4167  CA  ASP H 228       4.639 -17.838  32.171  1.00  0.00           C  
ATOM   4168  C   ASP H 228       5.885 -18.024  33.009  1.00  0.00           C  
ATOM   4169  O   ASP H 228       6.635 -18.955  32.799  1.00  0.00           O  
ATOM   4170  CB  ASP H 228       3.524 -18.622  32.831  1.00  0.00           C  
ATOM   4171  CG  ASP H 228       2.227 -18.408  32.045  1.00  0.00           C  
ATOM   4172  OD1 ASP H 228       2.225 -18.882  30.914  1.00  0.00           O  
ATOM   4173  OD2 ASP H 228       1.333 -17.793  32.616  1.00  0.00           O  
ATOM   4174  H   ASP H 228       4.539 -19.189  30.454  1.00  0.00           H  
ATOM   4175  HA  ASP H 228       4.377 -16.792  32.127  1.00  0.00           H  
ATOM   4176  HB2 ASP H 228       3.764 -19.676  32.847  1.00  0.00           H  
ATOM   4177  HB3 ASP H 228       3.392 -18.285  33.850  1.00  0.00           H  
ATOM   4178  N   GLY H 229       6.069 -17.112  33.915  1.00  0.00           N  
ATOM   4179  CA  GLY H 229       7.231 -17.150  34.823  1.00  0.00           C  
ATOM   4180  C   GLY H 229       8.456 -16.554  34.170  1.00  0.00           C  
ATOM   4181  O   GLY H 229       9.484 -16.522  34.821  1.00  0.00           O  
ATOM   4182  H   GLY H 229       5.408 -16.367  33.999  1.00  0.00           H  
ATOM   4183  HA2 GLY H 229       7.004 -16.591  35.717  1.00  0.00           H  
ATOM   4184  HA3 GLY H 229       7.444 -18.175  35.088  1.00  0.00           H  
ATOM   4185  N   LYS H 230       8.324 -16.115  32.942  1.00  0.00           N  
ATOM   4186  CA  LYS H 230       9.474 -15.513  32.204  1.00  0.00           C  
ATOM   4187  C   LYS H 230       9.164 -14.067  31.829  1.00  0.00           C  
ATOM   4188  O   LYS H 230       8.023 -13.648  31.882  1.00  0.00           O  
ATOM   4189  CB  LYS H 230       9.762 -16.328  30.919  1.00  0.00           C  
ATOM   4190  CG  LYS H 230      10.284 -17.785  31.212  1.00  0.00           C  
ATOM   4191  CD  LYS H 230      11.766 -17.770  31.705  1.00  0.00           C  
ATOM   4192  CE  LYS H 230      12.345 -19.199  31.872  1.00  0.00           C  
ATOM   4193  NZ  LYS H 230      13.791 -19.137  32.269  1.00  0.00           N  
ATOM   4194  H   LYS H 230       7.435 -16.185  32.490  1.00  0.00           H  
ATOM   4195  HA  LYS H 230      10.343 -15.519  32.845  1.00  0.00           H  
ATOM   4196  HB2 LYS H 230       8.868 -16.381  30.315  1.00  0.00           H  
ATOM   4197  HB3 LYS H 230      10.512 -15.807  30.342  1.00  0.00           H  
ATOM   4198  HG2 LYS H 230       9.653 -18.243  31.963  1.00  0.00           H  
ATOM   4199  HG3 LYS H 230      10.204 -18.359  30.298  1.00  0.00           H  
ATOM   4200  HD2 LYS H 230      12.371 -17.246  30.986  1.00  0.00           H  
ATOM   4201  HD3 LYS H 230      11.845 -17.248  32.649  1.00  0.00           H  
ATOM   4202  HE2 LYS H 230      11.808 -19.740  32.638  1.00  0.00           H  
ATOM   4203  HE3 LYS H 230      12.268 -19.750  30.945  1.00  0.00           H  
ATOM   4204  HZ1 LYS H 230      14.105 -18.148  32.325  1.00  0.00           H  
ATOM   4205  HZ2 LYS H 230      14.362 -19.640  31.559  1.00  0.00           H  
ATOM   4206  HZ3 LYS H 230      13.921 -19.592  33.196  1.00  0.00           H  
ATOM   4207  N   TYR H 231      10.175 -13.346  31.445  1.00  0.00           N  
ATOM   4208  CA  TYR H 231      10.012 -11.898  31.066  1.00  0.00           C  
ATOM   4209  C   TYR H 231      10.897 -11.552  29.871  1.00  0.00           C  
ATOM   4210  O   TYR H 231      11.735 -12.339  29.444  1.00  0.00           O  
ATOM   4211  CB  TYR H 231      10.409 -10.977  32.309  1.00  0.00           C  
ATOM   4212  CG  TYR H 231       9.578 -11.418  33.493  1.00  0.00           C  
ATOM   4213  CD1 TYR H 231       8.337 -10.875  33.721  1.00  0.00           C  
ATOM   4214  CD2 TYR H 231      10.059 -12.411  34.316  1.00  0.00           C  
ATOM   4215  CE1 TYR H 231       7.592 -11.347  34.772  1.00  0.00           C  
ATOM   4216  CE2 TYR H 231       9.317 -12.873  35.356  1.00  0.00           C  
ATOM   4217  CZ  TYR H 231       8.085 -12.345  35.583  1.00  0.00           C  
ATOM   4218  OH  TYR H 231       7.343 -12.842  36.631  1.00  0.00           O  
ATOM   4219  H   TYR H 231      11.083 -13.763  31.400  1.00  0.00           H  
ATOM   4220  HA  TYR H 231       8.980 -11.720  30.799  1.00  0.00           H  
ATOM   4221  HB2 TYR H 231      11.457 -11.080  32.555  1.00  0.00           H  
ATOM   4222  HB3 TYR H 231      10.210  -9.933  32.100  1.00  0.00           H  
ATOM   4223  HD1 TYR H 231       7.963 -10.084  33.087  1.00  0.00           H  
ATOM   4224  HD2 TYR H 231      11.041 -12.831  34.141  1.00  0.00           H  
ATOM   4225  HE1 TYR H 231       6.618 -10.911  34.948  1.00  0.00           H  
ATOM   4226  HE2 TYR H 231       9.712 -13.653  35.987  1.00  0.00           H  
ATOM   4227  HH  TYR H 231       6.667 -12.197  36.851  1.00  0.00           H  
ATOM   4228  N   GLY H 232      10.679 -10.366  29.371  1.00  0.00           N  
ATOM   4229  CA  GLY H 232      11.468  -9.887  28.206  1.00  0.00           C  
ATOM   4230  C   GLY H 232      12.488  -8.961  28.828  1.00  0.00           C  
ATOM   4231  O   GLY H 232      12.172  -8.327  29.830  1.00  0.00           O  
ATOM   4232  H   GLY H 232       9.978  -9.777  29.774  1.00  0.00           H  
ATOM   4233  HA2 GLY H 232      11.968 -10.711  27.717  1.00  0.00           H  
ATOM   4234  HA3 GLY H 232      10.844  -9.335  27.523  1.00  0.00           H  
ATOM   4235  N   PHE H 233      13.640  -8.916  28.214  1.00  0.00           N  
ATOM   4236  CA  PHE H 233      14.744  -8.069  28.697  1.00  0.00           C  
ATOM   4237  C   PHE H 233      14.984  -7.038  27.622  1.00  0.00           C  
ATOM   4238  O   PHE H 233      14.840  -7.302  26.426  1.00  0.00           O  
ATOM   4239  CB  PHE H 233      16.071  -8.910  28.945  1.00  0.00           C  
ATOM   4240  CG  PHE H 233      15.836  -9.728  30.222  1.00  0.00           C  
ATOM   4241  CD1 PHE H 233      15.097 -10.895  30.187  1.00  0.00           C  
ATOM   4242  CD2 PHE H 233      16.312  -9.290  31.425  1.00  0.00           C  
ATOM   4243  CE1 PHE H 233      14.838 -11.598  31.350  1.00  0.00           C  
ATOM   4244  CE2 PHE H 233      16.058  -9.983  32.591  1.00  0.00           C  
ATOM   4245  CZ  PHE H 233      15.315 -11.143  32.560  1.00  0.00           C  
ATOM   4246  H   PHE H 233      13.776  -9.472  27.394  1.00  0.00           H  
ATOM   4247  HA  PHE H 233      14.422  -7.581  29.607  1.00  0.00           H  
ATOM   4248  HB2 PHE H 233      16.252  -9.585  28.117  1.00  0.00           H  
ATOM   4249  HB3 PHE H 233      16.944  -8.284  29.076  1.00  0.00           H  
ATOM   4250  HD1 PHE H 233      14.724 -11.267  29.240  1.00  0.00           H  
ATOM   4251  HD2 PHE H 233      16.905  -8.386  31.467  1.00  0.00           H  
ATOM   4252  HE1 PHE H 233      14.257 -12.502  31.299  1.00  0.00           H  
ATOM   4253  HE2 PHE H 233      16.439  -9.606  33.530  1.00  0.00           H  
ATOM   4254  HZ  PHE H 233      15.108 -11.684  33.473  1.00  0.00           H  
ATOM   4255  N   TYR H 234      15.347  -5.885  28.120  1.00  0.00           N  
ATOM   4256  CA  TYR H 234      15.627  -4.706  27.270  1.00  0.00           C  
ATOM   4257  C   TYR H 234      16.903  -3.968  27.626  1.00  0.00           C  
ATOM   4258  O   TYR H 234      17.266  -3.922  28.782  1.00  0.00           O  
ATOM   4259  CB  TYR H 234      14.440  -3.700  27.411  1.00  0.00           C  
ATOM   4260  CG  TYR H 234      13.083  -4.367  27.169  1.00  0.00           C  
ATOM   4261  CD1 TYR H 234      12.487  -5.205  28.101  1.00  0.00           C  
ATOM   4262  CD2 TYR H 234      12.457  -4.137  25.956  1.00  0.00           C  
ATOM   4263  CE1 TYR H 234      11.280  -5.799  27.796  1.00  0.00           C  
ATOM   4264  CE2 TYR H 234      11.280  -4.713  25.670  1.00  0.00           C  
ATOM   4265  CZ  TYR H 234      10.701  -5.537  26.582  1.00  0.00           C  
ATOM   4266  OH  TYR H 234       9.484  -6.084  26.195  1.00  0.00           O  
ATOM   4267  H   TYR H 234      15.439  -5.796  29.112  1.00  0.00           H  
ATOM   4268  HA  TYR H 234      15.694  -5.035  26.245  1.00  0.00           H  
ATOM   4269  HB2 TYR H 234      14.459  -3.277  28.407  1.00  0.00           H  
ATOM   4270  HB3 TYR H 234      14.581  -2.904  26.697  1.00  0.00           H  
ATOM   4271  HD1 TYR H 234      12.958  -5.385  29.058  1.00  0.00           H  
ATOM   4272  HD2 TYR H 234      12.911  -3.489  25.215  1.00  0.00           H  
ATOM   4273  HE1 TYR H 234      10.822  -6.452  28.526  1.00  0.00           H  
ATOM   4274  HE2 TYR H 234      10.795  -4.518  24.730  1.00  0.00           H  
ATOM   4275  HH  TYR H 234       9.217  -6.602  26.953  1.00  0.00           H  
ATOM   4276  N   THR H 235      17.543  -3.398  26.638  1.00  0.00           N  
ATOM   4277  CA  THR H 235      18.773  -2.646  26.925  1.00  0.00           C  
ATOM   4278  C   THR H 235      18.267  -1.369  27.634  1.00  0.00           C  
ATOM   4279  O   THR H 235      17.238  -0.806  27.260  1.00  0.00           O  
ATOM   4280  CB  THR H 235      19.438  -2.279  25.643  1.00  0.00           C  
ATOM   4281  OG1 THR H 235      19.512  -3.498  24.950  1.00  0.00           O  
ATOM   4282  CG2 THR H 235      20.924  -1.906  25.774  1.00  0.00           C  
ATOM   4283  H   THR H 235      17.201  -3.473  25.701  1.00  0.00           H  
ATOM   4284  HA  THR H 235      19.397  -3.224  27.594  1.00  0.00           H  
ATOM   4285  HB  THR H 235      18.881  -1.544  25.076  1.00  0.00           H  
ATOM   4286  HG1 THR H 235      19.605  -3.275  24.006  1.00  0.00           H  
ATOM   4287 HG21 THR H 235      21.512  -2.715  26.184  1.00  0.00           H  
ATOM   4288 HG22 THR H 235      21.021  -1.044  26.417  1.00  0.00           H  
ATOM   4289 HG23 THR H 235      21.313  -1.651  24.801  1.00  0.00           H  
ATOM   4290  N   HIS H 236      19.016  -0.951  28.594  1.00  0.00           N  
ATOM   4291  CA  HIS H 236      18.760   0.269  29.465  1.00  0.00           C  
ATOM   4292  C   HIS H 236      19.383   1.417  28.703  1.00  0.00           C  
ATOM   4293  O   HIS H 236      20.559   1.653  28.884  1.00  0.00           O  
ATOM   4294  CB  HIS H 236      19.468   0.010  30.731  1.00  0.00           C  
ATOM   4295  CG  HIS H 236      18.923   0.861  31.800  1.00  0.00           C  
ATOM   4296  ND1 HIS H 236      18.771   2.125  31.710  1.00  0.00           N  
ATOM   4297  CD2 HIS H 236      18.490   0.513  33.056  1.00  0.00           C  
ATOM   4298  CE1 HIS H 236      18.279   2.554  32.818  1.00  0.00           C  
ATOM   4299  NE2 HIS H 236      18.088   1.591  33.684  1.00  0.00           N  
ATOM   4300  H   HIS H 236      19.844  -1.478  28.785  1.00  0.00           H  
ATOM   4301  HA  HIS H 236      17.698   0.415  29.591  1.00  0.00           H  
ATOM   4302  HB2 HIS H 236      19.314  -1.016  31.029  1.00  0.00           H  
ATOM   4303  HB3 HIS H 236      20.528   0.187  30.635  1.00  0.00           H  
ATOM   4304  HD1 HIS H 236      18.978   2.672  30.922  1.00  0.00           H  
ATOM   4305  HD2 HIS H 236      18.484  -0.489  33.466  1.00  0.00           H  
ATOM   4306  HE1 HIS H 236      18.053   3.592  33.021  1.00  0.00           H  
ATOM   4307  N   VAL H 237      18.600   2.099  27.912  1.00  0.00           N  
ATOM   4308  CA  VAL H 237      19.124   3.223  27.089  1.00  0.00           C  
ATOM   4309  C   VAL H 237      19.765   4.308  27.871  1.00  0.00           C  
ATOM   4310  O   VAL H 237      20.803   4.767  27.447  1.00  0.00           O  
ATOM   4311  CB  VAL H 237      17.941   3.743  26.192  1.00  0.00           C  
ATOM   4312  CG1 VAL H 237      18.419   4.887  25.238  1.00  0.00           C  
ATOM   4313  CG2 VAL H 237      17.511   2.629  25.219  1.00  0.00           C  
ATOM   4314  H   VAL H 237      17.630   1.862  27.858  1.00  0.00           H  
ATOM   4315  HA  VAL H 237      19.889   2.817  26.440  1.00  0.00           H  
ATOM   4316  HB  VAL H 237      17.093   4.076  26.775  1.00  0.00           H  
ATOM   4317 HG11 VAL H 237      19.197   4.541  24.570  1.00  0.00           H  
ATOM   4318 HG12 VAL H 237      18.801   5.740  25.786  1.00  0.00           H  
ATOM   4319 HG13 VAL H 237      17.576   5.220  24.646  1.00  0.00           H  
ATOM   4320 HG21 VAL H 237      17.175   1.768  25.773  1.00  0.00           H  
ATOM   4321 HG22 VAL H 237      18.317   2.326  24.568  1.00  0.00           H  
ATOM   4322 HG23 VAL H 237      16.684   2.968  24.610  1.00  0.00           H  
ATOM   4323  N   PHE H 238      19.194   4.720  28.954  1.00  0.00           N  
ATOM   4324  CA  PHE H 238      19.852   5.803  29.717  1.00  0.00           C  
ATOM   4325  C   PHE H 238      21.268   5.354  30.158  1.00  0.00           C  
ATOM   4326  O   PHE H 238      22.215   6.100  30.031  1.00  0.00           O  
ATOM   4327  CB  PHE H 238      18.959   6.188  30.963  1.00  0.00           C  
ATOM   4328  CG  PHE H 238      19.731   7.343  31.638  1.00  0.00           C  
ATOM   4329  CD1 PHE H 238      19.901   8.537  30.948  1.00  0.00           C  
ATOM   4330  CD2 PHE H 238      20.314   7.183  32.889  1.00  0.00           C  
ATOM   4331  CE1 PHE H 238      20.647   9.547  31.489  1.00  0.00           C  
ATOM   4332  CE2 PHE H 238      21.063   8.209  33.427  1.00  0.00           C  
ATOM   4333  CZ  PHE H 238      21.225   9.385  32.716  1.00  0.00           C  
ATOM   4334  H   PHE H 238      18.333   4.319  29.267  1.00  0.00           H  
ATOM   4335  HA  PHE H 238      19.959   6.653  29.060  1.00  0.00           H  
ATOM   4336  HB2 PHE H 238      17.983   6.535  30.654  1.00  0.00           H  
ATOM   4337  HB3 PHE H 238      18.856   5.365  31.657  1.00  0.00           H  
ATOM   4338  HD1 PHE H 238      19.450   8.687  29.976  1.00  0.00           H  
ATOM   4339  HD2 PHE H 238      20.189   6.268  33.451  1.00  0.00           H  
ATOM   4340  HE1 PHE H 238      20.784  10.471  30.943  1.00  0.00           H  
ATOM   4341  HE2 PHE H 238      21.527   8.095  34.397  1.00  0.00           H  
ATOM   4342  HZ  PHE H 238      21.820  10.186  33.126  1.00  0.00           H  
ATOM   4343  N   ARG H 239      21.409   4.149  30.655  1.00  0.00           N  
ATOM   4344  CA  ARG H 239      22.737   3.675  31.090  1.00  0.00           C  
ATOM   4345  C   ARG H 239      23.735   3.683  29.987  1.00  0.00           C  
ATOM   4346  O   ARG H 239      24.909   3.732  30.299  1.00  0.00           O  
ATOM   4347  CB  ARG H 239      22.685   2.263  31.631  1.00  0.00           C  
ATOM   4348  CG  ARG H 239      22.485   2.279  33.161  1.00  0.00           C  
ATOM   4349  CD  ARG H 239      23.228   1.080  33.748  1.00  0.00           C  
ATOM   4350  NE  ARG H 239      23.963   1.504  34.977  1.00  0.00           N  
ATOM   4351  CZ  ARG H 239      25.236   1.251  35.190  1.00  0.00           C  
ATOM   4352  NH1 ARG H 239      25.986   0.600  34.337  1.00  0.00           N  
ATOM   4353  NH2 ARG H 239      25.739   1.675  36.314  1.00  0.00           N  
ATOM   4354  H   ARG H 239      20.614   3.549  30.740  1.00  0.00           H  
ATOM   4355  HA  ARG H 239      23.094   4.365  31.840  1.00  0.00           H  
ATOM   4356  HB2 ARG H 239      21.888   1.717  31.155  1.00  0.00           H  
ATOM   4357  HB3 ARG H 239      23.612   1.767  31.373  1.00  0.00           H  
ATOM   4358  HG2 ARG H 239      22.844   3.192  33.612  1.00  0.00           H  
ATOM   4359  HG3 ARG H 239      21.436   2.167  33.405  1.00  0.00           H  
ATOM   4360  HD2 ARG H 239      22.495   0.351  34.046  1.00  0.00           H  
ATOM   4361  HD3 ARG H 239      23.914   0.625  33.048  1.00  0.00           H  
ATOM   4362  HE  ARG H 239      23.473   2.001  35.666  1.00  0.00           H  
ATOM   4363 HH11 ARG H 239      26.948   0.428  34.558  1.00  0.00           H  
ATOM   4364 HH12 ARG H 239      25.612   0.275  33.470  1.00  0.00           H  
ATOM   4365 HH21 ARG H 239      26.703   1.505  36.527  1.00  0.00           H  
ATOM   4366 HH22 ARG H 239      25.160   2.172  36.961  1.00  0.00           H  
ATOM   4367  N   LEU H 240      23.329   3.635  28.753  1.00  0.00           N  
ATOM   4368  CA  LEU H 240      24.370   3.647  27.667  1.00  0.00           C  
ATOM   4369  C   LEU H 240      24.341   4.963  26.846  1.00  0.00           C  
ATOM   4370  O   LEU H 240      24.934   5.075  25.794  1.00  0.00           O  
ATOM   4371  CB  LEU H 240      24.102   2.388  26.761  1.00  0.00           C  
ATOM   4372  CG  LEU H 240      24.347   1.081  27.602  1.00  0.00           C  
ATOM   4373  CD1 LEU H 240      23.760  -0.145  26.924  1.00  0.00           C  
ATOM   4374  CD2 LEU H 240      25.877   0.823  27.691  1.00  0.00           C  
ATOM   4375  H   LEU H 240      22.355   3.591  28.532  1.00  0.00           H  
ATOM   4376  HA  LEU H 240      25.350   3.575  28.112  1.00  0.00           H  
ATOM   4377  HB2 LEU H 240      23.088   2.443  26.397  1.00  0.00           H  
ATOM   4378  HB3 LEU H 240      24.769   2.438  25.910  1.00  0.00           H  
ATOM   4379  HG  LEU H 240      23.918   1.178  28.588  1.00  0.00           H  
ATOM   4380 HD11 LEU H 240      24.202  -0.305  25.951  1.00  0.00           H  
ATOM   4381 HD12 LEU H 240      22.697  -0.008  26.803  1.00  0.00           H  
ATOM   4382 HD13 LEU H 240      23.925  -1.019  27.537  1.00  0.00           H  
ATOM   4383 HD21 LEU H 240      26.374   1.660  28.162  1.00  0.00           H  
ATOM   4384 HD22 LEU H 240      26.316   0.684  26.712  1.00  0.00           H  
ATOM   4385 HD23 LEU H 240      26.069  -0.045  28.301  1.00  0.00           H  
ATOM   4386  N   LYS H 241      23.652   5.933  27.359  1.00  0.00           N  
ATOM   4387  CA  LYS H 241      23.524   7.249  26.686  1.00  0.00           C  
ATOM   4388  C   LYS H 241      24.825   8.017  26.472  1.00  0.00           C  
ATOM   4389  O   LYS H 241      24.927   8.731  25.484  1.00  0.00           O  
ATOM   4390  CB  LYS H 241      22.556   8.072  27.501  1.00  0.00           C  
ATOM   4391  CG  LYS H 241      22.012   9.230  26.650  1.00  0.00           C  
ATOM   4392  CD  LYS H 241      21.156  10.027  27.572  1.00  0.00           C  
ATOM   4393  CE  LYS H 241      20.662  11.275  26.912  1.00  0.00           C  
ATOM   4394  NZ  LYS H 241      19.970  12.025  27.992  1.00  0.00           N  
ATOM   4395  H   LYS H 241      23.192   5.790  28.236  1.00  0.00           H  
ATOM   4396  HA  LYS H 241      23.103   7.054  25.712  1.00  0.00           H  
ATOM   4397  HB2 LYS H 241      21.745   7.438  27.827  1.00  0.00           H  
ATOM   4398  HB3 LYS H 241      23.067   8.445  28.380  1.00  0.00           H  
ATOM   4399  HG2 LYS H 241      22.819   9.841  26.272  1.00  0.00           H  
ATOM   4400  HG3 LYS H 241      21.427   8.851  25.822  1.00  0.00           H  
ATOM   4401  HD2 LYS H 241      20.299   9.446  27.891  1.00  0.00           H  
ATOM   4402  HD3 LYS H 241      21.719  10.299  28.456  1.00  0.00           H  
ATOM   4403  HE2 LYS H 241      21.477  11.872  26.533  1.00  0.00           H  
ATOM   4404  HE3 LYS H 241      19.958  11.058  26.123  1.00  0.00           H  
ATOM   4405  HZ1 LYS H 241      20.031  11.493  28.884  1.00  0.00           H  
ATOM   4406  HZ2 LYS H 241      18.967  12.153  27.746  1.00  0.00           H  
ATOM   4407  HZ3 LYS H 241      20.422  12.954  28.113  1.00  0.00           H  
ATOM   4408  N   LYS H 242      25.799   7.907  27.333  1.00  0.00           N  
ATOM   4409  CA  LYS H 242      27.015   8.706  27.007  1.00  0.00           C  
ATOM   4410  C   LYS H 242      27.644   8.103  25.754  1.00  0.00           C  
ATOM   4411  O   LYS H 242      28.211   8.836  24.963  1.00  0.00           O  
ATOM   4412  CB  LYS H 242      28.095   8.674  28.119  1.00  0.00           C  
ATOM   4413  CG  LYS H 242      27.583   8.909  29.581  1.00  0.00           C  
ATOM   4414  CD  LYS H 242      26.559  10.081  29.765  1.00  0.00           C  
ATOM   4415  CE  LYS H 242      25.283   9.523  30.479  1.00  0.00           C  
ATOM   4416  NZ  LYS H 242      24.372  10.620  30.903  1.00  0.00           N  
ATOM   4417  H   LYS H 242      25.735   7.332  28.148  1.00  0.00           H  
ATOM   4418  HA  LYS H 242      26.719   9.720  26.780  1.00  0.00           H  
ATOM   4419  HB2 LYS H 242      28.590   7.712  28.082  1.00  0.00           H  
ATOM   4420  HB3 LYS H 242      28.838   9.423  27.881  1.00  0.00           H  
ATOM   4421  HG2 LYS H 242      27.207   7.978  29.974  1.00  0.00           H  
ATOM   4422  HG3 LYS H 242      28.454   9.159  30.174  1.00  0.00           H  
ATOM   4423  HD2 LYS H 242      26.994  10.857  30.382  1.00  0.00           H  
ATOM   4424  HD3 LYS H 242      26.273  10.517  28.820  1.00  0.00           H  
ATOM   4425  HE2 LYS H 242      24.736   8.892  29.799  1.00  0.00           H  
ATOM   4426  HE3 LYS H 242      25.543   8.938  31.351  1.00  0.00           H  
ATOM   4427  HZ1 LYS H 242      24.781  11.538  30.638  1.00  0.00           H  
ATOM   4428  HZ2 LYS H 242      24.247  10.581  31.936  1.00  0.00           H  
ATOM   4429  HZ3 LYS H 242      23.449  10.500  30.441  1.00  0.00           H  
ATOM   4430  N   TRP H 243      27.545   6.807  25.593  1.00  0.00           N  
ATOM   4431  CA  TRP H 243      28.145   6.167  24.383  1.00  0.00           C  
ATOM   4432  C   TRP H 243      27.443   6.753  23.163  1.00  0.00           C  
ATOM   4433  O   TRP H 243      28.050   7.102  22.169  1.00  0.00           O  
ATOM   4434  CB  TRP H 243      27.928   4.649  24.435  1.00  0.00           C  
ATOM   4435  CG  TRP H 243      28.486   4.073  23.130  1.00  0.00           C  
ATOM   4436  CD1 TRP H 243      29.807   4.037  22.838  1.00  0.00           C  
ATOM   4437  CD2 TRP H 243      27.780   3.559  22.081  1.00  0.00           C  
ATOM   4438  NE1 TRP H 243      29.826   3.510  21.638  1.00  0.00           N  
ATOM   4439  CE2 TRP H 243      28.682   3.188  21.093  1.00  0.00           C  
ATOM   4440  CE3 TRP H 243      26.415   3.381  21.854  1.00  0.00           C  
ATOM   4441  CZ2 TRP H 243      28.268   2.645  19.889  1.00  0.00           C  
ATOM   4442  CZ3 TRP H 243      25.989   2.836  20.640  1.00  0.00           C  
ATOM   4443  CH2 TRP H 243      26.922   2.471  19.664  1.00  0.00           C  
ATOM   4444  H   TRP H 243      27.071   6.250  26.275  1.00  0.00           H  
ATOM   4445  HA  TRP H 243      29.196   6.405  24.327  1.00  0.00           H  
ATOM   4446  HB2 TRP H 243      28.461   4.214  25.264  1.00  0.00           H  
ATOM   4447  HB3 TRP H 243      26.879   4.410  24.509  1.00  0.00           H  
ATOM   4448  HD1 TRP H 243      30.637   4.365  23.446  1.00  0.00           H  
ATOM   4449  HE1 TRP H 243      30.671   3.365  21.152  1.00  0.00           H  
ATOM   4450  HE3 TRP H 243      25.699   3.663  22.612  1.00  0.00           H  
ATOM   4451  HZ2 TRP H 243      28.991   2.365  19.137  1.00  0.00           H  
ATOM   4452  HZ3 TRP H 243      24.933   2.707  20.454  1.00  0.00           H  
ATOM   4453  HH2 TRP H 243      26.589   2.049  18.728  1.00  0.00           H  
ATOM   4454  N   ILE H 244      26.157   6.843  23.286  1.00  0.00           N  
ATOM   4455  CA  ILE H 244      25.351   7.392  22.171  1.00  0.00           C  
ATOM   4456  C   ILE H 244      25.824   8.799  21.782  1.00  0.00           C  
ATOM   4457  O   ILE H 244      26.132   9.061  20.629  1.00  0.00           O  
ATOM   4458  CB  ILE H 244      23.840   7.371  22.645  1.00  0.00           C  
ATOM   4459  CG1 ILE H 244      23.378   5.900  22.835  1.00  0.00           C  
ATOM   4460  CG2 ILE H 244      22.909   8.111  21.652  1.00  0.00           C  
ATOM   4461  CD1 ILE H 244      21.907   5.864  23.259  1.00  0.00           C  
ATOM   4462  H   ILE H 244      25.710   6.543  24.129  1.00  0.00           H  
ATOM   4463  HA  ILE H 244      25.511   6.753  21.315  1.00  0.00           H  
ATOM   4464  HB  ILE H 244      23.778   7.889  23.592  1.00  0.00           H  
ATOM   4465 HG12 ILE H 244      23.503   5.342  21.918  1.00  0.00           H  
ATOM   4466 HG13 ILE H 244      23.977   5.421  23.598  1.00  0.00           H  
ATOM   4467 HG21 ILE H 244      22.938   7.644  20.680  1.00  0.00           H  
ATOM   4468 HG22 ILE H 244      23.227   9.139  21.541  1.00  0.00           H  
ATOM   4469 HG23 ILE H 244      21.890   8.130  22.001  1.00  0.00           H  
ATOM   4470 HD11 ILE H 244      21.264   6.279  22.499  1.00  0.00           H  
ATOM   4471 HD12 ILE H 244      21.755   6.409  24.179  1.00  0.00           H  
ATOM   4472 HD13 ILE H 244      21.604   4.842  23.429  1.00  0.00           H  
ATOM   4473  N   GLN H 245      25.854   9.649  22.779  1.00  0.00           N  
ATOM   4474  CA  GLN H 245      26.289  11.070  22.568  1.00  0.00           C  
ATOM   4475  C   GLN H 245      27.631  11.103  21.879  1.00  0.00           C  
ATOM   4476  O   GLN H 245      27.781  11.784  20.891  1.00  0.00           O  
ATOM   4477  CB  GLN H 245      26.378  11.800  23.926  1.00  0.00           C  
ATOM   4478  CG  GLN H 245      24.936  12.043  24.429  1.00  0.00           C  
ATOM   4479  CD  GLN H 245      24.906  12.448  25.917  1.00  0.00           C  
ATOM   4480  OE1 GLN H 245      23.855  12.536  26.535  1.00  0.00           O  
ATOM   4481  NE2 GLN H 245      26.025  12.705  26.530  1.00  0.00           N  
ATOM   4482  H   GLN H 245      25.583   9.347  23.693  1.00  0.00           H  
ATOM   4483  HA  GLN H 245      25.569  11.548  21.918  1.00  0.00           H  
ATOM   4484  HB2 GLN H 245      26.929  11.197  24.632  1.00  0.00           H  
ATOM   4485  HB3 GLN H 245      26.892  12.741  23.795  1.00  0.00           H  
ATOM   4486  HG2 GLN H 245      24.495  12.839  23.850  1.00  0.00           H  
ATOM   4487  HG3 GLN H 245      24.336  11.151  24.309  1.00  0.00           H  
ATOM   4488 HE21 GLN H 245      26.032  12.974  27.475  1.00  0.00           H  
ATOM   4489 HE22 GLN H 245      26.885  12.639  26.072  1.00  0.00           H  
ATOM   4490  N   LYS H 246      28.539  10.360  22.435  1.00  0.00           N  
ATOM   4491  CA  LYS H 246      29.915  10.268  21.892  1.00  0.00           C  
ATOM   4492  C   LYS H 246      29.943   9.920  20.405  1.00  0.00           C  
ATOM   4493  O   LYS H 246      30.512  10.675  19.636  1.00  0.00           O  
ATOM   4494  CB  LYS H 246      30.703   9.196  22.718  1.00  0.00           C  
ATOM   4495  CG  LYS H 246      32.227   9.250  22.435  1.00  0.00           C  
ATOM   4496  CD  LYS H 246      32.997   8.765  23.696  1.00  0.00           C  
ATOM   4497  CE  LYS H 246      34.518   8.930  23.479  1.00  0.00           C  
ATOM   4498  NZ  LYS H 246      34.993   8.024  22.397  1.00  0.00           N  
ATOM   4499  H   LYS H 246      28.303   9.835  23.253  1.00  0.00           H  
ATOM   4500  HA  LYS H 246      30.382  11.234  22.020  1.00  0.00           H  
ATOM   4501  HB2 LYS H 246      30.506   9.346  23.769  1.00  0.00           H  
ATOM   4502  HB3 LYS H 246      30.339   8.215  22.444  1.00  0.00           H  
ATOM   4503  HG2 LYS H 246      32.461   8.609  21.595  1.00  0.00           H  
ATOM   4504  HG3 LYS H 246      32.531  10.257  22.182  1.00  0.00           H  
ATOM   4505  HD2 LYS H 246      32.719   9.369  24.550  1.00  0.00           H  
ATOM   4506  HD3 LYS H 246      32.772   7.731  23.913  1.00  0.00           H  
ATOM   4507  HE2 LYS H 246      34.752   9.948  23.201  1.00  0.00           H  
ATOM   4508  HE3 LYS H 246      35.055   8.699  24.388  1.00  0.00           H  
ATOM   4509  HZ1 LYS H 246      34.192   7.475  22.026  1.00  0.00           H  
ATOM   4510  HZ2 LYS H 246      35.709   7.376  22.782  1.00  0.00           H  
ATOM   4511  HZ3 LYS H 246      35.412   8.590  21.631  1.00  0.00           H  
ATOM   4512  N   VAL H 247      29.345   8.831  19.984  1.00  0.00           N  
ATOM   4513  CA  VAL H 247      29.445   8.569  18.518  1.00  0.00           C  
ATOM   4514  C   VAL H 247      28.690   9.597  17.742  1.00  0.00           C  
ATOM   4515  O   VAL H 247      29.042   9.870  16.613  1.00  0.00           O  
ATOM   4516  CB  VAL H 247      28.892   7.130  18.088  1.00  0.00           C  
ATOM   4517  CG1 VAL H 247      28.739   6.155  19.248  1.00  0.00           C  
ATOM   4518  CG2 VAL H 247      27.627   7.143  17.216  1.00  0.00           C  
ATOM   4519  H   VAL H 247      28.855   8.218  20.604  1.00  0.00           H  
ATOM   4520  HA  VAL H 247      30.492   8.654  18.249  1.00  0.00           H  
ATOM   4521  HB  VAL H 247      29.660   6.711  17.452  1.00  0.00           H  
ATOM   4522 HG11 VAL H 247      28.002   6.523  19.948  1.00  0.00           H  
ATOM   4523 HG12 VAL H 247      29.676   6.022  19.773  1.00  0.00           H  
ATOM   4524 HG13 VAL H 247      28.410   5.187  18.895  1.00  0.00           H  
ATOM   4525 HG21 VAL H 247      27.810   7.666  16.287  1.00  0.00           H  
ATOM   4526 HG22 VAL H 247      26.827   7.644  17.741  1.00  0.00           H  
ATOM   4527 HG23 VAL H 247      27.319   6.136  16.978  1.00  0.00           H  
ATOM   4528  N   ILE H 248      27.681  10.154  18.312  1.00  0.00           N  
ATOM   4529  CA  ILE H 248      26.963  11.155  17.500  1.00  0.00           C  
ATOM   4530  C   ILE H 248      27.800  12.407  17.318  1.00  0.00           C  
ATOM   4531  O   ILE H 248      27.999  12.812  16.188  1.00  0.00           O  
ATOM   4532  CB  ILE H 248      25.631  11.413  18.202  1.00  0.00           C  
ATOM   4533  CG1 ILE H 248      24.782  10.123  17.911  1.00  0.00           C  
ATOM   4534  CG2 ILE H 248      24.953  12.631  17.555  1.00  0.00           C  
ATOM   4535  CD1 ILE H 248      23.417  10.146  18.582  1.00  0.00           C  
ATOM   4536  H   ILE H 248      27.401   9.924  19.244  1.00  0.00           H  
ATOM   4537  HA  ILE H 248      26.787  10.734  16.518  1.00  0.00           H  
ATOM   4538  HB  ILE H 248      25.793  11.560  19.262  1.00  0.00           H  
ATOM   4539 HG12 ILE H 248      24.640  10.007  16.843  1.00  0.00           H  
ATOM   4540 HG13 ILE H 248      25.312   9.248  18.264  1.00  0.00           H  
ATOM   4541 HG21 ILE H 248      24.690  12.427  16.525  1.00  0.00           H  
ATOM   4542 HG22 ILE H 248      25.599  13.498  17.575  1.00  0.00           H  
ATOM   4543 HG23 ILE H 248      24.083  12.881  18.119  1.00  0.00           H  
ATOM   4544 HD11 ILE H 248      22.814  10.943  18.205  1.00  0.00           H  
ATOM   4545 HD12 ILE H 248      23.533  10.248  19.651  1.00  0.00           H  
ATOM   4546 HD13 ILE H 248      22.911   9.215  18.371  1.00  0.00           H  
ATOM   4547  N   ASP H 249      28.293  12.994  18.367  1.00  0.00           N  
ATOM   4548  CA  ASP H 249      29.098  14.227  18.136  1.00  0.00           C  
ATOM   4549  C   ASP H 249      30.518  13.970  17.677  1.00  0.00           C  
ATOM   4550  O   ASP H 249      31.231  14.913  17.394  1.00  0.00           O  
ATOM   4551  CB  ASP H 249      29.128  15.087  19.423  1.00  0.00           C  
ATOM   4552  CG  ASP H 249      29.347  14.269  20.695  1.00  0.00           C  
ATOM   4553  OD1 ASP H 249      30.090  13.303  20.617  1.00  0.00           O  
ATOM   4554  OD2 ASP H 249      28.756  14.667  21.686  1.00  0.00           O  
ATOM   4555  H   ASP H 249      28.139  12.635  19.288  1.00  0.00           H  
ATOM   4556  HA  ASP H 249      28.614  14.796  17.352  1.00  0.00           H  
ATOM   4557  HB2 ASP H 249      29.930  15.808  19.345  1.00  0.00           H  
ATOM   4558  HB3 ASP H 249      28.196  15.627  19.499  1.00  0.00           H  
ATOM   4559  N   GLN H 250      30.920  12.737  17.603  1.00  0.00           N  
ATOM   4560  CA  GLN H 250      32.307  12.428  17.142  1.00  0.00           C  
ATOM   4561  C   GLN H 250      32.174  12.204  15.627  1.00  0.00           C  
ATOM   4562  O   GLN H 250      33.046  12.575  14.865  1.00  0.00           O  
ATOM   4563  CB  GLN H 250      32.832  11.134  17.814  1.00  0.00           C  
ATOM   4564  CG  GLN H 250      34.300  10.907  17.422  1.00  0.00           C  
ATOM   4565  CD  GLN H 250      34.831   9.581  17.987  1.00  0.00           C  
ATOM   4566  OE1 GLN H 250      34.152   8.823  18.648  1.00  0.00           O  
ATOM   4567  NE2 GLN H 250      36.064   9.248  17.750  1.00  0.00           N  
ATOM   4568  H   GLN H 250      30.300  11.994  17.855  1.00  0.00           H  
ATOM   4569  HA  GLN H 250      32.954  13.272  17.324  1.00  0.00           H  
ATOM   4570  HB2 GLN H 250      32.762  11.201  18.889  1.00  0.00           H  
ATOM   4571  HB3 GLN H 250      32.264  10.276  17.489  1.00  0.00           H  
ATOM   4572  HG2 GLN H 250      34.383  10.869  16.344  1.00  0.00           H  
ATOM   4573  HG3 GLN H 250      34.913  11.716  17.792  1.00  0.00           H  
ATOM   4574 HE21 GLN H 250      36.405   8.404  18.106  1.00  0.00           H  
ATOM   4575 HE22 GLN H 250      36.642   9.836  17.219  1.00  0.00           H  
ATOM   4576  N   PHE H 251      31.073  11.609  15.241  1.00  0.00           N  
ATOM   4577  CA  PHE H 251      30.802  11.311  13.805  1.00  0.00           C  
ATOM   4578  C   PHE H 251      29.626  12.046  13.128  1.00  0.00           C  
ATOM   4579  O   PHE H 251      29.296  11.630  12.034  1.00  0.00           O  
ATOM   4580  CB  PHE H 251      30.554   9.777  13.657  1.00  0.00           C  
ATOM   4581  CG  PHE H 251      31.716   8.954  14.236  1.00  0.00           C  
ATOM   4582  CD1 PHE H 251      32.923   8.871  13.569  1.00  0.00           C  
ATOM   4583  CD2 PHE H 251      31.574   8.291  15.440  1.00  0.00           C  
ATOM   4584  CE1 PHE H 251      33.963   8.141  14.097  1.00  0.00           C  
ATOM   4585  CE2 PHE H 251      32.612   7.561  15.973  1.00  0.00           C  
ATOM   4586  CZ  PHE H 251      33.807   7.485  15.302  1.00  0.00           C  
ATOM   4587  H   PHE H 251      30.395  11.347  15.928  1.00  0.00           H  
ATOM   4588  HA  PHE H 251      31.693  11.556  13.241  1.00  0.00           H  
ATOM   4589  HB2 PHE H 251      29.636   9.507  14.159  1.00  0.00           H  
ATOM   4590  HB3 PHE H 251      30.454   9.547  12.605  1.00  0.00           H  
ATOM   4591  HD1 PHE H 251      33.056   9.383  12.627  1.00  0.00           H  
ATOM   4592  HD2 PHE H 251      30.638   8.341  15.970  1.00  0.00           H  
ATOM   4593  HE1 PHE H 251      34.902   8.083  13.564  1.00  0.00           H  
ATOM   4594  HE2 PHE H 251      32.493   7.055  16.920  1.00  0.00           H  
ATOM   4595  HZ  PHE H 251      34.625   6.913  15.719  1.00  0.00           H  
ATOM   4596  N   GLY H 252      28.988  13.057  13.665  1.00  0.00           N  
ATOM   4597  CA  GLY H 252      27.849  13.698  12.889  1.00  0.00           C  
ATOM   4598  C   GLY H 252      26.696  14.191  13.762  1.00  0.00           C  
ATOM   4599  O   GLY H 252      26.955  14.724  14.824  1.00  0.00           O  
ATOM   4600  H   GLY H 252      29.246  13.400  14.568  1.00  0.00           H  
ATOM   4601  HA2 GLY H 252      28.240  14.534  12.331  1.00  0.00           H  
ATOM   4602  HA3 GLY H 252      27.452  12.979  12.190  1.00  0.00           H  
ATOM   4603  N   GLU H 253      25.475  14.034  13.301  1.00  0.00           N  
ATOM   4604  CA  GLU H 253      24.266  14.478  14.070  1.00  0.00           C  
ATOM   4605  C   GLU H 253      22.993  14.005  13.314  1.00  0.00           C  
ATOM   4606  O   GLU H 253      23.238  13.477  12.245  1.00  0.00           O  
ATOM   4607  CB  GLU H 253      24.289  16.023  14.187  1.00  0.00           C  
ATOM   4608  CG  GLU H 253      23.115  16.508  15.071  1.00  0.00           C  
ATOM   4609  CD  GLU H 253      23.510  17.756  15.883  1.00  0.00           C  
ATOM   4610  OE1 GLU H 253      24.439  17.631  16.670  1.00  0.00           O  
ATOM   4611  OE2 GLU H 253      22.860  18.768  15.676  1.00  0.00           O  
ATOM   4612  OXT GLU H 253      21.873  14.174  13.796  1.00  0.00           O  
ATOM   4613  H   GLU H 253      25.348  13.604  12.407  1.00  0.00           H  
ATOM   4614  HA  GLU H 253      24.303  14.019  15.047  1.00  0.00           H  
ATOM   4615  HB2 GLU H 253      25.235  16.344  14.595  1.00  0.00           H  
ATOM   4616  HB3 GLU H 253      24.185  16.435  13.193  1.00  0.00           H  
ATOM   4617  HG2 GLU H 253      22.286  16.751  14.421  1.00  0.00           H  
ATOM   4618  HG3 GLU H 253      22.796  15.727  15.742  1.00  0.00           H  
TER    4619      GLU H 253                                                      
ATOM   4620  N   ASP I  55       6.860 -12.926   0.914  1.00  0.00           N  
ATOM   4621  CA  ASP I  55       5.609 -12.300   1.445  1.00  0.00           C  
ATOM   4622  C   ASP I  55       5.755 -10.782   1.252  1.00  0.00           C  
ATOM   4623  O   ASP I  55       4.770 -10.092   1.125  1.00  0.00           O  
ATOM   4624  CB  ASP I  55       5.406 -12.645   2.986  1.00  0.00           C  
ATOM   4625  CG  ASP I  55       3.990 -12.318   3.493  1.00  0.00           C  
ATOM   4626  OD1 ASP I  55       3.088 -12.163   2.682  1.00  0.00           O  
ATOM   4627  OD2 ASP I  55       3.894 -12.250   4.706  1.00  0.00           O  
ATOM   4628  H   ASP I  55       7.446 -12.184   0.480  1.00  0.00           H  
ATOM   4629  HN2 ASP I  55       6.621 -13.602   0.162  1.00  0.00           H  
ATOM   4630  HN3 ASP I  55       7.407 -13.402   1.657  1.00  0.00           H  
ATOM   4631  HA  ASP I  55       4.765 -12.634   0.854  1.00  0.00           H  
ATOM   4632  HB2 ASP I  55       5.568 -13.694   3.185  1.00  0.00           H  
ATOM   4633  HB3 ASP I  55       6.095 -12.068   3.590  1.00  0.00           H  
ATOM   4634  N   PHE I  56       6.970 -10.283   1.229  1.00  0.00           N  
ATOM   4635  CA  PHE I  56       7.153  -8.825   1.051  1.00  0.00           C  
ATOM   4636  C   PHE I  56       6.890  -8.475  -0.382  1.00  0.00           C  
ATOM   4637  O   PHE I  56       7.186  -9.275  -1.255  1.00  0.00           O  
ATOM   4638  CB  PHE I  56       8.639  -8.404   1.476  1.00  0.00           C  
ATOM   4639  CG  PHE I  56       8.673  -8.504   3.014  1.00  0.00           C  
ATOM   4640  CD1 PHE I  56       8.842  -9.716   3.650  1.00  0.00           C  
ATOM   4641  CD2 PHE I  56       8.465  -7.375   3.783  1.00  0.00           C  
ATOM   4642  CE1 PHE I  56       8.792  -9.804   5.022  1.00  0.00           C  
ATOM   4643  CE2 PHE I  56       8.416  -7.464   5.154  1.00  0.00           C  
ATOM   4644  CZ  PHE I  56       8.577  -8.681   5.774  1.00  0.00           C  
ATOM   4645  H   PHE I  56       7.764 -10.883   1.331  1.00  0.00           H  
ATOM   4646  HA  PHE I  56       6.435  -8.312   1.669  1.00  0.00           H  
ATOM   4647  HB2 PHE I  56       9.398  -9.038   1.043  1.00  0.00           H  
ATOM   4648  HB3 PHE I  56       8.843  -7.385   1.176  1.00  0.00           H  
ATOM   4649  HD1 PHE I  56       9.028 -10.608   3.076  1.00  0.00           H  
ATOM   4650  HD2 PHE I  56       8.343  -6.403   3.317  1.00  0.00           H  
ATOM   4651  HE1 PHE I  56       8.921 -10.758   5.516  1.00  0.00           H  
ATOM   4652  HE2 PHE I  56       8.250  -6.568   5.740  1.00  0.00           H  
ATOM   4653  HZ  PHE I  56       8.529  -8.755   6.852  1.00  0.00           H  
ATOM   4654  N   GLU I  57       6.347  -7.292  -0.514  1.00  0.00           N  
ATOM   4655  CA  GLU I  57       6.003  -6.721  -1.831  1.00  0.00           C  
ATOM   4656  C   GLU I  57       7.370  -6.200  -2.287  1.00  0.00           C  
ATOM   4657  O   GLU I  57       8.248  -5.919  -1.489  1.00  0.00           O  
ATOM   4658  CB  GLU I  57       5.006  -5.543  -1.677  1.00  0.00           C  
ATOM   4659  CG  GLU I  57       4.623  -4.874  -3.025  1.00  0.00           C  
ATOM   4660  CD  GLU I  57       3.680  -3.657  -2.805  1.00  0.00           C  
ATOM   4661  OE1 GLU I  57       2.785  -3.764  -1.970  1.00  0.00           O  
ATOM   4662  OE2 GLU I  57       3.923  -2.686  -3.513  1.00  0.00           O  
ATOM   4663  H   GLU I  57       6.158  -6.755   0.308  1.00  0.00           H  
ATOM   4664  HA  GLU I  57       5.648  -7.509  -2.481  1.00  0.00           H  
ATOM   4665  HB2 GLU I  57       4.093  -5.900  -1.252  1.00  0.00           H  
ATOM   4666  HB3 GLU I  57       5.446  -4.792  -1.035  1.00  0.00           H  
ATOM   4667  HG2 GLU I  57       5.512  -4.520  -3.531  1.00  0.00           H  
ATOM   4668  HG3 GLU I  57       4.111  -5.578  -3.668  1.00  0.00           H  
ATOM   4669  N   GLU I  58       7.463  -6.078  -3.570  1.00  0.00           N  
ATOM   4670  CA  GLU I  58       8.699  -5.601  -4.246  1.00  0.00           C  
ATOM   4671  C   GLU I  58       8.861  -4.112  -3.878  1.00  0.00           C  
ATOM   4672  O   GLU I  58       7.852  -3.438  -3.729  1.00  0.00           O  
ATOM   4673  CB  GLU I  58       8.517  -5.783  -5.813  1.00  0.00           C  
ATOM   4674  CG  GLU I  58       7.951  -7.213  -6.256  1.00  0.00           C  
ATOM   4675  CD  GLU I  58       6.458  -7.474  -5.868  1.00  0.00           C  
ATOM   4676  OE1 GLU I  58       5.610  -6.662  -6.207  1.00  0.00           O  
ATOM   4677  OE2 GLU I  58       6.245  -8.498  -5.241  1.00  0.00           O  
ATOM   4678  H   GLU I  58       6.670  -6.314  -4.132  1.00  0.00           H  
ATOM   4679  HA  GLU I  58       9.545  -6.155  -3.861  1.00  0.00           H  
ATOM   4680  HB2 GLU I  58       7.866  -5.001  -6.184  1.00  0.00           H  
ATOM   4681  HB3 GLU I  58       9.479  -5.636  -6.284  1.00  0.00           H  
ATOM   4682  HG2 GLU I  58       8.031  -7.319  -7.330  1.00  0.00           H  
ATOM   4683  HG3 GLU I  58       8.560  -7.986  -5.805  1.00  0.00           H  
ATOM   4684  N   ILE I  59      10.071  -3.648  -3.756  1.00  0.00           N  
ATOM   4685  CA  ILE I  59      10.287  -2.226  -3.413  1.00  0.00           C  
ATOM   4686  C   ILE I  59      11.029  -1.703  -4.634  1.00  0.00           C  
ATOM   4687  O   ILE I  59      11.717  -2.465  -5.290  1.00  0.00           O  
ATOM   4688  CB  ILE I  59      11.176  -2.050  -2.104  1.00  0.00           C  
ATOM   4689  CG1 ILE I  59      12.626  -2.629  -2.274  1.00  0.00           C  
ATOM   4690  CG2 ILE I  59      10.484  -2.766  -0.902  1.00  0.00           C  
ATOM   4691  CD1 ILE I  59      13.529  -2.231  -1.083  1.00  0.00           C  
ATOM   4692  H   ILE I  59      10.855  -4.253  -3.894  1.00  0.00           H  
ATOM   4693  HA  ILE I  59       9.330  -1.742  -3.314  1.00  0.00           H  
ATOM   4694  HB  ILE I  59      11.238  -0.990  -1.903  1.00  0.00           H  
ATOM   4695 HG12 ILE I  59      12.584  -3.707  -2.351  1.00  0.00           H  
ATOM   4696 HG13 ILE I  59      13.083  -2.249  -3.181  1.00  0.00           H  
ATOM   4697 HG21 ILE I  59      10.385  -3.829  -1.090  1.00  0.00           H  
ATOM   4698 HG22 ILE I  59       9.492  -2.370  -0.746  1.00  0.00           H  
ATOM   4699 HG23 ILE I  59      11.046  -2.641   0.010  1.00  0.00           H  
ATOM   4700 HD11 ILE I  59      13.150  -2.624  -0.152  1.00  0.00           H  
ATOM   4701 HD12 ILE I  59      13.616  -1.157  -1.013  1.00  0.00           H  
ATOM   4702 HD13 ILE I  59      14.517  -2.634  -1.250  1.00  0.00           H  
ATOM   4703  N   PRO I  60      10.898  -0.438  -4.941  1.00  0.00           N  
ATOM   4704  CA  PRO I  60      11.612   0.163  -6.091  1.00  0.00           C  
ATOM   4705  C   PRO I  60      13.129  -0.080  -6.191  1.00  0.00           C  
ATOM   4706  O   PRO I  60      13.899   0.099  -5.263  1.00  0.00           O  
ATOM   4707  CB  PRO I  60      11.252   1.641  -5.998  1.00  0.00           C  
ATOM   4708  CG  PRO I  60       9.845   1.614  -5.335  1.00  0.00           C  
ATOM   4709  CD  PRO I  60      10.026   0.555  -4.242  1.00  0.00           C  
ATOM   4710  HA  PRO I  60      11.152  -0.261  -6.974  1.00  0.00           H  
ATOM   4711  HB2 PRO I  60      11.976   2.174  -5.398  1.00  0.00           H  
ATOM   4712  HB3 PRO I  60      11.195   2.077  -6.985  1.00  0.00           H  
ATOM   4713  HG2 PRO I  60       9.585   2.571  -4.899  1.00  0.00           H  
ATOM   4714  HG3 PRO I  60       9.073   1.311  -6.032  1.00  0.00           H  
ATOM   4715  HD2 PRO I  60      10.510   0.931  -3.353  1.00  0.00           H  
ATOM   4716  HD3 PRO I  60       9.065   0.121  -4.000  1.00  0.00           H  
ATOM   4717  N   GLU I  61      13.477  -0.469  -7.390  1.00  0.00           N  
ATOM   4718  CA  GLU I  61      14.881  -0.778  -7.774  1.00  0.00           C  
ATOM   4719  C   GLU I  61      15.863   0.282  -7.321  1.00  0.00           C  
ATOM   4720  O   GLU I  61      16.943  -0.075  -6.897  1.00  0.00           O  
ATOM   4721  CB  GLU I  61      14.997  -0.925  -9.318  1.00  0.00           C  
ATOM   4722  CG  GLU I  61      16.333  -1.657  -9.673  1.00  0.00           C  
ATOM   4723  CD  GLU I  61      16.504  -1.759 -11.202  1.00  0.00           C  
ATOM   4724  OE1 GLU I  61      15.633  -2.355 -11.818  1.00  0.00           O  
ATOM   4725  OE2 GLU I  61      17.501  -1.235 -11.674  1.00  0.00           O  
ATOM   4726  H   GLU I  61      12.763  -0.564  -8.084  1.00  0.00           H  
ATOM   4727  HA  GLU I  61      15.151  -1.705  -7.286  1.00  0.00           H  
ATOM   4728  HB2 GLU I  61      14.165  -1.492  -9.708  1.00  0.00           H  
ATOM   4729  HB3 GLU I  61      15.003   0.050  -9.788  1.00  0.00           H  
ATOM   4730  HG2 GLU I  61      17.185  -1.136  -9.256  1.00  0.00           H  
ATOM   4731  HG3 GLU I  61      16.324  -2.661  -9.270  1.00  0.00           H  
ATOM   4732  N   GLU I  62      15.502   1.538  -7.419  1.00  0.00           N  
ATOM   4733  CA  GLU I  62      16.479   2.590  -6.984  1.00  0.00           C  
ATOM   4734  C   GLU I  62      16.945   2.470  -5.527  1.00  0.00           C  
ATOM   4735  O   GLU I  62      17.858   3.190  -5.181  1.00  0.00           O  
ATOM   4736  CB  GLU I  62      15.919   4.054  -7.139  1.00  0.00           C  
ATOM   4737  CG  GLU I  62      14.692   4.386  -6.224  1.00  0.00           C  
ATOM   4738  CD  GLU I  62      13.332   4.119  -6.913  1.00  0.00           C  
ATOM   4739  OE1 GLU I  62      13.307   3.431  -7.924  1.00  0.00           O  
ATOM   4740  OE2 GLU I  62      12.374   4.639  -6.360  1.00  0.00           O  
ATOM   4741  H   GLU I  62      14.601   1.788  -7.774  1.00  0.00           H  
ATOM   4742  HA  GLU I  62      17.359   2.499  -7.605  1.00  0.00           H  
ATOM   4743  HB2 GLU I  62      16.723   4.723  -6.857  1.00  0.00           H  
ATOM   4744  HB3 GLU I  62      15.695   4.257  -8.175  1.00  0.00           H  
ATOM   4745  HG2 GLU I  62      14.728   3.834  -5.295  1.00  0.00           H  
ATOM   4746  HG3 GLU I  62      14.738   5.437  -5.972  1.00  0.00           H  
ATOM   4747  N   LEU I  64      18.161  -0.263  -4.182  1.00  0.00           N  
ATOM   4748  CA  LEU I  64      19.102  -1.417  -4.123  1.00  0.00           C  
ATOM   4749  C   LEU I  64      20.408  -0.975  -4.832  1.00  0.00           C  
ATOM   4750  O   LEU I  64      21.458  -1.068  -4.227  1.00  0.00           O  
ATOM   4751  CB  LEU I  64      18.391  -2.615  -4.819  1.00  0.00           C  
ATOM   4752  CG  LEU I  64      17.025  -2.943  -4.071  1.00  0.00           C  
ATOM   4753  CD1 LEU I  64      16.154  -3.926  -4.861  1.00  0.00           C  
ATOM   4754  CD2 LEU I  64      17.321  -3.611  -2.698  1.00  0.00           C  
ATOM   4755  H   LEU I  64      17.805   0.042  -5.065  1.00  0.00           H  
ATOM   4756  HA  LEU I  64      19.336  -1.648  -3.093  1.00  0.00           H  
ATOM   4757  HB2 LEU I  64      18.210  -2.351  -5.851  1.00  0.00           H  
ATOM   4758  HB3 LEU I  64      19.080  -3.450  -4.811  1.00  0.00           H  
ATOM   4759  HG  LEU I  64      16.461  -2.031  -3.923  1.00  0.00           H  
ATOM   4760 HD11 LEU I  64      16.657  -4.868  -5.021  1.00  0.00           H  
ATOM   4761 HD12 LEU I  64      15.899  -3.503  -5.822  1.00  0.00           H  
ATOM   4762 HD13 LEU I  64      15.230  -4.110  -4.329  1.00  0.00           H  
ATOM   4763 HD21 LEU I  64      17.887  -2.928  -2.079  1.00  0.00           H  
ATOM   4764 HD22 LEU I  64      17.894  -4.521  -2.815  1.00  0.00           H  
ATOM   4765 HD23 LEU I  64      16.404  -3.847  -2.177  1.00  0.00           H  
ATOM   4766  N   GLN I  65      20.245  -0.498  -6.042  1.00  0.00           N  
ATOM   4767  CA  GLN I  65      21.342  -0.009  -6.938  1.00  0.00           C  
ATOM   4768  C   GLN I  65      22.417  -1.102  -7.093  1.00  0.00           C  
ATOM   4769  O   GLN I  65      22.054  -2.236  -6.834  1.00  0.00           O  
ATOM   4770  CB  GLN I  65      21.943   1.310  -6.336  1.00  0.00           C  
ATOM   4771  CG  GLN I  65      22.694   2.077  -7.471  1.00  0.00           C  
ATOM   4772  CD  GLN I  65      22.983   3.528  -7.107  1.00  0.00           C  
ATOM   4773  OE1 GLN I  65      23.504   4.287  -7.897  1.00  0.00           O  
ATOM   4774  NE2 GLN I  65      22.676   3.999  -5.937  1.00  0.00           N  
ATOM   4775  OXT GLN I  65      23.525  -0.764  -7.470  1.00  0.00           O  
ATOM   4776  H   GLN I  65      19.311  -0.457  -6.397  1.00  0.00           H  
ATOM   4777  HA  GLN I  65      20.923   0.171  -7.914  1.00  0.00           H  
ATOM   4778  HB2 GLN I  65      21.173   1.914  -5.888  1.00  0.00           H  
ATOM   4779  HB3 GLN I  65      22.663   1.018  -5.582  1.00  0.00           H  
ATOM   4780  HG2 GLN I  65      23.642   1.588  -7.657  1.00  0.00           H  
ATOM   4781  HG3 GLN I  65      22.131   2.052  -8.390  1.00  0.00           H  
ATOM   4782 HE21 GLN I  65      22.265   3.420  -5.263  1.00  0.00           H  
ATOM   4783 HE22 GLN I  65      22.862   4.939  -5.746  1.00  0.00           H  
TER    4784      GLN I  65                                                      
HETATM 4785  N   TYS I  63      16.356   1.616  -4.719  1.00  0.00           N  
HETATM 4786  CA  TYS I  63      16.833   1.518  -3.291  1.00  0.00           C  
HETATM 4787  CB  TYS I  63      15.636   1.313  -2.353  1.00  0.00           C  
HETATM 4788  CG  TYS I  63      14.712   2.533  -2.380  1.00  0.00           C  
HETATM 4789  CD1 TYS I  63      15.192   3.768  -2.019  1.00  0.00           C  
HETATM 4790  CD2 TYS I  63      13.398   2.409  -2.756  1.00  0.00           C  
HETATM 4791  CE1 TYS I  63      14.378   4.868  -2.028  1.00  0.00           C  
HETATM 4792  CE2 TYS I  63      12.581   3.505  -2.766  1.00  0.00           C  
HETATM 4793  CZ  TYS I  63      13.065   4.747  -2.400  1.00  0.00           C  
HETATM 4794  OH  TYS I  63      12.257   5.863  -2.419  1.00  0.00           O  
HETATM 4795  S   TYS I  63      11.295   6.037  -1.065  1.00  0.00           S  
HETATM 4796  O1  TYS I  63      10.683   4.811  -0.629  1.00  0.00           O  
HETATM 4797  O2  TYS I  63      12.165   6.528  -0.036  1.00  0.00           O  
HETATM 4798  O3  TYS I  63      10.207   6.960  -1.241  1.00  0.00           O  
HETATM 4799  C   TYS I  63      17.800   0.350  -3.096  1.00  0.00           C  
HETATM 4800  O   TYS I  63      18.188   0.036  -1.985  1.00  0.00           O  
HETATM 4801  HN2 TYS I  63      15.605   1.042  -5.045  1.00  0.00           H  
HETATM 4802  HA  TYS I  63      17.364   2.424  -3.026  1.00  0.00           H  
HETATM 4803  HB2 TYS I  63      16.001   1.176  -1.343  1.00  0.00           H  
HETATM 4804  HB3 TYS I  63      15.085   0.427  -2.636  1.00  0.00           H  
HETATM 4805  HD1 TYS I  63      16.225   3.881  -1.723  1.00  0.00           H  
HETATM 4806  HD2 TYS I  63      13.005   1.445  -3.047  1.00  0.00           H  
HETATM 4807  HE1 TYS I  63      14.775   5.831  -1.741  1.00  0.00           H  
HETATM 4808  HE2 TYS I  63      11.547   3.390  -3.066  1.00  0.00           H  
HETATM 4809  H   TYS I  63      10.076   4.468  -1.346  1.00  0.00           H  
HETATM 4810 ZN    ZN H 254      16.230 -10.735  18.856  1.00  0.00          ZN  
HETATM 4811 NA    NA H 409       5.894 -14.214  30.952  1.00  0.00          NA  
HETATM 4812  O   HOH L 390     -10.041  -7.100  30.067  1.00  0.00           O  
HETATM 4813  H1  HOH L 390      -9.901  -6.886  30.999  1.00  0.00           H  
HETATM 4814  H2  HOH L 390     -10.690  -6.417  29.794  1.00  0.00           H  
HETATM 4815  O   HOH L 391      16.211  21.875  27.172  1.00  0.00           O  
HETATM 4816  H1  HOH L 391      15.532  21.951  27.843  1.00  0.00           H  
HETATM 4817  H2  HOH L 391      16.043  21.022  26.765  1.00  0.00           H  
HETATM 4818  O   HOH L 439      -2.546   0.625  33.958  1.00  0.00           O  
HETATM 4819  H1  HOH L 439      -3.262   0.987  34.480  1.00  0.00           H  
HETATM 4820  H2  HOH L 439      -2.125   1.401  33.546  1.00  0.00           H  
HETATM 4821  O   HOH L 440      -1.752  12.279  22.902  1.00  0.00           O  
HETATM 4822  H1  HOH L 440      -1.821  11.329  22.948  1.00  0.00           H  
HETATM 4823  H2  HOH L 440      -2.494  12.517  22.305  1.00  0.00           H  
HETATM 4824  O   HOH L 442      15.990  12.007  20.199  1.00  0.00           O  
HETATM 4825  H1  HOH L 442      15.187  12.051  19.651  1.00  0.00           H  
HETATM 4826  H2  HOH L 442      15.770  11.182  20.656  1.00  0.00           H  
HETATM 4827  O   HOH L 449      -4.954  10.925  15.218  1.00  0.00           O  
HETATM 4828  H1  HOH L 449      -4.475  10.151  14.880  1.00  0.00           H  
HETATM 4829  H2  HOH L 449      -4.273  11.378  15.760  1.00  0.00           H  
HETATM 4830  O   HOH L 452      16.809  15.635  14.219  1.00  0.00           O  
HETATM 4831  H1  HOH L 452      17.714  16.011  14.138  1.00  0.00           H  
HETATM 4832  H2  HOH L 452      16.273  16.430  14.269  1.00  0.00           H  
HETATM 4833  O   HOH L 465       1.483   1.747  39.402  1.00  0.00           O  
HETATM 4834  H1  HOH L 465       1.698   0.854  39.124  1.00  0.00           H  
HETATM 4835  H2  HOH L 465       1.986   2.306  38.784  1.00  0.00           H  
HETATM 4836  O   HOH L 470      -3.041  15.919  10.287  1.00  0.00           O  
HETATM 4837  H1  HOH L 470      -2.801  14.992  10.326  1.00  0.00           H  
HETATM 4838  H2  HOH L 470      -3.943  15.885   9.959  1.00  0.00           H  
HETATM 4839  O   HOH L 474      -5.940   6.349  26.099  1.00  0.00           O  
HETATM 4840  H1  HOH L 474      -6.894   6.344  26.232  1.00  0.00           H  
HETATM 4841  H2  HOH L 474      -5.889   6.433  25.127  1.00  0.00           H  
HETATM 4842  O   HOH L 485      -0.172  17.627  13.182  1.00  0.00           O  
HETATM 4843  H1  HOH L 485      -0.296  16.852  12.627  1.00  0.00           H  
HETATM 4844  H2  HOH L 485      -0.166  17.228  14.069  1.00  0.00           H  
HETATM 4845  O   HOH L 492      -5.702  21.865  10.435  1.00  0.00           O  
HETATM 4846  H1  HOH L 492      -5.638  21.950   9.477  1.00  0.00           H  
HETATM 4847  H2  HOH L 492      -6.563  22.235  10.636  1.00  0.00           H  
HETATM 4848  O   HOH L 511      -1.359  17.959  23.982  1.00  0.00           O  
HETATM 4849  H1  HOH L 511      -2.256  17.999  24.340  1.00  0.00           H  
HETATM 4850  H2  HOH L 511      -1.514  17.794  23.043  1.00  0.00           H  
HETATM 4851  O   HOH L 517      -7.403   7.140  19.646  1.00  0.00           O  
HETATM 4852  H1  HOH L 517      -7.258   7.947  20.165  1.00  0.00           H  
HETATM 4853  H2  HOH L 517      -7.722   7.505  18.817  1.00  0.00           H  
HETATM 4854  O   HOH L 534      -6.008  12.890  13.446  1.00  0.00           O  
HETATM 4855  H1  HOH L 534      -5.883  12.239  14.161  1.00  0.00           H  
HETATM 4856  H2  HOH L 534      -5.181  12.828  12.969  1.00  0.00           H  
HETATM 4857  O   HOH L 540      -5.771  -0.097  28.507  1.00  0.00           O  
HETATM 4858  H1  HOH L 540      -5.285  -0.780  28.036  1.00  0.00           H  
HETATM 4859  H2  HOH L 540      -6.678  -0.396  28.319  1.00  0.00           H  
HETATM 4860  O   HOH L 552     -12.501   9.855  27.579  1.00  0.00           O  
HETATM 4861  H1  HOH L 552     -11.888   9.778  28.309  1.00  0.00           H  
HETATM 4862  H2  HOH L 552     -11.947  10.036  26.815  1.00  0.00           H  
HETATM 4863  O   HOH L 557       2.811  20.136  20.715  1.00  0.00           O  
HETATM 4864  H1  HOH L 557       2.400  20.942  20.396  1.00  0.00           H  
HETATM 4865  H2  HOH L 557       2.231  19.845  21.421  1.00  0.00           H  
HETATM 4866  O   HOH L 560     -10.079   5.343  32.750  1.00  0.00           O  
HETATM 4867  H1  HOH L 560     -10.730   6.048  32.737  1.00  0.00           H  
HETATM 4868  H2  HOH L 560     -10.525   4.684  33.302  1.00  0.00           H  
HETATM 4869  O   HOH L 567      -6.825   9.577  16.855  1.00  0.00           O  
HETATM 4870  H1  HOH L 567      -6.431   8.877  16.334  1.00  0.00           H  
HETATM 4871  H2  HOH L 567      -6.365  10.345  16.472  1.00  0.00           H  
HETATM 4872  O   HOH L 575      13.442  17.792  24.668  1.00  0.00           O  
HETATM 4873  H1  HOH L 575      12.678  17.345  25.032  1.00  0.00           H  
HETATM 4874  H2  HOH L 575      13.983  17.035  24.398  1.00  0.00           H  
HETATM 4875  O   HOH L 599      -8.619  11.939  22.173  1.00  0.00           O  
HETATM 4876  H1  HOH L 599      -9.143  11.519  21.488  1.00  0.00           H  
HETATM 4877  H2  HOH L 599      -9.244  12.495  22.646  1.00  0.00           H  
HETATM 4878  O   HOH L 614      -2.745  25.416  13.941  1.00  0.00           O  
HETATM 4879  H1  HOH L 614      -2.358  26.294  13.884  1.00  0.00           H  
HETATM 4880  H2  HOH L 614      -2.760  25.111  13.027  1.00  0.00           H  
HETATM 4881  O   HOH L 672     -10.239  10.384  24.373  1.00  0.00           O  
HETATM 4882  H1  HOH L 672     -10.500  11.223  24.760  1.00  0.00           H  
HETATM 4883  H2  HOH L 672     -10.922  10.209  23.723  1.00  0.00           H  
HETATM 4884  O   HOH L 687     -10.673  -1.986  25.821  1.00  0.00           O  
HETATM 4885  H1  HOH L 687     -10.342  -1.223  26.305  1.00  0.00           H  
HETATM 4886  H2  HOH L 687     -11.300  -1.605  25.198  1.00  0.00           H  
HETATM 4887  O   HOH L 690      -7.061  14.901  26.869  1.00  0.00           O  
HETATM 4888  H1  HOH L 690      -7.028  15.717  27.377  1.00  0.00           H  
HETATM 4889  H2  HOH L 690      -6.589  15.143  26.068  1.00  0.00           H  
HETATM 4890  O   HOH L 697      -9.844  -0.887  30.469  1.00  0.00           O  
HETATM 4891  H1  HOH L 697      -9.678  -0.569  29.574  1.00  0.00           H  
HETATM 4892  H2  HOH L 697     -10.352  -0.175  30.877  1.00  0.00           H  
HETATM 4893  O   HOH L 698      -7.794  -1.846  27.550  1.00  0.00           O  
HETATM 4894  H1  HOH L 698      -7.699  -2.693  28.008  1.00  0.00           H  
HETATM 4895  H2  HOH L 698      -7.940  -2.168  26.644  1.00  0.00           H  
HETATM 4896  O   HOH L 699      -6.369  -4.720  27.236  1.00  0.00           O  
HETATM 4897  H1  HOH L 699      -7.004  -4.509  26.529  1.00  0.00           H  
HETATM 4898  H2  HOH L 699      -6.964  -4.993  27.967  1.00  0.00           H  
HETATM 4899  O   HOH L 700      -8.136  -4.907  29.244  1.00  0.00           O  
HETATM 4900  H1  HOH L 700      -8.945  -5.259  29.647  1.00  0.00           H  
HETATM 4901  H2  HOH L 700      -7.945  -4.181  29.841  1.00  0.00           H  
HETATM 4902  O   HOH L 701      -8.504  -5.640  33.182  1.00  0.00           O  
HETATM 4903  H1  HOH L 701      -8.786  -4.864  33.669  1.00  0.00           H  
HETATM 4904  H2  HOH L 701      -8.985  -6.351  33.626  1.00  0.00           H  
HETATM 4905  O   HOH L 702     -12.116  -7.196  31.927  1.00  0.00           O  
HETATM 4906  H1  HOH L 702     -12.274  -6.528  31.236  1.00  0.00           H  
HETATM 4907  H2  HOH L 702     -11.619  -7.860  31.434  1.00  0.00           H  
HETATM 4908  O   HOH L 703      -9.816  -3.496  31.073  1.00  0.00           O  
HETATM 4909  H1  HOH L 703      -9.239  -3.465  31.842  1.00  0.00           H  
HETATM 4910  H2  HOH L 703      -9.787  -2.552  30.774  1.00  0.00           H  
HETATM 4911  O   HOH L 704     -12.449  -3.390  31.571  1.00  0.00           O  
HETATM 4912  H1  HOH L 704     -12.433  -2.804  32.338  1.00  0.00           H  
HETATM 4913  H2  HOH L 704     -11.493  -3.428  31.349  1.00  0.00           H  
HETATM 4914  O   HOH L 705     -12.185  -5.390  29.739  1.00  0.00           O  
HETATM 4915  H1  HOH L 705     -12.417  -4.656  30.358  1.00  0.00           H  
HETATM 4916  H2  HOH L 705     -12.620  -5.072  28.933  1.00  0.00           H  
HETATM 4917  O   HOH L 707     -10.860  -4.815  25.972  1.00  0.00           O  
HETATM 4918  H1  HOH L 707     -11.675  -5.299  26.190  1.00  0.00           H  
HETATM 4919  H2  HOH L 707     -11.117  -3.878  26.087  1.00  0.00           H  
HETATM 4920  O   HOH L 708     -12.651  -6.966  27.033  1.00  0.00           O  
HETATM 4921  H1  HOH L 708     -12.275  -7.036  27.917  1.00  0.00           H  
HETATM 4922  H2  HOH L 708     -12.160  -7.663  26.572  1.00  0.00           H  
HETATM 4923  O   HOH L 709     -13.406  -1.621  28.503  1.00  0.00           O  
HETATM 4924  H1  HOH L 709     -14.141  -1.771  29.101  1.00  0.00           H  
HETATM 4925  H2  HOH L 709     -13.171  -0.712  28.700  1.00  0.00           H  
HETATM 4926  O   HOH L 710      -9.714  -7.924  27.277  1.00  0.00           O  
HETATM 4927  H1  HOH L 710      -9.236  -7.178  26.901  1.00  0.00           H  
HETATM 4928  H2  HOH L 710      -9.538  -7.838  28.230  1.00  0.00           H  
HETATM 4929  O   HOH L 711      -8.333  -3.978  25.320  1.00  0.00           O  
HETATM 4930  H1  HOH L 711      -8.356  -4.419  24.466  1.00  0.00           H  
HETATM 4931  H2  HOH L 711      -9.248  -4.173  25.631  1.00  0.00           H  
HETATM 4932  O   HOH L 739      -0.663  23.162   9.776  1.00  0.00           O  
HETATM 4933  H1  HOH L 739      -0.714  23.203  10.755  1.00  0.00           H  
HETATM 4934  H2  HOH L 739      -1.113  23.976   9.526  1.00  0.00           H  
HETATM 4935  O   HOH L 741      -2.574  21.437   8.560  1.00  0.00           O  
HETATM 4936  H1  HOH L 741      -2.001  21.918   9.180  1.00  0.00           H  
HETATM 4937  H2  HOH L 741      -1.944  20.936   8.043  1.00  0.00           H
[truncated: 59,050 more chars]
