# Supplementary material for: FastGrow: on-the-fly growing and its application to DYRK1A
Source: J Comput Aided Mol Des. 2022 Aug 22;36(9):639–51. doi: 10.1007/s10822-022-00469-y (PMC9512872; doi:10.1007/s10822-022-00469-y)
Supplement: Supplementary file 3 — (zip 300339 KB) [file 10822_2022_469_MOESM3_ESM.zip › validation_sets/cross_growing/1c1v_1c1u/1c1u_core.mol2]

@<TRIPOS>MOLECULE
1c1u
  37   40
SMALL
USER_CHARGES
@<TRIPOS>ATOM
   1 N1          10.9747   -10.7591    24.7025 N.pl3        1    LIG   1.0000
   2 N2          15.0353   -12.2268    20.2789 N.2          1    LIG   0.0000
   3 N3          16.9528   -12.7367    17.6832 N.2          1    LIG   0.0000
   4 N4          14.3676   -14.0308    21.1681 N.pl3        1    LIG   0.0000
   5 N5          16.1548   -14.5239    16.8296 N.pl3        1    LIG   0.0000
   6 N6          10.5280   -12.9695    24.3083 N.pl3        1    LIG   0.0000
   7 C7          14.1033   -11.9134    21.1333 C.ar         1    LIG   0.0000
   8 C8          16.9748   -12.5889    16.3974 C.ar         1    LIG   0.0000
   9 C9          13.6812   -13.0568    21.6966 C.ar         1    LIG   0.0000
  10 C10         16.4716   -13.7127    15.8455 C.ar         1    LIG   0.0000
  11 C11         12.1455   -11.8835    23.0620 C.ar         1    LIG   0.0000
  12 C12         12.7097   -13.1069    22.6566 C.ar         1    LIG   0.0000
  13 C13         13.5994   -10.6813    21.4740 C.ar         1    LIG   0.0000
  14 C14         17.4140   -11.4950    15.6781 C.ar         1    LIG   0.0000
  15 C15         16.3571   -13.8618    14.4731 C.ar         1    LIG   0.0000
  16 C16         12.6041   -10.6873    22.4541 C.ar         1    LIG   0.0000
  17 C17         17.3145   -11.5972    14.2864 C.ar         1    LIG   0.0000
  18 C18         16.7915   -12.7681    13.6848 C.ar         1    LIG   0.0000
  19 C19         11.1903   -11.8746    24.0436 C.cat        1    LIG   0.0000
  20 C20         15.2030   -13.5241    20.2952 C.2          1    LIG   0.0000
  21 C21         16.4554   -13.8989    17.9504 C.2          1    LIG   0.0000
  22 C22         16.2649   -14.3539    19.4320 C.3          1    LIG   0.0000
  23 H23         11.5441    -9.9508    24.5056 H            1    LIG   0.0000
  24 H24         10.3261   -10.6855    25.4544 H            1    LIG   0.0000
  25 H25         14.2763   -14.9809    21.3971 H            1    LIG   0.0000
  26 H26         15.7840   -15.4255    16.7355 H            1    LIG   0.0000
  27 H27         10.7057   -13.8145    23.7910 H            1    LIG   0.0000
  28 H28          9.9306   -13.0469    25.1022 H            1    LIG   0.0000
  29 H29         12.3935   -14.0500    23.0801 H            1    LIG   0.0000
  30 H30         13.9481    -9.7694    21.0142 H            1    LIG   0.0000
  31 H31         17.8081   -10.6102    16.1569 H            1    LIG   0.0000
  32 H32         15.9575   -14.7605    14.0293 H            1    LIG   0.0000
  33 H33         12.1762    -9.7446    22.7549 H            1    LIG   0.0000
  34 H34         17.6423   -10.7718    13.6731 H            1    LIG   0.0000
  35 H35         15.9839   -15.3983    19.4374 H            1    LIG   0.0000
  36 H36         17.2216   -14.2671    19.9252 H            1    LIG   0.0000
  37 R37         16.7275   -12.8234    12.6086 Du           1    LIG   0.0000
@<TRIPOS>BOND
   1        1       19 ar
   2        1       23 1
   3        1       24 1
   4        2        7 1
   5        2       20 2
   6        3        8 1
   7        3       21 2
   8        4        9 1
   9        4       20 1
  10        4       25 1
  11        5       10 1
  12        5       21 1
  13        5       26 1
  14        6       19 ar
  15        6       27 1
  16        6       28 1
  17        7        9 ar
  18        7       13 ar
  19        8       10 ar
  20        8       14 ar
  21        9       12 ar
  22       10       15 ar
  23       11       12 ar
  24       11       16 ar
  25       11       19 1
  26       12       29 1
  27       13       16 ar
  28       13       30 1
  29       14       17 ar
  30       14       31 1
  31       15       18 ar
  32       15       32 1
  33       16       33 1
  34       17       18 ar
  35       17       34 1
  36       18       37 1
  37       20       22 1
  38       21       22 1
  39       22       35 1
  40       22       36 1
