# Supplementary material for: FastGrow: on-the-fly growing and its application to DYRK1A
Source: J Comput Aided Mol Des. 2022 Aug 22;36(9):639–51. doi: 10.1007/s10822-022-00469-y (PMC9512872; doi:10.1007/s10822-022-00469-y)
Supplement: Supplementary file 3 — (zip 300339 KB) [file 10822_2022_469_MOESM3_ESM.zip › validation_sets/cross_growing/1c1v_1c1u/1c1v_core.mol2]

@<TRIPOS>MOLECULE
1c1v
  37   40
SMALL
USER_CHARGES
@<TRIPOS>ATOM
   1 N1          10.9930   -10.7000    24.6810 N.pl3        1    LIG   1.0000
   2 N2          15.1600   -12.4460    20.3430 N.2          1    LIG   0.0000
   3 N3          17.1100   -13.1940    18.2100 N.2          1    LIG   0.0000
   4 N4          14.4980   -14.1150    21.5260 N.pl3        1    LIG   0.0000
   5 N5          16.1850   -14.9370    17.3350 N.pl3        1    LIG   0.0000
   6 N6          10.4850   -12.8530    24.0440 N.pl3        1    LIG   0.0000
   7 C7          14.1930   -12.0100    21.1190 C.ar         1    LIG   0.0000
   8 C8          17.0610   -13.0210    16.9290 C.ar         1    LIG   0.0000
   9 C9          13.7970   -13.0620    21.8470 C.ar         1    LIG   0.0000
  10 C10         16.4840   -14.1050    16.3550 C.ar         1    LIG   0.0000
  11 C11         12.1640   -11.7770    22.9800 C.ar         1    LIG   0.0000
  12 C12         16.6910   -13.0370    14.2030 C.ar         1    LIG   0.0000
  13 C13         12.8100   -13.0040    22.7690 C.ar         1    LIG   0.0000
  14 C14         16.2780   -14.1630    14.9870 C.ar         1    LIG   0.0000
  15 C15         13.6090   -10.7610    21.2660 C.ar         1    LIG   0.0000
  16 C16         17.4830   -11.9150    16.2530 C.ar         1    LIG   0.0000
  17 C17         12.5660   -10.6550    22.2230 C.ar         1    LIG   0.0000
  18 C18         17.2910   -11.9340    14.8800 C.ar         1    LIG   0.0000
  19 C19         11.1770   -11.7600    23.9320 C.cat        1    LIG   0.0000
  20 C20         15.3430   -13.7390    20.5970 C.2          1    LIG   0.0000
  21 C21         16.5740   -14.3440    18.4490 C.2          1    LIG   0.0000
  22 C22         16.4040   -14.7280    19.9320 C.3          1    LIG   0.0000
  23 H23         11.5768    -9.8630    24.5412 H            1    LIG   0.0000
  24 H24         10.2647   -10.7041    25.4093 H            1    LIG   0.0000
  25 H25         14.4052   -15.0597    21.9257 H            1    LIG   0.0000
  26 H26         15.7388   -15.8613    17.2485 H            1    LIG   0.0000
  27 H27          9.7267   -12.9136    24.7384 H            1    LIG   0.0000
  28 H28         10.6944   -13.6594    23.4384 H            1    LIG   0.0000
  29 H29         12.5245   -13.8852    23.3321 H            1    LIG   0.0000
  30 H30         15.8201   -15.0302    14.5251 H            1    LIG   0.0000
  31 H31         13.9326    -9.9086    20.6797 H            1    LIG   0.0000
  32 H32         17.9407   -11.0721    16.7581 H            1    LIG   0.0000
  33 H33         12.0725    -9.7018    22.3744 H            1    LIG   0.0000
  34 H34         17.6094   -11.0767    14.2979 H            1    LIG   0.0000
  35 H35         16.0423   -15.7641    20.0071 H            1    LIG   0.0000
  36 H36         17.3698   -14.6383    20.4508 H            1    LIG   0.0000
  37 R37         16.5080   -12.9750    12.8200 Du           1    LIG   0.0000
@<TRIPOS>BOND
   1        1       19 ar
   2        1       23 1
   3        1       24 1
   4        2        7 1
   5        2       20 2
   6        3        8 1
   7        3       21 2
   8        4        9 1
   9        4       20 1
  10        4       25 1
  11        5       10 1
  12        5       21 1
  13        5       26 1
  14        6       19 ar
  15        6       27 1
  16        6       28 1
  17        7        9 ar
  18        7       15 ar
  19        8       10 ar
  20        8       16 ar
  21        9       13 ar
  22       10       14 ar
  23       11       13 ar
  24       11       17 ar
  25       11       19 1
  26       12       14 ar
  27       12       18 ar
  28       12       37 1
  29       13       29 1
  30       14       30 1
  31       15       17 ar
  32       15       31 1
  33       16       18 ar
  34       16       32 1
  35       17       33 1
  36       18       34 1
  37       20       22 1
  38       21       22 1
  39       22       35 1
  40       22       36 1
