# Supplementary material for: FastGrow: on-the-fly growing and its application to DYRK1A
Source: J Comput Aided Mol Des. 2022 Aug 22;36(9):639–51. doi: 10.1007/s10822-022-00469-y (PMC9512872; doi:10.1007/s10822-022-00469-y)
Supplement: Supplementary file 3 — (zip 300339 KB) [file 10822_2022_469_MOESM3_ESM.zip › validation_sets/cross_growing/1c1v_1c1u/1c1u_ligand.mol2]

@<TRIPOS>MOLECULE
BAI_H_410
  37   40
SMALL
USER_CHARGES
@<TRIPOS>ATOM
   1 N1          10.5280   -12.9695    24.3083 N.pl3        1    LIG   0.0000
   2 N2          10.9747   -10.7591    24.7025 N.pl3        1    LIG   1.0000
   3 N3          16.9528   -12.7367    17.6832 N.2          1    LIG   0.0000
   4 N4          15.0353   -12.2268    20.2789 N.2          1    LIG   0.0000
   5 N5          16.1548   -14.5239    16.8296 N.pl3        1    LIG   0.0000
   6 N6          14.3676   -14.0308    21.1681 N.pl3        1    LIG   0.0000
   7 C7          17.3145   -11.5972    14.2864 C.ar         1    LIG   0.0000
   8 C8          16.7915   -12.7681    13.6848 C.ar         1    LIG   0.0000
   9 C9          17.4140   -11.4950    15.6781 C.ar         1    LIG   0.0000
  10 C10         16.3571   -13.8618    14.4731 C.ar         1    LIG   0.0000
  11 C11         13.5994   -10.6813    21.4740 C.ar         1    LIG   0.0000
  12 C12         12.6041   -10.6873    22.4541 C.ar         1    LIG   0.0000
  13 C13         12.7097   -13.1069    22.6566 C.ar         1    LIG   0.0000
  14 C14         16.2649   -14.3539    19.4320 C.3          1    LIG   0.0000
  15 C15         11.1903   -11.8746    24.0436 C.cat        1    LIG   0.0000
  16 C16         16.4554   -13.8989    17.9504 C.2          1    LIG   0.0000
  17 C17         15.2030   -13.5241    20.2952 C.2          1    LIG   0.0000
  18 C18         16.9748   -12.5889    16.3974 C.ar         1    LIG   0.0000
  19 C19         14.1033   -11.9134    21.1333 C.ar         1    LIG   0.0000
  20 C20         16.4716   -13.7127    15.8455 C.ar         1    LIG   0.0000
  21 C21         13.6812   -13.0568    21.6966 C.ar         1    LIG   0.0000
  22 C22         12.1455   -11.8835    23.0620 C.ar         1    LIG   0.0000
  23 H23         10.7057   -13.8145    23.7910 H            1    LIG   0.0000
  24 H24          9.9306   -13.0469    25.1022 H            1    LIG   0.0000
  25 H25         11.5441    -9.9508    24.5056 H            1    LIG   0.0000
  26 H26         10.3261   -10.6855    25.4544 H            1    LIG   0.0000
  27 H27         15.7840   -15.4255    16.7355 H            1    LIG   0.0000
  28 H28         14.2763   -14.9809    21.3971 H            1    LIG   0.0000
  29 H29         17.6423   -10.7718    13.6731 H            1    LIG   0.0000
  30 H30         16.7275   -12.8234    12.6086 H            1    LIG   0.0000
  31 H31         17.8081   -10.6102    16.1569 H            1    LIG   0.0000
  32 H32         15.9575   -14.7605    14.0293 H            1    LIG   0.0000
  33 H33         13.9481    -9.7694    21.0142 H            1    LIG   0.0000
  34 H34         12.1762    -9.7446    22.7549 H            1    LIG   0.0000
  35 H35         12.3935   -14.0500    23.0801 H            1    LIG   0.0000
  36 H36         15.9839   -15.3983    19.4374 H            1    LIG   0.0000
  37 H37         17.2216   -14.2671    19.9252 H            1    LIG   0.0000
@<TRIPOS>BOND
   1        1       15 ar
   2        1       23 1
   3        1       24 1
   4        2       15 ar
   5        2       25 1
   6        2       26 1
   7        3       16 2
   8        3       18 1
   9        4       17 2
  10        4       19 1
  11        5       16 1
  12        5       20 1
  13        5       27 1
  14        6       17 1
  15        6       21 1
  16        6       28 1
  17        7        8 ar
  18        7        9 ar
  19        7       29 1
  20        8       10 ar
  21        8       30 1
  22        9       18 ar
  23        9       31 1
  24       10       20 ar
  25       10       32 1
  26       11       12 ar
  27       11       19 ar
  28       11       33 1
  29       12       22 ar
  30       12       34 1
  31       13       21 ar
  32       13       22 ar
  33       13       35 1
  34       14       16 1
  35       14       17 1
  36       14       36 1
  37       14       37 1
  38       15       22 1
  39       18       20 ar
  40       19       21 ar
