# Supplementary material for: FastGrow: on-the-fly growing and its application to DYRK1A
Source: J Comput Aided Mol Des. 2022 Aug 22;36(9):639–51. doi: 10.1007/s10822-022-00469-y (PMC9512872; doi:10.1007/s10822-022-00469-y)
Supplement: Supplementary file 3 — (zip 300339 KB) [file 10822_2022_469_MOESM3_ESM.zip › validation_sets/cross_growing/1c1v_1c1u/1c1v_ligand.mol2]

@<TRIPOS>MOLECULE
1c1v_ligand
  43   46
SMALL
USER_CHARGES
@<TRIPOS>ATOM
   1 C1          12.1640   -11.7770    22.9800 C.ar         1    LIG   0.0000
   2 C2          12.5660   -10.6550    22.2230 C.ar         1    LIG   0.0000
   3 C3          13.6090   -10.7610    21.2660 C.ar         1    LIG   0.0000
   4 C4          14.1930   -12.0100    21.1190 C.ar         1    LIG   0.0000
   5 C5          13.7970   -13.0620    21.8470 C.ar         1    LIG   0.0000
   6 C6          12.8100   -13.0040    22.7690 C.ar         1    LIG   0.0000
   7 C7          11.1770   -11.7600    23.9320 C.cat        1    LIG   0.0000
   8 C8          15.3430   -13.7390    20.5970 C.2          1    LIG   0.0000
   9 C9          16.4040   -14.7280    19.9320 C.3          1    LIG   0.0000
  10 N10         10.4850   -12.8530    24.0440 N.pl3        1    LIG   0.0000
  11 N11         10.9930   -10.7000    24.6810 N.pl3        1    LIG   1.0000
  12 N12         15.1600   -12.4460    20.3430 N.2          1    LIG   0.0000
  13 N13         14.4980   -14.1150    21.5260 N.pl3        1    LIG   0.0000
  14 C14         16.6910   -13.0370    14.2030 C.ar         1    LIG   0.0000
  15 C15         17.2910   -11.9340    14.8800 C.ar         1    LIG   0.0000
  16 C16         17.4830   -11.9150    16.2530 C.ar         1    LIG   0.0000
  17 C17         17.0610   -13.0210    16.9290 C.ar         1    LIG   0.0000
  18 C18         16.4840   -14.1050    16.3550 C.ar         1    LIG   0.0000
  19 C19         16.2780   -14.1630    14.9870 C.ar         1    LIG   0.0000
  20 C20         16.5080   -12.9750    12.8200 C.cat        1    LIG   0.0000
  21 C21         16.5740   -14.3440    18.4490 C.2          1    LIG   0.0000
  22 N22         16.1700   -14.0620    12.1630 N.pl3        1    LIG   1.0000
  23 N23         16.6580   -11.8150    12.2100 N.pl3        1    LIG   0.0000
  24 N24         17.1100   -13.1940    18.2100 N.2          1    LIG   0.0000
  25 N25         16.1850   -14.9370    17.3350 N.pl3        1    LIG   0.0000
  26 H26         12.0725    -9.7018    22.3744 H            1    LIG   0.0000
  27 H27         13.9326    -9.9086    20.6797 H            1    LIG   0.0000
  28 H28         12.5245   -13.8852    23.3321 H            1    LIG   0.0000
  29 H29         16.0423   -15.7641    20.0071 H            1    LIG   0.0000
  30 H30         17.3698   -14.6383    20.4508 H            1    LIG   0.0000
  31 H31          9.7267   -12.9136    24.7384 H            1    LIG   0.0000
  32 H32         10.6944   -13.6594    23.4384 H            1    LIG   0.0000
  33 H33         11.5768    -9.8630    24.5412 H            1    LIG   0.0000
  34 H34         10.2647   -10.7041    25.4093 H            1    LIG   0.0000
  35 H35         14.4052   -15.0597    21.9257 H            1    LIG   0.0000
  36 H36         17.6094   -11.0767    14.2979 H            1    LIG   0.0000
  37 H37         17.9407   -11.0721    16.7581 H            1    LIG   0.0000
  38 H38         15.8201   -15.0302    14.5251 H            1    LIG   0.0000
  39 H39         16.0329   -14.0255    11.1428 H            1    LIG   0.0000
  40 H40         16.0422   -14.9504    12.6683 H            1    LIG   0.0000
  41 H41         16.9235   -10.9794    12.7506 H            1    LIG   0.0000
  42 H42         16.5096   -11.7449    11.1932 H            1    LIG   0.0000
  43 H43         15.7388   -15.8613    17.2485 H            1    LIG   0.0000
@<TRIPOS>BOND
   1        7        1 1
   2        1        6 ar
   3        1        2 ar
   4        2        3 ar
   5        3        4 ar
   6        4       12 1
   7        4        5 ar
   8        5       13 1
   9        6        5 ar
  10       13        8 1
  11       12        8 2
  12        8        9 1
  13        9       21 1
  14       21       25 1
  15       21       24 2
  16       24       17 1
  17       17       18 ar
  18       17       16 ar
  19       16       15 ar
  20       15       14 ar
  21       14       20 1
  22       14       19 ar
  23       18       19 ar
  24       25       18 1
  25       20       22 ar
  26       20       23 ar
  27        7       11 ar
  28        7       10 ar
  29        2       26 1
  30        3       27 1
  31        6       28 1
  32        9       29 1
  33        9       30 1
  34       10       31 1
  35       10       32 1
  36       11       33 1
  37       11       34 1
  38       13       35 1
  39       15       36 1
  40       16       37 1
  41       19       38 1
  42       22       39 1
  43       22       40 1
  44       23       41 1
  45       23       42 1
  46       25       43 1
