# Supplementary material for: FastGrow: on-the-fly growing and its application to DYRK1A
Source: J Comput Aided Mol Des. 2022 Aug 22;36(9):639–51. doi: 10.1007/s10822-022-00469-y (PMC9512872; doi:10.1007/s10822-022-00469-y)
Supplement: Supplementary file 3 — (zip 300339 KB) [file 10822_2022_469_MOESM3_ESM.zip › validation_sets/cross_growing/1c1v_1c1u/1c1v_frag.mol2]

@<TRIPOS>MOLECULE
1c1v
   8    7
SMALL
USER_CHARGES
@<TRIPOS>ATOM
   1 N1          16.1700   -14.0620    12.1630 N.2          1    LIG   1.0000
   2 N2          16.6580   -11.8150    12.2100 N.pl3        1    LIG   0.0000
   3 C3          16.5080   -12.9750    12.8200 C.2          1    LIG   0.0000
   4 H4          16.0329   -14.0255    11.1428 H            1    LIG   0.0000
   5 H5          16.0422   -14.9504    12.6683 H            1    LIG   0.0000
   6 H6          16.9235   -10.9794    12.7506 H            1    LIG   0.0000
   7 H7          16.5096   -11.7449    11.1932 H            1    LIG   0.0000
   8 R8          16.6910   -13.0370    14.2030 Du           1    LIG   0.0000
@<TRIPOS>BOND
   1        1        3 2
   2        1        4 1
   3        1        5 1
   4        2        3 1
   5        2        6 1
   6        2        7 1
   7        3        8 1
