# Supplementary material for: FastGrow: on-the-fly growing and its application to DYRK1A
Source: J Comput Aided Mol Des. 2022 Aug 22;36(9):639–51. doi: 10.1007/s10822-022-00469-y (PMC9512872; doi:10.1007/s10822-022-00469-y)
Supplement: Supplementary file 3 — (zip 300339 KB) [file 10822_2022_469_MOESM3_ESM.zip › validation_sets/cross_growing/1cbx_1hee/1hee.pdb]

HEADER    CARBOXYPEPTIDASE                        22-NOV-00   1HEE              
TITLE     CRYSTAL STRUCTURE OF BOVINE PANCREATIC CARBOXYPEPTIDASE A             
TITLE    2 COMPLEXED WITH L-N-HYDROXYAMINOCARBONYL PHENYLALANINE AT             
TITLE    3 2.3 A                                                                
COMPND    MOL_ID: 1;                                                            
COMPND   2 MOLECULE: CARBOXYPEPTIDASE A;                                        
COMPND   3 CHAIN: A, B, D, E;                                                   
COMPND   4 EC: 3.4.17.1                                                         
SOURCE    MOL_ID: 1;                                                            
SOURCE   2 ORGANISM_SCIENTIFIC: BOS BOVIS;                                      
SOURCE   3 ORGANISM_COMMON: BOVINE;                                             
SOURCE   4 ORGANISM_TAXID: 9913;                                                
SOURCE   5 ORGAN: PANCREAS                                                      
KEYWDS    CARBOXYPEPTIDASE, CPA, LBHB, INHIBITOR                                
EXPDTA    X-RAY DIFFRACTION                                                     
AUTHOR    J.H.CHO,N.-C.HA,S.J.CHUNG,D.H.KIM,K.Y.CHOI,B.-H.OH                    
REVDAT   3   24-FEB-09 1HEE    1       VERSN                                    
REVDAT   2   29-JUN-05 1HEE    1       AUTHOR JRNL                              
REVDAT   1   23-NOV-01 1HEE    0                                                
JRNL        AUTH   J.H.CHO,D.H.KIM,S.J.CHUNG,N.-C.HA,B.-H.OH,K.Y.CHOI           
JRNL        TITL   INSIGHT INTO THE STEREOCHEMISTRY IN THE INHIBITION           
JRNL        TITL 2 OF CARBOXYPEPTIDASE A WITH N-                                
JRNL        TITL 3 (HYDROXYAMINOCARBONYL)PHENYLALANINE: BINDING MODES           
JRNL        TITL 4 OF AN ENANTIOMERIC PAIR OF THE INHIBITOR TO                  
JRNL        TITL 5 CARBOXYPEPTIDASE A                                           
JRNL        REF    BIOORG.MED.CHEM.              V.  10  2015 2002              
JRNL        REFN                   ISSN 0968-0896                               
JRNL        PMID   11937361                                                     
JRNL        DOI    10.1016/S0968-0896(01)00429-1                                
REMARK   2                                                                      
REMARK   2 RESOLUTION.    1.75 ANGSTROMS.                                       
REMARK   3                                                                      
REMARK   3 REFINEMENT.                                                          
REMARK   3   PROGRAM     : CNS 1.0                                              
REMARK   3   AUTHORS     : BRUNGER,ADAMS,CLORE,DELANO,GROS,GROSSE-              
REMARK   3               : KUNSTLEVE,JIANG,KUSZEWSKI,NILGES, PANNU,             
REMARK   3               : READ,RICE,SIMONSON,WARREN                            
REMARK   3                                                                      
REMARK   3  REFINEMENT TARGET : NULL                                            
REMARK   3                                                                      
REMARK   3  DATA USED IN REFINEMENT.                                            
REMARK   3   RESOLUTION RANGE HIGH (ANGSTROMS) : 1.75                           
REMARK   3   RESOLUTION RANGE LOW  (ANGSTROMS) : 100                            
REMARK   3   DATA CUTOFF            (SIGMA(F)) : 0.0                            
REMARK   3   DATA CUTOFF HIGH         (ABS(F)) : NULL                           
REMARK   3   DATA CUTOFF LOW          (ABS(F)) : NULL                           
REMARK   3   COMPLETENESS (WORKING+TEST)   (%) : 81.6                           
REMARK   3   NUMBER OF REFLECTIONS             : 93239                          
REMARK   3                                                                      
REMARK   3  FIT TO DATA USED IN REFINEMENT.                                     
REMARK   3   CROSS-VALIDATION METHOD          : THROUGHOUT                      
REMARK   3   FREE R VALUE TEST SET SELECTION  : RANDOM                          
REMARK   3   R VALUE            (WORKING SET) : 0.198                           
REMARK   3   FREE R VALUE                     : 0.229                           
REMARK   3   FREE R VALUE TEST SET SIZE   (%) : 5.0                             
REMARK   3   FREE R VALUE TEST SET COUNT      : NULL                            
REMARK   3   ESTIMATED ERROR OF FREE R VALUE  : NULL                            
REMARK   3                                                                      
REMARK   3  FIT IN THE HIGHEST RESOLUTION BIN.                                  
REMARK   3   TOTAL NUMBER OF BINS USED           : NULL                         
REMARK   3   BIN RESOLUTION RANGE HIGH       (A) : NULL                         
REMARK   3   BIN RESOLUTION RANGE LOW        (A) : NULL                         
REMARK   3   BIN COMPLETENESS (WORKING+TEST) (%) : NULL                         
REMARK   3   REFLECTIONS IN BIN    (WORKING SET) : NULL                         
REMARK   3   BIN R VALUE           (WORKING SET) : NULL                         
REMARK   3   BIN FREE R VALUE                    : NULL                         
REMARK   3   BIN FREE R VALUE TEST SET SIZE  (%) : NULL                         
REMARK   3   BIN FREE R VALUE TEST SET COUNT     : NULL                         
REMARK   3   ESTIMATED ERROR OF BIN FREE R VALUE : NULL                         
REMARK   3                                                                      
REMARK   3  NUMBER OF NON-HYDROGEN ATOMS USED IN REFINEMENT.                    
REMARK   3   PROTEIN ATOMS            : 9744                                    
REMARK   3   NUCLEIC ACID ATOMS       : 0                                       
REMARK   3   HETEROGEN ATOMS          : 68                                      
REMARK   3   SOLVENT ATOMS            : 591                                     
REMARK   3                                                                      
REMARK   3  B VALUES.                                                           
REMARK   3   FROM WILSON PLOT           (A**2) : NULL                           
REMARK   3   MEAN B VALUE      (OVERALL, A**2) : NULL                           
REMARK   3   OVERALL ANISOTROPIC B VALUE.                                       
REMARK   3    B11 (A**2) : NULL                                                 
REMARK   3    B22 (A**2) : NULL                                                 
REMARK   3    B33 (A**2) : NULL                                                 
REMARK   3    B12 (A**2) : NULL                                                 
REMARK   3    B13 (A**2) : NULL                                                 
REMARK   3    B23 (A**2) : NULL                                                 
REMARK   3                                                                      
REMARK   3  ESTIMATED COORDINATE ERROR.                                         
REMARK   3   ESD FROM LUZZATI PLOT        (A) : NULL                            
REMARK   3   ESD FROM SIGMAA              (A) : NULL                            
REMARK   3   LOW RESOLUTION CUTOFF        (A) : NULL                            
REMARK   3                                                                      
REMARK   3  CROSS-VALIDATED ESTIMATED COORDINATE ERROR.                         
REMARK   3   ESD FROM C-V LUZZATI PLOT    (A) : NULL                            
REMARK   3   ESD FROM C-V SIGMAA          (A) : NULL                            
REMARK   3                                                                      
REMARK   3  RMS DEVIATIONS FROM IDEAL VALUES.                                   
REMARK   3   BOND LENGTHS                 (A) : 0.0058                          
REMARK   3   BOND ANGLES            (DEGREES) : 1.17                            
REMARK   3   DIHEDRAL ANGLES        (DEGREES) : NULL                            
REMARK   3   IMPROPER ANGLES        (DEGREES) : NULL                            
REMARK   3                                                                      
REMARK   3  ISOTROPIC THERMAL MODEL : NULL                                      
REMARK   3                                                                      
REMARK   3  ISOTROPIC THERMAL FACTOR RESTRAINTS.    RMS    SIGMA                
REMARK   3   MAIN-CHAIN BOND              (A**2) : NULL  ; NULL                 
REMARK   3   MAIN-CHAIN ANGLE             (A**2) : NULL  ; NULL                 
REMARK   3   SIDE-CHAIN BOND              (A**2) : NULL  ; NULL                 
REMARK   3   SIDE-CHAIN ANGLE             (A**2) : NULL  ; NULL                 
REMARK   3                                                                      
REMARK   3  BULK SOLVENT MODELING.                                              
REMARK   3   METHOD USED : NULL                                                 
REMARK   3   KSOL        : NULL                                                 
REMARK   3   BSOL        : NULL                                                 
REMARK   3                                                                      
REMARK   3  NCS MODEL : NULL                                                    
REMARK   3                                                                      
REMARK   3  NCS RESTRAINTS.                         RMS   SIGMA/WEIGHT          
REMARK   3   GROUP  1  POSITIONAL            (A) : NULL  ; NULL                 
REMARK   3   GROUP  1  B-FACTOR           (A**2) : NULL  ; NULL                 
REMARK   3                                                                      
REMARK   3  PARAMETER FILE  1  : NULL                                           
REMARK   3  PARAMETER FILE  2  : NULL                                           
REMARK   3  TOPOLOGY FILE  1   : NULL                                           
REMARK   3  TOPOLOGY FILE  2   : NULL                                           
REMARK   3                                                                      
REMARK   3  OTHER REFINEMENT REMARKS: NULL                                      
REMARK   4                                                                      
REMARK   4 1HEE COMPLIES WITH FORMAT V. 3.15, 01-DEC-08                         
REMARK 100                                                                      
REMARK 100 THIS ENTRY HAS BEEN PROCESSED BY PDBE ON 22-NOV-00.                  
REMARK 100 THE PDBE ID CODE IS EBI-5557.                                        
REMARK 200                                                                      
REMARK 200 EXPERIMENTAL DETAILS                                                 
REMARK 200  EXPERIMENT TYPE                : X-RAY DIFFRACTION                  
REMARK 200  DATE OF DATA COLLECTION        : NULL                               
REMARK 200  TEMPERATURE           (KELVIN) : 297.0                              
REMARK 200  PH                             : 7.50                               
REMARK 200  NUMBER OF CRYSTALS USED        : 1                                  
REMARK 200                                                                      
REMARK 200  SYNCHROTRON              (Y/N) : N                                  
REMARK 200  RADIATION SOURCE               : ROTATING ANODE                     
REMARK 200  BEAMLINE                       : NULL                               
REMARK 200  X-RAY GENERATOR MODEL          : NULL                               
REMARK 200  MONOCHROMATIC OR LAUE    (M/L) : M                                  
REMARK 200  WAVELENGTH OR RANGE        (A) : 1.5418                             
REMARK 200  MONOCHROMATOR                  : NULL                               
REMARK 200  OPTICS                         : NULL                               
REMARK 200                                                                      
REMARK 200  DETECTOR TYPE                  : NULL                               
REMARK 200  DETECTOR MANUFACTURER          : NULL                               
REMARK 200  INTENSITY-INTEGRATION SOFTWARE : NULL                               
REMARK 200  DATA SCALING SOFTWARE          : NULL                               
REMARK 200                                                                      
REMARK 200  NUMBER OF UNIQUE REFLECTIONS   : 105084                             
REMARK 200  RESOLUTION RANGE HIGH      (A) : 1.750                              
REMARK 200  RESOLUTION RANGE LOW       (A) : 20.000                             
REMARK 200  REJECTION CRITERIA  (SIGMA(I)) : 0.000                              
REMARK 200                                                                      
REMARK 200 OVERALL.                                                             
REMARK 200  COMPLETENESS FOR RANGE     (%) : 90.3                               
REMARK 200  DATA REDUNDANCY                : 1.500                              
REMARK 200  R MERGE                    (I) : 0.04800                            
REMARK 200  R SYM                      (I) : 0.04800                            
REMARK 200  <I/SIGMA(I)> FOR THE DATA SET  : 15.0000                            
REMARK 200                                                                      
REMARK 200 IN THE HIGHEST RESOLUTION SHELL.                                     
REMARK 200  HIGHEST RESOLUTION SHELL, RANGE HIGH (A) : NULL                     
REMARK 200  HIGHEST RESOLUTION SHELL, RANGE LOW  (A) : NULL                     
REMARK 200  COMPLETENESS FOR SHELL     (%) : NULL                               
REMARK 200  DATA REDUNDANCY IN SHELL       : NULL                               
REMARK 200  R MERGE FOR SHELL          (I) : NULL                               
REMARK 200  R SYM FOR SHELL            (I) : NULL                               
REMARK 200  <I/SIGMA(I)> FOR SHELL         : NULL                               
REMARK 200                                                                      
REMARK 200 DIFFRACTION PROTOCOL: SINGLE WAVELENGTH                              
REMARK 200 METHOD USED TO DETERMINE THE STRUCTURE: MOLECULAR REPLACEMENT        
REMARK 200 SOFTWARE USED: NULL                                                  
REMARK 200 STARTING MODEL: NULL                                                 
REMARK 200                                                                      
REMARK 200 REMARK: NULL                                                         
REMARK 280                                                                      
REMARK 280 CRYSTAL                                                              
REMARK 280 SOLVENT CONTENT, VS   (%): NULL                                      
REMARK 280 MATTHEWS COEFFICIENT, VM (ANGSTROMS**3/DA): NULL                     
REMARK 280                                                                      
REMARK 280 CRYSTALLIZATION CONDITIONS: NULL                                     
REMARK 290                                                                      
REMARK 290 CRYSTALLOGRAPHIC SYMMETRY                                            
REMARK 290 SYMMETRY OPERATORS FOR SPACE GROUP: P 1                              
REMARK 290                                                                      
REMARK 290      SYMOP   SYMMETRY                                                
REMARK 290     NNNMMM   OPERATOR                                                
REMARK 290       1555   X,Y,Z                                                   
REMARK 290                                                                      
REMARK 290     WHERE NNN -> OPERATOR NUMBER                                     
REMARK 290           MMM -> TRANSLATION VECTOR                                  
REMARK 290                                                                      
REMARK 290 CRYSTALLOGRAPHIC SYMMETRY TRANSFORMATIONS                            
REMARK 290 THE FOLLOWING TRANSFORMATIONS OPERATE ON THE ATOM/HETATM             
REMARK 290 RECORDS IN THIS ENTRY TO PRODUCE CRYSTALLOGRAPHICALLY                
REMARK 290 RELATED MOLECULES.                                                   
REMARK 290   SMTRY1   1  1.000000  0.000000  0.000000        0.00000            
REMARK 290   SMTRY2   1  0.000000  1.000000  0.000000        0.00000            
REMARK 290   SMTRY3   1  0.000000  0.000000  1.000000        0.00000            
REMARK 290                                                                      
REMARK 290 REMARK: NULL                                                         
REMARK 300                                                                      
REMARK 300 BIOMOLECULE: 1, 2, 3, 4                                              
REMARK 300 SEE REMARK 350 FOR THE AUTHOR PROVIDED AND/OR PROGRAM                
REMARK 300 GENERATED ASSEMBLY INFORMATION FOR THE STRUCTURE IN                  
REMARK 300 THIS ENTRY.  THE REMARK MAY ALSO PROVIDE INFORMATION ON              
REMARK 300 BURIED SURFACE AREA.                                                 
REMARK 300                                                                      
REMARK 300 DETAILS:BIOLOGICAL_UNIT: MONOMER                                     
REMARK 350                                                                      
REMARK 350 GENERATING THE BIOMOLECULE                                           
REMARK 350 COORDINATES FOR A COMPLETE MULTIMER REPRESENTING THE KNOWN           
REMARK 350 BIOLOGICALLY SIGNIFICANT OLIGOMERIZATION STATE OF THE                
REMARK 350 MOLECULE CAN BE GENERATED BY APPLYING BIOMT TRANSFORMATIONS          
REMARK 350 GIVEN BELOW.  BOTH NON-CRYSTALLOGRAPHIC AND                          
REMARK 350 CRYSTALLOGRAPHIC OPERATIONS ARE GIVEN.                               
REMARK 350                                                                      
REMARK 350 BIOMOLECULE:  1                                                      
REMARK 350 SOFTWARE DETERMINED QUATERNARY STRUCTURE: MONOMERIC                  
REMARK 350 SOFTWARE USED: PQS                                                   
REMARK 350 APPLY THE FOLLOWING TO CHAINS: A                                     
REMARK 350   BIOMT1   1  1.000000  0.000000  0.000000        0.00000            
REMARK 350   BIOMT2   1  0.000000  1.000000  0.000000        0.00000            
REMARK 350   BIOMT3   1  0.000000  0.000000  1.000000        0.00000            
REMARK 350                                                                      
REMARK 350 BIOMOLECULE:  2                                                      
REMARK 350 SOFTWARE DETERMINED QUATERNARY STRUCTURE: MONOMERIC                  
REMARK 350 SOFTWARE USED: PQS                                                   
REMARK 350 APPLY THE FOLLOWING TO CHAINS: B                                     
REMARK 350   BIOMT1   1  1.000000  0.000000  0.000000        0.00000            
REMARK 350   BIOMT2   1  0.000000  1.000000  0.000000        0.00000            
REMARK 350   BIOMT3   1  0.000000  0.000000  1.000000        0.00000            
REMARK 350                                                                      
REMARK 350 BIOMOLECULE:  3                                                      
REMARK 350 SOFTWARE DETERMINED QUATERNARY STRUCTURE: MONOMERIC                  
REMARK 350 SOFTWARE USED: PQS                                                   
REMARK 350 APPLY THE FOLLOWING TO CHAINS: D                                     
REMARK 350   BIOMT1   1  1.000000  0.000000  0.000000        0.00000            
REMARK 350   BIOMT2   1  0.000000  1.000000  0.000000        0.00000            
REMARK 350   BIOMT3   1  0.000000  0.000000  1.000000        0.00000            
REMARK 350                                                                      
REMARK 350 BIOMOLECULE:  4                                                      
REMARK 350 SOFTWARE DETERMINED QUATERNARY STRUCTURE: MONOMERIC                  
REMARK 350 SOFTWARE USED: PQS                                                   
REMARK 350 APPLY THE FOLLOWING TO CHAINS: E                                     
REMARK 350   BIOMT1   1  1.000000  0.000000  0.000000        0.00000            
REMARK 350   BIOMT2   1  0.000000  1.000000  0.000000        0.00000            
REMARK 350   BIOMT3   1  0.000000  0.000000  1.000000        0.00000            
REMARK 500                                                                      
REMARK 500 GEOMETRY AND STEREOCHEMISTRY                                         
REMARK 500 SUBTOPIC: TORSION ANGLES                                             
REMARK 500                                                                      
REMARK 500 TORSION ANGLES OUTSIDE THE EXPECTED RAMACHANDRAN REGIONS:            
REMARK 500 (M=MODEL NUMBER; RES=RESIDUE NAME; C=CHAIN IDENTIFIER;               
REMARK 500 SSEQ=SEQUENCE NUMBER; I=INSERTION CODE).                             
REMARK 500 STANDARD TABLE:                                                      
REMARK 500 FORMAT:(10X,I3,1X,A3,1X,A1,I4,A1,4X,F7.2,3X,F7.2)                    
REMARK 500                                                                      
REMARK 500 EXPECTED VALUES: GJ KLEYWEGT AND TA JONES (1996). PHI/PSI-           
REMARK 500 CHOLOGY: RAMACHANDRAN REVISITED. STRUCTURE 4, 1395 - 1400            
REMARK 500                                                                      
REMARK 500  M RES CSSEQI        PSI       PHI                                   
REMARK 500    SER A   3      129.59    160.98                                   
REMARK 500    SER A  57      -81.45    -90.50                                   
REMARK 500    GLU A 122      -45.70   -136.02                                   
REMARK 500    THR A 129     -167.76    -78.85                                   
REMARK 500    SER A 134      -68.85    -21.00                                   
REMARK 500    SER A 135       47.02    -65.58                                   
REMARK 500    SER A 136      143.81    172.21                                   
REMARK 500    SER A 199      -21.77    148.47                                   
REMARK 500    GLN A 200       67.03     61.53                                   
REMARK 500    ILE A 247      -70.14   -113.20                                   
REMARK 500    LEU A 280       51.97    -91.68                                   
REMARK 500    ARG B   2       16.90   -151.54                                   
REMARK 500    SER B  57      -92.29    -96.14                                   
REMARK 500    ASN B  58       59.08   -113.92                                   
REMARK 500    GLU B 122      -36.89   -133.20                                   
REMARK 500    THR B 129     -169.48    -78.47                                   
REMARK 500    SER B 199      -16.55    149.69                                   
REMARK 500    TYR B 248      169.64    174.73                                   
REMARK 500    LEU B 280       49.21    -97.33                                   
REMARK 500    ARG D   2       10.02   -174.77                                   
REMARK 500    SER D  57      -92.53    -77.42                                   
REMARK 500    ARG D  59      155.51    -47.49                                   
REMARK 500    GLU D 122      -40.39   -133.53                                   
REMARK 500    THR D 129     -168.36    -78.69                                   
REMARK 500    SER D 199      -15.35    151.62                                   
REMARK 500    TYR D 248      163.80    172.48                                   
REMARK 500    LEU D 280       50.10    -97.19                                   
REMARK 500    SER E   3      129.10    153.67                                   
REMARK 500    SER E  57      -73.18    -89.89                                   
REMARK 500    GLU E 122      -64.85   -123.47                                   
REMARK 500    THR E 129     -169.46    -79.32                                   
REMARK 500    SER E 134      -70.73    -17.15                                   
REMARK 500    SER E 135        9.05    -49.50                                   
REMARK 500    ASN E 144       31.31    -99.65                                   
REMARK 500    SER E 199      -21.29    149.21                                   
REMARK 500    GLN E 200       65.56     61.33                                   
REMARK 500    ILE E 247      -79.60   -110.75                                   
REMARK 500    LEU E 280       52.34    -91.07                                   
REMARK 500                                                                      
REMARK 500 REMARK: NULL                                                         
REMARK 525                                                                      
REMARK 525 SOLVENT                                                              
REMARK 525                                                                      
REMARK 525 THE SOLVENT MOLECULES HAVE CHAIN IDENTIFIERS THAT                    
REMARK 525 INDICATE THE POLYMER CHAIN WITH WHICH THEY ARE MOST                  
REMARK 525 CLOSELY ASSOCIATED. THE REMARK LISTS ALL THE SOLVENT                 
REMARK 525 MOLECULES WHICH ARE MORE THAN 5A AWAY FROM THE                       
REMARK 525 NEAREST POLYMER CHAIN (M = MODEL NUMBER;                             
REMARK 525 RES=RESIDUE NAME; C=CHAIN IDENTIFIER; SSEQ=SEQUENCE                  
REMARK 525 NUMBER; I=INSERTION CODE):                                           
REMARK 620                                                                      
REMARK 620 METAL COORDINATION                                                   
REMARK 620  (M=MODEL NUMBER; RES=RESIDUE NAME; C=CHAIN IDENTIFIER;              
REMARK 620   SSEQ=SEQUENCE NUMBER; I=INSERTION CODE):                           
REMARK 620                                                                      
REMARK 620 COORDINATION ANGLES FOR:  M RES CSSEQI METAL                         
REMARK 620                              ZN A1308  ZN                            
REMARK 620 N RES CSSEQI ATOM                                                    
REMARK 620 1 HIS A  69   ND1                                                    
REMARK 620 2 HIS A 196   ND1  97.5                                              
REMARK 620 3 LHY A1309   O1  101.4 106.7                                        
REMARK 620 4 GLU A  72   OE1 121.2  92.3 130.6                                  
REMARK 620 5 GLU A  72   OE2 105.4 146.8  92.2  55.3                            
REMARK 620 N                    1     2     3     4                             
REMARK 620                                                                      
REMARK 620 COORDINATION ANGLES FOR:  M RES CSSEQI METAL                         
REMARK 620                              ZN B1308  ZN                            
REMARK 620 N RES CSSEQI ATOM                                                    
REMARK 620 1 HIS B  69   ND1                                                    
REMARK 620 2 HIS B 196   ND1 100.1                                              
REMARK 620 3 LHY B1309   O1   94.8 111.1                                        
REMARK 620 4 GLU B  72   OE1 119.7  94.3 132.9                                  
REMARK 620 5 GLU B  72   OE2 100.9 148.5  90.2  54.8                            
REMARK 620 N                    1     2     3     4                             
REMARK 620                                                                      
REMARK 620 COORDINATION ANGLES FOR:  M RES CSSEQI METAL                         
REMARK 620                              ZN D1308  ZN                            
REMARK 620 N RES CSSEQI ATOM                                                    
REMARK 620 1 HIS D  69   ND1                                                    
REMARK 620 2 GLU D  72   OE1 121.6                                              
REMARK 620 3 GLU D  72   OE2 104.0  55.6                                        
REMARK 620 4 HIS D 196   ND1 100.3  91.8 146.4                                  
REMARK 620 5 LHY D1309   O1   94.8 133.7  90.7 110.1                            
REMARK 620 N                    1     2     3     4                             
REMARK 620                                                                      
REMARK 620 COORDINATION ANGLES FOR:  M RES CSSEQI METAL                         
REMARK 620                              ZN E1308  ZN                            
REMARK 620 N RES CSSEQI ATOM                                                    
REMARK 620 1 GLU E  72   OE1                                                    
REMARK 620 2 HIS E  69   ND1 121.9                                              
REMARK 620 3 GLU E  72   OE2  56.3 102.4                                        
REMARK 620 4 LHY E1309   O1  132.2  97.1  91.7                                  
REMARK 620 5 HIS E 196   ND1  92.0 101.3 147.4 107.3                            
REMARK 620 N                    1     2     3     4                             
REMARK 800                                                                      
REMARK 800 SITE                                                                 
REMARK 800 SITE_IDENTIFIER: AC1                                                 
REMARK 800 EVIDENCE_CODE: SOFTWARE                                              
REMARK 800 SITE_DESCRIPTION: BINDING SITE FOR RESIDUE  ZN A1308                 
REMARK 800                                                                      
REMARK 800 SITE_IDENTIFIER: AC2                                                 
REMARK 800 EVIDENCE_CODE: SOFTWARE                                              
REMARK 800 SITE_DESCRIPTION: BINDING SITE FOR RESIDUE  ZN B1308                 
REMARK 800                                                                      
REMARK 800 SITE_IDENTIFIER: AC3                                                 
REMARK 800 EVIDENCE_CODE: SOFTWARE                                              
REMARK 800 SITE_DESCRIPTION: BINDING SITE FOR RESIDUE  ZN D1308                 
REMARK 800                                                                      
REMARK 800 SITE_IDENTIFIER: AC4                                                 
REMARK 800 EVIDENCE_CODE: SOFTWARE                                              
REMARK 800 SITE_DESCRIPTION: BINDING SITE FOR RESIDUE  ZN E1308                 
REMARK 800                                                                      
REMARK 800 SITE_IDENTIFIER: AC5                                                 
REMARK 800 EVIDENCE_CODE: SOFTWARE                                              
REMARK 800 SITE_DESCRIPTION: BINDING SITE FOR RESIDUE LHY A1309                 
REMARK 800                                                                      
REMARK 800 SITE_IDENTIFIER: AC6                                                 
REMARK 800 EVIDENCE_CODE: SOFTWARE                                              
REMARK 800 SITE_DESCRIPTION: BINDING SITE FOR RESIDUE LHY B1309                 
REMARK 800                                                                      
REMARK 800 SITE_IDENTIFIER: AC7                                                 
REMARK 800 EVIDENCE_CODE: SOFTWARE                                              
REMARK 800 SITE_DESCRIPTION: BINDING SITE FOR RESIDUE LHY D1309                 
REMARK 800                                                                      
REMARK 800 SITE_IDENTIFIER: AC8                                                 
REMARK 800 EVIDENCE_CODE: SOFTWARE                                              
REMARK 800 SITE_DESCRIPTION: BINDING SITE FOR RESIDUE LHY E1309                 
REMARK 900                                                                      
REMARK 900 RELATED ENTRIES                                                      
REMARK 900 RELATED ID: 1HDU   RELATED DB: PDB                                   
REMARK 900  CRYSTAL STRUCTURE OF BOVINE PANCREATIC CARBOXYPEPTIDASE             
REMARK 900  A COMPLEXED WITH AMINOCARBONYLPHENYLALANINE AT 1.75 A               
REMARK 900 RELATED ID: 1HDQ   RELATED DB: PDB                                   
REMARK 900  CRYSTAL STRUCTURE OF BOVINE PANCREATIC CARBOXYPEPTIDASE             
REMARK 900  A COMPLEXED WITH D-N-HYDROXYAMINOCARBONYL PHENYLALANINE             
REMARK 900  AT 2.3 A                                                            
REMARK 900 RELATED ID: 1ARL   RELATED DB: PDB                                   
REMARK 900  CARBOXYPEPTIDASE A WITH ZN REMOVED                                  
REMARK 900 RELATED ID: 1ARM   RELATED DB: PDB                                   
REMARK 900  CARBOXYPEPTIDASE A WITH ZN REPLACED BY HG                           
REMARK 900 RELATED ID: 1BAV   RELATED DB: PDB                                   
REMARK 900  CARBOXYPEPTIDASE A COMPLEXED WITH                                   
REMARK 900  2-BENZYL-3-IODO-PROPANOIC ACID (BIP)                                
REMARK 900 RELATED ID: 1CPX   RELATED DB: PDB                                   
REMARK 900  BETA FORM OF CARBOXYPEPTIDASE A (RESIDUES 3-307) FROM               
REMARK 900  BOVINE PANCREAS IN AN ORTHORHOMBIC CRYSTAL FORM WITH TWO            
REMARK 900  ZINC IONS IN THE ACTIVE SITE.                                       
REMARK 900 RELATED ID: 1F57   RELATED DB: PDB                                   
REMARK 900  CARBOXYPEPTIDASE A COMPLEX WITH  D-CYSTEINE AT 1.75 A               
REMARK 900 RELATED ID: 1PYT   RELATED DB: PDB                                   
REMARK 900  TERNARY COMPLEX OF PROCARBOXYPEPTIDASE A, PROPROTEINASE             
REMARK 900  E,AND CHYMOTRYPSINOGEN C                                            
REMARK 900 RELATED ID: 1YME   RELATED DB: PDB                                   
REMARK 900  STRUCTURE OF CARBOXYPEPTIDASE                                       
DBREF  1HEE A    1   307  UNP    P00730   CBPA_BOVIN     111    417             
DBREF  1HEE B    1   307  UNP    P00730   CBPA_BOVIN     111    417             
DBREF  1HEE D    1   307  UNP    P00730   CBPA_BOVIN     111    417             
DBREF  1HEE E    1   307  UNP    P00730   CBPA_BOVIN     111    417             
SEQADV 1HEE GLN A   28  UNP  P00730    GLU    28 CONFLICT                       
SEQADV 1HEE GLU A   31  UNP  P00730    GLN    31 CONFLICT                       
SEQADV 1HEE ASN A   89  UNP  P00730    ASP    89 CONFLICT                       
SEQADV 1HEE ASN A   93  UNP  P00730    ASP    93 CONFLICT                       
SEQADV 1HEE ASN A  114  UNP  P00730    ASP   114 CONFLICT                       
SEQADV 1HEE GLU A  122  UNP  P00730    GLN   122 CONFLICT                       
SEQADV 1HEE ASN A  185  UNP  P00730    ASP   185 CONFLICT                       
SEQADV 1HEE ALA A  228  UNP  P00730    GLU   228 CONFLICT                       
SEQADV 1HEE VAL A  305  UNP  P00730    LEU   305 CONFLICT                       
SEQADV 1HEE GLN B   28  UNP  P00730    GLU    28 CONFLICT                       
SEQADV 1HEE GLU B   31  UNP  P00730    GLN    31 CONFLICT                       
SEQADV 1HEE ASN B   89  UNP  P00730    ASP    89 CONFLICT                       
SEQADV 1HEE ASN B   93  UNP  P00730    ASP    93 CONFLICT                       
SEQADV 1HEE ASN B  114  UNP  P00730    ASP   114 CONFLICT                       
SEQADV 1HEE GLU B  122  UNP  P00730    GLN   122 CONFLICT                       
SEQADV 1HEE ASN B  185  UNP  P00730    ASP   185 CONFLICT                       
SEQADV 1HEE ALA B  228  UNP  P00730    GLU   228 CONFLICT                       
SEQADV 1HEE VAL B  305  UNP  P00730    LEU   305 CONFLICT                       
SEQADV 1HEE GLN D   28  UNP  P00730    GLU    28 CONFLICT                       
SEQADV 1HEE GLU D   31  UNP  P00730    GLN    31 CONFLICT                       
SEQADV 1HEE ASN D   89  UNP  P00730    ASP    89 CONFLICT                       
SEQADV 1HEE ASN D   93  UNP  P00730    ASP    93 CONFLICT                       
SEQADV 1HEE ASN D  114  UNP  P00730    ASP   114 CONFLICT                       
SEQADV 1HEE GLU D  122  UNP  P00730    GLN   122 CONFLICT                       
SEQADV 1HEE ASN D  185  UNP  P00730    ASP   185 CONFLICT                       
SEQADV 1HEE ALA D  228  UNP  P00730    GLU   228 CONFLICT                       
SEQADV 1HEE VAL D  305  UNP  P00730    LEU   305 CONFLICT                       
SEQADV 1HEE GLN E   28  UNP  P00730    GLU    28 CONFLICT                       
SEQADV 1HEE GLU E   31  UNP  P00730    GLN    31 CONFLICT                       
SEQADV 1HEE ASN E   89  UNP  P00730    ASP    89 CONFLICT                       
SEQADV 1HEE ASN E   93  UNP  P00730    ASP    93 CONFLICT                       
SEQADV 1HEE ASN E  114  UNP  P00730    ASP   114 CONFLICT                       
SEQADV 1HEE GLU E  122  UNP  P00730    GLN   122 CONFLICT                       
SEQADV 1HEE ASN E  185  UNP  P00730    ASP   185 CONFLICT                       
SEQADV 1HEE ALA E  228  UNP  P00730    GLU   228 CONFLICT                       
SEQADV 1HEE VAL E  305  UNP  P00730    LEU   305 CONFLICT                       
SEQRES   1 A  307  ALA ARG SER THR ASN THR PHE ASN TYR ALA THR TYR HIS          
SEQRES   2 A  307  THR LEU ASP GLU ILE TYR ASP PHE MET ASP LEU LEU VAL          
SEQRES   3 A  307  ALA GLN HIS PRO GLU LEU VAL SER LYS LEU GLN ILE GLY          
SEQRES   4 A  307  ARG SER TYR GLU GLY ARG PRO ILE TYR VAL LEU LYS PHE          
SEQRES   5 A  307  SER THR GLY GLY SER ASN ARG PRO ALA ILE TRP ILE ASP          
SEQRES   6 A  307  LEU GLY ILE HIS SER ARG GLU TRP ILE THR GLN ALA THR          
SEQRES   7 A  307  GLY VAL TRP PHE ALA LYS LYS PHE THR GLU ASN TYR GLY          
SEQRES   8 A  307  GLN ASN PRO SER PHE THR ALA ILE LEU ASP SER MET ASP          
SEQRES   9 A  307  ILE PHE LEU GLU ILE VAL THR ASN PRO ASN GLY PHE ALA          
SEQRES  10 A  307  PHE THR HIS SER GLU ASN ARG LEU TRP ARG LYS THR ARG          
SEQRES  11 A  307  SER VAL THR SER SER SER LEU CYS VAL GLY VAL ASP ALA          
SEQRES  12 A  307  ASN ARG ASN TRP ASP ALA GLY PHE GLY LYS ALA GLY ALA          
SEQRES  13 A  307  SER SER SER PRO CYS SER GLU THR TYR HIS GLY LYS TYR          
SEQRES  14 A  307  ALA ASN SER GLU VAL GLU VAL LYS SER ILE VAL ASP PHE          
SEQRES  15 A  307  VAL LYS ASN HIS GLY ASN PHE LYS ALA PHE LEU SER ILE          
SEQRES  16 A  307  HIS SER TYR SER GLN LEU LEU LEU TYR PRO TYR GLY TYR          
SEQRES  17 A  307  THR THR GLN SER ILE PRO ASP LYS THR GLU LEU ASN GLN          
SEQRES  18 A  307  VAL ALA LYS SER ALA VAL ALA ALA LEU LYS SER LEU TYR          
SEQRES  19 A  307  GLY THR SER TYR LYS TYR GLY SER ILE ILE THR THR ILE          
SEQRES  20 A  307  TYR GLN ALA SER GLY GLY SER ILE ASP TRP SER TYR ASN          
SEQRES  21 A  307  GLN GLY ILE LYS TYR SER PHE THR PHE GLU LEU ARG ASP          
SEQRES  22 A  307  THR GLY ARG TYR GLY PHE LEU LEU PRO ALA SER GLN ILE          
SEQRES  23 A  307  ILE PRO THR ALA GLN GLU THR TRP LEU GLY VAL LEU THR          
SEQRES  24 A  307  ILE MET GLU HIS THR VAL ASN ASN                              
SEQRES   1 B  307  ALA ARG SER THR ASN THR PHE ASN TYR ALA THR TYR HIS          
SEQRES   2 B  307  THR LEU ASP GLU ILE TYR ASP PHE MET ASP LEU LEU VAL          
SEQRES   3 B  307  ALA GLN HIS PRO GLU LEU VAL SER LYS LEU GLN ILE GLY          
SEQRES   4 B  307  ARG SER TYR GLU GLY ARG PRO ILE TYR VAL LEU LYS PHE          
SEQRES   5 B  307  SER THR GLY GLY SER ASN ARG PRO ALA ILE TRP ILE ASP          
SEQRES   6 B  307  LEU GLY ILE HIS SER ARG GLU TRP ILE THR GLN ALA THR          
SEQRES   7 B  307  GLY VAL TRP PHE ALA LYS LYS PHE THR GLU ASN TYR GLY          
SEQRES   8 B  307  GLN ASN PRO SER PHE THR ALA ILE LEU ASP SER MET ASP          
SEQRES   9 B  307  ILE PHE LEU GLU ILE VAL THR ASN PRO ASN GLY PHE ALA          
SEQRES  10 B  307  PHE THR HIS SER GLU ASN ARG LEU TRP ARG LYS THR ARG          
SEQRES  11 B  307  SER VAL THR SER SER SER LEU CYS VAL GLY VAL ASP ALA          
SEQRES  12 B  307  ASN ARG ASN TRP ASP ALA GLY PHE GLY LYS ALA GLY ALA          
SEQRES  13 B  307  SER SER SER PRO CYS SER GLU THR TYR HIS GLY LYS TYR          
SEQRES  14 B  307  ALA ASN SER GLU VAL GLU VAL LYS SER ILE VAL ASP PHE          
SEQRES  15 B  307  VAL LYS ASN HIS GLY ASN PHE LYS ALA PHE LEU SER ILE          
SEQRES  16 B  307  HIS SER TYR SER GLN LEU LEU LEU TYR PRO TYR GLY TYR          
SEQRES  17 B  307  THR THR GLN SER ILE PRO ASP LYS THR GLU LEU ASN GLN          
SEQRES  18 B  307  VAL ALA LYS SER ALA VAL ALA ALA LEU LYS SER LEU TYR          
SEQRES  19 B  307  GLY THR SER TYR LYS TYR GLY SER ILE ILE THR THR ILE          
SEQRES  20 B  307  TYR GLN ALA SER GLY GLY SER ILE ASP TRP SER TYR ASN          
SEQRES  21 B  307  GLN GLY ILE LYS TYR SER PHE THR PHE GLU LEU ARG ASP          
SEQRES  22 B  307  THR GLY ARG TYR GLY PHE LEU LEU PRO ALA SER GLN ILE          
SEQRES  23 B  307  ILE PRO THR ALA GLN GLU THR TRP LEU GLY VAL LEU THR          
SEQRES  24 B  307  ILE MET GLU HIS THR VAL ASN ASN                              
SEQRES   1 D  307  ALA ARG SER THR ASN THR PHE ASN TYR ALA THR TYR HIS          
SEQRES   2 D  307  THR LEU ASP GLU ILE TYR ASP PHE MET ASP LEU LEU VAL          
SEQRES   3 D  307  ALA GLN HIS PRO GLU LEU VAL SER LYS LEU GLN ILE GLY          
SEQRES   4 D  307  ARG SER TYR GLU GLY ARG PRO ILE TYR VAL LEU LYS PHE          
SEQRES   5 D  307  SER THR GLY GLY SER ASN ARG PRO ALA ILE TRP ILE ASP          
SEQRES   6 D  307  LEU GLY ILE HIS SER ARG GLU TRP ILE THR GLN ALA THR          
SEQRES   7 D  307  GLY VAL TRP PHE ALA LYS LYS PHE THR GLU ASN TYR GLY          
SEQRES   8 D  307  GLN ASN PRO SER PHE THR ALA ILE LEU ASP SER MET ASP          
SEQRES   9 D  307  ILE PHE LEU GLU ILE VAL THR ASN PRO ASN GLY PHE ALA          
SEQRES  10 D  307  PHE THR HIS SER GLU ASN ARG LEU TRP ARG LYS THR ARG          
SEQRES  11 D  307  SER VAL THR SER SER SER LEU CYS VAL GLY VAL ASP ALA          
SEQRES  12 D  307  ASN ARG ASN TRP ASP ALA GLY PHE GLY LYS ALA GLY ALA          
SEQRES  13 D  307  SER SER SER PRO CYS SER GLU THR TYR HIS GLY LYS TYR          
SEQRES  14 D  307  ALA ASN SER GLU VAL GLU VAL LYS SER ILE VAL ASP PHE          
SEQRES  15 D  307  VAL LYS ASN HIS GLY ASN PHE LYS ALA PHE LEU SER ILE          
SEQRES  16 D  307  HIS SER TYR SER GLN LEU LEU LEU TYR PRO TYR GLY TYR          
SEQRES  17 D  307  THR THR GLN SER ILE PRO ASP LYS THR GLU LEU ASN GLN          
SEQRES  18 D  307  VAL ALA LYS SER ALA VAL ALA ALA LEU LYS SER LEU TYR          
SEQRES  19 D  307  GLY THR SER TYR LYS TYR GLY SER ILE ILE THR THR ILE          
SEQRES  20 D  307  TYR GLN ALA SER GLY GLY SER ILE ASP TRP SER TYR ASN          
SEQRES  21 D  307  GLN GLY ILE LYS TYR SER PHE THR PHE GLU LEU ARG ASP          
SEQRES  22 D  307  THR GLY ARG TYR GLY PHE LEU LEU PRO ALA SER GLN ILE          
SEQRES  23 D  307  ILE PRO THR ALA GLN GLU THR TRP LEU GLY VAL LEU THR          
SEQRES  24 D  307  ILE MET GLU HIS THR VAL ASN ASN                              
SEQRES   1 E  307  ALA ARG SER THR ASN THR PHE ASN TYR ALA THR TYR HIS          
SEQRES   2 E  307  THR LEU ASP GLU ILE TYR ASP PHE MET ASP LEU LEU VAL          
SEQRES   3 E  307  ALA GLN HIS PRO GLU LEU VAL SER LYS LEU GLN ILE GLY          
SEQRES   4 E  307  ARG SER TYR GLU GLY ARG PRO ILE TYR VAL LEU LYS PHE          
SEQRES   5 E  307  SER THR GLY GLY SER ASN ARG PRO ALA ILE TRP ILE ASP          
SEQRES   6 E  307  LEU GLY ILE HIS SER ARG GLU TRP ILE THR GLN ALA THR          
SEQRES   7 E  307  GLY VAL TRP PHE ALA LYS LYS PHE THR GLU ASN TYR GLY          
SEQRES   8 E  307  GLN ASN PRO SER PHE THR ALA ILE LEU ASP SER MET ASP          
SEQRES   9 E  307  ILE PHE LEU GLU ILE VAL THR ASN PRO ASN GLY PHE ALA          
SEQRES  10 E  307  PHE THR HIS SER GLU ASN ARG LEU TRP ARG LYS THR ARG          
SEQRES  11 E  307  SER VAL THR SER SER SER LEU CYS VAL GLY VAL ASP ALA          
SEQRES  12 E  307  ASN ARG ASN TRP ASP ALA GLY PHE GLY LYS ALA GLY ALA          
SEQRES  13 E  307  SER SER SER PRO CYS SER GLU THR TYR HIS GLY LYS TYR          
SEQRES  14 E  307  ALA ASN SER GLU VAL GLU VAL LYS SER ILE VAL ASP PHE          
SEQRES  15 E  307  VAL LYS ASN HIS GLY ASN PHE LYS ALA PHE LEU SER ILE          
SEQRES  16 E  307  HIS SER TYR SER GLN LEU LEU LEU TYR PRO TYR GLY TYR          
SEQRES  17 E  307  THR THR GLN SER ILE PRO ASP LYS THR GLU LEU ASN GLN          
SEQRES  18 E  307  VAL ALA LYS SER ALA VAL ALA ALA LEU LYS SER LEU TYR          
SEQRES  19 E  307  GLY THR SER TYR LYS TYR GLY SER ILE ILE THR THR ILE          
SEQRES  20 E  307  TYR GLN ALA SER GLY GLY SER ILE ASP TRP SER TYR ASN          
SEQRES  21 E  307  GLN GLY ILE LYS TYR SER PHE THR PHE GLU LEU ARG ASP          
SEQRES  22 E  307  THR GLY ARG TYR GLY PHE LEU LEU PRO ALA SER GLN ILE          
SEQRES  23 E  307  ILE PRO THR ALA GLN GLU THR TRP LEU GLY VAL LEU THR          
SEQRES  24 E  307  ILE MET GLU HIS THR VAL ASN ASN                              
HET     ZN  A1308       1                                                       
HET     ZN  B1308       1                                                       
HET     ZN  D1308       1                                                       
HET     ZN  E1308       1                                                       
HET    LHY  A1309      16                                                       
HET    LHY  B1309      16                                                       
HET    LHY  D1309      16                                                       
HET    LHY  E1309      16                                                       
HETNAM      ZN ZINC ION                                                         
HETNAM     LHY L-[(N-HYDROXYAMINO)CARBONYL]PHENYLALANINE                        
FORMUL   5   ZN    4(ZN 2+)                                                     
FORMUL   9  LHY    4(C10 H12 N2 O4)                                             
FORMUL  13  HOH   *591(H2 O1)                                                   
HELIX    1   1 THR A   14  HIS A   29  1                                  16    
HELIX    2   2 GLU A   72  TYR A   90  1                                  19    
HELIX    3   3 ASN A   93  MET A  103  1                                  11    
HELIX    4   4 ASN A  112  GLU A  122  1                                  11    
HELIX    5   5 ASP A  142  ASN A  146  5                                   5    
HELIX    6   6 GLU A  173  GLY A  187  1                                  15    
HELIX    7   7 ASP A  215  SER A  232  1                                  18    
HELIX    8   8 ILE A  243  ILE A  247  1                                   5    
HELIX    9   9 GLY A  253  GLN A  261  1                                   9    
HELIX   10  10 PRO A  282  SER A  284  5                                   3    
HELIX   11  11 GLN A  285  ASN A  306  1                                  22    
HELIX   12  12 THR B   14  HIS B   29  1                                  16    
HELIX   13  13 GLU B   72  TYR B   90  1                                  19    
HELIX   14  14 ASN B   93  MET B  103  1                                  11    
HELIX   15  15 ASN B  112  GLU B  122  1                                  11    
HELIX   16  16 ASP B  142  ASN B  146  5                                   5    
HELIX   17  17 GLU B  173  GLY B  187  1                                  15    
HELIX   18  18 ASP B  215  SER B  232  1                                  18    
HELIX   19  19 ILE B  243  ILE B  247  1                                   5    
HELIX   20  20 GLY B  253  GLN B  261  1                                   9    
HELIX   21  21 TYR B  277  LEU B  281  5                                   5    
HELIX   22  22 PRO B  282  SER B  284  5                                   3    
HELIX   23  23 GLN B  285  ASN B  306  1                                  22    
HELIX   24  24 THR D   14  HIS D   29  1                                  16    
HELIX   25  25 GLU D   72  TYR D   90  1                                  19    
HELIX   26  26 ASN D   93  MET D  103  1                                  11    
HELIX   27  27 ASN D  112  GLU D  122  1                                  11    
HELIX   28  28 ASP D  142  ASN D  146  5                                   5    
HELIX   29  29 GLU D  173  GLY D  187  1                                  15    
HELIX   30  30 ASP D  215  SER D  232  1                                  18    
HELIX   31  31 ILE D  243  ILE D  247  1                                   5    
HELIX   32  32 GLY D  253  GLN D  261  1                                   9    
HELIX   33  33 PRO D  282  SER D  284  5                                   3    
HELIX   34  34 GLN D  285  ASN D  306  1                                  22    
HELIX   35  35 THR E   14  HIS E   29  1                                  16    
HELIX   36  36 GLU E   72  TYR E   90  1                                  19    
HELIX   37  37 ASN E   93  MET E  103  1                                  11    
HELIX   38  38 ASN E  112  GLU E  122  1                                  11    
HELIX   39  39 GLU E  173  GLY E  187  1                                  15    
HELIX   40  40 ASP E  215  SER E  232  1                                  18    
HELIX   41  41 ILE E  243  ILE E  247  1                                   5    
HELIX   42  42 GLY E  253  GLN E  261  1                                   9    
HELIX   43  43 PRO E  282  SER E  284  5                                   3    
HELIX   44  44 GLN E  285  ASN E  306  1                                  22    
SHEET    1  AA 8 VAL A  33  ARG A  40  0                                        
SHEET    2  AA 8 PRO A  46  PHE A  52 -1  O  ILE A  47   N  ILE A  38           
SHEET    3  AA 8 ASP A 104  GLU A 108 -1  O  ILE A 105   N  PHE A  52           
SHEET    4  AA 8 ALA A  61  LEU A  66  1  O  ILE A  62   N  PHE A 106           
SHEET    5  AA 8 PHE A 189  HIS A 196                                           
SHEET    6  AA 8 TYR A 265  GLU A 270                                           
SHEET    7  AA 8 LEU A 201  TYR A 204 -1  O  LEU A 201   N  GLU A 270           
SHEET    8  AA 8 LYS A 239  SER A 242  1  O  LYS A 239   N  LEU A 202           
SHEET    1  BA 8 VAL B  33  ARG B  40  0                                        
SHEET    2  BA 8 PRO B  46  PHE B  52 -1  O  ILE B  47   N  ILE B  38           
SHEET    3  BA 8 ASP B 104  GLU B 108 -1  O  ILE B 105   N  PHE B  52           
SHEET    4  BA 8 ALA B  61  LEU B  66  1  O  ILE B  62   N  PHE B 106           
SHEET    5  BA 8 PHE B 189  HIS B 196                                           
SHEET    6  BA 8 TYR B 265  GLU B 270                                           
SHEET    7  BA 8 LEU B 201  TYR B 204 -1  O  LEU B 201   N  GLU B 270           
SHEET    8  BA 8 LYS B 239  SER B 242  1  O  LYS B 239   N  LEU B 202           
SHEET    1  DA 8 VAL D  33  ARG D  40  0                                        
SHEET    2  DA 8 PRO D  46  PHE D  52 -1  O  ILE D  47   N  ILE D  38           
SHEET    3  DA 8 ASP D 104  GLU D 108 -1  O  ILE D 105   N  PHE D  52           
SHEET    4  DA 8 ALA D  61  LEU D  66  1  O  ILE D  62   N  PHE D 106           
SHEET    5  DA 8 PHE D 189  HIS D 196                                           
SHEET    6  DA 8 TYR D 265  GLU D 270                                           
SHEET    7  DA 8 LEU D 201  TYR D 204 -1  O  LEU D 201   N  GLU D 270           
SHEET    8  DA 8 LYS D 239  SER D 242  1  O  LYS D 239   N  LEU D 202           
SHEET    1  EA 8 VAL E  33  ARG E  40  0                                        
SHEET    2  EA 8 PRO E  46  PHE E  52 -1  O  ILE E  47   N  ILE E  38           
SHEET    3  EA 8 ASP E 104  GLU E 108 -1  O  ILE E 105   N  PHE E  52           
SHEET    4  EA 8 ALA E  61  LEU E  66  1  O  ILE E  62   N  PHE E 106           
SHEET    5  EA 8 PHE E 189  HIS E 196                                           
SHEET    6  EA 8 TYR E 265  GLU E 270                                           
SHEET    7  EA 8 LEU E 201  TYR E 204 -1  O  LEU E 201   N  GLU E 270           
SHEET    8  EA 8 LYS E 239  SER E 242  1  O  LYS E 239   N  LEU E 202           
SSBOND   1 CYS A  138    CYS A  161                          1555   1555  2.02  
SSBOND   2 CYS B  138    CYS B  161                          1555   1555  2.03  
SSBOND   3 CYS D  138    CYS D  161                          1555   1555  2.03  
SSBOND   4 CYS E  138    CYS E  161                          1555   1555  2.02  
LINK        ZN    ZN A1308                 ND1 HIS A  69     1555   1555  2.13  
LINK        ZN    ZN A1308                 ND1 HIS A 196     1555   1555  2.19  
LINK        ZN    ZN A1308                 O1  LHY A1309     1555   1555  2.02  
LINK        ZN    ZN A1308                 OE1 GLU A  72     1555   1555  2.55  
LINK        ZN    ZN A1308                 OE2 GLU A  72     1555   1555  2.12  
LINK        ZN    ZN B1308                 ND1 HIS B 196     1555   1555  2.19  
LINK        ZN    ZN B1308                 O1  LHY B1309     1555   1555  2.09  
LINK        ZN    ZN B1308                 OE1 GLU B  72     1555   1555  2.55  
LINK        ZN    ZN B1308                 OE2 GLU B  72     1555   1555  2.17  
LINK        ZN    ZN B1308                 ND1 HIS B  69     1555   1555  2.12  
LINK        ZN    ZN D1308                 OE2 GLU D  72     1555   1555  2.13  
LINK        ZN    ZN D1308                 ND1 HIS D 196     1555   1555  2.17  
LINK        ZN    ZN D1308                 O1  LHY D1309     1555   1555  2.08  
LINK        ZN    ZN D1308                 OE1 GLU D  72     1555   1555  2.52  
LINK        ZN    ZN D1308                 ND1 HIS D  69     1555   1555  2.14  
LINK        ZN    ZN E1308                 OE2 GLU E  72     1555   1555  2.11  
LINK        ZN    ZN E1308                 O1  LHY E1309     1555   1555  2.05  
LINK        ZN    ZN E1308                 ND1 HIS E 196     1555   1555  2.12  
LINK        ZN    ZN E1308                 ND1 HIS E  69     1555   1555  2.13  
LINK        ZN    ZN E1308                 OE1 GLU E  72     1555   1555  2.49  
CISPEP   1 SER A  197    TYR A  198          0         0.18                     
CISPEP   2 PRO A  205    TYR A  206          0         0.05                     
CISPEP   3 ARG A  272    ASP A  273          0        -0.70                     
CISPEP   4 SER B  197    TYR B  198          0        -0.12                     
CISPEP   5 PRO B  205    TYR B  206          0         0.11                     
CISPEP   6 ARG B  272    ASP B  273          0        -0.35                     
CISPEP   7 SER D  197    TYR D  198          0        -0.07                     
CISPEP   8 PRO D  205    TYR D  206          0         0.17                     
CISPEP   9 ARG D  272    ASP D  273          0        -0.60                     
CISPEP  10 SER E  197    TYR E  198          0         0.08                     
CISPEP  11 PRO E  205    TYR E  206          0         0.10                     
CISPEP  12 ARG E  272    ASP E  273          0        -0.50                     
SITE     1 AC1  4 HIS A  69  GLU A  72  HIS A 196  LHY A1309                    
SITE     1 AC2  4 HIS B  69  GLU B  72  HIS B 196  LHY B1309                    
SITE     1 AC3  4 HIS D  69  GLU D  72  HIS D 196  LHY D1309                    
SITE     1 AC4  4 HIS E  69  GLU E  72  HIS E 196  LHY E1309                    
SITE     1 AC5 15 HIS A  69  GLU A  72  ARG A 127  ASN A 144                    
SITE     2 AC5 15 ARG A 145  HIS A 196  SER A 197  TYR A 198                    
SITE     3 AC5 15 ILE A 243  ILE A 247  THR A 268  GLU A 270                    
SITE     4 AC5 15  ZN A1308  HOH A2132  HOH A2147                               
SITE     1 AC6 15 HIS B  69  GLU B  72  ARG B 127  ASN B 144                    
SITE     2 AC6 15 ARG B 145  HIS B 196  SER B 197  TYR B 198                    
SITE     3 AC6 15 ILE B 243  TYR B 248  THR B 268  GLU B 270                    
SITE     4 AC6 15  ZN B1308  HOH B2142  HOH B2144                               
SITE     1 AC7 15 HIS D  69  GLU D  72  ARG D 127  ASN D 144                    
SITE     2 AC7 15 ARG D 145  HIS D 196  SER D 197  TYR D 198                    
SITE     3 AC7 15 ILE D 243  TYR D 248  GLU D 270   ZN D1308                    
SITE     4 AC7 15 HOH D2147  HOH D2148  HOH D2149                               
SITE     1 AC8 16 HIS E  69  GLU E  72  ARG E 127  ASN E 144                    
SITE     2 AC8 16 ARG E 145  HIS E 196  SER E 197  TYR E 198                    
SITE     3 AC8 16 ILE E 243  THR E 268  GLU E 270   ZN E1308                    
SITE     4 AC8 16 HOH E2133  HOH E2149  HOH E2150  HOH E2151                    
CRYST1   65.570   60.524   74.410  90.00  97.84  90.00 P 1           4          
ORIGX1      1.000000  0.000000  0.000000        0.00000                         
ORIGX2      0.000000  1.000000  0.000000        0.00000                         
ORIGX3      0.000000  0.000000  1.000000        0.00000                         
SCALE1      0.015251  0.000000  0.002101        0.00000                         
SCALE2      0.000000  0.016522  0.000000        0.00000                         
SCALE3      0.000000  0.000000  0.013566        0.00000                         
ATOM      1  N   ALA A   1     -18.580   4.948   4.856  1.00 58.34           N  
ATOM      2  CA  ALA A   1     -17.839   3.783   5.420  1.00 58.07           C  
ATOM      3  C   ALA A   1     -17.790   2.628   4.420  1.00 57.43           C  
ATOM      4  O   ALA A   1     -16.731   2.314   3.868  1.00 57.88           O  
ATOM      5  CB  ALA A   1     -18.501   3.325   6.717  1.00 58.68           C  
ATOM      6  N   ARG A   2     -18.941   2.000   4.194  1.00 55.41           N  
ATOM      7  CA  ARG A   2     -19.046   0.879   3.262  1.00 52.30           C  
ATOM      8  C   ARG A   2     -20.244   1.085   2.332  1.00 47.25           C  
ATOM      9  O   ARG A   2     -21.147   0.248   2.250  1.00 47.67           O  
ATOM     10  CB  ARG A   2     -19.180  -0.433   4.042  1.00 55.62           C  
ATOM     11  CG  ARG A   2     -19.315  -1.680   3.180  1.00 59.59           C  
ATOM     12  CD  ARG A   2     -19.215  -2.941   4.029  1.00 63.02           C  
ATOM     13  NE  ARG A   2     -19.913  -2.809   5.306  1.00 66.56           N  
ATOM     14  CZ  ARG A   2     -21.207  -2.530   5.438  1.00 67.98           C  
ATOM     15  NH1 ARG A   2     -21.965  -2.346   4.364  1.00 68.79           N  
ATOM     16  NH2 ARG A   2     -21.743  -2.432   6.648  1.00 68.96           N  
ATOM     17  N   SER A   3     -20.224   2.217   1.638  1.00 40.22           N  
ATOM     18  CA  SER A   3     -21.264   2.621   0.699  1.00 33.16           C  
ATOM     19  C   SER A   3     -21.102   4.118   0.515  1.00 28.15           C  
ATOM     20  O   SER A   3     -21.018   4.855   1.498  1.00 25.33           O  
ATOM     21  CB  SER A   3     -22.658   2.337   1.261  1.00 32.31           C  
ATOM     22  OG  SER A   3     -23.660   2.883   0.424  1.00 30.75           O  
ATOM     23  N   THR A   4     -21.048   4.579  -0.730  1.00 23.46           N  
ATOM     24  CA  THR A   4     -20.890   6.007  -0.960  1.00 20.02           C  
ATOM     25  C   THR A   4     -22.094   6.768  -0.413  1.00 18.78           C  
ATOM     26  O   THR A   4     -22.032   7.978  -0.226  1.00 17.36           O  
ATOM     27  CB  THR A   4     -20.708   6.337  -2.462  1.00 17.82           C  
ATOM     28  OG1 THR A   4     -21.886   5.976  -3.190  1.00 16.85           O  
ATOM     29  CG2 THR A   4     -19.514   5.586  -3.023  1.00 17.31           C  
ATOM     30  N   ASN A   5     -23.183   6.052  -0.140  1.00 17.99           N  
ATOM     31  CA  ASN A   5     -24.382   6.688   0.397  1.00 19.06           C  
ATOM     32  C   ASN A   5     -24.254   6.946   1.892  1.00 19.38           C  
ATOM     33  O   ASN A   5     -25.022   7.723   2.458  1.00 19.71           O  
ATOM     34  CB  ASN A   5     -25.620   5.823   0.142  1.00 19.78           C  
ATOM     35  CG  ASN A   5     -25.883   5.608  -1.330  1.00 21.85           C  
ATOM     36  OD1 ASN A   5     -25.840   6.548  -2.121  1.00 22.48           O  
ATOM     37  ND2 ASN A   5     -26.165   4.365  -1.706  1.00 24.34           N  
ATOM     38  N   THR A   6     -23.283   6.296   2.525  1.00 18.15           N  
ATOM     39  CA  THR A   6     -23.059   6.452   3.960  1.00 19.66           C  
ATOM     40  C   THR A   6     -21.820   7.301   4.244  1.00 18.45           C  
ATOM     41  O   THR A   6     -21.590   7.743   5.372  1.00 18.28           O  
ATOM     42  CB  THR A   6     -22.908   5.071   4.636  1.00 20.98           C  
ATOM     43  OG1 THR A   6     -24.147   4.358   4.526  1.00 25.46           O  
ATOM     44  CG2 THR A   6     -22.569   5.225   6.108  1.00 24.66           C  
ATOM     45  N   PHE A   7     -21.030   7.529   3.203  1.00 15.52           N  
ATOM     46  CA  PHE A   7     -19.815   8.327   3.301  1.00 15.20           C  
ATOM     47  C   PHE A   7     -20.151   9.761   3.738  1.00 14.76           C  
ATOM     48  O   PHE A   7     -21.137  10.340   3.284  1.00 14.08           O  
ATOM     49  CB  PHE A   7     -19.119   8.309   1.938  1.00 13.89           C  
ATOM     50  CG  PHE A   7     -17.780   8.979   1.915  1.00 12.61           C  
ATOM     51  CD1 PHE A   7     -17.677  10.353   1.745  1.00 13.59           C  
ATOM     52  CD2 PHE A   7     -16.613   8.225   2.008  1.00 13.98           C  
ATOM     53  CE1 PHE A   7     -16.428  10.970   1.657  1.00 13.23           C  
ATOM     54  CE2 PHE A   7     -15.357   8.830   1.922  1.00 12.86           C  
ATOM     55  CZ  PHE A   7     -15.267  10.204   1.745  1.00 12.29           C  
ATOM     56  N   ASN A   8     -19.338  10.321   4.630  1.00 14.08           N  
ATOM     57  CA  ASN A   8     -19.557  11.681   5.129  1.00 14.70           C  
ATOM     58  C   ASN A   8     -18.881  12.707   4.218  1.00 14.84           C  
ATOM     59  O   ASN A   8     -17.660  12.871   4.247  1.00 15.56           O  
ATOM     60  CB  ASN A   8     -19.011  11.809   6.558  1.00 14.97           C  
ATOM     61  CG  ASN A   8     -19.333  13.155   7.194  1.00 16.56           C  
ATOM     62  OD1 ASN A   8     -19.876  14.054   6.546  1.00 16.21           O  
ATOM     63  ND2 ASN A   8     -18.993  13.300   8.475  1.00 14.49           N  
ATOM     64  N   TYR A   9     -19.679  13.396   3.410  1.00 13.71           N  
ATOM     65  CA  TYR A   9     -19.159  14.401   2.482  1.00 13.29           C  
ATOM     66  C   TYR A   9     -18.927  15.760   3.138  1.00 12.72           C  
ATOM     67  O   TYR A   9     -18.305  16.642   2.545  1.00 11.62           O  
ATOM     68  CB  TYR A   9     -20.131  14.569   1.313  1.00 12.48           C  
ATOM     69  CG  TYR A   9     -20.289  13.318   0.489  1.00 12.69           C  
ATOM     70  CD1 TYR A   9     -19.395  13.019  -0.542  1.00 12.06           C  
ATOM     71  CD2 TYR A   9     -21.298  12.402   0.773  1.00 12.53           C  
ATOM     72  CE1 TYR A   9     -19.500  11.838  -1.267  1.00 12.52           C  
ATOM     73  CE2 TYR A   9     -21.413  11.214   0.052  1.00 12.28           C  
ATOM     74  CZ  TYR A   9     -20.511  10.938  -0.962  1.00 12.90           C  
ATOM     75  OH  TYR A   9     -20.601   9.753  -1.653  1.00 13.31           O  
ATOM     76  N   ALA A  10     -19.418  15.921   4.363  1.00 11.49           N  
ATOM     77  CA  ALA A  10     -19.291  17.185   5.081  1.00 12.21           C  
ATOM     78  C   ALA A  10     -18.084  17.255   6.009  1.00 12.33           C  
ATOM     79  O   ALA A  10     -18.080  18.023   6.968  1.00 14.18           O  
ATOM     80  CB  ALA A  10     -20.572  17.458   5.874  1.00 12.25           C  
ATOM     81  N   THR A  11     -17.064  16.455   5.732  1.00 11.66           N  
ATOM     82  CA  THR A  11     -15.864  16.469   6.558  1.00 12.72           C  
ATOM     83  C   THR A  11     -14.646  16.209   5.673  1.00 12.03           C  
ATOM     84  O   THR A  11     -14.790  15.732   4.549  1.00 11.10           O  
ATOM     85  CB  THR A  11     -15.942  15.404   7.681  1.00 14.04           C  
ATOM     86  OG1 THR A  11     -14.895  15.636   8.630  1.00 19.66           O  
ATOM     87  CG2 THR A  11     -15.797  14.001   7.117  1.00 12.91           C  
ATOM     88  N   TYR A  12     -13.461  16.547   6.175  1.00 11.18           N  
ATOM     89  CA  TYR A  12     -12.220  16.343   5.439  1.00 11.35           C  
ATOM     90  C   TYR A  12     -11.698  14.936   5.678  1.00 12.00           C  
ATOM     91  O   TYR A  12     -11.751  14.422   6.802  1.00 10.76           O  
ATOM     92  CB  TYR A  12     -11.176  17.382   5.868  1.00 11.98           C  
ATOM     93  CG  TYR A  12     -11.525  18.786   5.417  1.00 12.87           C  
ATOM     94  CD1 TYR A  12     -11.562  19.110   4.062  1.00 12.56           C  
ATOM     95  CD2 TYR A  12     -11.843  19.782   6.345  1.00 13.43           C  
ATOM     96  CE1 TYR A  12     -11.909  20.386   3.635  1.00 12.92           C  
ATOM     97  CE2 TYR A  12     -12.193  21.066   5.930  1.00 13.63           C  
ATOM     98  CZ  TYR A  12     -12.224  21.362   4.570  1.00 14.86           C  
ATOM     99  OH  TYR A  12     -12.578  22.625   4.145  1.00 14.85           O  
ATOM    100  N   HIS A  13     -11.192  14.314   4.619  1.00 10.48           N  
ATOM    101  CA  HIS A  13     -10.686  12.949   4.704  1.00 11.39           C  
ATOM    102  C   HIS A  13      -9.195  12.793   4.440  1.00 10.98           C  
ATOM    103  O   HIS A  13      -8.537  13.696   3.922  1.00  9.68           O  
ATOM    104  CB  HIS A  13     -11.464  12.063   3.734  1.00 10.25           C  
ATOM    105  CG  HIS A  13     -12.902  11.902   4.104  1.00 10.99           C  
ATOM    106  ND1 HIS A  13     -13.313  11.109   5.152  1.00 10.99           N  
ATOM    107  CD2 HIS A  13     -14.019  12.489   3.613  1.00 10.49           C  
ATOM    108  CE1 HIS A  13     -14.622  11.216   5.295  1.00 11.35           C  
ATOM    109  NE2 HIS A  13     -15.074  12.048   4.374  1.00 14.13           N  
ATOM    110  N   THR A  14      -8.671  11.630   4.812  1.00 11.34           N  
ATOM    111  CA  THR A  14      -7.262  11.319   4.613  1.00 11.68           C  
ATOM    112  C   THR A  14      -7.112  10.706   3.229  1.00 12.12           C  
ATOM    113  O   THR A  14      -8.104  10.420   2.552  1.00 11.22           O  
ATOM    114  CB  THR A  14      -6.770  10.285   5.623  1.00 12.34           C  
ATOM    115  OG1 THR A  14      -7.540   9.086   5.467  1.00 12.81           O  
ATOM    116  CG2 THR A  14      -6.922  10.806   7.044  1.00 12.84           C  
ATOM    117  N   LEU A  15      -5.868  10.487   2.823  1.00 10.83           N  
ATOM    118  CA  LEU A  15      -5.599   9.904   1.520  1.00 12.06           C  
ATOM    119  C   LEU A  15      -6.224   8.515   1.408  1.00 12.98           C  
ATOM    120  O   LEU A  15      -6.887   8.210   0.418  1.00 10.70           O  
ATOM    121  CB  LEU A  15      -4.087   9.831   1.280  1.00 14.40           C  
ATOM    122  CG  LEU A  15      -3.568   9.468  -0.116  1.00 16.04           C  
ATOM    123  CD1 LEU A  15      -3.830   8.001  -0.408  1.00 20.50           C  
ATOM    124  CD2 LEU A  15      -4.229  10.362  -1.157  1.00 17.79           C  
ATOM    125  N   ASP A  16      -6.026   7.672   2.418  1.00 11.94           N  
ATOM    126  CA  ASP A  16      -6.590   6.325   2.361  1.00 12.71           C  
ATOM    127  C   ASP A  16      -8.107   6.334   2.222  1.00 12.20           C  
ATOM    128  O   ASP A  16      -8.671   5.543   1.461  1.00 11.70           O  
ATOM    129  CB  ASP A  16      -6.198   5.508   3.599  1.00 14.61           C  
ATOM    130  CG  ASP A  16      -4.698   5.250   3.682  1.00 17.61           C  
ATOM    131  OD1 ASP A  16      -4.074   4.975   2.637  1.00 20.96           O  
ATOM    132  OD2 ASP A  16      -4.149   5.310   4.800  1.00 21.04           O  
ATOM    133  N   GLU A  17      -8.773   7.219   2.952  1.00  9.82           N  
ATOM    134  CA  GLU A  17     -10.227   7.288   2.879  1.00 10.32           C  
ATOM    135  C   GLU A  17     -10.718   7.698   1.493  1.00  9.76           C  
ATOM    136  O   GLU A  17     -11.723   7.177   1.004  1.00 10.09           O  
ATOM    137  CB  GLU A  17     -10.765   8.256   3.933  1.00 10.40           C  
ATOM    138  CG  GLU A  17     -10.402   7.850   5.353  1.00 12.44           C  
ATOM    139  CD  GLU A  17     -10.931   8.814   6.397  1.00 15.10           C  
ATOM    140  OE1 GLU A  17     -10.931  10.034   6.136  1.00 13.98           O  
ATOM    141  OE2 GLU A  17     -11.330   8.352   7.489  1.00 18.46           O  
ATOM    142  N   ILE A  18     -10.011   8.626   0.859  1.00  9.75           N  
ATOM    143  CA  ILE A  18     -10.390   9.081  -0.475  1.00  9.94           C  
ATOM    144  C   ILE A  18     -10.165   7.963  -1.493  1.00 11.07           C  
ATOM    145  O   ILE A  18     -10.994   7.738  -2.376  1.00  9.54           O  
ATOM    146  CB  ILE A  18      -9.583  10.345  -0.881  1.00 10.13           C  
ATOM    147  CG1 ILE A  18      -9.987  11.523   0.015  1.00 10.60           C  
ATOM    148  CG2 ILE A  18      -9.856  10.703  -2.341  1.00 11.60           C  
ATOM    149  CD1 ILE A  18      -9.232  12.811  -0.263  1.00 11.88           C  
ATOM    150  N   TYR A  19      -9.047   7.252  -1.364  1.00 10.62           N  
ATOM    151  CA  TYR A  19      -8.750   6.156  -2.277  1.00 12.24           C  
ATOM    152  C   TYR A  19      -9.761   5.026  -2.106  1.00 12.43           C  
ATOM    153  O   TYR A  19     -10.171   4.405  -3.088  1.00 13.58           O  
ATOM    154  CB  TYR A  19      -7.319   5.645  -2.050  1.00 11.29           C  
ATOM    155  CG  TYR A  19      -6.253   6.441  -2.789  1.00 12.39           C  
ATOM    156  CD1 TYR A  19      -6.518   7.725  -3.276  1.00 12.97           C  
ATOM    157  CD2 TYR A  19      -4.982   5.912  -2.996  1.00 13.01           C  
ATOM    158  CE1 TYR A  19      -5.541   8.457  -3.954  1.00 13.98           C  
ATOM    159  CE2 TYR A  19      -3.997   6.634  -3.669  1.00 13.60           C  
ATOM    160  CZ  TYR A  19      -4.281   7.900  -4.147  1.00 12.04           C  
ATOM    161  OH  TYR A  19      -3.310   8.606  -4.832  1.00 12.97           O  
ATOM    162  N   ASP A  20     -10.160   4.755  -0.865  1.00 13.00           N  
ATOM    163  CA  ASP A  20     -11.151   3.712  -0.610  1.00 12.50           C  
ATOM    164  C   ASP A  20     -12.463   4.117  -1.275  1.00 12.89           C  
ATOM    165  O   ASP A  20     -13.138   3.291  -1.890  1.00 13.35           O  
ATOM    166  CB  ASP A  20     -11.384   3.527   0.891  1.00 14.38           C  
ATOM    167  CG  ASP A  20     -10.351   2.621   1.543  1.00 16.90           C  
ATOM    168  OD1 ASP A  20      -9.513   2.040   0.826  1.00 17.96           O  
ATOM    169  OD2 ASP A  20     -10.389   2.487   2.784  1.00 19.04           O  
ATOM    170  N   PHE A  21     -12.815   5.396  -1.139  1.00 10.89           N  
ATOM    171  CA  PHE A  21     -14.036   5.951  -1.727  1.00 11.51           C  
ATOM    172  C   PHE A  21     -14.101   5.657  -3.222  1.00 11.04           C  
ATOM    173  O   PHE A  21     -15.151   5.283  -3.747  1.00 11.51           O  
ATOM    174  CB  PHE A  21     -14.080   7.468  -1.503  1.00 10.80           C  
ATOM    175  CG  PHE A  21     -15.151   8.171  -2.294  1.00 11.74           C  
ATOM    176  CD1 PHE A  21     -16.480   8.134  -1.884  1.00 10.83           C  
ATOM    177  CD2 PHE A  21     -14.826   8.862  -3.458  1.00 11.33           C  
ATOM    178  CE1 PHE A  21     -17.471   8.778  -2.620  1.00 12.32           C  
ATOM    179  CE2 PHE A  21     -15.813   9.510  -4.204  1.00 11.50           C  
ATOM    180  CZ  PHE A  21     -17.138   9.467  -3.782  1.00 12.85           C  
ATOM    181  N   MET A  22     -12.973   5.838  -3.905  1.00 11.99           N  
ATOM    182  CA  MET A  22     -12.903   5.585  -5.336  1.00 12.72           C  
ATOM    183  C   MET A  22     -13.279   4.150  -5.674  1.00 12.43           C  
ATOM    184  O   MET A  22     -14.008   3.904  -6.638  1.00 12.33           O  
ATOM    185  CB  MET A  22     -11.499   5.878  -5.865  1.00 14.42           C  
ATOM    186  CG  MET A  22     -11.181   7.351  -5.969  1.00 17.52           C  
ATOM    187  SD  MET A  22      -9.533   7.634  -6.632  1.00 21.06           S  
ATOM    188  CE  MET A  22      -8.858   8.695  -5.368  1.00 22.83           C  
ATOM    189  N   ASP A  23     -12.782   3.202  -4.887  1.00 12.07           N  
ATOM    190  CA  ASP A  23     -13.086   1.797  -5.131  1.00 13.71           C  
ATOM    191  C   ASP A  23     -14.559   1.499  -4.903  1.00 13.12           C  
ATOM    192  O   ASP A  23     -15.156   0.706  -5.631  1.00 14.31           O  
ATOM    193  CB  ASP A  23     -12.232   0.889  -4.240  1.00 14.26           C  
ATOM    194  CG  ASP A  23     -10.771   0.891  -4.644  1.00 15.62           C  
ATOM    195  OD1 ASP A  23     -10.491   1.045  -5.850  1.00 15.38           O  
ATOM    196  OD2 ASP A  23      -9.904   0.720  -3.762  1.00 17.34           O  
ATOM    197  N   LEU A  24     -15.143   2.131  -3.890  1.00 13.65           N  
ATOM    198  CA  LEU A  24     -16.551   1.927  -3.598  1.00 14.21           C  
ATOM    199  C   LEU A  24     -17.402   2.500  -4.725  1.00 14.16           C  
ATOM    200  O   LEU A  24     -18.357   1.863  -5.178  1.00 12.77           O  
ATOM    201  CB  LEU A  24     -16.931   2.591  -2.270  1.00 15.60           C  
ATOM    202  CG  LEU A  24     -16.327   1.988  -0.997  1.00 17.50           C  
ATOM    203  CD1 LEU A  24     -16.579   2.922   0.180  1.00 19.56           C  
ATOM    204  CD2 LEU A  24     -16.931   0.611  -0.736  1.00 15.84           C  
ATOM    205  N   LEU A  25     -17.058   3.698  -5.191  1.00 12.08           N  
ATOM    206  CA  LEU A  25     -17.836   4.311  -6.264  1.00 11.57           C  
ATOM    207  C   LEU A  25     -17.824   3.424  -7.508  1.00 12.17           C  
ATOM    208  O   LEU A  25     -18.872   3.166  -8.110  1.00 12.15           O  
ATOM    209  CB  LEU A  25     -17.288   5.699  -6.618  1.00  9.92           C  
ATOM    210  CG  LEU A  25     -18.234   6.542  -7.490  1.00  9.41           C  
ATOM    211  CD1 LEU A  25     -19.464   6.923  -6.674  1.00  7.52           C  
ATOM    212  CD2 LEU A  25     -17.526   7.803  -7.981  1.00 11.12           C  
ATOM    213  N   VAL A  26     -16.637   2.957  -7.889  1.00 11.83           N  
ATOM    214  CA  VAL A  26     -16.490   2.098  -9.060  1.00 12.80           C  
ATOM    215  C   VAL A  26     -17.249   0.781  -8.906  1.00 13.72           C  
ATOM    216  O   VAL A  26     -17.834   0.278  -9.867  1.00 14.88           O  
ATOM    217  CB  VAL A  26     -15.004   1.785  -9.345  1.00 12.16           C  
ATOM    218  CG1 VAL A  26     -14.896   0.804 -10.504  1.00 11.89           C  
ATOM    219  CG2 VAL A  26     -14.254   3.073  -9.674  1.00 10.56           C  
ATOM    220  N   ALA A  27     -17.235   0.227  -7.695  1.00 13.85           N  
ATOM    221  CA  ALA A  27     -17.932  -1.025  -7.420  1.00 13.85           C  
ATOM    222  C   ALA A  27     -19.448  -0.839  -7.522  1.00 13.35           C  
ATOM    223  O   ALA A  27     -20.170  -1.765  -7.896  1.00 12.84           O  
ATOM    224  CB  ALA A  27     -17.562  -1.534  -6.029  1.00 14.47           C  
ATOM    225  N   GLN A  28     -19.920   0.358  -7.185  1.00 11.21           N  
ATOM    226  CA  GLN A  28     -21.347   0.668  -7.232  1.00 13.94           C  
ATOM    227  C   GLN A  28     -21.852   1.098  -8.613  1.00 14.03           C  
ATOM    228  O   GLN A  28     -23.045   0.984  -8.900  1.00 14.92           O  
ATOM    229  CB  GLN A  28     -21.678   1.768  -6.218  1.00 13.83           C  
ATOM    230  CG  GLN A  28     -21.352   1.414  -4.779  1.00 15.99           C  
ATOM    231  CD  GLN A  28     -21.573   2.579  -3.826  1.00 18.89           C  
ATOM    232  OE1 GLN A  28     -21.260   2.492  -2.639  1.00 20.41           O  
ATOM    233  NE2 GLN A  28     -22.115   3.673  -4.342  1.00 18.05           N  
ATOM    234  N   HIS A  29     -20.959   1.593  -9.466  1.00 15.19           N  
ATOM    235  CA  HIS A  29     -21.354   2.051 -10.800  1.00 16.70           C  
ATOM    236  C   HIS A  29     -20.348   1.613 -11.866  1.00 18.60           C  
ATOM    237  O   HIS A  29     -19.748   2.449 -12.542  1.00 18.42           O  
ATOM    238  CB  HIS A  29     -21.463   3.579 -10.808  1.00 17.77           C  
ATOM    239  CG  HIS A  29     -22.432   4.125  -9.805  1.00 17.86           C  
ATOM    240  ND1 HIS A  29     -23.791   4.180 -10.033  1.00 18.57           N  
ATOM    241  CD2 HIS A  29     -22.239   4.639  -8.567  1.00 18.82           C  
ATOM    242  CE1 HIS A  29     -24.391   4.707  -8.982  1.00 19.90           C  
ATOM    243  NE2 HIS A  29     -23.472   4.994  -8.077  1.00 19.73           N  
ATOM    244  N   PRO A  30     -20.173   0.292 -12.043  1.00 20.28           N  
ATOM    245  CA  PRO A  30     -19.249  -0.320 -13.006  1.00 21.87           C  
ATOM    246  C   PRO A  30     -19.452   0.093 -14.457  1.00 22.80           C  
ATOM    247  O   PRO A  30     -18.499   0.144 -15.235  1.00 24.38           O  
ATOM    248  CB  PRO A  30     -19.499  -1.818 -12.824  1.00 22.32           C  
ATOM    249  CG  PRO A  30     -19.983  -1.922 -11.429  1.00 23.44           C  
ATOM    250  CD  PRO A  30     -20.919  -0.751 -11.322  1.00 21.29           C  
ATOM    251  N   GLU A  31     -20.693   0.382 -14.822  1.00 23.84           N  
ATOM    252  CA  GLU A  31     -21.015   0.756 -16.192  1.00 25.14           C  
ATOM    253  C   GLU A  31     -20.735   2.220 -16.508  1.00 23.50           C  
ATOM    254  O   GLU A  31     -20.753   2.619 -17.671  1.00 23.61           O  
ATOM    255  CB  GLU A  31     -22.491   0.460 -16.472  1.00 28.57           C  
ATOM    256  CG  GLU A  31     -22.916  -0.973 -16.167  1.00 34.04           C  
ATOM    257  CD  GLU A  31     -22.195  -1.998 -17.030  1.00 36.52           C  
ATOM    258  OE1 GLU A  31     -22.270  -1.887 -18.272  1.00 37.59           O  
ATOM    259  OE2 GLU A  31     -21.558  -2.914 -16.463  1.00 37.93           O  
ATOM    260  N   LEU A  32     -20.463   3.016 -15.480  1.00 21.69           N  
ATOM    261  CA  LEU A  32     -20.229   4.438 -15.678  1.00 20.10           C  
ATOM    262  C   LEU A  32     -18.839   4.929 -15.291  1.00 18.05           C  
ATOM    263  O   LEU A  32     -18.296   5.834 -15.926  1.00 16.76           O  
ATOM    264  CB  LEU A  32     -21.272   5.235 -14.893  1.00 20.03           C  
ATOM    265  CG  LEU A  32     -21.258   6.754 -15.044  1.00 20.16           C  
ATOM    266  CD1 LEU A  32     -21.652   7.120 -16.467  1.00 21.63           C  
ATOM    267  CD2 LEU A  32     -22.224   7.381 -14.041  1.00 20.61           C  
ATOM    268  N   VAL A  33     -18.265   4.344 -14.249  1.00 16.49           N  
ATOM    269  CA  VAL A  33     -16.955   4.787 -13.804  1.00 16.06           C  
ATOM    270  C   VAL A  33     -15.903   3.692 -13.648  1.00 15.15           C  
ATOM    271  O   VAL A  33     -16.200   2.568 -13.249  1.00 15.95           O  
ATOM    272  CB  VAL A  33     -17.083   5.567 -12.467  1.00 17.30           C  
ATOM    273  CG1 VAL A  33     -17.734   4.693 -11.412  1.00 18.39           C  
ATOM    274  CG2 VAL A  33     -15.714   6.059 -12.004  1.00 16.80           C  
ATOM    275  N   SER A  34     -14.666   4.036 -13.990  1.00 15.00           N  
ATOM    276  CA  SER A  34     -13.545   3.122 -13.858  1.00 14.80           C  
ATOM    277  C   SER A  34     -12.354   3.905 -13.314  1.00 14.29           C  
ATOM    278  O   SER A  34     -12.252   5.123 -13.511  1.00 13.08           O  
ATOM    279  CB  SER A  34     -13.214   2.458 -15.203  1.00 17.03           C  
ATOM    280  OG  SER A  34     -13.158   3.394 -16.259  1.00 20.77           O  
ATOM    281  N   LYS A  35     -11.473   3.209 -12.603  1.00 12.31           N  
ATOM    282  CA  LYS A  35     -10.302   3.836 -12.006  1.00 13.12           C  
ATOM    283  C   LYS A  35      -9.053   3.515 -12.816  1.00 13.06           C  
ATOM    284  O   LYS A  35      -8.746   2.351 -13.082  1.00 13.70           O  
ATOM    285  CB  LYS A  35     -10.133   3.354 -10.558  1.00 11.74           C  
ATOM    286  CG  LYS A  35      -9.071   4.100  -9.763  1.00 12.62           C  
ATOM    287  CD  LYS A  35      -8.957   3.563  -8.344  1.00 11.02           C  
ATOM    288  CE  LYS A  35      -8.396   2.154  -8.330  1.00 11.19           C  
ATOM    289  NZ  LYS A  35      -8.177   1.661  -6.944  1.00  8.82           N  
ATOM    290  N   LEU A  36      -8.343   4.562 -13.218  1.00 11.77           N  
ATOM    291  CA  LEU A  36      -7.126   4.412 -13.997  1.00 12.64           C  
ATOM    292  C   LEU A  36      -5.917   4.890 -13.196  1.00 12.58           C  
ATOM    293  O   LEU A  36      -5.982   5.917 -12.525  1.00 10.40           O  
ATOM    294  CB  LEU A  36      -7.214   5.241 -15.279  1.00 13.67           C  
ATOM    295  CG  LEU A  36      -8.400   5.046 -16.227  1.00 16.20           C  
ATOM    296  CD1 LEU A  36      -8.193   5.934 -17.443  1.00 16.81           C  
ATOM    297  CD2 LEU A  36      -8.516   3.587 -16.645  1.00 16.49           C  
ATOM    298  N   GLN A  37      -4.820   4.139 -13.247  1.00 11.29           N  
ATOM    299  CA  GLN A  37      -3.604   4.558 -12.557  1.00 12.90           C  
ATOM    300  C   GLN A  37      -2.715   5.136 -13.649  1.00 13.16           C  
ATOM    301  O   GLN A  37      -2.244   4.402 -14.522  1.00 13.25           O  
ATOM    302  CB  GLN A  37      -2.900   3.380 -11.878  1.00 13.69           C  
ATOM    303  CG  GLN A  37      -1.537   3.764 -11.321  1.00 14.40           C  
ATOM    304  CD  GLN A  37      -0.935   2.717 -10.404  1.00 16.44           C  
ATOM    305  OE1 GLN A  37       0.230   2.822 -10.016  1.00 20.89           O  
ATOM    306  NE2 GLN A  37      -1.723   1.713 -10.041  1.00 14.06           N  
ATOM    307  N   ILE A  38      -2.493   6.445 -13.612  1.00 11.67           N  
ATOM    308  CA  ILE A  38      -1.688   7.094 -14.642  1.00 12.50           C  
ATOM    309  C   ILE A  38      -0.214   7.261 -14.303  1.00 12.57           C  
ATOM    310  O   ILE A  38       0.549   7.813 -15.096  1.00 13.04           O  
ATOM    311  CB  ILE A  38      -2.273   8.472 -15.005  1.00 13.06           C  
ATOM    312  CG1 ILE A  38      -2.153   9.426 -13.814  1.00 13.05           C  
ATOM    313  CG2 ILE A  38      -3.726   8.304 -15.429  1.00 12.16           C  
ATOM    314  CD1 ILE A  38      -2.543  10.864 -14.124  1.00 13.72           C  
ATOM    315  N   GLY A  39       0.188   6.778 -13.131  1.00 12.23           N  
ATOM    316  CA  GLY A  39       1.582   6.876 -12.734  1.00 11.75           C  
ATOM    317  C   GLY A  39       1.755   6.686 -11.243  1.00 11.31           C  
ATOM    318  O   GLY A  39       0.824   6.296 -10.543  1.00 10.79           O  
ATOM    319  N   ARG A  40       2.959   6.947 -10.753  1.00 10.88           N  
ATOM    320  CA  ARG A  40       3.233   6.831  -9.331  1.00 12.39           C  
ATOM    321  C   ARG A  40       3.940   8.103  -8.884  1.00 11.37           C  
ATOM    322  O   ARG A  40       4.713   8.682  -9.641  1.00 10.50           O  
ATOM    323  CB  ARG A  40       4.117   5.614  -9.043  1.00 15.09           C  
ATOM    324  CG  ARG A  40       3.422   4.272  -9.240  1.00 17.53           C  
ATOM    325  CD  ARG A  40       4.311   3.144  -8.746  1.00 21.56           C  
ATOM    326  NE  ARG A  40       5.646   3.248  -9.324  1.00 24.03           N  
ATOM    327  CZ  ARG A  40       6.773   3.233  -8.619  1.00 25.99           C  
ATOM    328  NH1 ARG A  40       6.738   3.112  -7.298  1.00 25.81           N  
ATOM    329  NH2 ARG A  40       7.940   3.336  -9.240  1.00 28.04           N  
ATOM    330  N   SER A  41       3.660   8.530  -7.656  1.00 11.42           N  
ATOM    331  CA  SER A  41       4.268   9.733  -7.093  1.00 10.13           C  
ATOM    332  C   SER A  41       5.763   9.536  -6.846  1.00 10.73           C  
ATOM    333  O   SER A  41       6.298   8.438  -7.019  1.00  8.68           O  
ATOM    334  CB  SER A  41       3.594  10.082  -5.769  1.00  9.45           C  
ATOM    335  OG  SER A  41       3.859   9.087  -4.792  1.00 10.46           O  
ATOM    336  N   TYR A  42       6.433  10.607  -6.429  1.00  9.72           N  
ATOM    337  CA  TYR A  42       7.856  10.538  -6.149  1.00 10.68           C  
ATOM    338  C   TYR A  42       8.120   9.452  -5.100  1.00  9.68           C  
ATOM    339  O   TYR A  42       9.051   8.655  -5.238  1.00  9.66           O  
ATOM    340  CB  TYR A  42       8.360  11.887  -5.628  1.00 11.71           C  
ATOM    341  CG  TYR A  42       9.833  11.871  -5.296  1.00 14.30           C  
ATOM    342  CD1 TYR A  42      10.797  11.962  -6.299  1.00 15.12           C  
ATOM    343  CD2 TYR A  42      10.263  11.706  -3.980  1.00 14.47           C  
ATOM    344  CE1 TYR A  42      12.161  11.886  -5.998  1.00 17.71           C  
ATOM    345  CE2 TYR A  42      11.617  11.627  -3.669  1.00 18.27           C  
ATOM    346  CZ  TYR A  42      12.559  11.718  -4.678  1.00 17.86           C  
ATOM    347  OH  TYR A  42      13.894  11.648  -4.355  1.00 21.48           O  
ATOM    348  N   GLU A  43       7.284   9.415  -4.066  1.00  8.69           N  
ATOM    349  CA  GLU A  43       7.440   8.436  -2.996  1.00  9.51           C  
ATOM    350  C   GLU A  43       6.778   7.087  -3.286  1.00  9.46           C  
ATOM    351  O   GLU A  43       6.631   6.250  -2.391  1.00  8.88           O  
ATOM    352  CB  GLU A  43       6.928   9.023  -1.674  1.00 10.25           C  
ATOM    353  CG  GLU A  43       7.629  10.339  -1.290  1.00 11.20           C  
ATOM    354  CD  GLU A  43       7.248  10.851   0.098  1.00 13.11           C  
ATOM    355  OE1 GLU A  43       6.047  10.842   0.443  1.00 12.43           O  
ATOM    356  OE2 GLU A  43       8.156  11.279   0.842  1.00 14.66           O  
ATOM    357  N   GLY A  44       6.374   6.888  -4.539  1.00  9.82           N  
ATOM    358  CA  GLY A  44       5.782   5.622  -4.949  1.00 10.67           C  
ATOM    359  C   GLY A  44       4.291   5.381  -4.818  1.00 10.10           C  
ATOM    360  O   GLY A  44       3.829   4.278  -5.126  1.00 11.50           O  
ATOM    361  N   ARG A  45       3.523   6.373  -4.374  1.00  9.00           N  
ATOM    362  CA  ARG A  45       2.081   6.175  -4.231  1.00  9.56           C  
ATOM    363  C   ARG A  45       1.404   6.199  -5.597  1.00  9.22           C  
ATOM    364  O   ARG A  45       1.786   6.965  -6.476  1.00 10.26           O  
ATOM    365  CB  ARG A  45       1.462   7.254  -3.338  1.00  9.78           C  
ATOM    366  CG  ARG A  45       1.969   7.256  -1.901  1.00 10.06           C  
ATOM    367  CD  ARG A  45       1.202   8.254  -1.045  1.00 11.19           C  
ATOM    368  NE  ARG A  45       1.670   8.267   0.338  1.00 13.34           N  
ATOM    369  CZ  ARG A  45       2.815   8.809   0.742  1.00 14.08           C  
ATOM    370  NH1 ARG A  45       3.618   9.409  -0.129  1.00 14.75           N  
ATOM    371  NH2 ARG A  45       3.150   8.764   2.022  1.00 14.59           N  
ATOM    372  N   PRO A  46       0.395   5.345  -5.800  1.00 11.19           N  
ATOM    373  CA  PRO A  46      -0.265   5.361  -7.107  1.00 10.52           C  
ATOM    374  C   PRO A  46      -1.044   6.653  -7.344  1.00  9.88           C  
ATOM    375  O   PRO A  46      -1.618   7.229  -6.417  1.00 10.66           O  
ATOM    376  CB  PRO A  46      -1.167   4.131  -7.052  1.00 10.36           C  
ATOM    377  CG  PRO A  46      -1.516   4.035  -5.599  1.00 11.22           C  
ATOM    378  CD  PRO A  46      -0.192   4.320  -4.917  1.00 10.73           C  
ATOM    379  N   ILE A  47      -1.035   7.114  -8.587  1.00  8.28           N  
ATOM    380  CA  ILE A  47      -1.758   8.321  -8.969  1.00  9.09           C  
ATOM    381  C   ILE A  47      -2.982   7.849  -9.742  1.00  9.49           C  
ATOM    382  O   ILE A  47      -2.847   7.255 -10.813  1.00  8.23           O  
ATOM    383  CB  ILE A  47      -0.896   9.220  -9.864  1.00  9.53           C  
ATOM    384  CG1 ILE A  47       0.365   9.634  -9.099  1.00 11.64           C  
ATOM    385  CG2 ILE A  47      -1.688  10.447 -10.297  1.00 11.24           C  
ATOM    386  CD1 ILE A  47       1.336  10.454  -9.915  1.00 10.97           C  
ATOM    387  N   TYR A  48      -4.169   8.101  -9.191  1.00  8.63           N  
ATOM    388  CA  TYR A  48      -5.418   7.664  -9.816  1.00  9.97           C  
ATOM    389  C   TYR A  48      -6.268   8.746 -10.462  1.00 10.60           C  
ATOM    390  O   TYR A  48      -6.319   9.885 -10.001  1.00 10.51           O  
ATOM    391  CB  TYR A  48      -6.313   6.954  -8.797  1.00  9.78           C  
ATOM    392  CG  TYR A  48      -5.773   5.665  -8.233  1.00 12.45           C  
ATOM    393  CD1 TYR A  48      -5.359   4.628  -9.070  1.00 12.40           C  
ATOM    394  CD2 TYR A  48      -5.715   5.465  -6.853  1.00 12.65           C  
ATOM    395  CE1 TYR A  48      -4.902   3.421  -8.543  1.00 12.77           C  
ATOM    396  CE2 TYR A  48      -5.264   4.263  -6.316  1.00 12.61           C  
ATOM    397  CZ  TYR A  48      -4.860   3.250  -7.165  1.00 13.64           C  
ATOM    398  OH  TYR A  48      -4.425   2.061  -6.634  1.00 15.64           O  
ATOM    399  N   VAL A  49      -6.956   8.360 -11.529  1.00  9.89           N  
ATOM    400  CA  VAL A  49      -7.861   9.253 -12.231  1.00 10.20           C  
ATOM    401  C   VAL A  49      -9.162   8.469 -12.374  1.00 10.36           C  
ATOM    402  O   VAL A  49      -9.139   7.255 -12.601  1.00  9.61           O  
ATOM    403  CB  VAL A  49      -7.325   9.619 -13.630  1.00 13.02           C  
ATOM    404  CG1 VAL A  49      -8.340  10.469 -14.376  1.00 11.54           C  
ATOM    405  CG2 VAL A  49      -6.004  10.365 -13.498  1.00 13.27           C  
ATOM    406  N   LEU A  50     -10.294   9.138 -12.199  1.00  9.15           N  
ATOM    407  CA  LEU A  50     -11.575   8.465 -12.355  1.00  8.50           C  
ATOM    408  C   LEU A  50     -12.100   8.845 -13.721  1.00  9.04           C  
ATOM    409  O   LEU A  50     -12.174  10.026 -14.057  1.00  7.97           O  
ATOM    410  CB  LEU A  50     -12.571   8.910 -11.280  1.00  7.84           C  
ATOM    411  CG  LEU A  50     -12.287   8.431  -9.853  1.00  7.69           C  
ATOM    412  CD1 LEU A  50     -13.314   9.028  -8.907  1.00 10.47           C  
ATOM    413  CD2 LEU A  50     -12.333   6.916  -9.796  1.00 10.21           C  
ATOM    414  N   LYS A  51     -12.464   7.840 -14.508  1.00  8.79           N  
ATOM    415  CA  LYS A  51     -12.979   8.070 -15.848  1.00 10.63           C  
ATOM    416  C   LYS A  51     -14.474   7.827 -15.858  1.00 10.18           C  
ATOM    417  O   LYS A  51     -14.929   6.739 -15.529  1.00 10.83           O  
ATOM    418  CB  LYS A  51     -12.304   7.116 -16.836  1.00 11.89           C  
ATOM    419  CG  LYS A  51     -12.781   7.223 -18.278  1.00 14.82           C  
ATOM    420  CD  LYS A  51     -12.117   6.131 -19.111  1.00 17.98           C  
ATOM    421  CE  LYS A  51     -12.439   6.238 -20.589  1.00 22.42           C  
ATOM    422  NZ  LYS A  51     -13.879   6.033 -20.848  1.00 25.32           N  
ATOM    423  N   PHE A  52     -15.242   8.852 -16.197  1.00 11.57           N  
ATOM    424  CA  PHE A  52     -16.679   8.688 -16.278  1.00 11.43           C  
ATOM    425  C   PHE A  52     -16.986   8.624 -17.761  1.00 12.56           C  
ATOM    426  O   PHE A  52     -16.747   9.576 -18.503  1.00 10.39           O  
ATOM    427  CB  PHE A  52     -17.410   9.860 -15.617  1.00 11.94           C  
ATOM    428  CG  PHE A  52     -17.188   9.947 -14.131  1.00 10.96           C  
ATOM    429  CD1 PHE A  52     -15.986  10.424 -13.622  1.00 12.48           C  
ATOM    430  CD2 PHE A  52     -18.176   9.529 -13.242  1.00 12.61           C  
ATOM    431  CE1 PHE A  52     -15.763  10.487 -12.237  1.00 12.20           C  
ATOM    432  CE2 PHE A  52     -17.967   9.585 -11.858  1.00 13.00           C  
ATOM    433  CZ  PHE A  52     -16.759  10.066 -11.355  1.00 10.25           C  
ATOM    434  N   SER A  53     -17.483   7.478 -18.203  1.00 14.11           N  
ATOM    435  CA  SER A  53     -17.792   7.316 -19.610  1.00 13.21           C  
ATOM    436  C   SER A  53     -19.054   6.515 -19.810  1.00 14.97           C  
ATOM    437  O   SER A  53     -19.410   5.646 -19.009  1.00 13.16           O  
ATOM    438  CB  SER A  53     -16.637   6.635 -20.341  1.00 13.78           C  
ATOM    439  OG  SER A  53     -16.948   6.467 -21.717  1.00 11.74           O  
ATOM    440  N   THR A  54     -19.716   6.809 -20.913  1.00 13.44           N  
ATOM    441  CA  THR A  54     -20.954   6.157 -21.251  1.00 15.95           C  
ATOM    442  C   THR A  54     -20.719   5.190 -22.413  1.00 16.69           C  
ATOM    443  O   THR A  54     -21.604   4.412 -22.789  1.00 16.33           O  
ATOM    444  CB  THR A  54     -21.980   7.250 -21.579  1.00 17.24           C  
ATOM    445  OG1 THR A  54     -23.090   7.135 -20.682  1.00 19.00           O  
ATOM    446  CG2 THR A  54     -22.410   7.191 -23.002  1.00 15.37           C  
ATOM    447  N   GLY A  55     -19.508   5.234 -22.960  1.00 17.03           N  
ATOM    448  CA  GLY A  55     -19.150   4.370 -24.072  1.00 20.20           C  
ATOM    449  C   GLY A  55     -18.262   5.076 -25.081  1.00 21.55           C  
ATOM    450  O   GLY A  55     -17.662   6.107 -24.774  1.00 21.20           O  
ATOM    451  N   GLY A  56     -18.176   4.523 -26.287  1.00 23.75           N  
ATOM    452  CA  GLY A  56     -17.358   5.131 -27.322  1.00 26.19           C  
ATOM    453  C   GLY A  56     -15.894   4.746 -27.237  1.00 28.28           C  
ATOM    454  O   GLY A  56     -15.469   4.088 -26.285  1.00 29.02           O  
ATOM    455  N   SER A  57     -15.120   5.167 -28.235  1.00 30.23           N  
ATOM    456  CA  SER A  57     -13.693   4.865 -28.298  1.00 32.57           C  
ATOM    457  C   SER A  57     -12.876   5.949 -27.610  1.00 32.05           C  
ATOM    458  O   SER A  57     -12.461   5.798 -26.460  1.00 34.15           O  
ATOM    459  CB  SER A  57     -13.244   4.750 -29.757  1.00 34.01           C  
ATOM    460  OG  SER A  57     -14.089   3.878 -30.484  1.00 37.11           O  
ATOM    461  N   ASN A  58     -12.637   7.036 -28.334  1.00 31.56           N  
ATOM    462  CA  ASN A  58     -11.877   8.167 -27.814  1.00 29.75           C  
ATOM    463  C   ASN A  58     -12.712   9.432 -27.904  1.00 26.39           C  
ATOM    464  O   ASN A  58     -12.319  10.409 -28.542  1.00 26.30           O  
ATOM    465  CB  ASN A  58     -10.582   8.353 -28.605  1.00 33.48           C  
ATOM    466  CG  ASN A  58      -9.443   7.512 -28.067  1.00 37.59           C  
ATOM    467  OD1 ASN A  58      -8.362   7.464 -28.657  1.00 39.79           O  
ATOM    468  ND2 ASN A  58      -9.676   6.848 -26.937  1.00 39.06           N  
ATOM    469  N   ARG A  59     -13.874   9.402 -27.265  1.00 22.17           N  
ATOM    470  CA  ARG A  59     -14.770  10.545 -27.270  1.00 17.49           C  
ATOM    471  C   ARG A  59     -14.079  11.792 -26.752  1.00 14.91           C  
ATOM    472  O   ARG A  59     -13.172  11.709 -25.918  1.00 14.72           O  
ATOM    473  CB  ARG A  59     -15.985  10.255 -26.397  1.00 18.29           C  
ATOM    474  CG  ARG A  59     -16.895   9.190 -26.951  1.00 18.95           C  
ATOM    475  CD  ARG A  59     -18.117   9.003 -26.071  1.00 19.86           C  
ATOM    476  NE  ARG A  59     -19.114   8.167 -26.727  1.00 20.24           N  
ATOM    477  CZ  ARG A  59     -20.244   7.772 -26.154  1.00 21.57           C  
ATOM    478  NH1 ARG A  59     -20.509   8.135 -24.910  1.00 19.63           N  
ATOM    479  NH2 ARG A  59     -21.099   7.013 -26.824  1.00 22.15           N  
ATOM    480  N   PRO A  60     -14.488  12.971 -27.250  1.00 13.14           N  
ATOM    481  CA  PRO A  60     -13.868  14.212 -26.781  1.00 11.85           C  
ATOM    482  C   PRO A  60     -13.995  14.196 -25.263  1.00 11.03           C  
ATOM    483  O   PRO A  60     -14.981  13.691 -24.734  1.00  9.83           O  
ATOM    484  CB  PRO A  60     -14.709  15.302 -27.453  1.00 11.09           C  
ATOM    485  CG  PRO A  60     -15.995  14.621 -27.771  1.00 14.00           C  
ATOM    486  CD  PRO A  60     -15.565  13.256 -28.210  1.00 13.54           C  
ATOM    487  N   ALA A  61     -12.999  14.730 -24.564  1.00 10.40           N  
ATOM    488  CA  ALA A  61     -13.027  14.675 -23.114  1.00  9.88           C  
ATOM    489  C   ALA A  61     -12.798  15.973 -22.370  1.00  9.49           C  
ATOM    490  O   ALA A  61     -12.280  16.953 -22.912  1.00  7.92           O  
ATOM    491  CB  ALA A  61     -12.018  13.629 -22.629  1.00  9.47           C  
ATOM    492  N   ILE A  62     -13.195  15.941 -21.103  1.00  9.99           N  
ATOM    493  CA  ILE A  62     -13.050  17.060 -20.189  1.00 11.04           C  
ATOM    494  C   ILE A  62     -12.109  16.601 -19.083  1.00  9.64           C  
ATOM    495  O   ILE A  62     -12.318  15.546 -18.476  1.00  9.85           O  
ATOM    496  CB  ILE A  62     -14.381  17.432 -19.511  1.00 11.52           C  
ATOM    497  CG1 ILE A  62     -15.459  17.690 -20.563  1.00 13.17           C  
ATOM    498  CG2 ILE A  62     -14.179  18.654 -18.615  1.00 11.48           C  
ATOM    499  CD1 ILE A  62     -15.135  18.815 -21.505  1.00 16.92           C  
ATOM    500  N   TRP A  63     -11.078  17.395 -18.823  1.00  9.44           N  
ATOM    501  CA  TRP A  63     -10.125  17.067 -17.773  1.00  8.73           C  
ATOM    502  C   TRP A  63     -10.341  17.988 -16.583  1.00  9.28           C  
ATOM    503  O   TRP A  63     -10.507  19.198 -16.751  1.00  6.69           O  
ATOM    504  CB  TRP A  63      -8.685  17.226 -18.272  1.00  8.79           C  
ATOM    505  CG  TRP A  63      -7.673  17.109 -17.161  1.00  9.84           C  
ATOM    506  CD1 TRP A  63      -7.210  18.115 -16.356  1.00 10.14           C  
ATOM    507  CD2 TRP A  63      -7.053  15.908 -16.696  1.00  9.10           C  
ATOM    508  NE1 TRP A  63      -6.341  17.612 -15.417  1.00  8.08           N  
ATOM    509  CE2 TRP A  63      -6.227  16.259 -15.602  1.00 10.28           C  
ATOM    510  CE3 TRP A  63      -7.115  14.566 -17.095  1.00  9.87           C  
ATOM    511  CZ2 TRP A  63      -5.469  15.314 -14.903  1.00  9.52           C  
ATOM    512  CZ3 TRP A  63      -6.359  13.626 -16.400  1.00  9.16           C  
ATOM    513  CH2 TRP A  63      -5.547  14.007 -15.316  1.00 10.27           C  
ATOM    514  N   ILE A  64     -10.345  17.408 -15.385  1.00  7.96           N  
ATOM    515  CA  ILE A  64     -10.504  18.182 -14.161  1.00  6.90           C  
ATOM    516  C   ILE A  64      -9.540  17.662 -13.094  1.00  7.48           C  
ATOM    517  O   ILE A  64      -9.576  16.483 -12.744  1.00  7.45           O  
ATOM    518  CB  ILE A  64     -11.927  18.066 -13.590  1.00  8.32           C  
ATOM    519  CG1 ILE A  64     -12.954  18.464 -14.652  1.00  8.52           C  
ATOM    520  CG2 ILE A  64     -12.050  18.940 -12.338  1.00  9.14           C  
ATOM    521  CD1 ILE A  64     -14.396  18.305 -14.197  1.00 11.78           C  
ATOM    522  N   ASP A  65      -8.660  18.521 -12.594  1.00  6.45           N  
ATOM    523  CA  ASP A  65      -7.757  18.081 -11.537  1.00  6.70           C  
ATOM    524  C   ASP A  65      -7.926  18.983 -10.325  1.00  5.56           C  
ATOM    525  O   ASP A  65      -8.281  20.160 -10.446  1.00  4.94           O  
ATOM    526  CB  ASP A  65      -6.289  18.052 -12.010  1.00  9.17           C  
ATOM    527  CG  ASP A  65      -5.730  19.428 -12.344  1.00 10.54           C  
ATOM    528  OD1 ASP A  65      -5.542  20.256 -11.424  1.00 13.44           O  
ATOM    529  OD2 ASP A  65      -5.456  19.676 -13.535  1.00 10.90           O  
ATOM    530  N   LEU A  66      -7.708  18.406  -9.154  1.00  4.55           N  
ATOM    531  CA  LEU A  66      -7.821  19.133  -7.907  1.00  5.23           C  
ATOM    532  C   LEU A  66      -6.670  18.692  -7.016  1.00  3.38           C  
ATOM    533  O   LEU A  66      -6.072  17.641  -7.239  1.00  3.11           O  
ATOM    534  CB  LEU A  66      -9.159  18.809  -7.236  1.00  6.26           C  
ATOM    535  CG  LEU A  66     -10.403  18.946  -8.126  1.00  8.26           C  
ATOM    536  CD1 LEU A  66     -10.721  17.607  -8.784  1.00  9.50           C  
ATOM    537  CD2 LEU A  66     -11.583  19.394  -7.293  1.00  9.88           C  
ATOM    538  N   GLY A  67      -6.345  19.507  -6.022  1.00  4.88           N  
ATOM    539  CA  GLY A  67      -5.285  19.147  -5.102  1.00  5.54           C  
ATOM    540  C   GLY A  67      -3.857  19.118  -5.608  1.00  5.32           C  
ATOM    541  O   GLY A  67      -3.018  18.439  -5.017  1.00  6.02           O  
ATOM    542  N   ILE A  68      -3.557  19.834  -6.688  1.00  4.64           N  
ATOM    543  CA  ILE A  68      -2.181  19.854  -7.174  1.00  6.32           C  
ATOM    544  C   ILE A  68      -1.347  20.506  -6.058  1.00  5.64           C  
ATOM    545  O   ILE A  68      -0.164  20.205  -5.888  1.00  5.07           O  
ATOM    546  CB  ILE A  68      -2.063  20.613  -8.528  1.00  6.48           C  
ATOM    547  CG1 ILE A  68      -0.677  20.375  -9.132  1.00  8.86           C  
ATOM    548  CG2 ILE A  68      -2.339  22.086  -8.344  1.00  8.04           C  
ATOM    549  CD1 ILE A  68      -0.592  20.680 -10.617  1.00 10.47           C  
ATOM    550  N   HIS A  69      -1.982  21.391  -5.292  1.00  5.54           N  
ATOM    551  CA  HIS A  69      -1.335  22.029  -4.138  1.00  7.20           C  
ATOM    552  C   HIS A  69      -2.015  21.380  -2.926  1.00  6.79           C  
ATOM    553  O   HIS A  69      -3.186  21.637  -2.637  1.00  7.92           O  
ATOM    554  CB  HIS A  69      -1.553  23.545  -4.154  1.00  6.85           C  
ATOM    555  CG  HIS A  69      -0.724  24.257  -5.181  1.00  8.55           C  
ATOM    556  ND1 HIS A  69      -1.177  25.357  -5.875  1.00  8.63           N  
ATOM    557  CD2 HIS A  69       0.534  24.028  -5.625  1.00  8.13           C  
ATOM    558  CE1 HIS A  69      -0.237  25.775  -6.703  1.00  7.67           C  
ATOM    559  NE2 HIS A  69       0.814  24.986  -6.570  1.00  8.66           N  
ATOM    560  N   SER A  70      -1.266  20.533  -2.226  1.00  7.08           N  
ATOM    561  CA  SER A  70      -1.783  19.768  -1.091  1.00  7.24           C  
ATOM    562  C   SER A  70      -2.580  20.454   0.015  1.00  7.22           C  
ATOM    563  O   SER A  70      -3.569  19.895   0.493  1.00  7.98           O  
ATOM    564  CB  SER A  70      -0.638  18.951  -0.462  1.00  8.17           C  
ATOM    565  OG  SER A  70       0.544  19.722  -0.325  1.00  8.18           O  
ATOM    566  N   ARG A  71      -2.166  21.650   0.424  1.00  5.45           N  
ATOM    567  CA  ARG A  71      -2.848  22.367   1.504  1.00  7.13           C  
ATOM    568  C   ARG A  71      -4.233  22.938   1.186  1.00  6.20           C  
ATOM    569  O   ARG A  71      -4.959  23.375   2.085  1.00  6.86           O  
ATOM    570  CB  ARG A  71      -1.956  23.498   2.006  1.00  7.09           C  
ATOM    571  CG  ARG A  71      -1.738  24.619   1.003  1.00  8.94           C  
ATOM    572  CD  ARG A  71      -0.760  25.621   1.583  1.00  8.51           C  
ATOM    573  NE  ARG A  71      -0.474  26.741   0.696  1.00  8.80           N  
ATOM    574  CZ  ARG A  71       0.540  27.582   0.884  1.00  9.81           C  
ATOM    575  NH1 ARG A  71       1.366  27.402   1.909  1.00 10.77           N  
ATOM    576  NH2 ARG A  71       0.741  28.590   0.045  1.00  9.52           N  
ATOM    577  N   GLU A  72      -4.605  22.944  -0.086  1.00  5.06           N  
ATOM    578  CA  GLU A  72      -5.902  23.483  -0.486  1.00  6.42           C  
ATOM    579  C   GLU A  72      -6.955  22.384  -0.376  1.00  7.16           C  
ATOM    580  O   GLU A  72      -7.549  21.967  -1.369  1.00  5.91           O  
ATOM    581  CB  GLU A  72      -5.784  24.024  -1.911  1.00  6.47           C  
ATOM    582  CG  GLU A  72      -4.729  25.118  -1.991  1.00  5.10           C  
ATOM    583  CD  GLU A  72      -4.344  25.505  -3.407  1.00  6.62           C  
ATOM    584  OE1 GLU A  72      -4.952  24.992  -4.371  1.00  7.78           O  
ATOM    585  OE2 GLU A  72      -3.422  26.337  -3.544  1.00  6.94           O  
ATOM    586  N   TRP A  73      -7.165  21.927   0.859  1.00  5.50           N  
ATOM    587  CA  TRP A  73      -8.093  20.846   1.184  1.00  6.42           C  
ATOM    588  C   TRP A  73      -9.507  20.943   0.630  1.00  5.96           C  
ATOM    589  O   TRP A  73     -10.134  19.922   0.351  1.00  7.99           O  
ATOM    590  CB  TRP A  73      -8.151  20.673   2.708  1.00  5.57           C  
ATOM    591  CG  TRP A  73      -6.979  19.918   3.258  1.00  8.17           C  
ATOM    592  CD1 TRP A  73      -5.797  19.652   2.620  1.00  7.09           C  
ATOM    593  CD2 TRP A  73      -6.873  19.333   4.559  1.00  8.73           C  
ATOM    594  NE1 TRP A  73      -4.963  18.938   3.445  1.00  8.50           N  
ATOM    595  CE2 TRP A  73      -5.597  18.728   4.642  1.00  9.49           C  
ATOM    596  CE3 TRP A  73      -7.732  19.262   5.666  1.00 11.14           C  
ATOM    597  CZ2 TRP A  73      -5.160  18.057   5.791  1.00 10.07           C  
ATOM    598  CZ3 TRP A  73      -7.296  18.592   6.812  1.00 10.52           C  
ATOM    599  CH2 TRP A  73      -6.020  18.001   6.861  1.00  9.68           C  
ATOM    600  N   ILE A  74     -10.021  22.156   0.481  1.00  4.81           N  
ATOM    601  CA  ILE A  74     -11.367  22.316  -0.047  1.00  5.59           C  
ATOM    602  C   ILE A  74     -11.449  21.718  -1.459  1.00  5.42           C  
ATOM    603  O   ILE A  74     -12.517  21.290  -1.884  1.00  6.03           O  
ATOM    604  CB  ILE A  74     -11.800  23.815  -0.070  1.00  5.41           C  
ATOM    605  CG1 ILE A  74     -13.273  23.932  -0.479  1.00  5.68           C  
ATOM    606  CG2 ILE A  74     -10.948  24.608  -1.061  1.00  5.69           C  
ATOM    607  CD1 ILE A  74     -14.244  23.262   0.478  1.00  7.08           C  
ATOM    608  N   THR A  75     -10.323  21.658  -2.174  1.00  5.27           N  
ATOM    609  CA  THR A  75     -10.346  21.106  -3.534  1.00  6.63           C  
ATOM    610  C   THR A  75     -10.552  19.584  -3.581  1.00  5.95           C  
ATOM    611  O   THR A  75     -11.413  19.104  -4.310  1.00  6.00           O  
ATOM    612  CB  THR A  75      -9.065  21.495  -4.350  1.00  6.05           C  
ATOM    613  OG1 THR A  75      -7.912  20.854  -3.800  1.00  6.41           O  
ATOM    614  CG2 THR A  75      -8.860  23.015  -4.326  1.00  5.14           C  
ATOM    615  N   GLN A  76      -9.784  18.816  -2.811  1.00  8.37           N  
ATOM    616  CA  GLN A  76      -9.974  17.363  -2.829  1.00  7.36           C  
ATOM    617  C   GLN A  76     -11.370  17.012  -2.299  1.00  8.09           C  
ATOM    618  O   GLN A  76     -12.005  16.063  -2.770  1.00  7.72           O  
ATOM    619  CB  GLN A  76      -8.899  16.653  -1.993  1.00  8.12           C  
ATOM    620  CG  GLN A  76      -7.473  16.908  -2.482  1.00  9.67           C  
ATOM    621  CD  GLN A  76      -6.806  18.067  -1.767  1.00  9.09           C  
ATOM    622  OE1 GLN A  76      -7.474  18.986  -1.303  1.00 10.98           O  
ATOM    623  NE2 GLN A  76      -5.476  18.034  -1.684  1.00 10.57           N  
ATOM    624  N   ALA A  77     -11.847  17.788  -1.327  1.00  7.81           N  
ATOM    625  CA  ALA A  77     -13.170  17.567  -0.747  1.00  7.30           C  
ATOM    626  C   ALA A  77     -14.262  17.820  -1.793  1.00  8.20           C  
ATOM    627  O   ALA A  77     -15.281  17.128  -1.823  1.00  8.43           O  
ATOM    628  CB  ALA A  77     -13.371  18.483   0.461  1.00  8.57           C  
ATOM    629  N   THR A  78     -14.043  18.811  -2.651  1.00  7.91           N  
ATOM    630  CA  THR A  78     -15.000  19.127  -3.706  1.00  8.13           C  
ATOM    631  C   THR A  78     -14.947  18.029  -4.776  1.00  7.68           C  
ATOM    632  O   THR A  78     -15.974  17.664  -5.349  1.00  8.14           O  
ATOM    633  CB  THR A  78     -14.689  20.503  -4.359  1.00  8.14           C  
ATOM    634  OG1 THR A  78     -14.893  21.546  -3.395  1.00  9.82           O  
ATOM    635  CG2 THR A  78     -15.600  20.752  -5.559  1.00  7.59           C  
ATOM    636  N   GLY A  79     -13.747  17.518  -5.043  1.00  7.94           N  
ATOM    637  CA  GLY A  79     -13.580  16.463  -6.032  1.00  6.87           C  
ATOM    638  C   GLY A  79     -14.350  15.209  -5.648  1.00  6.60           C  
ATOM    639  O   GLY A  79     -14.952  14.547  -6.495  1.00  7.12           O  
ATOM    640  N   VAL A  80     -14.324  14.873  -4.366  1.00  6.94           N  
ATOM    641  CA  VAL A  80     -15.043  13.705  -3.870  1.00  7.54           C  
ATOM    642  C   VAL A  80     -16.546  13.911  -4.089  1.00  7.75           C  
ATOM    643  O   VAL A  80     -17.245  13.001  -4.540  1.00  8.68           O  
ATOM    644  CB  VAL A  80     -14.750  13.484  -2.360  1.00 10.01           C  
ATOM    645  CG1 VAL A  80     -15.676  12.403  -1.782  1.00 11.97           C  
ATOM    646  CG2 VAL A  80     -13.290  13.075  -2.182  1.00 10.54           C  
ATOM    647  N   TRP A  81     -17.040  15.108  -3.782  1.00  6.27           N  
ATOM    648  CA  TRP A  81     -18.466  15.407  -3.961  1.00  7.53           C  
ATOM    649  C   TRP A  81     -18.844  15.360  -5.450  1.00  6.94           C  
ATOM    650  O   TRP A  81     -19.910  14.861  -5.818  1.00  5.57           O  
ATOM    651  CB  TRP A  81     -18.788  16.789  -3.392  1.00  7.95           C  
ATOM    652  CG  TRP A  81     -20.257  17.070  -3.258  1.00  9.54           C  
ATOM    653  CD1 TRP A  81     -21.072  16.708  -2.223  1.00 11.42           C  
ATOM    654  CD2 TRP A  81     -21.076  17.793  -4.181  1.00 11.20           C  
ATOM    655  NE1 TRP A  81     -22.353  17.166  -2.444  1.00 12.83           N  
ATOM    656  CE2 TRP A  81     -22.380  17.836  -3.640  1.00 12.96           C  
ATOM    657  CE3 TRP A  81     -20.835  18.411  -5.416  1.00 13.12           C  
ATOM    658  CZ2 TRP A  81     -23.440  18.476  -4.289  1.00 13.46           C  
ATOM    659  CZ3 TRP A  81     -21.891  19.047  -6.062  1.00 12.85           C  
ATOM    660  CH2 TRP A  81     -23.176  19.076  -5.495  1.00 13.63           C  
ATOM    661  N   PHE A  82     -17.966  15.889  -6.299  1.00  6.77           N  
ATOM    662  CA  PHE A  82     -18.188  15.896  -7.744  1.00  7.40           C  
ATOM    663  C   PHE A  82     -18.370  14.472  -8.251  1.00  7.32           C  
ATOM    664  O   PHE A  82     -19.289  14.185  -9.018  1.00  6.28           O  
ATOM    665  CB  PHE A  82     -16.984  16.495  -8.472  1.00  8.93           C  
ATOM    666  CG  PHE A  82     -17.012  17.988  -8.599  1.00 12.05           C  
ATOM    667  CD1 PHE A  82     -17.935  18.755  -7.896  1.00 13.54           C  
ATOM    668  CD2 PHE A  82     -16.089  18.632  -9.413  1.00 14.13           C  
ATOM    669  CE1 PHE A  82     -17.934  20.143  -8.001  1.00 14.59           C  
ATOM    670  CE2 PHE A  82     -16.080  20.024  -9.523  1.00 16.66           C  
ATOM    671  CZ  PHE A  82     -17.007  20.777  -8.814  1.00 15.99           C  
ATOM    672  N   ALA A  83     -17.466  13.592  -7.828  1.00  6.99           N  
ATOM    673  CA  ALA A  83     -17.488  12.194  -8.246  1.00  7.44           C  
ATOM    674  C   ALA A  83     -18.831  11.547  -7.954  1.00  7.69           C  
ATOM    675  O   ALA A  83     -19.367  10.831  -8.792  1.00  7.70           O  
ATOM    676  CB  ALA A  83     -16.380  11.423  -7.550  1.00  7.04           C  
ATOM    677  N   LYS A  84     -19.354  11.791  -6.756  1.00  8.54           N  
ATOM    678  CA  LYS A  84     -20.642  11.239  -6.352  1.00  8.83           C  
ATOM    679  C   LYS A  84     -21.763  11.900  -7.136  1.00  8.83           C  
ATOM    680  O   LYS A  84     -22.693  11.229  -7.574  1.00  9.09           O  
ATOM    681  CB  LYS A  84     -20.883  11.448  -4.849  1.00  7.58           C  
ATOM    682  CG  LYS A  84     -22.211  10.874  -4.336  1.00  9.08           C  
ATOM    683  CD  LYS A  84     -22.309   9.372  -4.605  1.00  9.74           C  
ATOM    684  CE  LYS A  84     -23.587   8.766  -4.039  1.00 13.22           C  
ATOM    685  NZ  LYS A  84     -23.648   8.923  -2.568  1.00 16.85           N  
ATOM    686  N   LYS A  85     -21.680  13.215  -7.321  1.00  8.83           N  
ATOM    687  CA  LYS A  85     -22.734  13.900  -8.053  1.00 11.66           C  
ATOM    688  C   LYS A  85     -22.868  13.389  -9.484  1.00 11.47           C  
ATOM    689  O   LYS A  85     -23.984  13.217  -9.972  1.00 13.03           O  
ATOM    690  CB  LYS A  85     -22.526  15.417  -8.059  1.00 12.61           C  
ATOM    691  CG  LYS A  85     -23.660  16.147  -8.788  1.00 17.42           C  
ATOM    692  CD  LYS A  85     -24.096  17.397  -8.062  1.00 19.44           C  
ATOM    693  CE  LYS A  85     -25.355  18.007  -8.671  1.00 19.77           C  
ATOM    694  NZ  LYS A  85     -26.586  17.229  -8.361  1.00 20.63           N  
ATOM    695  N   PHE A  86     -21.745  13.131 -10.150  1.00 11.44           N  
ATOM    696  CA  PHE A  86     -21.785  12.624 -11.521  1.00 12.37           C  
ATOM    697  C   PHE A  86     -22.642  11.362 -11.600  1.00 12.86           C  
ATOM    698  O   PHE A  86     -23.449  11.214 -12.510  1.00 13.40           O  
ATOM    699  CB  PHE A  86     -20.381  12.277 -12.041  1.00 12.34           C  
ATOM    700  CG  PHE A  86     -19.465  13.460 -12.204  1.00 13.81           C  
ATOM    701  CD1 PHE A  86     -19.951  14.760 -12.158  1.00 14.01           C  
ATOM    702  CD2 PHE A  86     -18.107  13.264 -12.418  1.00 13.90           C  
ATOM    703  CE1 PHE A  86     -19.097  15.843 -12.321  1.00 14.94           C  
ATOM    704  CE2 PHE A  86     -17.244  14.342 -12.583  1.00 15.30           C  
ATOM    705  CZ  PHE A  86     -17.743  15.634 -12.534  1.00 15.42           C  
ATOM    706  N   THR A  87     -22.463  10.452 -10.647  1.00 13.26           N  
ATOM    707  CA  THR A  87     -23.225   9.204 -10.659  1.00 13.95           C  
ATOM    708  C   THR A  87     -24.698   9.399 -10.303  1.00 15.83           C  
ATOM    709  O   THR A  87     -25.542   8.592 -10.691  1.00 15.39           O  
ATOM    710  CB  THR A  87     -22.620   8.152  -9.698  1.00 12.45           C  
ATOM    711  OG1 THR A  87     -22.722   8.615  -8.346  1.00 12.52           O  
ATOM    712  CG2 THR A  87     -21.158   7.895 -10.040  1.00 12.01           C  
ATOM    713  N   GLU A  88     -25.005  10.469  -9.572  1.00 16.48           N  
ATOM    714  CA  GLU A  88     -26.377  10.751  -9.173  1.00 18.33           C  
ATOM    715  C   GLU A  88     -27.194  11.485 -10.228  1.00 18.35           C  
ATOM    716  O   GLU A  88     -28.387  11.223 -10.392  1.00 18.43           O  
ATOM    717  CB  GLU A  88     -26.402  11.573  -7.880  1.00 20.08           C  
ATOM    718  CG  GLU A  88     -26.037  10.790  -6.633  1.00 25.02           C  
ATOM    719  CD  GLU A  88     -26.288  11.573  -5.354  1.00 28.01           C  
ATOM    720  OE1 GLU A  88     -26.660  12.765  -5.438  1.00 29.71           O  
ATOM    721  OE2 GLU A  88     -26.114  10.994  -4.262  1.00 30.68           O  
ATOM    722  N   ASN A  89     -26.556  12.402 -10.944  1.00 17.18           N  
ATOM    723  CA  ASN A  89     -27.253  13.191 -11.949  1.00 16.74           C  
ATOM    724  C   ASN A  89     -27.361  12.589 -13.344  1.00 16.07           C  
ATOM    725  O   ASN A  89     -28.236  12.979 -14.112  1.00 14.81           O  
ATOM    726  CB  ASN A  89     -26.625  14.584 -12.031  1.00 18.53           C  
ATOM    727  CG  ASN A  89     -27.133  15.516 -10.945  1.00 19.70           C  
ATOM    728  OD1 ASN A  89     -27.445  15.085  -9.834  1.00 22.48           O  
ATOM    729  ND2 ASN A  89     -27.207  16.804 -11.257  1.00 21.89           N  
ATOM    730  N   TYR A  90     -26.486  11.651 -13.691  1.00 15.71           N  
ATOM    731  CA  TYR A  90     -26.588  11.063 -15.017  1.00 15.23           C  
ATOM    732  C   TYR A  90     -27.903  10.293 -15.122  1.00 16.93           C  
ATOM    733  O   TYR A  90     -28.181   9.402 -14.313  1.00 15.31           O  
ATOM    734  CB  TYR A  90     -25.427  10.118 -15.318  1.00 15.26           C  
ATOM    735  CG  TYR A  90     -25.584   9.468 -16.673  1.00 14.06           C  
ATOM    736  CD1 TYR A  90     -25.423  10.206 -17.845  1.00 12.72           C  
ATOM    737  CD2 TYR A  90     -25.983   8.139 -16.781  1.00 15.09           C  
ATOM    738  CE1 TYR A  90     -25.661   9.634 -19.094  1.00 13.55           C  
ATOM    739  CE2 TYR A  90     -26.228   7.559 -18.021  1.00 15.11           C  
ATOM    740  CZ  TYR A  90     -26.066   8.308 -19.172  1.00 14.44           C  
ATOM    741  OH  TYR A  90     -26.321   7.723 -20.395  1.00 14.17           O  
ATOM    742  N   GLY A  91     -28.706  10.645 -16.122  1.00 17.54           N  
ATOM    743  CA  GLY A  91     -29.985   9.991 -16.311  1.00 19.35           C  
ATOM    744  C   GLY A  91     -31.102  10.735 -15.602  1.00 21.64           C  
ATOM    745  O   GLY A  91     -32.279  10.445 -15.818  1.00 21.80           O  
ATOM    746  N   GLN A  92     -30.737  11.693 -14.755  1.00 22.36           N  
ATOM    747  CA  GLN A  92     -31.721  12.475 -14.011  1.00 23.53           C  
ATOM    748  C   GLN A  92     -31.723  13.936 -14.452  1.00 23.20           C  
ATOM    749  O   GLN A  92     -32.782  14.532 -14.637  1.00 23.21           O  
ATOM    750  CB  GLN A  92     -31.441  12.381 -12.506  1.00 26.18           C  
ATOM    751  CG  GLN A  92     -31.274  10.953 -12.002  1.00 30.01           C  
ATOM    752  CD  GLN A  92     -32.485  10.078 -12.284  1.00 33.35           C  
ATOM    753  OE1 GLN A  92     -32.409   8.849 -12.210  1.00 35.08           O  
ATOM    754  NE2 GLN A  92     -33.613  10.709 -12.601  1.00 35.09           N  
ATOM    755  N   ASN A  93     -30.537  14.516 -14.608  1.00 22.28           N  
ATOM    756  CA  ASN A  93     -30.418  15.902 -15.047  1.00 22.25           C  
ATOM    757  C   ASN A  93     -30.240  15.903 -16.561  1.00 21.51           C  
ATOM    758  O   ASN A  93     -29.260  15.367 -17.076  1.00 20.48           O  
ATOM    759  CB  ASN A  93     -29.215  16.577 -14.379  1.00 25.58           C  
ATOM    760  CG  ASN A  93     -29.045  18.023 -14.809  1.00 26.72           C  
ATOM    761  OD1 ASN A  93     -28.824  18.315 -15.984  1.00 29.68           O  
ATOM    762  ND2 ASN A  93     -29.148  18.936 -13.854  1.00 29.18           N  
ATOM    763  N   PRO A  94     -31.190  16.507 -17.293  1.00 21.12           N  
ATOM    764  CA  PRO A  94     -31.166  16.586 -18.757  1.00 20.76           C  
ATOM    765  C   PRO A  94     -29.878  17.148 -19.348  1.00 20.28           C  
ATOM    766  O   PRO A  94     -29.362  16.618 -20.331  1.00 20.08           O  
ATOM    767  CB  PRO A  94     -32.375  17.465 -19.070  1.00 20.96           C  
ATOM    768  CG  PRO A  94     -33.320  17.132 -17.969  1.00 21.48           C  
ATOM    769  CD  PRO A  94     -32.409  17.145 -16.763  1.00 21.01           C  
ATOM    770  N   SER A  95     -29.363  18.220 -18.753  1.00 20.04           N  
ATOM    771  CA  SER A  95     -28.140  18.845 -19.250  1.00 19.50           C  
ATOM    772  C   SER A  95     -26.914  17.958 -19.065  1.00 17.78           C  
ATOM    773  O   SER A  95     -26.171  17.714 -20.018  1.00 17.28           O  
ATOM    774  CB  SER A  95     -27.908  20.188 -18.556  1.00 21.68           C  
ATOM    775  OG  SER A  95     -28.992  21.074 -18.779  1.00 24.69           O  
ATOM    776  N   PHE A  96     -26.703  17.470 -17.845  1.00 15.64           N  
ATOM    777  CA  PHE A  96     -25.547  16.622 -17.580  1.00 13.56           C  
ATOM    778  C   PHE A  96     -25.627  15.305 -18.348  1.00 13.53           C  
ATOM    779  O   PHE A  96     -24.621  14.818 -18.866  1.00 12.35           O  
ATOM    780  CB  PHE A  96     -25.406  16.347 -16.081  1.00 12.06           C  
ATOM    781  CG  PHE A  96     -24.183  15.546 -15.731  1.00 11.16           C  
ATOM    782  CD1 PHE A  96     -22.915  16.106 -15.850  1.00 11.63           C  
ATOM    783  CD2 PHE A  96     -24.294  14.223 -15.315  1.00 12.16           C  
ATOM    784  CE1 PHE A  96     -21.773  15.359 -15.561  1.00 12.06           C  
ATOM    785  CE2 PHE A  96     -23.159  13.469 -15.024  1.00 11.77           C  
ATOM    786  CZ  PHE A  96     -21.896  14.038 -15.147  1.00 10.54           C  
ATOM    787  N   THR A  97     -26.823  14.729 -18.427  1.00 11.96           N  
ATOM    788  CA  THR A  97     -26.993  13.476 -19.156  1.00 13.43           C  
ATOM    789  C   THR A  97     -26.540  13.672 -20.608  1.00 13.02           C  
ATOM    790  O   THR A  97     -25.847  12.823 -21.174  1.00 13.51           O  
ATOM    791  CB  THR A  97     -28.465  13.007 -19.131  1.00 13.85           C  
ATOM    792  OG1 THR A  97     -28.871  12.791 -17.773  1.00 15.47           O  
ATOM    793  CG2 THR A  97     -28.621  11.705 -19.911  1.00 14.83           C  
ATOM    794  N   ALA A  98     -26.928  14.800 -21.197  1.00 12.45           N  
ATOM    795  CA  ALA A  98     -26.555  15.123 -22.573  1.00 12.04           C  
ATOM    796  C   ALA A  98     -25.035  15.197 -22.710  1.00 12.55           C  
ATOM    797  O   ALA A  98     -24.463  14.756 -23.710  1.00 10.05           O  
ATOM    798  CB  ALA A  98     -27.175  16.457 -22.979  1.00 13.67           C  
ATOM    799  N   ILE A  99     -24.387  15.763 -21.698  1.00 11.28           N  
ATOM    800  CA  ILE A  99     -22.940  15.898 -21.708  1.00 12.53           C  
ATOM    801  C   ILE A  99     -22.242  14.539 -21.683  1.00 12.50           C  
ATOM    802  O   ILE A  99     -21.380  14.267 -22.521  1.00 11.50           O  
ATOM    803  CB  ILE A  99     -22.459  16.754 -20.517  1.00 13.77           C  
ATOM    804  CG1 ILE A  99     -22.927  18.202 -20.702  1.00 13.30           C  
ATOM    805  CG2 ILE A  99     -20.939  16.695 -20.414  1.00 14.57           C  
ATOM    806  CD1 ILE A  99     -22.696  19.094 -19.496  1.00 15.73           C  
ATOM    807  N   LEU A 100     -22.615  13.686 -20.733  1.00 11.90           N  
ATOM    808  CA  LEU A 100     -22.005  12.365 -20.622  1.00 13.39           C  
ATOM    809  C   LEU A 100     -22.352  11.401 -21.749  1.00 12.90           C  
ATOM    810  O   LEU A 100     -21.642  10.420 -21.957  1.00 13.98           O  
ATOM    811  CB  LEU A 100     -22.357  11.711 -19.287  1.00 13.19           C  
ATOM    812  CG  LEU A 100     -21.366  11.917 -18.143  1.00 15.60           C  
ATOM    813  CD1 LEU A 100     -21.739  10.982 -16.996  1.00 14.66           C  
ATOM    814  CD2 LEU A 100     -19.950  11.623 -18.618  1.00 15.17           C  
ATOM    815  N   ASP A 101     -23.439  11.658 -22.469  1.00 13.15           N  
ATOM    816  CA  ASP A 101     -23.807  10.772 -23.571  1.00 13.69           C  
ATOM    817  C   ASP A 101     -22.912  10.978 -24.786  1.00 13.73           C  
ATOM    818  O   ASP A 101     -22.860  10.129 -25.682  1.00 14.20           O  
ATOM    819  CB  ASP A 101     -25.268  10.984 -23.979  1.00 14.53           C  
ATOM    820  CG  ASP A 101     -26.238  10.225 -23.091  1.00 16.65           C  
ATOM    821  OD1 ASP A 101     -25.840   9.175 -22.538  1.00 16.71           O  
ATOM    822  OD2 ASP A 101     -27.399  10.664 -22.962  1.00 17.57           O  
ATOM    823  N   SER A 102     -22.199  12.103 -24.813  1.00 12.04           N  
ATOM    824  CA  SER A 102     -21.321  12.414 -25.938  1.00 13.34           C  
ATOM    825  C   SER A 102     -19.852  12.628 -25.579  1.00 12.32           C  
ATOM    826  O   SER A 102     -18.983  12.563 -26.449  1.00 11.06           O  
ATOM    827  CB  SER A 102     -21.840  13.655 -26.666  1.00 13.73           C  
ATOM    828  OG  SER A 102     -23.117  13.414 -27.224  1.00 18.82           O  
ATOM    829  N   MET A 103     -19.568  12.881 -24.305  1.00 11.77           N  
ATOM    830  CA  MET A 103     -18.187  13.114 -23.884  1.00 11.52           C  
ATOM    831  C   MET A 103     -17.812  12.336 -22.634  1.00 10.97           C  
ATOM    832  O   MET A 103     -18.681  11.891 -21.879  1.00 10.13           O  
ATOM    833  CB  MET A 103     -17.961  14.602 -23.609  1.00 13.64           C  
ATOM    834  CG  MET A 103     -18.375  15.543 -24.736  1.00 16.49           C  
ATOM    835  SD  MET A 103     -17.994  17.266 -24.328  1.00 20.76           S  
ATOM    836  CE  MET A 103     -18.779  17.394 -22.781  1.00 22.35           C  
ATOM    837  N   ASP A 104     -16.507  12.179 -22.425  1.00  9.74           N  
ATOM    838  CA  ASP A 104     -15.986  11.498 -21.248  1.00  9.03           C  
ATOM    839  C   ASP A 104     -15.458  12.562 -20.303  1.00  9.08           C  
ATOM    840  O   ASP A 104     -15.038  13.632 -20.737  1.00  9.11           O  
ATOM    841  CB  ASP A 104     -14.820  10.573 -21.600  1.00  8.92           C  
ATOM    842  CG  ASP A 104     -15.249   9.347 -22.376  1.00 11.15           C  
ATOM    843  OD1 ASP A 104     -16.459   9.040 -22.401  1.00 10.83           O  
ATOM    844  OD2 ASP A 104     -14.358   8.681 -22.948  1.00  8.88           O  
ATOM    845  N   ILE A 105     -15.473  12.265 -19.013  1.00  8.18           N  
ATOM    846  CA  ILE A 105     -14.951  13.199 -18.028  1.00  8.89           C  
ATOM    847  C   ILE A 105     -13.869  12.466 -17.242  1.00  7.78           C  
ATOM    848  O   ILE A 105     -14.062  11.327 -16.816  1.00  8.35           O  
ATOM    849  CB  ILE A 105     -16.061  13.687 -17.062  1.00  9.54           C  
ATOM    850  CG1 ILE A 105     -17.186  14.358 -17.860  1.00 10.07           C  
ATOM    851  CG2 ILE A 105     -15.474  14.654 -16.040  1.00 10.53           C  
ATOM    852  CD1 ILE A 105     -18.404  14.734 -17.037  1.00 11.14           C  
ATOM    853  N   PHE A 106     -12.716  13.105 -17.085  1.00  7.08           N  
ATOM    854  CA  PHE A 106     -11.630  12.508 -16.328  1.00  8.29           C  
ATOM    855  C   PHE A 106     -11.429  13.373 -15.095  1.00  7.91           C  
ATOM    856  O   PHE A 106     -11.197  14.578 -15.204  1.00 10.04           O  
ATOM    857  CB  PHE A 106     -10.357  12.450 -17.177  1.00  8.09           C  
ATOM    858  CG  PHE A 106     -10.432  11.461 -18.304  1.00  9.63           C  
ATOM    859  CD1 PHE A 106     -11.051  11.795 -19.507  1.00  9.82           C  
ATOM    860  CD2 PHE A 106      -9.907  10.178 -18.154  1.00  9.10           C  
ATOM    861  CE1 PHE A 106     -11.145  10.859 -20.550  1.00 10.57           C  
ATOM    862  CE2 PHE A 106      -9.996   9.241 -19.184  1.00 10.35           C  
ATOM    863  CZ  PHE A 106     -10.616   9.581 -20.382  1.00  9.86           C  
ATOM    864  N   LEU A 107     -11.531  12.754 -13.924  1.00  8.72           N  
ATOM    865  CA  LEU A 107     -11.402  13.475 -12.661  1.00  8.82           C  
ATOM    866  C   LEU A 107     -10.235  12.990 -11.802  1.00  7.98           C  
ATOM    867  O   LEU A 107     -10.203  11.827 -11.401  1.00  9.40           O  
ATOM    868  CB  LEU A 107     -12.697  13.318 -11.863  1.00  8.25           C  
ATOM    869  CG  LEU A 107     -12.811  14.061 -10.534  1.00 10.45           C  
ATOM    870  CD1 LEU A 107     -13.014  15.546 -10.804  1.00 11.52           C  
ATOM    871  CD2 LEU A 107     -13.987  13.505  -9.740  1.00 10.33           C  
ATOM    872  N   GLU A 108      -9.284  13.876 -11.516  1.00  7.14           N  
ATOM    873  CA  GLU A 108      -8.157  13.505 -10.668  1.00  6.57           C  
ATOM    874  C   GLU A 108      -8.332  14.268  -9.362  1.00  6.43           C  
ATOM    875  O   GLU A 108      -8.057  15.468  -9.288  1.00  6.45           O  
ATOM    876  CB  GLU A 108      -6.813  13.866 -11.318  1.00  6.56           C  
ATOM    877  CG  GLU A 108      -5.623  13.470 -10.444  1.00  7.50           C  
ATOM    878  CD  GLU A 108      -4.277  13.621 -11.133  1.00  8.43           C  
ATOM    879  OE1 GLU A 108      -4.221  14.188 -12.242  1.00  9.95           O  
ATOM    880  OE2 GLU A 108      -3.265  13.166 -10.557  1.00  9.42           O  
ATOM    881  N   ILE A 109      -8.801  13.559  -8.339  1.00  5.22           N  
ATOM    882  CA  ILE A 109      -9.068  14.150  -7.032  1.00  6.24           C  
ATOM    883  C   ILE A 109      -7.838  14.528  -6.204  1.00  7.58           C  
ATOM    884  O   ILE A 109      -7.814  15.589  -5.572  1.00  6.45           O  
ATOM    885  CB  ILE A 109      -9.967  13.208  -6.206  1.00  6.47           C  
ATOM    886  CG1 ILE A 109     -11.265  12.943  -6.977  1.00  6.95           C  
ATOM    887  CG2 ILE A 109     -10.276  13.831  -4.849  1.00  8.30           C  
ATOM    888  CD1 ILE A 109     -12.234  11.980  -6.287  1.00  5.53           C  
ATOM    889  N   VAL A 110      -6.830  13.657  -6.190  1.00  7.58           N  
ATOM    890  CA  VAL A 110      -5.600  13.917  -5.436  1.00  7.69           C  
ATOM    891  C   VAL A 110      -4.411  13.913  -6.400  1.00  7.24           C  
ATOM    892  O   VAL A 110      -3.733  12.897  -6.568  1.00  8.37           O  
ATOM    893  CB  VAL A 110      -5.365  12.843  -4.351  1.00  9.51           C  
ATOM    894  CG1 VAL A 110      -4.209  13.272  -3.440  1.00  9.99           C  
ATOM    895  CG2 VAL A 110      -6.629  12.640  -3.541  1.00 10.92           C  
ATOM    896  N   THR A 111      -4.163  15.068  -7.008  1.00  6.84           N  
ATOM    897  CA  THR A 111      -3.093  15.246  -7.992  1.00  5.76           C  
ATOM    898  C   THR A 111      -1.680  15.209  -7.400  1.00  6.27           C  
ATOM    899  O   THR A 111      -0.720  14.872  -8.093  1.00  7.03           O  
ATOM    900  CB  THR A 111      -3.310  16.581  -8.753  1.00  4.91           C  
ATOM    901  OG1 THR A 111      -4.600  16.565  -9.382  1.00  8.18           O  
ATOM    902  CG2 THR A 111      -2.240  16.786  -9.818  1.00  4.80           C  
ATOM    903  N   ASN A 112      -1.570  15.535  -6.115  1.00  5.95           N  
ATOM    904  CA  ASN A 112      -0.293  15.561  -5.404  1.00  7.07           C  
ATOM    905  C   ASN A 112      -0.484  14.724  -4.132  1.00  6.67           C  
ATOM    906  O   ASN A 112      -0.640  15.262  -3.043  1.00  9.71           O  
ATOM    907  CB  ASN A 112       0.035  17.023  -5.065  1.00  7.44           C  
ATOM    908  CG  ASN A 112       1.333  17.196  -4.283  1.00  9.37           C  
ATOM    909  OD1 ASN A 112       1.663  18.315  -3.881  1.00 12.76           O  
ATOM    910  ND2 ASN A 112       2.067  16.111  -4.069  1.00  6.51           N  
ATOM    911  N   PRO A 113      -0.488  13.387  -4.264  1.00  8.35           N  
ATOM    912  CA  PRO A 113      -0.674  12.506  -3.104  1.00  8.01           C  
ATOM    913  C   PRO A 113       0.397  12.559  -2.016  1.00  7.23           C  
ATOM    914  O   PRO A 113       0.081  12.393  -0.841  1.00  6.74           O  
ATOM    915  CB  PRO A 113      -0.797  11.120  -3.735  1.00  8.34           C  
ATOM    916  CG  PRO A 113       0.075  11.226  -4.941  1.00 11.48           C  
ATOM    917  CD  PRO A 113      -0.268  12.599  -5.491  1.00  7.29           C  
ATOM    918  N   ASN A 114       1.654  12.774  -2.396  1.00  7.69           N  
ATOM    919  CA  ASN A 114       2.725  12.830  -1.401  1.00  7.49           C  
ATOM    920  C   ASN A 114       2.535  14.051  -0.498  1.00  7.78           C  
ATOM    921  O   ASN A 114       2.644  13.957   0.731  1.00  7.69           O  
ATOM    922  CB  ASN A 114       4.094  12.905  -2.082  1.00  7.00           C  
ATOM    923  CG  ASN A 114       4.467  11.623  -2.802  1.00  7.29           C  
ATOM    924  OD1 ASN A 114       5.492  11.564  -3.483  1.00  8.51           O  
ATOM    925  ND2 ASN A 114       3.645  10.586  -2.654  1.00  7.84           N  
ATOM    926  N   GLY A 115       2.251  15.195  -1.116  1.00  7.28           N  
ATOM    927  CA  GLY A 115       2.044  16.413  -0.356  1.00  6.47           C  
ATOM    928  C   GLY A 115       0.795  16.329   0.495  1.00  8.02           C  
ATOM    929  O   GLY A 115       0.759  16.846   1.612  1.00  8.55           O  
ATOM    930  N   PHE A 116      -0.235  15.670  -0.025  1.00  8.71           N  
ATOM    931  CA  PHE A 116      -1.487  15.534   0.711  1.00  9.68           C  
ATOM    932  C   PHE A 116      -1.263  14.731   1.988  1.00  9.34           C  
ATOM    933  O   PHE A 116      -1.702  15.128   3.064  1.00  7.21           O  
ATOM    934  CB  PHE A 116      -2.547  14.849  -0.156  1.00  8.55           C  
ATOM    935  CG  PHE A 116      -3.924  14.858   0.449  1.00  9.81           C  
ATOM    936  CD1 PHE A 116      -4.522  16.056   0.836  1.00  8.97           C  
ATOM    937  CD2 PHE A 116      -4.632  13.669   0.618  1.00 10.22           C  
ATOM    938  CE1 PHE A 116      -5.804  16.067   1.382  1.00  8.64           C  
ATOM    939  CE2 PHE A 116      -5.915  13.673   1.164  1.00 10.17           C  
ATOM    940  CZ  PHE A 116      -6.502  14.876   1.544  1.00  9.73           C  
ATOM    941  N   ALA A 117      -0.577  13.602   1.870  1.00 10.54           N  
ATOM    942  CA  ALA A 117      -0.301  12.776   3.039  1.00 11.05           C  
ATOM    943  C   ALA A 117       0.513  13.590   4.040  1.00 12.42           C  
ATOM    944  O   ALA A 117       0.320  13.474   5.245  1.00 11.12           O  
ATOM    945  CB  ALA A 117       0.471  11.525   2.632  1.00 12.81           C  
ATOM    946  N   PHE A 118       1.420  14.420   3.530  1.00 12.75           N  
ATOM    947  CA  PHE A 118       2.269  15.246   4.385  1.00 12.31           C  
ATOM    948  C   PHE A 118       1.461  16.292   5.158  1.00 11.27           C  
ATOM    949  O   PHE A 118       1.790  16.611   6.299  1.00 11.03           O  
ATOM    950  CB  PHE A 118       3.352  15.929   3.536  1.00 12.40           C  
ATOM    951  CG  PHE A 118       4.513  16.455   4.335  1.00 16.21           C  
ATOM    952  CD1 PHE A 118       5.465  15.581   4.858  1.00 15.35           C  
ATOM    953  CD2 PHE A 118       4.662  17.822   4.560  1.00 15.68           C  
ATOM    954  CE1 PHE A 118       6.551  16.061   5.592  1.00 18.44           C  
ATOM    955  CE2 PHE A 118       5.747  18.314   5.293  1.00 15.59           C  
ATOM    956  CZ  PHE A 118       6.691  17.431   5.809  1.00 17.22           C  
ATOM    957  N   THR A 119       0.401  16.822   4.552  1.00 10.78           N  
ATOM    958  CA  THR A 119      -0.421  17.817   5.241  1.00  9.78           C  
ATOM    959  C   THR A 119      -1.173  17.189   6.411  1.00 11.05           C  
ATOM    960  O   THR A 119      -1.531  17.878   7.363  1.00 10.51           O  
ATOM    961  CB  THR A 119      -1.453  18.500   4.291  1.00  9.33           C  
ATOM    962  OG1 THR A 119      -2.289  17.511   3.678  1.00 10.04           O  
ATOM    963  CG2 THR A 119      -0.734  19.293   3.208  1.00  8.74           C  
ATOM    964  N   HIS A 120      -1.401  15.880   6.343  1.00 12.20           N  
ATOM    965  CA  HIS A 120      -2.112  15.167   7.403  1.00 13.35           C  
ATOM    966  C   HIS A 120      -1.206  14.704   8.539  1.00 15.73           C  
ATOM    967  O   HIS A 120      -1.649  14.597   9.687  1.00 17.27           O  
ATOM    968  CB  HIS A 120      -2.830  13.946   6.824  1.00 12.82           C  
ATOM    969  CG  HIS A 120      -4.166  14.252   6.224  1.00 13.05           C  
ATOM    970  ND1 HIS A 120      -5.309  14.381   6.981  1.00 12.57           N  
ATOM    971  CD2 HIS A 120      -4.540  14.456   4.939  1.00 13.04           C  
ATOM    972  CE1 HIS A 120      -6.333  14.647   6.188  1.00 11.90           C  
ATOM    973  NE2 HIS A 120      -5.893  14.698   4.944  1.00 13.00           N  
ATOM    974  N   SER A 121       0.059  14.432   8.230  1.00 16.22           N  
ATOM    975  CA  SER A 121       0.985  13.934   9.242  1.00 18.49           C  
ATOM    976  C   SER A 121       1.998  14.912   9.820  1.00 19.04           C  
ATOM    977  O   SER A 121       2.411  14.753  10.967  1.00 20.51           O  
ATOM    978  CB  SER A 121       1.741  12.723   8.695  1.00 18.61           C  
ATOM    979  OG  SER A 121       2.563  13.092   7.604  1.00 21.01           O  
ATOM    980  N   GLU A 122       2.409  15.919   9.059  1.00 18.56           N  
ATOM    981  CA  GLU A 122       3.402  16.841   9.597  1.00 21.01           C  
ATOM    982  C   GLU A 122       3.212  18.340   9.389  1.00 20.04           C  
ATOM    983  O   GLU A 122       3.383  19.117  10.326  1.00 20.81           O  
ATOM    984  CB  GLU A 122       4.791  16.434   9.108  1.00 23.82           C  
ATOM    985  CG  GLU A 122       5.234  15.079   9.649  1.00 30.41           C  
ATOM    986  CD  GLU A 122       6.690  14.787   9.377  1.00 33.16           C  
ATOM    987  OE1 GLU A 122       7.542  15.617   9.766  1.00 35.03           O  
ATOM    988  OE2 GLU A 122       6.982  13.726   8.780  1.00 35.95           O  
ATOM    989  N   ASN A 123       2.871  18.757   8.177  1.00 17.68           N  
ATOM    990  CA  ASN A 123       2.701  20.182   7.914  1.00 15.06           C  
ATOM    991  C   ASN A 123       1.409  20.433   7.149  1.00 14.15           C  
ATOM    992  O   ASN A 123       1.334  20.184   5.945  1.00 12.07           O  
ATOM    993  CB  ASN A 123       3.887  20.705   7.104  1.00 16.19           C  
ATOM    994  CG  ASN A 123       3.899  22.216   6.999  1.00 16.54           C  
ATOM    995  OD1 ASN A 123       2.884  22.874   7.219  1.00 16.40           O  
ATOM    996  ND2 ASN A 123       5.050  22.772   6.649  1.00 17.71           N  
ATOM    997  N   ARG A 124       0.400  20.937   7.856  1.00 12.50           N  
ATOM    998  CA  ARG A 124      -0.906  21.214   7.264  1.00 12.11           C  
ATOM    999  C   ARG A 124      -0.854  22.216   6.112  1.00 11.71           C  
ATOM   1000  O   ARG A 124      -1.701  22.187   5.217  1.00 11.89           O  
ATOM   1001  CB  ARG A 124      -1.872  21.719   8.346  1.00 12.26           C  
ATOM   1002  CG  ARG A 124      -3.212  22.217   7.815  1.00 14.45           C  
ATOM   1003  CD  ARG A 124      -3.916  21.162   6.960  1.00 17.77           C  
ATOM   1004  NE  ARG A 124      -4.587  21.755   5.800  1.00 23.38           N  
ATOM   1005  CZ  ARG A 124      -5.828  22.225   5.811  1.00 23.55           C  
ATOM   1006  NH1 ARG A 124      -6.549  22.149   6.916  1.00 26.98           N  
ATOM   1007  NH2 ARG A 124      -6.357  22.750   4.719  1.00 25.33           N  
ATOM   1008  N   LEU A 125       0.140  23.096   6.131  1.00 10.50           N  
ATOM   1009  CA  LEU A 125       0.268  24.107   5.088  1.00 10.69           C  
ATOM   1010  C   LEU A 125       1.267  23.773   3.989  1.00 10.55           C  
ATOM   1011  O   LEU A 125       1.717  24.673   3.284  1.00 10.19           O  
ATOM   1012  CB  LEU A 125       0.635  25.461   5.704  1.00 12.99           C  
ATOM   1013  CG  LEU A 125      -0.407  26.100   6.623  1.00 15.68           C  
ATOM   1014  CD1 LEU A 125       0.128  27.417   7.158  1.00 18.62           C  
ATOM   1015  CD2 LEU A 125      -1.696  26.320   5.855  1.00 15.95           C  
ATOM   1016  N   TRP A 126       1.629  22.498   3.840  1.00  9.59           N  
ATOM   1017  CA  TRP A 126       2.570  22.125   2.784  1.00  9.55           C  
ATOM   1018  C   TRP A 126       1.864  22.333   1.442  1.00  8.56           C  
ATOM   1019  O   TRP A 126       0.698  21.978   1.294  1.00  9.71           O  
ATOM   1020  CB  TRP A 126       3.009  20.664   2.924  1.00  8.81           C  
ATOM   1021  CG  TRP A 126       4.135  20.322   2.003  1.00  8.88           C  
ATOM   1022  CD1 TRP A 126       4.060  19.647   0.816  1.00  6.67           C  
ATOM   1023  CD2 TRP A 126       5.506  20.716   2.155  1.00  8.82           C  
ATOM   1024  NE1 TRP A 126       5.302  19.602   0.216  1.00  7.02           N  
ATOM   1025  CE2 TRP A 126       6.206  20.251   1.018  1.00  7.99           C  
ATOM   1026  CE3 TRP A 126       6.209  21.423   3.141  1.00 11.62           C  
ATOM   1027  CZ2 TRP A 126       7.576  20.470   0.840  1.00  9.27           C  
ATOM   1028  CZ3 TRP A 126       7.575  21.641   2.964  1.00 10.81           C  
ATOM   1029  CH2 TRP A 126       8.241  21.165   1.821  1.00 11.13           C  
ATOM   1030  N   ARG A 127       2.581  22.890   0.469  1.00  8.21           N  
ATOM   1031  CA  ARG A 127       2.016  23.196  -0.845  1.00  8.75           C  
ATOM   1032  C   ARG A 127       2.633  22.433  -2.020  1.00  8.00           C  
ATOM   1033  O   ARG A 127       1.948  22.129  -3.000  1.00  8.82           O  
ATOM   1034  CB  ARG A 127       2.161  24.707  -1.094  1.00  9.16           C  
ATOM   1035  CG  ARG A 127       2.000  25.181  -2.542  1.00  8.79           C  
ATOM   1036  CD  ARG A 127       2.490  26.632  -2.650  1.00  9.62           C  
ATOM   1037  NE  ARG A 127       2.552  27.147  -4.018  1.00  8.37           N  
ATOM   1038  CZ  ARG A 127       1.545  27.734  -4.660  1.00  8.02           C  
ATOM   1039  NH1 ARG A 127       0.373  27.895  -4.063  1.00  5.84           N  
ATOM   1040  NH2 ARG A 127       1.714  28.169  -5.905  1.00  7.84           N  
ATOM   1041  N   LYS A 128       3.920  22.125  -1.904  1.00  8.29           N  
ATOM   1042  CA  LYS A 128       4.680  21.463  -2.963  1.00  7.67           C  
ATOM   1043  C   LYS A 128       4.648  19.936  -3.002  1.00  6.95           C  
ATOM   1044  O   LYS A 128       3.935  19.287  -2.242  1.00  6.64           O  
ATOM   1045  CB  LYS A 128       6.143  21.925  -2.880  1.00  8.15           C  
ATOM   1046  CG  LYS A 128       6.322  23.441  -2.911  1.00  5.86           C  
ATOM   1047  CD  LYS A 128       7.791  23.849  -3.015  1.00  7.97           C  
ATOM   1048  CE  LYS A 128       8.591  23.490  -1.759  1.00  8.05           C  
ATOM   1049  NZ  LYS A 128      10.027  23.855  -1.921  1.00  7.74           N  
ATOM   1050  N   THR A 129       5.428  19.376  -3.922  1.00  7.79           N  
ATOM   1051  CA  THR A 129       5.556  17.933  -4.046  1.00  8.75           C  
ATOM   1052  C   THR A 129       6.519  17.509  -2.936  1.00  9.95           C  
ATOM   1053  O   THR A 129       6.834  18.304  -2.047  1.00 10.78           O  
ATOM   1054  CB  THR A 129       6.148  17.525  -5.411  1.00  8.48           C  
ATOM   1055  OG1 THR A 129       7.437  18.130  -5.577  1.00  9.29           O  
ATOM   1056  CG2 THR A 129       5.225  17.972  -6.546  1.00 10.17           C  
ATOM   1057  N   ARG A 130       6.991  16.269  -2.997  1.00 11.45           N  
ATOM   1058  CA  ARG A 130       7.893  15.732  -1.984  1.00 14.45           C  
ATOM   1059  C   ARG A 130       9.241  15.261  -2.538  1.00 15.55           C  
ATOM   1060  O   ARG A 130       9.960  14.530  -1.858  1.00 14.75           O  
ATOM   1061  CB  ARG A 130       7.210  14.547  -1.301  1.00 17.16           C  
ATOM   1062  CG  ARG A 130       6.992  14.674   0.178  1.00 20.84           C  
ATOM   1063  CD  ARG A 130       6.139  15.871   0.543  1.00 21.05           C  
ATOM   1064  NE  ARG A 130       6.928  16.922   1.174  1.00 22.88           N  
ATOM   1065  CZ  ARG A 130       7.781  16.728   2.178  1.00 22.27           C  
ATOM   1066  NH1 ARG A 130       7.978  15.512   2.668  1.00 24.72           N  
ATOM   1067  NH2 ARG A 130       8.448  17.756   2.690  1.00 19.18           N  
ATOM   1068  N   SER A 131       9.601  15.660  -3.753  1.00 16.41           N  
ATOM   1069  CA  SER A 131      10.869  15.190  -4.303  1.00 20.21           C  
ATOM   1070  C   SER A 131      12.072  15.868  -3.663  1.00 21.47           C  
ATOM   1071  O   SER A 131      12.010  17.029  -3.268  1.00 18.29           O  
ATOM   1072  CB  SER A 131      10.918  15.397  -5.811  1.00 22.01           C  
ATOM   1073  OG  SER A 131       9.628  15.269  -6.371  1.00 28.05           O  
ATOM   1074  N   VAL A 132      13.166  15.122  -3.563  1.00 25.21           N  
ATOM   1075  CA  VAL A 132      14.394  15.630  -2.969  1.00 29.30           C  
ATOM   1076  C   VAL A 132      15.469  15.734  -4.035  1.00 32.61           C  
ATOM   1077  O   VAL A 132      15.485  14.950  -4.983  1.00 33.03           O  
ATOM   1078  CB  VAL A 132      14.908  14.690  -1.861  1.00 29.24           C  
ATOM   1079  CG1 VAL A 132      16.179  15.250  -1.251  1.00 29.66           C  
ATOM   1080  CG2 VAL A 132      13.840  14.508  -0.799  1.00 30.13           C  
ATOM   1081  N   THR A 133      16.362  16.705  -3.884  1.00 37.19           N  
ATOM   1082  CA  THR A 133      17.450  16.880  -4.838  1.00 40.93           C  
ATOM   1083  C   THR A 133      18.749  17.261  -4.143  1.00 42.43           C  
ATOM   1084  O   THR A 133      18.822  18.261  -3.427  1.00 43.48           O  
ATOM   1085  CB  THR A 133      17.122  17.948  -5.894  1.00 41.79           C  
ATOM   1086  OG1 THR A 133      15.996  17.521  -6.673  1.00 43.97           O  
ATOM   1087  CG2 THR A 133      18.311  18.157  -6.814  1.00 42.29           C  
ATOM   1088  N   SER A 134      19.767  16.436  -4.378  1.00 43.96           N  
ATOM   1089  CA  SER A 134      21.107  16.588  -3.818  1.00 44.73           C  
ATOM   1090  C   SER A 134      21.516  17.973  -3.320  1.00 44.95           C  
ATOM   1091  O   SER A 134      21.684  18.186  -2.118  1.00 45.30           O  
ATOM   1092  CB  SER A 134      22.136  16.105  -4.843  1.00 44.92           C  
ATOM   1093  OG  SER A 134      21.987  16.796  -6.074  1.00 44.61           O  
ATOM   1094  N   SER A 135      21.682  18.906  -4.253  1.00 44.85           N  
ATOM   1095  CA  SER A 135      22.113  20.265  -3.932  1.00 44.29           C  
ATOM   1096  C   SER A 135      21.151  21.115  -3.101  1.00 43.29           C  
ATOM   1097  O   SER A 135      20.909  22.275  -3.438  1.00 44.37           O  
ATOM   1098  CB  SER A 135      22.448  21.013  -5.227  1.00 45.11           C  
ATOM   1099  OG  SER A 135      21.311  21.105  -6.069  1.00 45.42           O  
ATOM   1100  N   SER A 136      20.615  20.553  -2.018  1.00 41.24           N  
ATOM   1101  CA  SER A 136      19.696  21.291  -1.153  1.00 38.09           C  
ATOM   1102  C   SER A 136      19.056  20.411  -0.087  1.00 36.62           C  
ATOM   1103  O   SER A 136      18.751  19.244  -0.332  1.00 36.41           O  
ATOM   1104  CB  SER A 136      18.587  21.951  -1.979  1.00 38.20           C  
ATOM   1105  OG  SER A 136      17.744  22.743  -1.157  1.00 36.41           O  
ATOM   1106  N   LEU A 137      18.855  20.980   1.098  1.00 34.19           N  
ATOM   1107  CA  LEU A 137      18.227  20.258   2.193  1.00 32.35           C  
ATOM   1108  C   LEU A 137      16.728  20.536   2.183  1.00 30.55           C  
ATOM   1109  O   LEU A 137      15.985  20.034   3.026  1.00 31.32           O  
ATOM   1110  CB  LEU A 137      18.830  20.671   3.539  1.00 33.33           C  
ATOM   1111  CG  LEU A 137      20.243  20.153   3.848  1.00 33.39           C  
ATOM   1112  CD1 LEU A 137      21.251  20.752   2.880  1.00 34.03           C  
ATOM   1113  CD2 LEU A 137      20.609  20.512   5.279  1.00 35.16           C  
ATOM   1114  N   CYS A 138      16.288  21.349   1.228  1.00 27.63           N  
ATOM   1115  CA  CYS A 138      14.873  21.662   1.105  1.00 24.30           C  
ATOM   1116  C   CYS A 138      14.216  20.654   0.175  1.00 21.26           C  
ATOM   1117  O   CYS A 138      14.860  20.106  -0.720  1.00 20.81           O  
ATOM   1118  CB  CYS A 138      14.671  23.090   0.597  1.00 24.37           C  
ATOM   1119  SG  CYS A 138      14.957  24.290   1.933  1.00 26.60           S  
ATOM   1120  N   VAL A 139      12.929  20.415   0.396  1.00 17.71           N  
ATOM   1121  CA  VAL A 139      12.192  19.431  -0.382  1.00 14.86           C  
ATOM   1122  C   VAL A 139      11.006  19.990  -1.161  1.00 14.23           C  
ATOM   1123  O   VAL A 139      10.393  20.978  -0.760  1.00 11.42           O  
ATOM   1124  CB  VAL A 139      11.666  18.317   0.558  1.00 15.98           C  
ATOM   1125  CG1 VAL A 139      10.857  17.292  -0.219  1.00 15.08           C  
ATOM   1126  CG2 VAL A 139      12.841  17.645   1.266  1.00 12.59           C  
ATOM   1127  N   GLY A 140      10.708  19.346  -2.285  1.00 13.84           N  
ATOM   1128  CA  GLY A 140       9.552  19.718  -3.078  1.00 12.00           C  
ATOM   1129  C   GLY A 140       9.653  20.818  -4.103  1.00  9.63           C  
ATOM   1130  O   GLY A 140      10.495  21.709  -4.020  1.00 11.51           O  
ATOM   1131  N   VAL A 141       8.757  20.725  -5.079  1.00  9.07           N  
ATOM   1132  CA  VAL A 141       8.639  21.672  -6.175  1.00  8.62           C  
ATOM   1133  C   VAL A 141       7.177  22.096  -6.279  1.00  7.86           C  
ATOM   1134  O   VAL A 141       6.269  21.307  -6.000  1.00  7.36           O  
ATOM   1135  CB  VAL A 141       9.050  21.018  -7.511  1.00 10.38           C  
ATOM   1136  CG1 VAL A 141       8.723  21.946  -8.684  1.00  9.28           C  
ATOM   1137  CG2 VAL A 141      10.530  20.689  -7.488  1.00 10.32           C  
ATOM   1138  N   ASP A 142       6.949  23.346  -6.663  1.00  7.46           N  
ATOM   1139  CA  ASP A 142       5.591  23.836  -6.838  1.00  7.31           C  
ATOM   1140  C   ASP A 142       5.123  23.210  -8.149  1.00  7.46           C  
ATOM   1141  O   ASP A 142       5.545  23.634  -9.223  1.00  6.68           O  
ATOM   1142  CB  ASP A 142       5.581  25.359  -6.968  1.00  8.37           C  
ATOM   1143  CG  ASP A 142       4.174  25.928  -7.063  1.00  9.06           C  
ATOM   1144  OD1 ASP A 142       3.260  25.190  -7.490  1.00  9.96           O  
ATOM   1145  OD2 ASP A 142       3.990  27.112  -6.727  1.00  9.08           O  
ATOM   1146  N   ALA A 143       4.264  22.199  -8.062  1.00  7.00           N  
ATOM   1147  CA  ALA A 143       3.772  21.530  -9.258  1.00  7.74           C  
ATOM   1148  C   ALA A 143       3.084  22.475 -10.238  1.00  8.67           C  
ATOM   1149  O   ALA A 143       3.002  22.164 -11.425  1.00 10.30           O  
ATOM   1150  CB  ALA A 143       2.823  20.391  -8.882  1.00  6.92           C  
ATOM   1151  N   ASN A 144       2.576  23.618  -9.770  1.00  6.75           N  
ATOM   1152  CA  ASN A 144       1.929  24.529 -10.712  1.00  7.99           C  
ATOM   1153  C   ASN A 144       2.825  25.663 -11.216  1.00  6.77           C  
ATOM   1154  O   ASN A 144       2.347  26.748 -11.561  1.00  5.93           O  
ATOM   1155  CB  ASN A 144       0.622  25.100 -10.147  1.00  8.45           C  
ATOM   1156  CG  ASN A 144      -0.345  25.510 -11.250  1.00 11.23           C  
ATOM   1157  OD1 ASN A 144      -0.432  24.836 -12.285  1.00 11.78           O  
ATOM   1158  ND2 ASN A 144      -1.078  26.604 -11.041  1.00  9.01           N  
ATOM   1159  N   ARG A 145       4.128  25.391 -11.247  1.00  7.88           N  
ATOM   1160  CA  ARG A 145       5.133  26.320 -11.764  1.00  7.80           C  
ATOM   1161  C   ARG A 145       6.096  25.444 -12.558  1.00  8.48           C  
ATOM   1162  O   ARG A 145       7.088  25.921 -13.104  1.00 10.21           O  
ATOM   1163  CB  ARG A 145       5.904  27.004 -10.624  1.00  7.53           C  
ATOM   1164  CG  ARG A 145       5.080  27.979  -9.784  1.00  7.29           C  
ATOM   1165  CD  ARG A 145       4.657  29.197 -10.591  1.00 10.41           C  
ATOM   1166  NE  ARG A 145       3.942  30.165  -9.762  1.00 12.74           N  
ATOM   1167  CZ  ARG A 145       2.732  29.966  -9.253  1.00 11.85           C  
ATOM   1168  NH1 ARG A 145       2.079  28.838  -9.507  1.00 10.49           N  
ATOM   1169  NH2 ARG A 145       2.165  30.903  -8.503  1.00 11.25           N  
ATOM   1170  N   ASN A 146       5.764  24.157 -12.639  1.00 10.17           N  
ATOM   1171  CA  ASN A 146       6.608  23.157 -13.294  1.00  8.38           C  
ATOM   1172  C   ASN A 146       6.223  22.760 -14.730  1.00  9.64           C  
ATOM   1173  O   ASN A 146       6.909  21.945 -15.351  1.00  8.54           O  
ATOM   1174  CB  ASN A 146       6.635  21.916 -12.395  1.00  9.01           C  
ATOM   1175  CG  ASN A 146       7.722  20.930 -12.767  1.00 10.16           C  
ATOM   1176  OD1 ASN A 146       7.439  19.772 -13.083  1.00  9.40           O  
ATOM   1177  ND2 ASN A 146       8.972  21.375 -12.716  1.00  9.33           N  
ATOM   1178  N   TRP A 147       5.151  23.336 -15.264  1.00  7.67           N  
ATOM   1179  CA  TRP A 147       4.712  22.983 -16.615  1.00  8.08           C  
ATOM   1180  C   TRP A 147       5.504  23.713 -17.703  1.00  9.48           C  
ATOM   1181  O   TRP A 147       6.088  24.770 -17.460  1.00  8.81           O  
ATOM   1182  CB  TRP A 147       3.208  23.247 -16.775  1.00  6.11           C  
ATOM   1183  CG  TRP A 147       2.358  22.496 -15.773  1.00  6.63           C  
ATOM   1184  CD1 TRP A 147       2.324  22.689 -14.417  1.00  6.16           C  
ATOM   1185  CD2 TRP A 147       1.456  21.417 -16.044  1.00  5.66           C  
ATOM   1186  NE1 TRP A 147       1.461  21.799 -13.831  1.00  6.20           N  
ATOM   1187  CE2 TRP A 147       0.913  21.005 -14.804  1.00  6.03           C  
ATOM   1188  CE3 TRP A 147       1.052  20.757 -17.212  1.00  5.96           C  
ATOM   1189  CZ2 TRP A 147      -0.014  19.962 -14.698  1.00  6.72           C  
ATOM   1190  CZ3 TRP A 147       0.124  19.713 -17.108  1.00  6.86           C  
ATOM   1191  CH2 TRP A 147      -0.396  19.328 -15.858  1.00  9.21           C  
ATOM   1192  N   ASP A 148       5.510  23.138 -18.903  1.00 11.64           N  
ATOM   1193  CA  ASP A 148       6.247  23.701 -20.032  1.00 12.31           C  
ATOM   1194  C   ASP A 148       5.496  24.844 -20.705  1.00 13.12           C  
ATOM   1195  O   ASP A 148       5.002  24.712 -21.821  1.00 12.73           O  
ATOM   1196  CB  ASP A 148       6.543  22.609 -21.064  1.00 13.56           C  
ATOM   1197  CG  ASP A 148       7.696  22.973 -21.989  1.00 17.72           C  
ATOM   1198  OD1 ASP A 148       8.420  23.953 -21.700  1.00 18.78           O  
ATOM   1199  OD2 ASP A 148       7.883  22.269 -23.003  1.00 20.42           O  
ATOM   1200  N   ALA A 149       5.408  25.968 -20.006  1.00 11.67           N  
ATOM   1201  CA  ALA A 149       4.734  27.146 -20.526  1.00 12.41           C  
ATOM   1202  C   ALA A 149       5.414  28.329 -19.868  1.00 12.28           C  
ATOM   1203  O   ALA A 149       5.088  28.684 -18.736  1.00 12.19           O  
ATOM   1204  CB  ALA A 149       3.246  27.109 -20.166  1.00 13.05           C  
ATOM   1205  N   GLY A 150       6.375  28.921 -20.571  1.00 11.70           N  
ATOM   1206  CA  GLY A 150       7.100  30.053 -20.026  1.00 12.34           C  
ATOM   1207  C   GLY A 150       7.884  29.625 -18.800  1.00 12.08           C  
ATOM   1208  O   GLY A 150       8.151  30.433 -17.911  1.00 13.29           O  
ATOM   1209  N   PHE A 151       8.259  28.348 -18.758  1.00 13.28           N  
ATOM   1210  CA  PHE A 151       9.003  27.799 -17.626  1.00 12.82           C  
ATOM   1211  C   PHE A 151      10.235  28.615 -17.253  1.00 14.57           C  
ATOM   1212  O   PHE A 151      10.975  29.070 -18.121  1.00 15.42           O  
ATOM   1213  CB  PHE A 151       9.457  26.366 -17.916  1.00 12.60           C  
ATOM   1214  CG  PHE A 151      10.238  25.744 -16.788  1.00 12.23           C  
ATOM   1215  CD1 PHE A 151       9.582  25.147 -15.717  1.00 12.65           C  
ATOM   1216  CD2 PHE A 151      11.627  25.808 -16.768  1.00 12.93           C  
ATOM   1217  CE1 PHE A 151      10.301  24.626 -14.638  1.00 12.51           C  
ATOM   1218  CE2 PHE A 151      12.354  25.290 -15.694  1.00 12.68           C  
ATOM   1219  CZ  PHE A 151      11.690  24.700 -14.629  1.00 13.33           C  
ATOM   1220  N   GLY A 152      10.452  28.785 -15.952  1.00 15.65           N  
ATOM   1221  CA  GLY A 152      11.615  29.511 -15.479  1.00 17.74           C  
ATOM   1222  C   GLY A 152      11.555  31.024 -15.568  1.00 20.02           C  
ATOM   1223  O   GLY A 152      12.446  31.712 -15.069  1.00 20.41           O  
ATOM   1224  N   LYS A 153      10.512  31.554 -16.193  1.00 21.08           N  
ATOM   1225  CA  LYS A 153      10.388  32.998 -16.329  1.00 22.87           C  
ATOM   1226  C   LYS A 153       9.746  33.641 -15.102  1.00 22.94           C  
ATOM   1227  O   LYS A 153       9.344  32.948 -14.166  1.00 22.51           O  
ATOM   1228  CB  LYS A 153       9.600  33.323 -17.599  1.00 25.29           C  
ATOM   1229  CG  LYS A 153      10.286  32.779 -18.855  1.00 27.54           C  
ATOM   1230  CD  LYS A 153       9.505  33.039 -20.137  1.00 31.04           C  
ATOM   1231  CE  LYS A 153       9.417  34.518 -20.469  1.00 32.86           C  
ATOM   1232  NZ  LYS A 153       8.546  35.254 -19.509  1.00 36.20           N  
ATOM   1233  N   ALA A 154       9.675  34.969 -15.104  1.00 23.56           N  
ATOM   1234  CA  ALA A 154       9.094  35.719 -13.997  1.00 23.89           C  
ATOM   1235  C   ALA A 154       7.773  35.110 -13.552  1.00 22.82           C  
ATOM   1236  O   ALA A 154       6.916  34.791 -14.377  1.00 24.14           O  
ATOM   1237  CB  ALA A 154       8.886  37.180 -14.407  1.00 24.83           C  
ATOM   1238  N   GLY A 155       7.612  34.948 -12.245  1.00 21.08           N  
ATOM   1239  CA  GLY A 155       6.383  34.372 -11.728  1.00 20.17           C  
ATOM   1240  C   GLY A 155       6.608  33.056 -11.009  1.00 18.49           C  
ATOM   1241  O   GLY A 155       5.659  32.386 -10.604  1.00 18.98           O  
ATOM   1242  N   ALA A 156       7.872  32.683 -10.855  1.00 17.41           N  
ATOM   1243  CA  ALA A 156       8.242  31.452 -10.174  1.00 16.75           C  
ATOM   1244  C   ALA A 156       9.586  31.687  -9.501  1.00 16.95           C  
ATOM   1245  O   ALA A 156      10.372  32.514  -9.960  1.00 17.77           O  
ATOM   1246  CB  ALA A 156       8.347  30.315 -11.169  1.00 14.76           C  
ATOM   1247  N   SER A 157       9.854  30.962  -8.421  1.00 17.25           N  
ATOM   1248  CA  SER A 157      11.111  31.127  -7.696  1.00 17.80           C  
ATOM   1249  C   SER A 157      12.173  30.122  -8.116  1.00 17.95           C  
ATOM   1250  O   SER A 157      11.865  28.982  -8.473  1.00 15.68           O  
ATOM   1251  CB  SER A 157      10.879  31.007  -6.188  1.00 17.93           C  
ATOM   1252  OG  SER A 157      12.109  31.122  -5.483  1.00 19.44           O  
ATOM   1253  N   SER A 158      13.432  30.548  -8.056  1.00 18.81           N  
ATOM   1254  CA  SER A 158      14.540  29.680  -8.433  1.00 19.27           C  
ATOM   1255  C   SER A 158      15.234  29.088  -7.208  1.00 18.94           C  
ATOM   1256  O   SER A 158      16.194  28.334  -7.345  1.00 18.55           O  
ATOM   1257  CB  SER A 158      15.558  30.446  -9.287  1.00 21.43           C  
ATOM   1258  OG  SER A 158      16.170  31.491  -8.547  1.00 23.70           O  
ATOM   1259  N   SER A 159      14.766  29.432  -6.009  1.00 18.69           N  
ATOM   1260  CA  SER A 159      15.373  28.875  -4.800  1.00 20.11           C  
ATOM   1261  C   SER A 159      14.562  27.652  -4.385  1.00 18.62           C  
ATOM   1262  O   SER A 159      13.345  27.728  -4.208  1.00 17.07           O  
ATOM   1263  CB  SER A 159      15.393  29.898  -3.661  1.00 22.42           C  
ATOM   1264  OG  SER A 159      14.139  29.975  -3.011  1.00 27.30           O  
ATOM   1265  N   PRO A 160      15.231  26.503  -4.228  1.00 17.83           N  
ATOM   1266  CA  PRO A 160      14.606  25.236  -3.841  1.00 17.04           C  
ATOM   1267  C   PRO A 160      13.766  25.285  -2.568  1.00 17.47           C  
ATOM   1268  O   PRO A 160      12.832  24.502  -2.406  1.00 17.03           O  
ATOM   1269  CB  PRO A 160      15.800  24.295  -3.705  1.00 16.84           C  
ATOM   1270  CG  PRO A 160      16.752  24.830  -4.730  1.00 17.91           C  
ATOM   1271  CD  PRO A 160      16.670  26.313  -4.488  1.00 17.88           C  
ATOM   1272  N   CYS A 161      14.096  26.200  -1.663  1.00 17.46           N  
ATOM   1273  CA  CYS A 161      13.363  26.309  -0.410  1.00 17.60           C  
ATOM   1274  C   CYS A 161      12.090  27.131  -0.524  1.00 16.81           C  
ATOM   1275  O   CYS A 161      11.280  27.162   0.403  1.00 17.46           O  
ATOM   1276  CB  CYS A 161      14.263  26.915   0.661  1.00 21.49           C  
ATOM   1277  SG  CYS A 161      15.736  25.904   1.001  1.00 25.08           S  
ATOM   1278  N   SER A 162      11.911  27.780  -1.668  1.00 15.96           N  
ATOM   1279  CA  SER A 162      10.739  28.614  -1.896  1.00 15.09           C  
ATOM   1280  C   SER A 162       9.461  27.817  -2.139  1.00 15.19           C  
ATOM   1281  O   SER A 162       9.495  26.707  -2.672  1.00 12.00           O  
ATOM   1282  CB  SER A 162      10.987  29.546  -3.081  1.00 16.74           C  
ATOM   1283  OG  SER A 162       9.832  30.314  -3.372  1.00 17.81           O  
ATOM   1284  N   GLU A 163       8.339  28.411  -1.739  1.00 13.56           N  
ATOM   1285  CA  GLU A 163       7.018  27.819  -1.898  1.00 16.04           C  
ATOM   1286  C   GLU A 163       6.614  27.831  -3.372  1.00 14.50           C  
ATOM   1287  O   GLU A 163       5.682  27.134  -3.776  1.00 15.12           O  
ATOM   1288  CB  GLU A 163       5.998  28.623  -1.088  1.00 18.63           C  
ATOM   1289  CG  GLU A 163       5.227  27.819  -0.056  1.00 23.85           C  
ATOM   1290  CD  GLU A 163       4.326  28.696   0.802  1.00 25.99           C  
ATOM   1291  OE1 GLU A 163       3.531  29.480   0.233  1.00 27.78           O  
ATOM   1292  OE2 GLU A 163       4.414  28.596   2.046  1.00 27.78           O  
ATOM   1293  N   THR A 164       7.321  28.625  -4.169  1.00 14.31           N  
ATOM   1294  CA  THR A 164       7.028  28.732  -5.593  1.00 14.57           C  
ATOM   1295  C   THR A 164       8.179  28.244  -6.482  1.00 12.59           C  
ATOM   1296  O   THR A 164       8.266  28.593  -7.659  1.00 13.05           O  
ATOM   1297  CB  THR A 164       6.655  30.188  -5.945  1.00 16.25           C  
ATOM   1298  OG1 THR A 164       5.482  30.552  -5.209  1.00 21.60           O  
ATOM   1299  CG2 THR A 164       6.347  30.333  -7.424  1.00 19.78           C  
ATOM   1300  N   TYR A 165       9.053  27.419  -5.917  1.00 11.05           N  
ATOM   1301  CA  TYR A 165      10.183  26.864  -6.663  1.00  9.95           C  
ATOM   1302  C   TYR A 165       9.679  26.098  -7.891  1.00 10.84           C  
ATOM   1303  O   TYR A 165       8.838  25.207  -7.769  1.00 10.36           O  
ATOM   1304  CB  TYR A 165      10.980  25.932  -5.748  1.00 11.17           C  
ATOM   1305  CG  TYR A 165      12.140  25.246  -6.419  1.00 13.34           C  
ATOM   1306  CD1 TYR A 165      13.043  25.965  -7.197  1.00 14.00           C  
ATOM   1307  CD2 TYR A 165      12.343  23.875  -6.265  1.00 14.35           C  
ATOM   1308  CE1 TYR A 165      14.123  25.333  -7.813  1.00 16.29           C  
ATOM   1309  CE2 TYR A 165      13.419  23.234  -6.871  1.00 15.69           C  
ATOM   1310  CZ  TYR A 165      14.304  23.967  -7.646  1.00 15.67           C  
ATOM   1311  OH  TYR A 165      15.354  23.330  -8.273  1.00 16.67           O  
ATOM   1312  N   HIS A 166      10.199  26.438  -9.070  1.00 11.13           N  
ATOM   1313  CA  HIS A 166       9.770  25.790 -10.311  1.00 11.15           C  
ATOM   1314  C   HIS A 166      10.420  24.447 -10.654  1.00 11.38           C  
ATOM   1315  O   HIS A 166       9.961  23.760 -11.560  1.00 10.80           O  
ATOM   1316  CB  HIS A 166       9.946  26.745 -11.503  1.00 11.00           C  
ATOM   1317  CG  HIS A 166      11.307  27.361 -11.599  1.00 12.90           C  
ATOM   1318  ND1 HIS A 166      12.463  26.615 -11.679  1.00 13.96           N  
ATOM   1319  CD2 HIS A 166      11.694  28.659 -11.644  1.00 13.25           C  
ATOM   1320  CE1 HIS A 166      13.503  27.426 -11.768  1.00 15.19           C  
ATOM   1321  NE2 HIS A 166      13.064  28.672 -11.749  1.00 13.76           N  
ATOM   1322  N   GLY A 167      11.476  24.075  -9.940  1.00 12.26           N  
ATOM   1323  CA  GLY A 167      12.142  22.815 -10.229  1.00 13.45           C  
ATOM   1324  C   GLY A 167      13.311  23.003 -11.180  1.00 14.72           C  
ATOM   1325  O   GLY A 167      13.520  24.101 -11.696  1.00 13.92           O  
ATOM   1326  N   LYS A 168      14.073  21.936 -11.416  1.00 16.72           N  
ATOM   1327  CA  LYS A 168      15.239  22.000 -12.300  1.00 18.24           C  
ATOM   1328  C   LYS A 168      14.906  22.248 -13.762  1.00 17.22           C  
ATOM   1329  O   LYS A 168      15.624  22.969 -14.455  1.00 17.58           O  
ATOM   1330  CB  LYS A 168      16.064  20.714 -12.197  1.00 21.89           C  
ATOM   1331  CG  LYS A 168      16.842  20.571 -10.907  1.00 27.00           C  
ATOM   1332  CD  LYS A 168      17.836  19.422 -11.009  1.00 30.84           C  
ATOM   1333  CE  LYS A 168      18.656  19.286  -9.739  1.00 32.82           C  
ATOM   1334  NZ  LYS A 168      19.410  20.529  -9.413  1.00 34.19           N  
ATOM   1335  N   TYR A 169      13.823  21.645 -14.235  1.00 16.35           N  
ATOM   1336  CA  TYR A 169      13.408  21.813 -15.620  1.00 15.61           C  
ATOM   1337  C   TYR A 169      11.928  21.477 -15.756  1.00 14.82           C  
ATOM   1338  O   TYR A 169      11.351  20.837 -14.882  1.00 12.88           O  
ATOM   1339  CB  TYR A 169      14.260  20.920 -16.528  1.00 17.43           C  
ATOM   1340  CG  TYR A 169      14.347  19.483 -16.071  1.00 19.19           C  
ATOM   1341  CD1 TYR A 169      13.366  18.556 -16.422  1.00 20.24           C  
ATOM   1342  CD2 TYR A 169      15.397  19.057 -15.260  1.00 19.70           C  
ATOM   1343  CE1 TYR A 169      13.430  17.239 -15.976  1.00 21.64           C  
ATOM   1344  CE2 TYR A 169      15.471  17.745 -14.806  1.00 22.03           C  
ATOM   1345  CZ  TYR A 169      14.486  16.842 -15.165  1.00 22.43           C  
ATOM   1346  OH  TYR A 169      14.556  15.546 -14.710  1.00 23.45           O  
ATOM   1347  N   ALA A 170      11.316  21.919 -16.849  1.00 13.58           N  
ATOM   1348  CA  ALA A 170       9.898  21.670 -17.085  1.00 13.70           C  
ATOM   1349  C   ALA A 170       9.556  20.176 -17.071  1.00 13.92           C  
ATOM   1350  O   ALA A 170      10.257  19.357 -17.679  1.00 13.38           O  
ATOM   1351  CB  ALA A 170       9.476  22.300 -18.415  1.00 13.22           C  
ATOM   1352  N   ASN A 171       8.480  19.836 -16.361  1.00 13.08           N  
ATOM   1353  CA  ASN A 171       7.991  18.463 -16.244  1.00 14.12           C  
ATOM   1354  C   ASN A 171       8.893  17.541 -15.429  1.00 13.55           C  
ATOM   1355  O   ASN A 171       8.850  16.322 -15.599  1.00 14.14           O  
ATOM   1356  CB  ASN A 171       7.784  17.855 -17.633  1.00 15.36           C  
ATOM   1357  CG  ASN A 171       6.786  18.627 -18.463  1.00 15.72           C  
ATOM   1358  OD1 ASN A 171       6.899  18.688 -19.689  1.00 19.16           O  
ATOM   1359  ND2 ASN A 171       5.794  19.212 -17.807  1.00 13.11           N  
ATOM   1360  N   SER A 172       9.708  18.112 -14.545  1.00 12.80           N  
ATOM   1361  CA  SER A 172      10.599  17.305 -13.722  1.00 12.23           C  
ATOM   1362  C   SER A 172       9.816  16.473 -12.707  1.00 12.10           C  
ATOM   1363  O   SER A 172      10.245  15.387 -12.319  1.00 13.08           O  
ATOM   1364  CB  SER A 172      11.604  18.197 -12.981  1.00 12.26           C  
ATOM   1365  OG  SER A 172      10.946  19.095 -12.100  1.00 12.20           O  
ATOM   1366  N   GLU A 173       8.669  16.982 -12.271  1.00 11.01           N  
ATOM   1367  CA  GLU A 173       7.866  16.261 -11.292  1.00  8.56           C  
ATOM   1368  C   GLU A 173       7.018  15.193 -11.970  1.00  8.77           C  
ATOM   1369  O   GLU A 173       6.290  15.470 -12.928  1.00  9.50           O  
ATOM   1370  CB  GLU A 173       6.989  17.246 -10.507  1.00  8.60           C  
ATOM   1371  CG  GLU A 173       7.798  18.382  -9.882  1.00  9.28           C  
ATOM   1372  CD  GLU A 173       8.946  17.866  -9.025  1.00  7.14           C  
ATOM   1373  OE1 GLU A 173       8.689  17.426  -7.887  1.00  8.00           O  
ATOM   1374  OE2 GLU A 173      10.098  17.881  -9.501  1.00  8.82           O  
ATOM   1375  N   VAL A 174       7.122  13.966 -11.473  1.00  9.41           N  
ATOM   1376  CA  VAL A 174       6.376  12.856 -12.046  1.00  9.47           C  
ATOM   1377  C   VAL A 174       4.875  13.100 -11.971  1.00  9.69           C  
ATOM   1378  O   VAL A 174       4.123  12.620 -12.815  1.00  8.89           O  
ATOM   1379  CB  VAL A 174       6.720  11.526 -11.342  1.00 11.18           C  
ATOM   1380  CG1 VAL A 174       6.287  11.573  -9.884  1.00 11.79           C  
ATOM   1381  CG2 VAL A 174       6.055  10.363 -12.077  1.00 13.35           C  
ATOM   1382  N   GLU A 175       4.439  13.854 -10.965  1.00  8.98           N  
ATOM   1383  CA  GLU A 175       3.020  14.149 -10.824  1.00  9.80           C  
ATOM   1384  C   GLU A 175       2.531  14.993 -12.002  1.00  9.81           C  
ATOM   1385  O   GLU A 175       1.390  14.855 -12.453  1.00  9.68           O  
ATOM   1386  CB  GLU A 175       2.755  14.894  -9.511  1.00 10.52           C  
ATOM   1387  CG  GLU A 175       2.987  14.078  -8.235  1.00 10.80           C  
ATOM   1388  CD  GLU A 175       4.446  13.991  -7.817  1.00 10.17           C  
ATOM   1389  OE1 GLU A 175       5.305  14.658  -8.437  1.00  9.21           O  
ATOM   1390  OE2 GLU A 175       4.737  13.256  -6.845  1.00  9.96           O  
ATOM   1391  N   VAL A 176       3.398  15.871 -12.499  1.00  7.93           N  
ATOM   1392  CA  VAL A 176       3.049  16.728 -13.623  1.00  7.07           C  
ATOM   1393  C   VAL A 176       3.189  15.963 -14.933  1.00  7.31           C  
ATOM   1394  O   VAL A 176       2.288  15.992 -15.781  1.00  5.84           O  
ATOM   1395  CB  VAL A 176       3.948  17.995 -13.669  1.00  6.58           C  
ATOM   1396  CG1 VAL A 176       3.646  18.812 -14.920  1.00  6.77           C  
ATOM   1397  CG2 VAL A 176       3.710  18.848 -12.423  1.00  6.65           C  
ATOM   1398  N   LYS A 177       4.308  15.263 -15.091  1.00  7.97           N  
ATOM   1399  CA  LYS A 177       4.540  14.510 -16.318  1.00  8.94           C  
ATOM   1400  C   LYS A 177       3.474  13.443 -16.549  1.00  8.41           C  
ATOM   1401  O   LYS A 177       3.109  13.170 -17.686  1.00  8.91           O  
ATOM   1402  CB  LYS A 177       5.923  13.853 -16.306  1.00 10.92           C  
ATOM   1403  CG  LYS A 177       6.486  13.686 -17.723  1.00 15.15           C  
ATOM   1404  CD  LYS A 177       7.743  12.848 -17.759  1.00 20.02           C  
ATOM   1405  CE  LYS A 177       8.363  12.863 -19.160  1.00 23.08           C  
ATOM   1406  NZ  LYS A 177       7.367  12.547 -20.228  1.00 24.25           N  
ATOM   1407  N   SER A 178       2.979  12.839 -15.471  1.00  8.98           N  
ATOM   1408  CA  SER A 178       1.951  11.806 -15.587  1.00  8.46           C  
ATOM   1409  C   SER A 178       0.719  12.349 -16.296  1.00  9.28           C  
ATOM   1410  O   SER A 178       0.106  11.653 -17.103  1.00  9.08           O  
ATOM   1411  CB  SER A 178       1.572  11.270 -14.204  1.00 10.05           C  
ATOM   1412  OG  SER A 178       2.667  10.580 -13.624  1.00  8.94           O  
ATOM   1413  N   ILE A 179       0.355  13.594 -15.989  1.00  8.05           N  
ATOM   1414  CA  ILE A 179      -0.793  14.228 -16.625  1.00  7.65           C  
ATOM   1415  C   ILE A 179      -0.454  14.599 -18.068  1.00  8.22           C  
ATOM   1416  O   ILE A 179      -1.236  14.344 -18.981  1.00  7.65           O  
ATOM   1417  CB  ILE A 179      -1.209  15.513 -15.882  1.00  8.80           C  
ATOM   1418  CG1 ILE A 179      -1.666  15.170 -14.465  1.00  8.78           C  
ATOM   1419  CG2 ILE A 179      -2.328  16.223 -16.644  1.00  6.99           C  
ATOM   1420  CD1 ILE A 179      -1.970  16.392 -13.619  1.00 13.34           C  
ATOM   1421  N   VAL A 180       0.713  15.202 -18.271  1.00  7.76           N  
ATOM   1422  CA  VAL A 180       1.128  15.607 -19.611  1.00  8.40           C  
ATOM   1423  C   VAL A 180       1.096  14.432 -20.590  1.00  7.95           C  
ATOM   1424  O   VAL A 180       0.533  14.549 -21.680  1.00  6.94           O  
ATOM   1425  CB  VAL A 180       2.551  16.226 -19.598  1.00  8.38           C  
ATOM   1426  CG1 VAL A 180       3.034  16.480 -21.021  1.00  9.67           C  
ATOM   1427  CG2 VAL A 180       2.541  17.543 -18.814  1.00  8.34           C  
ATOM   1428  N   ASP A 181       1.681  13.303 -20.192  1.00  7.84           N  
ATOM   1429  CA  ASP A 181       1.726  12.116 -21.051  1.00 10.09           C  
ATOM   1430  C   ASP A 181       0.342  11.574 -21.378  1.00  9.86           C  
ATOM   1431  O   ASP A 181       0.052  11.208 -22.520  1.00  9.74           O  
ATOM   1432  CB  ASP A 181       2.536  10.991 -20.395  1.00 10.02           C  
ATOM   1433  CG  ASP A 181       3.965  11.385 -20.102  1.00 11.19           C  
ATOM   1434  OD1 ASP A 181       4.489  12.304 -20.764  1.00 10.13           O  
ATOM   1435  OD2 ASP A 181       4.576  10.756 -19.213  1.00 12.18           O  
ATOM   1436  N   PHE A 182      -0.510  11.504 -20.365  1.00  9.62           N  
ATOM   1437  CA  PHE A 182      -1.861  10.984 -20.553  1.00 10.97           C  
ATOM   1438  C   PHE A 182      -2.683  11.888 -21.461  1.00  9.09           C  
ATOM   1439  O   PHE A 182      -3.412  11.406 -22.324  1.00  7.96           O  
ATOM   1440  CB  PHE A 182      -2.553  10.823 -19.200  1.00 12.37           C  
ATOM   1441  CG  PHE A 182      -3.892  10.144 -19.279  1.00 13.51           C  
ATOM   1442  CD1 PHE A 182      -3.981   8.758 -19.232  1.00 14.40           C  
ATOM   1443  CD2 PHE A 182      -5.060  10.889 -19.399  1.00 15.34           C  
ATOM   1444  CE1 PHE A 182      -5.214   8.119 -19.303  1.00 15.81           C  
ATOM   1445  CE2 PHE A 182      -6.305  10.260 -19.469  1.00 16.85           C  
ATOM   1446  CZ  PHE A 182      -6.382   8.873 -19.420  1.00 16.16           C  
ATOM   1447  N   VAL A 183      -2.569  13.197 -21.266  1.00  8.00           N  
ATOM   1448  CA  VAL A 183      -3.314  14.141 -22.092  1.00 10.12           C  
ATOM   1449  C   VAL A 183      -2.812  14.085 -23.536  1.00 10.74           C  
ATOM   1450  O   VAL A 183      -3.610  14.079 -24.480  1.00 11.01           O  
ATOM   1451  CB  VAL A 183      -3.194  15.581 -21.530  1.00 10.28           C  
ATOM   1452  CG1 VAL A 183      -3.787  16.587 -22.498  1.00  9.71           C  
ATOM   1453  CG2 VAL A 183      -3.918  15.663 -20.202  1.00  9.42           C  
ATOM   1454  N   LYS A 184      -1.492  14.026 -23.710  1.00 10.57           N  
ATOM   1455  CA  LYS A 184      -0.913  13.956 -25.048  1.00 12.96           C  
ATOM   1456  C   LYS A 184      -1.304  12.676 -25.776  1.00 12.48           C  
ATOM   1457  O   LYS A 184      -1.684  12.716 -26.948  1.00 11.48           O  
ATOM   1458  CB  LYS A 184       0.613  14.053 -24.986  1.00 14.50           C  
ATOM   1459  CG  LYS A 184       1.139  15.474 -25.036  1.00 20.13           C  
ATOM   1460  CD  LYS A 184       2.653  15.489 -25.144  1.00 24.09           C  
ATOM   1461  CE  LYS A 184       3.152  16.852 -25.595  1.00 26.65           C  
ATOM   1462  NZ  LYS A 184       2.692  17.941 -24.688  1.00 30.04           N  
ATOM   1463  N   ASN A 185      -1.204  11.540 -25.087  1.00 11.57           N  
ATOM   1464  CA  ASN A 185      -1.556  10.257 -25.692  1.00 12.33           C  
ATOM   1465  C   ASN A 185      -3.018  10.235 -26.137  1.00 13.05           C  
ATOM   1466  O   ASN A 185      -3.338   9.765 -27.230  1.00 12.68           O  
ATOM   1467  CB  ASN A 185      -1.319   9.101 -24.711  1.00 12.46           C  
ATOM   1468  CG  ASN A 185       0.151   8.773 -24.527  1.00 14.16           C  
ATOM   1469  OD1 ASN A 185       1.006   9.220 -25.291  1.00 15.25           O  
ATOM   1470  ND2 ASN A 185       0.447   7.973 -23.514  1.00 14.73           N  
ATOM   1471  N   HIS A 186      -3.895  10.744 -25.273  1.00 12.30           N  
ATOM   1472  CA  HIS A 186      -5.336  10.801 -25.536  1.00 13.07           C  
ATOM   1473  C   HIS A 186      -5.617  11.628 -26.788  1.00 12.99           C  
ATOM   1474  O   HIS A 186      -6.362  11.208 -27.686  1.00 11.31           O  
ATOM   1475  CB  HIS A 186      -6.044  11.430 -24.335  1.00 12.82           C  
ATOM   1476  CG  HIS A 186      -7.537  11.411 -24.435  1.00 13.27           C  
ATOM   1477  ND1 HIS A 186      -8.313  10.466 -23.801  1.00 15.62           N  
ATOM   1478  CD2 HIS A 186      -8.395  12.222 -25.096  1.00 11.44           C  
ATOM   1479  CE1 HIS A 186      -9.587  10.697 -24.064  1.00 13.31           C  
ATOM   1480  NE2 HIS A 186      -9.664  11.757 -24.848  1.00 14.90           N  
ATOM   1481  N   GLY A 187      -5.030  12.820 -26.820  1.00 13.41           N  
ATOM   1482  CA  GLY A 187      -5.169  13.716 -27.953  1.00 14.20           C  
ATOM   1483  C   GLY A 187      -6.546  14.261 -28.279  1.00 14.36           C  
ATOM   1484  O   GLY A 187      -6.711  14.920 -29.309  1.00 14.91           O  
ATOM   1485  N   ASN A 188      -7.541  14.006 -27.435  1.00 13.41           N  
ATOM   1486  CA  ASN A 188      -8.869  14.518 -27.735  1.00 13.13           C  
ATOM   1487  C   ASN A 188      -9.546  15.247 -26.585  1.00 11.76           C  
ATOM   1488  O   ASN A 188     -10.765  15.179 -26.436  1.00  9.85           O  
ATOM   1489  CB  ASN A 188      -9.775  13.391 -28.251  1.00 15.12           C  
ATOM   1490  CG  ASN A 188     -10.895  13.910 -29.146  1.00 17.57           C  
ATOM   1491  OD1 ASN A 188     -10.756  14.954 -29.783  1.00 17.92           O  
ATOM   1492  ND2 ASN A 188     -12.000  13.173 -29.212  1.00 19.13           N  
ATOM   1493  N   PHE A 189      -8.764  15.946 -25.769  1.00 10.23           N  
ATOM   1494  CA  PHE A 189      -9.357  16.707 -24.682  1.00  9.66           C  
ATOM   1495  C   PHE A 189      -9.829  18.045 -25.240  1.00 10.32           C  
ATOM   1496  O   PHE A 189      -9.136  18.675 -26.042  1.00 10.63           O  
ATOM   1497  CB  PHE A 189      -8.359  16.919 -23.538  1.00  8.95           C  
ATOM   1498  CG  PHE A 189      -8.316  15.772 -22.571  1.00  9.20           C  
ATOM   1499  CD1 PHE A 189      -9.236  15.698 -21.526  1.00  9.67           C  
ATOM   1500  CD2 PHE A 189      -7.397  14.738 -22.731  1.00 10.40           C  
ATOM   1501  CE1 PHE A 189      -9.245  14.617 -20.662  1.00  8.85           C  
ATOM   1502  CE2 PHE A 189      -7.397  13.644 -21.865  1.00 10.43           C  
ATOM   1503  CZ  PHE A 189      -8.323  13.583 -20.831  1.00  9.44           C  
ATOM   1504  N   LYS A 190     -11.023  18.462 -24.828  1.00  9.47           N  
ATOM   1505  CA  LYS A 190     -11.602  19.715 -25.294  1.00 10.16           C  
ATOM   1506  C   LYS A 190     -11.631  20.765 -24.190  1.00 10.62           C  
ATOM   1507  O   LYS A 190     -11.720  21.967 -24.456  1.00 10.78           O  
ATOM   1508  CB  LYS A 190     -13.015  19.466 -25.811  1.00 12.39           C  
ATOM   1509  CG  LYS A 190     -13.087  18.447 -26.942  1.00 16.04           C  
ATOM   1510  CD  LYS A 190     -12.397  18.962 -28.195  1.00 19.05           C  
ATOM   1511  CE  LYS A 190     -12.390  17.912 -29.297  1.00 22.65           C  
ATOM   1512  NZ  LYS A 190     -11.778  18.442 -30.550  1.00 23.71           N  
ATOM   1513  N   ALA A 191     -11.564  20.306 -22.945  1.00  8.38           N  
ATOM   1514  CA  ALA A 191     -11.566  21.223 -21.816  1.00  9.34           C  
ATOM   1515  C   ALA A 191     -10.556  20.726 -20.795  1.00  7.04           C  
ATOM   1516  O   ALA A 191     -10.359  19.517 -20.650  1.00  8.37           O  
ATOM   1517  CB  ALA A 191     -12.952  21.295 -21.202  1.00  6.95           C  
ATOM   1518  N   PHE A 192      -9.919  21.662 -20.099  1.00  6.96           N  
ATOM   1519  CA  PHE A 192      -8.904  21.349 -19.089  1.00  5.66           C  
ATOM   1520  C   PHE A 192      -9.122  22.301 -17.910  1.00  6.20           C  
ATOM   1521  O   PHE A 192      -8.831  23.497 -17.997  1.00  6.26           O  
ATOM   1522  CB  PHE A 192      -7.507  21.547 -19.702  1.00  8.00           C  
ATOM   1523  CG  PHE A 192      -6.372  21.065 -18.833  1.00  7.25           C  
ATOM   1524  CD1 PHE A 192      -5.916  21.832 -17.765  1.00  6.46           C  
ATOM   1525  CD2 PHE A 192      -5.755  19.845 -19.093  1.00  8.47           C  
ATOM   1526  CE1 PHE A 192      -4.859  21.395 -16.966  1.00  8.51           C  
ATOM   1527  CE2 PHE A 192      -4.693  19.392 -18.299  1.00  7.23           C  
ATOM   1528  CZ  PHE A 192      -4.242  20.170 -17.232  1.00  6.97           C  
ATOM   1529  N   LEU A 193      -9.652  21.767 -16.816  1.00  6.99           N  
ATOM   1530  CA  LEU A 193      -9.952  22.567 -15.632  1.00  7.68           C  
ATOM   1531  C   LEU A 193      -9.104  22.187 -14.418  1.00  6.98           C  
ATOM   1532  O   LEU A 193      -9.107  21.033 -13.983  1.00  9.02           O  
ATOM   1533  CB  LEU A 193     -11.440  22.421 -15.285  1.00 10.01           C  
ATOM   1534  CG  LEU A 193     -12.492  23.266 -16.018  1.00 11.76           C  
ATOM   1535  CD1 LEU A 193     -12.167  23.409 -17.484  1.00 15.45           C  
ATOM   1536  CD2 LEU A 193     -13.852  22.621 -15.831  1.00 13.82           C  
ATOM   1537  N   SER A 194      -8.384  23.162 -13.871  1.00  6.07           N  
ATOM   1538  CA  SER A 194      -7.556  22.915 -12.695  1.00  7.85           C  
ATOM   1539  C   SER A 194      -8.136  23.717 -11.534  1.00  6.97           C  
ATOM   1540  O   SER A 194      -8.313  24.931 -11.636  1.00  9.00           O  
ATOM   1541  CB  SER A 194      -6.108  23.330 -12.960  1.00  9.07           C  
ATOM   1542  OG  SER A 194      -5.272  22.874 -11.905  1.00 14.73           O  
ATOM   1543  N   ILE A 195      -8.430  23.035 -10.432  1.00  6.88           N  
ATOM   1544  CA  ILE A 195      -9.041  23.681  -9.275  1.00  7.22           C  
ATOM   1545  C   ILE A 195      -8.095  23.896  -8.089  1.00  6.39           C  
ATOM   1546  O   ILE A 195      -7.368  22.990  -7.678  1.00  4.22           O  
ATOM   1547  CB  ILE A 195     -10.292  22.875  -8.839  1.00  9.22           C  
ATOM   1548  CG1 ILE A 195     -11.280  22.813 -10.014  1.00 11.15           C  
ATOM   1549  CG2 ILE A 195     -10.952  23.521  -7.614  1.00  8.72           C  
ATOM   1550  CD1 ILE A 195     -12.555  22.042  -9.721  1.00 17.16           C  
ATOM   1551  N   HIS A 196      -8.129  25.120  -7.561  1.00  4.48           N  
ATOM   1552  CA  HIS A 196      -7.295  25.554  -6.440  1.00  5.47           C  
ATOM   1553  C   HIS A 196      -8.158  26.351  -5.450  1.00  4.56           C  
ATOM   1554  O   HIS A 196      -9.370  26.489  -5.622  1.00  3.38           O  
ATOM   1555  CB  HIS A 196      -6.200  26.509  -6.941  1.00  5.74           C  
ATOM   1556  CG  HIS A 196      -5.233  25.903  -7.912  1.00  5.25           C  
ATOM   1557  ND1 HIS A 196      -3.928  25.617  -7.578  1.00  6.57           N  
ATOM   1558  CD2 HIS A 196      -5.365  25.574  -9.219  1.00  6.76           C  
ATOM   1559  CE1 HIS A 196      -3.295  25.140  -8.634  1.00  8.72           C  
ATOM   1560  NE2 HIS A 196      -4.144  25.102  -9.645  1.00  6.89           N  
ATOM   1561  N   SER A 197      -7.499  26.877  -4.422  1.00  6.52           N  
ATOM   1562  CA  SER A 197      -8.114  27.750  -3.423  1.00  6.65           C  
ATOM   1563  C   SER A 197      -6.922  28.546  -2.884  1.00  6.85           C  
ATOM   1564  O   SER A 197      -5.791  28.054  -2.932  1.00  5.33           O  
ATOM   1565  CB  SER A 197      -8.797  26.951  -2.302  1.00  5.88           C  
ATOM   1566  OG  SER A 197      -7.884  26.480  -1.329  1.00  6.28           O  
ATOM   1567  N   TYR A 198      -7.133  29.763  -2.382  1.00  7.10           N  
ATOM   1568  CA  TYR A 198      -8.429  30.435  -2.289  1.00  7.39           C  
ATOM   1569  C   TYR A 198      -8.311  31.796  -2.984  1.00  7.80           C  
ATOM   1570  O   TYR A 198      -7.212  32.195  -3.369  1.00  9.08           O  
ATOM   1571  CB  TYR A 198      -8.771  30.681  -0.813  1.00  4.82           C  
ATOM   1572  CG  TYR A 198      -7.720  31.524  -0.108  1.00  7.66           C  
ATOM   1573  CD1 TYR A 198      -6.575  30.943   0.435  1.00  6.89           C  
ATOM   1574  CD2 TYR A 198      -7.850  32.913  -0.036  1.00  8.82           C  
ATOM   1575  CE1 TYR A 198      -5.582  31.722   1.036  1.00 10.06           C  
ATOM   1576  CE2 TYR A 198      -6.870  33.698   0.556  1.00  9.88           C  
ATOM   1577  CZ  TYR A 198      -5.740  33.101   1.091  1.00 10.39           C  
ATOM   1578  OH  TYR A 198      -4.783  33.893   1.677  1.00 10.47           O  
ATOM   1579  N   SER A 199      -9.439  32.500  -3.112  1.00  7.77           N  
ATOM   1580  CA  SER A 199      -9.514  33.839  -3.724  1.00  9.68           C  
ATOM   1581  C   SER A 199     -10.831  34.115  -4.434  1.00  8.84           C  
ATOM   1582  O   SER A 199     -11.197  35.275  -4.642  1.00 10.39           O  
ATOM   1583  CB  SER A 199      -8.380  34.076  -4.724  1.00 12.88           C  
ATOM   1584  OG  SER A 199      -7.252  34.632  -4.075  1.00 19.59           O  
ATOM   1585  N   GLN A 200     -11.536  33.052  -4.812  1.00  7.81           N  
ATOM   1586  CA  GLN A 200     -12.812  33.175  -5.515  1.00  7.00           C  
ATOM   1587  C   GLN A 200     -12.617  33.886  -6.845  1.00  8.49           C  
ATOM   1588  O   GLN A 200     -13.101  35.004  -7.067  1.00  7.60           O  
ATOM   1589  CB  GLN A 200     -13.835  33.894  -4.630  1.00  8.26           C  
ATOM   1590  CG  GLN A 200     -14.128  33.081  -3.362  1.00  5.71           C  
ATOM   1591  CD  GLN A 200     -15.089  33.754  -2.405  1.00  8.68           C  
ATOM   1592  OE1 GLN A 200     -15.316  33.259  -1.300  1.00  6.79           O  
ATOM   1593  NE2 GLN A 200     -15.666  34.880  -2.823  1.00 11.41           N  
ATOM   1594  N   LEU A 201     -11.904  33.200  -7.734  1.00  7.94           N  
ATOM   1595  CA  LEU A 201     -11.593  33.713  -9.061  1.00  6.87           C  
ATOM   1596  C   LEU A 201     -11.762  32.620 -10.106  1.00  8.36           C  
ATOM   1597  O   LEU A 201     -11.602  31.436  -9.805  1.00  6.16           O  
ATOM   1598  CB  LEU A 201     -10.139  34.168  -9.116  1.00  7.25           C  
ATOM   1599  CG  LEU A 201      -9.580  35.083  -8.029  1.00  7.70           C  
ATOM   1600  CD1 LEU A 201      -8.064  35.082  -8.107  1.00  8.88           C  
ATOM   1601  CD2 LEU A 201     -10.139  36.488  -8.203  1.00  8.38           C  
ATOM   1602  N   LEU A 202     -12.077  33.032 -11.331  1.00  6.95           N  
ATOM   1603  CA  LEU A 202     -12.197  32.112 -12.457  1.00  8.53           C  
ATOM   1604  C   LEU A 202     -11.195  32.706 -13.439  1.00  7.73           C  
ATOM   1605  O   LEU A 202     -11.391  33.810 -13.946  1.00  8.01           O  
ATOM   1606  CB  LEU A 202     -13.598  32.132 -13.077  1.00 10.36           C  
ATOM   1607  CG  LEU A 202     -14.008  30.810 -13.751  1.00 14.40           C  
ATOM   1608  CD1 LEU A 202     -15.134  31.070 -14.749  1.00 14.92           C  
ATOM   1609  CD2 LEU A 202     -12.826  30.175 -14.456  1.00 14.52           C  
ATOM   1610  N   LEU A 203     -10.118  31.979 -13.701  1.00  7.68           N  
ATOM   1611  CA  LEU A 203      -9.060  32.479 -14.578  1.00  9.02           C  
ATOM   1612  C   LEU A 203      -8.867  31.718 -15.880  1.00  7.01           C  
ATOM   1613  O   LEU A 203      -9.149  30.526 -15.958  1.00  8.19           O  
ATOM   1614  CB  LEU A 203      -7.728  32.457 -13.817  1.00 10.30           C  
ATOM   1615  CG  LEU A 203      -7.414  33.488 -12.726  1.00 14.70           C  
ATOM   1616  CD1 LEU A 203      -8.670  34.034 -12.103  1.00 16.96           C  
ATOM   1617  CD2 LEU A 203      -6.519  32.832 -11.686  1.00 14.19           C  
ATOM   1618  N   TYR A 204      -8.379  32.427 -16.899  1.00  7.21           N  
ATOM   1619  CA  TYR A 204      -8.052  31.816 -18.184  1.00  6.61           C  
ATOM   1620  C   TYR A 204      -6.649  32.322 -18.559  1.00  6.93           C  
ATOM   1621  O   TYR A 204      -6.132  33.253 -17.935  1.00  8.18           O  
ATOM   1622  CB  TYR A 204      -9.100  32.140 -19.271  1.00  8.34           C  
ATOM   1623  CG  TYR A 204      -9.484  33.594 -19.437  1.00 10.15           C  
ATOM   1624  CD1 TYR A 204      -8.732  34.445 -20.243  1.00 11.41           C  
ATOM   1625  CD2 TYR A 204     -10.626  34.109 -18.818  1.00 10.93           C  
ATOM   1626  CE1 TYR A 204      -9.108  35.771 -20.437  1.00 11.26           C  
ATOM   1627  CE2 TYR A 204     -11.012  35.434 -19.003  1.00 11.06           C  
ATOM   1628  CZ  TYR A 204     -10.247  36.260 -19.814  1.00 11.07           C  
ATOM   1629  OH  TYR A 204     -10.622  37.570 -20.007  1.00 12.24           O  
ATOM   1630  N   PRO A 205      -6.004  31.703 -19.557  1.00  7.93           N  
ATOM   1631  CA  PRO A 205      -4.652  32.095 -19.989  1.00  7.22           C  
ATOM   1632  C   PRO A 205      -4.526  33.549 -20.448  1.00  8.60           C  
ATOM   1633  O   PRO A 205      -5.504  34.137 -20.908  1.00  7.41           O  
ATOM   1634  CB  PRO A 205      -4.352  31.109 -21.119  1.00  7.09           C  
ATOM   1635  CG  PRO A 205      -5.193  29.910 -20.767  1.00  8.59           C  
ATOM   1636  CD  PRO A 205      -6.484  30.542 -20.324  1.00  9.00           C  
ATOM   1637  N   TYR A 206      -3.326  34.129 -20.351  1.00  8.26           N  
ATOM   1638  CA  TYR A 206      -2.127  33.470 -19.837  1.00  8.96           C  
ATOM   1639  C   TYR A 206      -1.665  34.089 -18.524  1.00  9.62           C  
ATOM   1640  O   TYR A 206      -2.130  35.155 -18.112  1.00  8.89           O  
ATOM   1641  CB  TYR A 206      -0.941  33.627 -20.797  1.00  9.46           C  
ATOM   1642  CG  TYR A 206      -1.022  32.932 -22.136  1.00  8.14           C  
ATOM   1643  CD1 TYR A 206      -0.919  31.543 -22.231  1.00 10.57           C  
ATOM   1644  CD2 TYR A 206      -1.096  33.671 -23.317  1.00  8.71           C  
ATOM   1645  CE1 TYR A 206      -0.872  30.906 -23.473  1.00  9.13           C  
ATOM   1646  CE2 TYR A 206      -1.050  33.047 -24.560  1.00  8.89           C  
ATOM   1647  CZ  TYR A 206      -0.931  31.666 -24.632  1.00 10.80           C  
ATOM   1648  OH  TYR A 206      -0.814  31.056 -25.860  1.00  9.70           O  
ATOM   1649  N   GLY A 207      -0.708  33.414 -17.899  1.00  9.07           N  
ATOM   1650  CA  GLY A 207      -0.114  33.904 -16.675  1.00  9.85           C  
ATOM   1651  C   GLY A 207       1.345  34.266 -16.931  1.00 11.26           C  
ATOM   1652  O   GLY A 207       1.882  35.177 -16.305  1.00 11.04           O  
ATOM   1653  N   TYR A 208       1.997  33.573 -17.868  1.00 11.14           N  
ATOM   1654  CA  TYR A 208       3.408  33.839 -18.129  1.00 11.30           C  
ATOM   1655  C   TYR A 208       3.704  34.982 -19.098  1.00 10.58           C  
ATOM   1656  O   TYR A 208       4.833  35.457 -19.167  1.00 12.13           O  
ATOM   1657  CB  TYR A 208       4.125  32.562 -18.603  1.00 10.87           C  
ATOM   1658  CG  TYR A 208       3.857  32.150 -20.036  1.00 11.90           C  
ATOM   1659  CD1 TYR A 208       2.760  31.355 -20.364  1.00 13.68           C  
ATOM   1660  CD2 TYR A 208       4.705  32.557 -21.066  1.00 12.94           C  
ATOM   1661  CE1 TYR A 208       2.517  30.976 -21.684  1.00 13.80           C  
ATOM   1662  CE2 TYR A 208       4.473  32.185 -22.386  1.00 11.44           C  
ATOM   1663  CZ  TYR A 208       3.378  31.396 -22.688  1.00 14.88           C  
ATOM   1664  OH  TYR A 208       3.133  31.037 -23.997  1.00 15.42           O  
ATOM   1665  N   THR A 209       2.697  35.435 -19.832  1.00 11.24           N  
ATOM   1666  CA  THR A 209       2.903  36.521 -20.784  1.00  9.84           C  
ATOM   1667  C   THR A 209       1.709  37.460 -20.802  1.00 10.30           C  
ATOM   1668  O   THR A 209       0.591  37.056 -20.486  1.00  8.91           O  
ATOM   1669  CB  THR A 209       3.118  35.977 -22.215  1.00 10.25           C  
ATOM   1670  OG1 THR A 209       3.171  37.071 -23.141  1.00  8.63           O  
ATOM   1671  CG2 THR A 209       1.972  35.047 -22.610  1.00 10.67           C  
ATOM   1672  N   THR A 210       1.948  38.715 -21.169  1.00  9.22           N  
ATOM   1673  CA  THR A 210       0.869  39.695 -21.234  1.00 10.92           C  
ATOM   1674  C   THR A 210       0.125  39.580 -22.562  1.00 11.33           C  
ATOM   1675  O   THR A 210      -0.882  40.251 -22.777  1.00 11.34           O  
ATOM   1676  CB  THR A 210       1.400  41.128 -21.102  1.00 12.13           C  
ATOM   1677  OG1 THR A 210       2.284  41.402 -22.192  1.00 11.06           O  
ATOM   1678  CG2 THR A 210       2.151  41.301 -19.787  1.00 11.94           C  
ATOM   1679  N   GLN A 211       0.633  38.734 -23.451  1.00 12.59           N  
ATOM   1680  CA  GLN A 211       0.016  38.514 -24.758  1.00 15.35           C  
ATOM   1681  C   GLN A 211      -1.404  37.985 -24.556  1.00 16.21           C  
ATOM   1682  O   GLN A 211      -1.618  37.086 -23.745  1.00 14.53           O  
ATOM   1683  CB  GLN A 211       0.839  37.490 -25.546  1.00 20.15           C  
ATOM   1684  CG  GLN A 211       0.180  36.952 -26.813  1.00 26.61           C  
ATOM   1685  CD  GLN A 211       0.131  37.967 -27.943  1.00 32.96           C  
ATOM   1686  OE1 GLN A 211       1.166  38.485 -28.379  1.00 36.47           O  
ATOM   1687  NE2 GLN A 211      -1.076  38.252 -28.431  1.00 35.07           N  
ATOM   1688  N   SER A 212      -2.369  38.543 -25.287  1.00 14.76           N  
ATOM   1689  CA  SER A 212      -3.758  38.098 -25.178  1.00 16.38           C  
ATOM   1690  C   SER A 212      -3.975  36.864 -26.038  1.00 15.37           C  
ATOM   1691  O   SER A 212      -3.497  36.804 -27.171  1.00 14.68           O  
ATOM   1692  CB  SER A 212      -4.725  39.194 -25.645  1.00 18.71           C  
ATOM   1693  OG  SER A 212      -4.715  40.305 -24.768  1.00 22.20           O  
ATOM   1694  N   ILE A 213      -4.693  35.878 -25.507  1.00 12.60           N  
ATOM   1695  CA  ILE A 213      -4.964  34.668 -26.270  1.00 12.34           C  
ATOM   1696  C   ILE A 213      -5.903  34.996 -27.431  1.00 13.25           C  
ATOM   1697  O   ILE A 213      -6.656  35.971 -27.377  1.00 11.44           O  
ATOM   1698  CB  ILE A 213      -5.615  33.579 -25.390  1.00 11.55           C  
ATOM   1699  CG1 ILE A 213      -6.926  34.094 -24.797  1.00 11.32           C  
ATOM   1700  CG2 ILE A 213      -4.653  33.181 -24.272  1.00  9.94           C  
ATOM   1701  CD1 ILE A 213      -7.748  33.018 -24.112  1.00 12.90           C  
ATOM   1702  N   PRO A 214      -5.844  34.201 -28.513  1.00 13.52           N  
ATOM   1703  CA  PRO A 214      -6.694  34.405 -29.691  1.00 15.66           C  
ATOM   1704  C   PRO A 214      -8.190  34.255 -29.384  1.00 15.76           C  
ATOM   1705  O   PRO A 214      -9.035  34.877 -30.040  1.00 16.84           O  
ATOM   1706  CB  PRO A 214      -6.199  33.333 -30.659  1.00 15.33           C  
ATOM   1707  CG  PRO A 214      -4.752  33.195 -30.288  1.00 15.41           C  
ATOM   1708  CD  PRO A 214      -4.810  33.187 -28.788  1.00 13.72           C  
ATOM   1709  N   ASP A 215      -8.512  33.427 -28.392  1.00 14.80           N  
ATOM   1710  CA  ASP A 215      -9.902  33.190 -28.011  1.00 15.13           C  
ATOM   1711  C   ASP A 215     -10.342  33.994 -26.792  1.00 14.33           C  
ATOM   1712  O   ASP A 215     -11.265  33.597 -26.086  1.00 13.72           O  
ATOM   1713  CB  ASP A 215     -10.126  31.704 -27.721  1.00 14.93           C  
ATOM   1714  CG  ASP A 215      -9.719  30.818 -28.874  1.00 15.09           C  
ATOM   1715  OD1 ASP A 215     -10.426  30.824 -29.906  1.00 15.48           O  
ATOM   1716  OD2 ASP A 215      -8.690  30.122 -28.751  1.00 15.38           O  
ATOM   1717  N   LYS A 216      -9.693  35.128 -26.553  1.00 14.60           N  
ATOM   1718  CA  LYS A 216     -10.025  35.960 -25.396  1.00 14.46           C  
ATOM   1719  C   LYS A 216     -11.505  36.336 -25.310  1.00 13.66           C  
ATOM   1720  O   LYS A 216     -12.127  36.222 -24.249  1.00 12.77           O  
ATOM   1721  CB  LYS A 216      -9.181  37.235 -25.413  1.00 17.81           C  
ATOM   1722  CG  LYS A 216      -9.422  38.146 -24.222  1.00 21.96           C  
ATOM   1723  CD  LYS A 216      -8.584  39.408 -24.321  1.00 26.70           C  
ATOM   1724  CE  LYS A 216      -8.791  40.300 -23.110  1.00 28.86           C  
ATOM   1725  NZ  LYS A 216      -8.447  39.591 -21.846  1.00 32.36           N  
ATOM   1726  N   THR A 217     -12.073  36.790 -26.423  1.00 11.87           N  
ATOM   1727  CA  THR A 217     -13.475  37.188 -26.431  1.00 12.25           C  
ATOM   1728  C   THR A 217     -14.432  36.071 -26.013  1.00 11.03           C  
ATOM   1729  O   THR A 217     -15.352  36.306 -25.229  1.00  9.54           O  
ATOM   1730  CB  THR A 217     -13.896  37.716 -27.819  1.00 12.43           C  
ATOM   1731  OG1 THR A 217     -13.107  38.866 -28.147  1.00 14.40           O  
ATOM   1732  CG2 THR A 217     -15.369  38.107 -27.817  1.00 12.90           C  
ATOM   1733  N   GLU A 218     -14.220  34.865 -26.532  1.00 10.45           N  
ATOM   1734  CA  GLU A 218     -15.089  33.741 -26.196  1.00 11.00           C  
ATOM   1735  C   GLU A 218     -14.898  33.269 -24.760  1.00 10.48           C  
ATOM   1736  O   GLU A 218     -15.871  33.082 -24.038  1.00  9.04           O  
ATOM   1737  CB  GLU A 218     -14.854  32.559 -27.141  1.00 10.58           C  
ATOM   1738  CG  GLU A 218     -15.775  31.372 -26.860  1.00 12.79           C  
ATOM   1739  CD  GLU A 218     -15.530  30.175 -27.766  1.00 14.04           C  
ATOM   1740  OE1 GLU A 218     -14.586  30.214 -28.580  1.00 19.35           O  
ATOM   1741  OE2 GLU A 218     -16.286  29.185 -27.660  1.00 15.86           O  
ATOM   1742  N   LEU A 219     -13.647  33.068 -24.349  1.00 10.62           N  
ATOM   1743  CA  LEU A 219     -13.374  32.605 -22.992  1.00 11.14           C  
ATOM   1744  C   LEU A 219     -13.845  33.589 -21.925  1.00 12.03           C  
ATOM   1745  O   LEU A 219     -14.331  33.189 -20.867  1.00 10.05           O  
ATOM   1746  CB  LEU A 219     -11.877  32.315 -22.822  1.00 11.88           C  
ATOM   1747  CG  LEU A 219     -11.469  30.846 -23.015  1.00 14.47           C  
ATOM   1748  CD1 LEU A 219     -12.094  30.279 -24.267  1.00 14.45           C  
ATOM   1749  CD2 LEU A 219      -9.954  30.737 -23.064  1.00 13.53           C  
ATOM   1750  N   ASN A 220     -13.705  34.879 -22.199  1.00 13.00           N  
ATOM   1751  CA  ASN A 220     -14.135  35.884 -21.240  1.00 13.09           C  
ATOM   1752  C   ASN A 220     -15.654  35.800 -21.032  1.00 13.68           C  
ATOM   1753  O   ASN A 220     -16.143  35.946 -19.913  1.00 13.46           O  
ATOM   1754  CB  ASN A 220     -13.721  37.277 -21.729  1.00 13.88           C  
ATOM   1755  CG  ASN A 220     -14.066  38.371 -20.742  1.00 15.09           C  
ATOM   1756  OD1 ASN A 220     -15.086  39.041 -20.878  1.00 17.67           O  
ATOM   1757  ND2 ASN A 220     -13.223  38.546 -19.734  1.00 13.75           N  
ATOM   1758  N   GLN A 221     -16.393  35.544 -22.107  1.00 12.98           N  
ATOM   1759  CA  GLN A 221     -17.846  35.444 -22.014  1.00 13.75           C  
ATOM   1760  C   GLN A 221     -18.236  34.143 -21.316  1.00 11.57           C  
ATOM   1761  O   GLN A 221     -19.198  34.104 -20.548  1.00 12.19           O  
ATOM   1762  CB  GLN A 221     -18.468  35.526 -23.415  1.00 15.67           C  
ATOM   1763  CG  GLN A 221     -19.992  35.534 -23.449  1.00 17.94           C  
ATOM   1764  CD  GLN A 221     -20.620  36.651 -22.620  1.00 19.84           C  
ATOM   1765  OE1 GLN A 221     -20.255  37.827 -22.742  1.00 19.75           O  
ATOM   1766  NE2 GLN A 221     -21.583  36.285 -21.783  1.00 19.18           N  
ATOM   1767  N   VAL A 222     -17.490  33.074 -21.569  1.00 10.53           N  
ATOM   1768  CA  VAL A 222     -17.791  31.802 -20.913  1.00 11.02           C  
ATOM   1769  C   VAL A 222     -17.574  31.964 -19.407  1.00 10.11           C  
ATOM   1770  O   VAL A 222     -18.383  31.501 -18.600  1.00  8.97           O  
ATOM   1771  CB  VAL A 222     -16.890  30.668 -21.444  1.00 10.74           C  
ATOM   1772  CG1 VAL A 222     -17.083  29.408 -20.613  1.00 11.81           C  
ATOM   1773  CG2 VAL A 222     -17.227  30.394 -22.901  1.00 13.36           C  
ATOM   1774  N   ALA A 223     -16.489  32.639 -19.037  1.00  9.01           N  
ATOM   1775  CA  ALA A 223     -16.179  32.868 -17.629  1.00 10.18           C  
ATOM   1776  C   ALA A 223     -17.254  33.748 -16.999  1.00 11.18           C  
ATOM   1777  O   ALA A 223     -17.669  33.522 -15.862  1.00  9.91           O  
ATOM   1778  CB  ALA A 223     -14.811  33.525 -17.491  1.00 10.78           C  
ATOM   1779  N   LYS A 224     -17.705  34.752 -17.742  1.00 11.70           N  
ATOM   1780  CA  LYS A 224     -18.740  35.645 -17.232  1.00 13.03           C  
ATOM   1781  C   LYS A 224     -19.997  34.838 -16.899  1.00 12.56           C  
ATOM   1782  O   LYS A 224     -20.610  35.025 -15.843  1.00 13.44           O  
ATOM   1783  CB  LYS A 224     -19.063  36.730 -18.271  1.00 13.15           C  
ATOM   1784  CG  LYS A 224     -20.074  37.763 -17.793  1.00 15.43           C  
ATOM   1785  CD  LYS A 224     -20.312  38.845 -18.837  1.00 14.92           C  
ATOM   1786  CE  LYS A 224     -21.309  39.880 -18.335  1.00 16.36           C  
ATOM   1787  NZ  LYS A 224     -21.553  40.967 -19.332  1.00 17.38           N  
ATOM   1788  N   SER A 225     -20.376  33.938 -17.801  1.00 11.77           N  
ATOM   1789  CA  SER A 225     -21.559  33.106 -17.600  1.00 11.70           C  
ATOM   1790  C   SER A 225     -21.409  32.134 -16.430  1.00 11.10           C  
ATOM   1791  O   SER A 225     -22.341  31.947 -15.643  1.00  9.24           O  
ATOM   1792  CB  SER A 225     -21.871  32.316 -18.875  1.00 13.86           C  
ATOM   1793  OG  SER A 225     -22.284  33.180 -19.917  1.00 17.00           O  
ATOM   1794  N   ALA A 226     -20.238  31.514 -16.324  1.00  9.72           N  
ATOM   1795  CA  ALA A 226     -19.974  30.556 -15.255  1.00 10.50           C  
ATOM   1796  C   ALA A 226     -20.042  31.225 -13.889  1.00 11.04           C  
ATOM   1797  O   ALA A 226     -20.581  30.663 -12.932  1.00 10.66           O  
ATOM   1798  CB  ALA A 226     -18.602  29.913 -15.461  1.00  9.55           C  
ATOM   1799  N   VAL A 227     -19.487  32.429 -13.805  1.00  9.22           N  
ATOM   1800  CA  VAL A 227     -19.479  33.190 -12.563  1.00 11.95           C  
ATOM   1801  C   VAL A 227     -20.894  33.573 -12.131  1.00 11.99           C  
ATOM   1802  O   VAL A 227     -21.215  33.553 -10.938  1.00 11.29           O  
ATOM   1803  CB  VAL A 227     -18.608  34.462 -12.710  1.00 12.72           C  
ATOM   1804  CG1 VAL A 227     -18.871  35.422 -11.571  1.00 16.81           C  
ATOM   1805  CG2 VAL A 227     -17.134  34.064 -12.737  1.00 13.87           C  
ATOM   1806  N   ALA A 228     -21.737  33.923 -13.100  1.00 11.59           N  
ATOM   1807  CA  ALA A 228     -23.118  34.295 -12.809  1.00 11.52           C  
ATOM   1808  C   ALA A 228     -23.886  33.069 -12.311  1.00 12.45           C  
ATOM   1809  O   ALA A 228     -24.700  33.162 -11.387  1.00 11.58           O  
ATOM   1810  CB  ALA A 228     -23.785  34.870 -14.069  1.00 11.78           C  
ATOM   1811  N   ALA A 229     -23.621  31.918 -12.921  1.00 11.78           N  
ATOM   1812  CA  ALA A 229     -24.280  30.685 -12.521  1.00 12.40           C  
ATOM   1813  C   ALA A 229     -23.885  30.311 -11.091  1.00 12.89           C  
ATOM   1814  O   ALA A 229     -24.739  29.980 -10.271  1.00 12.33           O  
ATOM   1815  CB  ALA A 229     -23.915  29.561 -13.481  1.00 12.00           C  
ATOM   1816  N   LEU A 230     -22.590  30.380 -10.799  1.00 13.44           N  
ATOM   1817  CA  LEU A 230     -22.066  30.037  -9.479  1.00 13.70           C  
ATOM   1818  C   LEU A 230     -22.651  30.935  -8.387  1.00 15.25           C  
ATOM   1819  O   LEU A 230     -23.015  30.468  -7.305  1.00 15.79           O  
ATOM   1820  CB  LEU A 230     -20.536  30.153  -9.494  1.00 14.48           C  
ATOM   1821  CG  LEU A 230     -19.753  29.627  -8.285  1.00 15.24           C  
ATOM   1822  CD1 LEU A 230     -18.308  29.366  -8.693  1.00 12.82           C  
ATOM   1823  CD2 LEU A 230     -19.821  30.627  -7.139  1.00 14.23           C  
ATOM   1824  N   LYS A 231     -22.743  32.223  -8.685  1.00 15.13           N  
ATOM   1825  CA  LYS A 231     -23.269  33.207  -7.747  1.00 16.13           C  
ATOM   1826  C   LYS A 231     -24.755  33.030  -7.437  1.00 16.53           C  
ATOM   1827  O   LYS A 231     -25.213  33.386  -6.351  1.00 16.02           O  
ATOM   1828  CB  LYS A 231     -23.032  34.608  -8.313  1.00 16.97           C  
ATOM   1829  CG  LYS A 231     -23.477  35.758  -7.431  1.00 18.72           C  
ATOM   1830  CD  LYS A 231     -23.196  37.083  -8.128  1.00 22.06           C  
ATOM   1831  CE  LYS A 231     -23.580  38.265  -7.258  1.00 25.41           C  
ATOM   1832  NZ  LYS A 231     -22.823  38.262  -5.971  1.00 27.06           N  
ATOM   1833  N   SER A 232     -25.505  32.479  -8.389  1.00 16.49           N  
ATOM   1834  CA  SER A 232     -26.949  32.302  -8.230  1.00 16.76           C  
ATOM   1835  C   SER A 232     -27.397  31.431  -7.062  1.00 17.08           C  
ATOM   1836  O   SER A 232     -28.556  31.497  -6.640  1.00 17.05           O  
ATOM   1837  CB  SER A 232     -27.551  31.723  -9.510  1.00 16.47           C  
ATOM   1838  OG  SER A 232     -27.267  30.337  -9.615  1.00 18.20           O  
ATOM   1839  N   LEU A 233     -26.497  30.614  -6.538  1.00 15.49           N  
ATOM   1840  CA  LEU A 233     -26.867  29.720  -5.455  1.00 15.64           C  
ATOM   1841  C   LEU A 233     -26.878  30.357  -4.070  1.00 14.99           C  
ATOM   1842  O   LEU A 233     -27.914  30.373  -3.395  1.00 13.60           O  
ATOM   1843  CB  LEU A 233     -25.946  28.498  -5.459  1.00 17.89           C  
ATOM   1844  CG  LEU A 233     -26.643  27.159  -5.207  1.00 20.41           C  
ATOM   1845  CD1 LEU A 233     -25.631  26.024  -5.284  1.00 20.77           C  
ATOM   1846  CD2 LEU A 233     -27.315  27.178  -3.855  1.00 21.87           C  
ATOM   1847  N   TYR A 234     -25.728  30.878  -3.650  1.00 13.06           N  
ATOM   1848  CA  TYR A 234     -25.591  31.495  -2.336  1.00 13.55           C  
ATOM   1849  C   TYR A 234     -25.117  32.941  -2.398  1.00 12.79           C  
ATOM   1850  O   TYR A 234     -24.889  33.573  -1.366  1.00 13.43           O  
ATOM   1851  CB  TYR A 234     -24.614  30.682  -1.480  1.00 14.13           C  
ATOM   1852  CG  TYR A 234     -25.054  29.253  -1.261  1.00 14.66           C  
ATOM   1853  CD1 TYR A 234     -26.223  28.968  -0.559  1.00 16.09           C  
ATOM   1854  CD2 TYR A 234     -24.307  28.186  -1.758  1.00 15.14           C  
ATOM   1855  CE1 TYR A 234     -26.639  27.661  -0.355  1.00 14.86           C  
ATOM   1856  CE2 TYR A 234     -24.715  26.870  -1.561  1.00 13.97           C  
ATOM   1857  CZ  TYR A 234     -25.882  26.618  -0.857  1.00 15.78           C  
ATOM   1858  OH  TYR A 234     -26.306  25.329  -0.655  1.00 17.01           O  
ATOM   1859  N   GLY A 235     -24.960  33.467  -3.607  1.00 11.39           N  
ATOM   1860  CA  GLY A 235     -24.504  34.839  -3.745  1.00 10.45           C  
ATOM   1861  C   GLY A 235     -22.999  35.035  -3.633  1.00 13.01           C  
ATOM   1862  O   GLY A 235     -22.536  36.171  -3.463  1.00 12.74           O  
ATOM   1863  N   THR A 236     -22.229  33.948  -3.722  1.00 11.50           N  
ATOM   1864  CA  THR A 236     -20.768  34.037  -3.631  1.00 11.73           C  
ATOM   1865  C   THR A 236     -20.215  34.794  -4.840  1.00 12.43           C  
ATOM   1866  O   THR A 236     -20.469  34.419  -5.981  1.00 12.44           O  
ATOM   1867  CB  THR A 236     -20.117  32.636  -3.578  1.00 11.19           C  
ATOM   1868  OG1 THR A 236     -20.602  31.925  -2.429  1.00 11.10           O  
ATOM   1869  CG2 THR A 236     -18.591  32.755  -3.487  1.00 10.15           C  
ATOM   1870  N   SER A 237     -19.447  35.849  -4.581  1.00 12.28           N  
ATOM   1871  CA  SER A 237     -18.892  36.675  -5.651  1.00 13.49           C  
ATOM   1872  C   SER A 237     -17.509  36.272  -6.124  1.00 12.28           C  
ATOM   1873  O   SER A 237     -16.571  36.166  -5.335  1.00 11.13           O  
ATOM   1874  CB  SER A 237     -18.860  38.144  -5.223  1.00 13.91           C  
ATOM   1875  OG  SER A 237     -20.174  38.653  -5.105  1.00 18.93           O  
ATOM   1876  N   TYR A 238     -17.401  36.068  -7.432  1.00 10.99           N  
ATOM   1877  CA  TYR A 238     -16.155  35.683  -8.080  1.00 10.14           C  
ATOM   1878  C   TYR A 238     -15.723  36.751  -9.078  1.00 11.29           C  
ATOM   1879  O   TYR A 238     -16.563  37.430  -9.671  1.00 11.18           O  
ATOM   1880  CB  TYR A 238     -16.344  34.379  -8.858  1.00 10.08           C  
ATOM   1881  CG  TYR A 238     -15.984  33.110  -8.124  1.00  8.68           C  
ATOM   1882  CD1 TYR A 238     -16.636  32.744  -6.946  1.00  9.01           C  
ATOM   1883  CD2 TYR A 238     -15.008  32.254  -8.629  1.00  9.57           C  
ATOM   1884  CE1 TYR A 238     -16.320  31.550  -6.294  1.00  9.99           C  
ATOM   1885  CE2 TYR A 238     -14.685  31.063  -7.989  1.00  7.99           C  
ATOM   1886  CZ  TYR A 238     -15.343  30.717  -6.825  1.00  9.61           C  
ATOM   1887  OH  TYR A 238     -15.023  29.536  -6.195  1.00  9.85           O  
ATOM   1888  N   LYS A 239     -14.414  36.908  -9.248  1.00 10.38           N  
ATOM   1889  CA  LYS A 239     -13.888  37.837 -10.240  1.00 11.75           C  
ATOM   1890  C   LYS A 239     -13.361  36.906 -11.336  1.00 11.08           C  
ATOM   1891  O   LYS A 239     -13.152  35.718 -11.081  1.00  8.81           O  
ATOM   1892  CB  LYS A 239     -12.743  38.683  -9.671  1.00 15.47           C  
ATOM   1893  CG  LYS A 239     -13.180  39.728  -8.650  1.00 19.99           C  
ATOM   1894  CD  LYS A 239     -12.609  39.446  -7.263  1.00 24.33           C  
ATOM   1895  CE  LYS A 239     -13.130  38.125  -6.694  1.00 27.06           C  
ATOM   1896  NZ  LYS A 239     -12.594  37.835  -5.336  1.00 28.20           N  
ATOM   1897  N   TYR A 240     -13.175  37.423 -12.547  1.00  9.44           N  
ATOM   1898  CA  TYR A 240     -12.667  36.594 -13.641  1.00 10.28           C  
ATOM   1899  C   TYR A 240     -11.831  37.414 -14.617  1.00  9.62           C  
ATOM   1900  O   TYR A 240     -11.956  38.639 -14.688  1.00  9.86           O  
ATOM   1901  CB  TYR A 240     -13.826  35.917 -14.380  1.00  9.97           C  
ATOM   1902  CG  TYR A 240     -14.775  36.888 -15.043  1.00 11.85           C  
ATOM   1903  CD1 TYR A 240     -15.836  37.440 -14.332  1.00 13.10           C  
ATOM   1904  CD2 TYR A 240     -14.581  37.298 -16.364  1.00 13.21           C  
ATOM   1905  CE1 TYR A 240     -16.679  38.376 -14.911  1.00 14.79           C  
ATOM   1906  CE2 TYR A 240     -15.425  38.240 -16.955  1.00 14.01           C  
ATOM   1907  CZ  TYR A 240     -16.469  38.773 -16.217  1.00 15.09           C  
ATOM   1908  OH  TYR A 240     -17.299  39.719 -16.770  1.00 17.23           O  
ATOM   1909  N   GLY A 241     -10.982  36.723 -15.367  1.00  8.82           N  
ATOM   1910  CA  GLY A 241     -10.113  37.372 -16.332  1.00  9.63           C  
ATOM   1911  C   GLY A 241      -8.864  36.531 -16.515  1.00  9.28           C  
ATOM   1912  O   GLY A 241      -8.789  35.422 -15.985  1.00  7.91           O  
ATOM   1913  N   SER A 242      -7.885  37.039 -17.261  1.00  8.14           N  
ATOM   1914  CA  SER A 242      -6.648  36.296 -17.482  1.00  8.22           C  
ATOM   1915  C   SER A 242      -5.845  36.271 -16.188  1.00  9.52           C  
ATOM   1916  O   SER A 242      -5.986  37.154 -15.341  1.00  9.28           O  
ATOM   1917  CB  SER A 242      -5.812  36.937 -18.602  1.00 10.13           C  
ATOM   1918  OG  SER A 242      -5.307  38.207 -18.223  1.00 10.97           O  
ATOM   1919  N   ILE A 243      -5.011  35.250 -16.037  1.00  7.95           N  
ATOM   1920  CA  ILE A 243      -4.182  35.102 -14.845  1.00  8.35           C  
ATOM   1921  C   ILE A 243      -3.336  36.339 -14.548  1.00  8.82           C  
ATOM   1922  O   ILE A 243      -3.421  36.912 -13.466  1.00 10.41           O  
ATOM   1923  CB  ILE A 243      -3.222  33.901 -14.992  1.00  7.89           C  
ATOM   1924  CG1 ILE A 243      -4.024  32.608 -15.109  1.00  8.26           C  
ATOM   1925  CG2 ILE A 243      -2.265  33.845 -13.800  1.00  7.49           C  
ATOM   1926  CD1 ILE A 243      -3.230  31.473 -15.706  1.00  9.18           C  
ATOM   1927  N   ILE A 244      -2.527  36.749 -15.520  1.00  9.35           N  
ATOM   1928  CA  ILE A 244      -1.625  37.881 -15.341  1.00 10.02           C  
ATOM   1929  C   ILE A 244      -2.307  39.218 -15.030  1.00 11.72           C  
ATOM   1930  O   ILE A 244      -1.748  40.046 -14.315  1.00 11.15           O  
ATOM   1931  CB  ILE A 244      -0.680  38.007 -16.574  1.00  9.51           C  
ATOM   1932  CG1 ILE A 244       0.463  38.973 -16.264  1.00 11.04           C  
ATOM   1933  CG2 ILE A 244      -1.463  38.434 -17.810  1.00  7.52           C  
ATOM   1934  CD1 ILE A 244       1.600  38.896 -17.267  1.00 10.61           C  
ATOM   1935  N   THR A 245      -3.518  39.417 -15.544  1.00 12.31           N  
ATOM   1936  CA  THR A 245      -4.269  40.653 -15.315  1.00 15.97           C  
ATOM   1937  C   THR A 245      -5.090  40.619 -14.029  1.00 17.66           C  
ATOM   1938  O   THR A 245      -5.443  41.669 -13.482  1.00 18.39           O  
ATOM   1939  CB  THR A 245      -5.242  40.935 -16.491  1.00 18.35           C  
ATOM   1940  OG1 THR A 245      -4.492  41.264 -17.665  1.00 20.74           O  
ATOM   1941  CG2 THR A 245      -6.179  42.093 -16.159  1.00 23.03           C  
ATOM   1942  N   THR A 246      -5.390  39.416 -13.546  1.00 17.44           N  
ATOM   1943  CA  THR A 246      -6.205  39.255 -12.346  1.00 17.76           C  
ATOM   1944  C   THR A 246      -5.398  39.094 -11.064  1.00 19.54           C  
ATOM   1945  O   THR A 246      -5.718  39.717 -10.049  1.00 20.07           O  
ATOM   1946  CB  THR A 246      -7.165  38.064 -12.523  1.00 16.48           C  
ATOM   1947  OG1 THR A 246      -7.914  38.255 -13.728  1.00 16.89           O  
ATOM   1948  CG2 THR A 246      -8.143  37.969 -11.360  1.00 17.04           C  
ATOM   1949  N   ILE A 247      -4.355  38.271 -11.093  1.00 20.36           N  
ATOM   1950  CA  ILE A 247      -3.538  38.101  -9.900  1.00 22.80           C  
ATOM   1951  C   ILE A 247      -2.133  38.653 -10.086  1.00 23.92           C  
ATOM   1952  O   ILE A 247      -1.786  39.680  -9.499  1.00 25.07           O  
ATOM   1953  CB  ILE A 247      -3.474  36.622  -9.446  1.00 23.49           C  
ATOM   1954  CG1 ILE A 247      -3.149  35.703 -10.623  1.00 24.31           C  
ATOM   1955  CG2 ILE A 247      -4.804  36.223  -8.834  1.00 24.32           C  
ATOM   1956  CD1 ILE A 247      -3.149  34.231 -10.250  1.00 25.12           C  
ATOM   1957  N   TYR A 248      -1.330  37.989 -10.909  1.00 23.07           N  
ATOM   1958  CA  TYR A 248       0.036  38.430 -11.157  1.00 24.57           C  
ATOM   1959  C   TYR A 248       0.711  37.534 -12.183  1.00 23.44           C  
ATOM   1960  O   TYR A 248       0.165  36.501 -12.578  1.00 22.39           O  
ATOM   1961  CB  TYR A 248       0.839  38.406  -9.850  1.00 27.56           C  
ATOM   1962  CG  TYR A 248       0.644  37.137  -9.050  1.00 31.35           C  
ATOM   1963  CD1 TYR A 248       0.936  35.889  -9.601  1.00 32.85           C  
ATOM   1964  CD2 TYR A 248       0.140  37.180  -7.751  1.00 33.28           C  
ATOM   1965  CE1 TYR A 248       0.726  34.715  -8.880  1.00 34.67           C  
ATOM   1966  CE2 TYR A 248      -0.072  36.013  -7.019  1.00 34.60           C  
ATOM   1967  CZ  TYR A 248       0.221  34.785  -7.591  1.00 35.05           C  
ATOM   1968  OH  TYR A 248       0.003  33.628  -6.877  1.00 36.37           O  
ATOM   1969  N   GLN A 249       1.902  37.931 -12.610  1.00 22.24           N  
ATOM   1970  CA  GLN A 249       2.648  37.149 -13.579  1.00 23.01           C  
ATOM   1971  C   GLN A 249       3.049  35.848 -12.892  1.00 21.34           C  
ATOM   1972  O   GLN A 249       3.617  35.862 -11.802  1.00 22.34           O  
ATOM   1973  CB  GLN A 249       3.889  37.919 -14.031  1.00 25.31           C  
ATOM   1974  CG  GLN A 249       4.551  37.366 -15.286  1.00 28.93           C  
ATOM   1975  CD  GLN A 249       5.687  38.248 -15.771  1.00 31.67           C  
ATOM   1976  OE1 GLN A 249       6.215  38.060 -16.869  1.00 33.36           O  
ATOM   1977  NE2 GLN A 249       6.072  39.219 -14.947  1.00 32.72           N  
ATOM   1978  N   ALA A 250       2.718  34.725 -13.521  1.00 19.08           N  
ATOM   1979  CA  ALA A 250       3.047  33.411 -12.981  1.00 15.88           C  
ATOM   1980  C   ALA A 250       3.409  32.509 -14.154  1.00 15.31           C  
ATOM   1981  O   ALA A 250       2.615  32.341 -15.080  1.00 14.26           O  
ATOM   1982  CB  ALA A 250       1.861  32.840 -12.227  1.00 14.94           C  
ATOM   1983  N   SER A 251       4.601  31.925 -14.107  1.00 14.15           N  
ATOM   1984  CA  SER A 251       5.069  31.060 -15.183  1.00 13.88           C  
ATOM   1985  C   SER A 251       5.003  29.573 -14.845  1.00 12.48           C  
ATOM   1986  O   SER A 251       5.076  29.180 -13.678  1.00 12.81           O  
ATOM   1987  CB  SER A 251       6.511  31.419 -15.533  1.00 14.66           C  
ATOM   1988  OG  SER A 251       7.353  31.179 -14.418  1.00 17.67           O  
ATOM   1989  N   GLY A 252       4.869  28.751 -15.881  1.00 10.08           N  
ATOM   1990  CA  GLY A 252       4.824  27.311 -15.693  1.00  8.23           C  
ATOM   1991  C   GLY A 252       3.528  26.739 -15.154  1.00  7.21           C  
ATOM   1992  O   GLY A 252       3.546  25.662 -14.556  1.00  5.44           O  
ATOM   1993  N   GLY A 253       2.416  27.447 -15.370  1.00  5.71           N  
ATOM   1994  CA  GLY A 253       1.110  26.998 -14.902  1.00  8.27           C  
ATOM   1995  C   GLY A 253       0.444  26.003 -15.838  1.00  8.32           C  
ATOM   1996  O   GLY A 253       0.627  26.067 -17.057  1.00  9.37           O  
ATOM   1997  N   SER A 254      -0.360  25.101 -15.279  1.00  6.82           N  
ATOM   1998  CA  SER A 254      -1.009  24.057 -16.075  1.00  6.89           C  
ATOM   1999  C   SER A 254      -1.891  24.530 -17.221  1.00  6.50           C  
ATOM   2000  O   SER A 254      -1.783  24.032 -18.350  1.00  7.09           O  
ATOM   2001  CB  SER A 254      -1.818  23.122 -15.164  1.00  5.55           C  
ATOM   2002  OG  SER A 254      -2.918  23.776 -14.556  1.00  6.47           O  
ATOM   2003  N   ILE A 255      -2.756  25.491 -16.924  1.00  6.39           N  
ATOM   2004  CA  ILE A 255      -3.692  26.048 -17.894  1.00 10.13           C  
ATOM   2005  C   ILE A 255      -3.022  26.683 -19.112  1.00  9.07           C  
ATOM   2006  O   ILE A 255      -3.556  26.629 -20.222  1.00  8.39           O  
ATOM   2007  CB  ILE A 255      -4.605  27.073 -17.182  1.00 12.79           C  
ATOM   2008  CG1 ILE A 255      -5.996  26.470 -17.012  1.00 14.96           C  
ATOM   2009  CG2 ILE A 255      -4.592  28.397 -17.905  1.00 17.83           C  
ATOM   2010  CD1 ILE A 255      -6.008  25.209 -16.195  1.00 15.89           C  
ATOM   2011  N   ASP A 256      -1.865  27.303 -18.903  1.00  8.44           N  
ATOM   2012  CA  ASP A 256      -1.144  27.918 -20.009  1.00  9.20           C  
ATOM   2013  C   ASP A 256      -0.611  26.801 -20.906  1.00  8.61           C  
ATOM   2014  O   ASP A 256      -0.661  26.896 -22.130  1.00  8.56           O  
ATOM   2015  CB  ASP A 256      -0.005  28.797 -19.481  1.00  7.99           C  
ATOM   2016  CG  ASP A 256      -0.514  30.071 -18.813  1.00  7.61           C  
ATOM   2017  OD1 ASP A 256      -1.731  30.336 -18.877  1.00  9.14           O  
ATOM   2018  OD2 ASP A 256       0.299  30.816 -18.236  1.00  9.95           O  
ATOM   2019  N   TRP A 257      -0.115  25.736 -20.286  1.00  8.20           N  
ATOM   2020  CA  TRP A 257       0.385  24.594 -21.037  1.00  8.20           C  
ATOM   2021  C   TRP A 257      -0.735  23.948 -21.866  1.00  8.53           C  
ATOM   2022  O   TRP A 257      -0.585  23.743 -23.071  1.00  8.46           O  
ATOM   2023  CB  TRP A 257       0.974  23.541 -20.091  1.00  9.10           C  
ATOM   2024  CG  TRP A 257       1.389  22.299 -20.824  1.00  8.86           C  
ATOM   2025  CD1 TRP A 257       2.530  22.118 -21.554  1.00 10.93           C  
ATOM   2026  CD2 TRP A 257       0.615  21.110 -20.989  1.00  8.76           C  
ATOM   2027  NE1 TRP A 257       2.508  20.891 -22.168  1.00  9.65           N  
ATOM   2028  CE2 TRP A 257       1.344  20.251 -21.840  1.00  9.07           C  
ATOM   2029  CE3 TRP A 257      -0.629  20.687 -20.505  1.00  8.56           C  
ATOM   2030  CZ2 TRP A 257       0.870  18.992 -22.218  1.00 11.39           C  
ATOM   2031  CZ3 TRP A 257      -1.103  19.431 -20.884  1.00 10.37           C  
ATOM   2032  CH2 TRP A 257      -0.352  18.601 -21.731  1.00  9.91           C  
ATOM   2033  N   SER A 258      -1.855  23.632 -21.222  1.00  5.80           N  
ATOM   2034  CA  SER A 258      -2.967  22.986 -21.921  1.00  6.89           C  
ATOM   2035  C   SER A 258      -3.525  23.832 -23.062  1.00  8.78           C  
ATOM   2036  O   SER A 258      -3.858  23.303 -24.129  1.00  7.88           O  
ATOM   2037  CB  SER A 258      -4.086  22.617 -20.933  1.00  7.79           C  
ATOM   2038  OG  SER A 258      -4.656  23.756 -20.314  1.00  7.99           O  
ATOM   2039  N   TYR A 259      -3.626  25.141 -22.852  1.00  7.58           N  
ATOM   2040  CA  TYR A 259      -4.140  26.002 -23.905  1.00  9.46           C  
ATOM   2041  C   TYR A 259      -3.179  25.952 -25.097  1.00  9.95           C  
ATOM   2042  O   TYR A 259      -3.607  25.857 -26.248  1.00  8.94           O  
ATOM   2043  CB  TYR A 259      -4.283  27.447 -23.415  1.00  8.54           C  
ATOM   2044  CG  TYR A 259      -4.899  28.350 -24.461  1.00 10.88           C  
ATOM   2045  CD1 TYR A 259      -6.264  28.309 -24.721  1.00 10.42           C  
ATOM   2046  CD2 TYR A 259      -4.108  29.199 -25.231  1.00 10.92           C  
ATOM   2047  CE1 TYR A 259      -6.832  29.091 -25.734  1.00 11.99           C  
ATOM   2048  CE2 TYR A 259      -4.665  29.987 -26.243  1.00 11.45           C  
ATOM   2049  CZ  TYR A 259      -6.023  29.928 -26.489  1.00 12.87           C  
ATOM   2050  OH  TYR A 259      -6.578  30.698 -27.490  1.00 13.94           O  
ATOM   2051  N   ASN A 260      -1.880  26.002 -24.821  1.00  9.40           N  
ATOM   2052  CA  ASN A 260      -0.893  25.954 -25.893  1.00 10.08           C  
ATOM   2053  C   ASN A 260      -0.884  24.618 -26.624  1.00 11.74           C  
ATOM   2054  O   ASN A 260      -0.313  24.504 -27.707  1.00  9.04           O  
ATOM   2055  CB  ASN A 260       0.507  26.279 -25.359  1.00 10.78           C  
ATOM   2056  CG  ASN A 260       0.710  27.766 -25.174  1.00 10.13           C  
ATOM   2057  OD1 ASN A 260      -0.001  28.571 -25.775  1.00 12.72           O  
ATOM   2058  ND2 ASN A 260       1.683  28.141 -24.358  1.00 12.06           N  
ATOM   2059  N   GLN A 261      -1.531  23.618 -26.033  1.00 11.21           N  
ATOM   2060  CA  GLN A 261      -1.626  22.300 -26.647  1.00 13.96           C  
ATOM   2061  C   GLN A 261      -2.872  22.229 -27.534  1.00 13.81           C  
ATOM   2062  O   GLN A 261      -3.165  21.195 -28.142  1.00 14.41           O  
ATOM   2063  CB  GLN A 261      -1.693  21.218 -25.565  1.00 16.08           C  
ATOM   2064  CG  GLN A 261      -0.627  20.154 -25.706  1.00 21.60           C  
ATOM   2065  CD  GLN A 261       0.775  20.735 -25.691  1.00 21.94           C  
ATOM   2066  OE1 GLN A 261       1.723  20.089 -26.122  1.00 24.80           O  
ATOM   2067  NE2 GLN A 261       0.912  21.957 -25.183  1.00 23.76           N  
ATOM   2068  N   GLY A 262      -3.610  23.334 -27.603  1.00 12.95           N  
ATOM   2069  CA  GLY A 262      -4.808  23.363 -28.427  1.00 12.30           C  
ATOM   2070  C   GLY A 262      -6.105  23.085 -27.685  1.00 12.40           C  
ATOM   2071  O   GLY A 262      -7.159  22.946 -28.304  1.00 11.91           O  
ATOM   2072  N   ILE A 263      -6.035  22.990 -26.361  1.00 10.80           N  
ATOM   2073  CA  ILE A 263      -7.227  22.746 -25.556  1.00  9.93           C  
ATOM   2074  C   ILE A 263      -7.748  24.136 -25.224  1.00 10.17           C  
ATOM   2075  O   ILE A 263      -7.263  24.800 -24.302  1.00  9.19           O  
ATOM   2076  CB  ILE A 263      -6.884  21.957 -24.276  1.00 10.30           C  
ATOM   2077  CG1 ILE A 263      -6.169  20.652 -24.661  1.00  8.27           C  
ATOM   2078  CG2 ILE A 263      -8.167  21.644 -23.499  1.00  9.38           C  
ATOM   2079  CD1 ILE A 263      -5.776  19.759 -23.492  1.00 11.25           C  
ATOM   2080  N   LYS A 264      -8.726  24.573 -26.012  1.00  8.55           N  
ATOM   2081  CA  LYS A 264      -9.305  25.907 -25.896  1.00  8.88           C  
ATOM   2082  C   LYS A 264      -9.935  26.297 -24.563  1.00  7.94           C  
ATOM   2083  O   LYS A 264      -9.646  27.368 -24.029  1.00  8.17           O  
ATOM   2084  CB  LYS A 264     -10.336  26.128 -27.009  1.00  9.89           C  
ATOM   2085  CG  LYS A 264     -10.978  27.510 -26.952  1.00 14.72           C  
ATOM   2086  CD  LYS A 264     -12.230  27.621 -27.813  1.00 18.16           C  
ATOM   2087  CE  LYS A 264     -11.928  28.066 -29.226  1.00 20.35           C  
ATOM   2088  NZ  LYS A 264     -13.196  28.400 -29.945  1.00 22.43           N  
ATOM   2089  N   TYR A 265     -10.797  25.442 -24.029  1.00  7.69           N  
ATOM   2090  CA  TYR A 265     -11.459  25.754 -22.774  1.00  7.63           C  
ATOM   2091  C   TYR A 265     -10.622  25.366 -21.568  1.00  7.54           C  
ATOM   2092  O   TYR A 265     -10.890  24.366 -20.894  1.00  7.01           O  
ATOM   2093  CB  TYR A 265     -12.839  25.084 -22.746  1.00  9.55           C  
ATOM   2094  CG  TYR A 265     -13.657  25.453 -23.972  1.00 13.18           C  
ATOM   2095  CD1 TYR A 265     -14.207  26.730 -24.103  1.00 14.61           C  
ATOM   2096  CD2 TYR A 265     -13.807  24.558 -25.039  1.00 14.10           C  
ATOM   2097  CE1 TYR A 265     -14.881  27.115 -25.271  1.00 15.95           C  
ATOM   2098  CE2 TYR A 265     -14.483  24.935 -26.213  1.00 16.10           C  
ATOM   2099  CZ  TYR A 265     -15.013  26.217 -26.319  1.00 16.69           C  
ATOM   2100  OH  TYR A 265     -15.647  26.615 -27.483  1.00 16.72           O  
ATOM   2101  N   SER A 266      -9.594  26.171 -21.310  1.00  6.65           N  
ATOM   2102  CA  SER A 266      -8.691  25.952 -20.184  1.00  6.58           C  
ATOM   2103  C   SER A 266      -8.957  27.018 -19.127  1.00  5.93           C  
ATOM   2104  O   SER A 266      -8.775  28.212 -19.378  1.00  7.58           O  
ATOM   2105  CB  SER A 266      -7.238  26.018 -20.659  1.00  7.68           C  
ATOM   2106  OG  SER A 266      -6.991  24.996 -21.608  1.00  7.87           O  
ATOM   2107  N   PHE A 267      -9.403  26.581 -17.952  1.00  6.51           N  
ATOM   2108  CA  PHE A 267      -9.727  27.492 -16.858  1.00  6.33           C  
ATOM   2109  C   PHE A 267      -9.230  26.984 -15.509  1.00  7.11           C  
ATOM   2110  O   PHE A 267      -9.170  25.778 -15.275  1.00  8.23           O  
ATOM   2111  CB  PHE A 267     -11.248  27.650 -16.725  1.00  5.14           C  
ATOM   2112  CG  PHE A 267     -11.918  28.289 -17.907  1.00  5.82           C  
ATOM   2113  CD1 PHE A 267     -12.041  29.674 -17.991  1.00  6.53           C  
ATOM   2114  CD2 PHE A 267     -12.476  27.502 -18.910  1.00  4.77           C  
ATOM   2115  CE1 PHE A 267     -12.721  30.270 -19.057  1.00  8.56           C  
ATOM   2116  CE2 PHE A 267     -13.153  28.082 -19.976  1.00  4.76           C  
ATOM   2117  CZ  PHE A 267     -13.277  29.468 -20.051  1.00  6.03           C  
ATOM   2118  N   THR A 268      -8.877  27.912 -14.626  1.00  7.89           N  
ATOM   2119  CA  THR A 268      -8.480  27.551 -13.273  1.00  8.69           C  
ATOM   2120  C   THR A 268      -9.487  28.210 -12.335  1.00  9.27           C  
ATOM   2121  O   THR A 268      -9.798  29.393 -12.473  1.00  9.62           O  
ATOM   2122  CB  THR A 268      -7.069  28.053 -12.902  1.00  9.61           C  
ATOM   2123  OG1 THR A 268      -6.082  27.246 -13.557  1.00 13.10           O  
ATOM   2124  CG2 THR A 268      -6.859  27.970 -11.399  1.00 10.50           C  
ATOM   2125  N   PHE A 269     -10.009  27.427 -11.398  1.00  9.45           N  
ATOM   2126  CA  PHE A 269     -10.960  27.918 -10.409  1.00  8.77           C  
ATOM   2127  C   PHE A 269     -10.202  28.114  -9.097  1.00  8.70           C  
ATOM   2128  O   PHE A 269      -9.385  27.276  -8.731  1.00  7.79           O  
ATOM   2129  CB  PHE A 269     -12.060  26.874 -10.159  1.00 10.12           C  
ATOM   2130  CG  PHE A 269     -13.250  26.984 -11.076  1.00 11.62           C  
ATOM   2131  CD1 PHE A 269     -14.337  27.785 -10.734  1.00 12.56           C  
ATOM   2132  CD2 PHE A 269     -13.301  26.255 -12.261  1.00 12.62           C  
ATOM   2133  CE1 PHE A 269     -15.462  27.855 -11.556  1.00 13.64           C  
ATOM   2134  CE2 PHE A 269     -14.419  26.317 -13.094  1.00 12.77           C  
ATOM   2135  CZ  PHE A 269     -15.504  27.119 -12.740  1.00 14.15           C  
ATOM   2136  N   GLU A 270     -10.455  29.225  -8.415  1.00  8.75           N  
ATOM   2137  CA  GLU A 270      -9.867  29.486  -7.101  1.00  8.17           C  
ATOM   2138  C   GLU A 270     -11.101  29.566  -6.202  1.00  7.48           C  
ATOM   2139  O   GLU A 270     -11.860  30.539  -6.252  1.00  7.58           O  
ATOM   2140  CB  GLU A 270      -9.110  30.815  -7.075  1.00  8.42           C  
ATOM   2141  CG  GLU A 270      -7.802  30.797  -7.842  1.00 10.57           C  
ATOM   2142  CD  GLU A 270      -6.595  30.705  -6.931  1.00 13.96           C  
ATOM   2143  OE1 GLU A 270      -6.565  29.827  -6.041  1.00 12.53           O  
ATOM   2144  OE2 GLU A 270      -5.666  31.520  -7.109  1.00 17.51           O  
ATOM   2145  N   LEU A 271     -11.308  28.540  -5.389  1.00  6.84           N  
ATOM   2146  CA  LEU A 271     -12.487  28.484  -4.533  1.00  6.56           C  
ATOM   2147  C   LEU A 271     -12.458  29.396  -3.303  1.00  7.27           C  
ATOM   2148  O   LEU A 271     -11.591  30.257  -3.165  1.00  5.31           O  
ATOM   2149  CB  LEU A 271     -12.736  27.028  -4.118  1.00  7.65           C  
ATOM   2150  CG  LEU A 271     -13.378  26.076  -5.150  1.00 11.81           C  
ATOM   2151  CD1 LEU A 271     -13.055  26.488  -6.572  1.00 13.50           C  
ATOM   2152  CD2 LEU A 271     -12.923  24.657  -4.873  1.00 10.14           C  
ATOM   2153  N   ARG A 272     -13.435  29.208  -2.423  1.00  6.84           N  
ATOM   2154  CA  ARG A 272     -13.539  30.003  -1.206  1.00  8.67           C  
ATOM   2155  C   ARG A 272     -12.384  29.694  -0.257  1.00  7.66           C  
ATOM   2156  O   ARG A 272     -11.768  28.634  -0.345  1.00  7.87           O  
ATOM   2157  CB  ARG A 272     -14.879  29.708  -0.526  1.00 11.65           C  
ATOM   2158  CG  ARG A 272     -16.057  30.248  -1.326  1.00 17.11           C  
ATOM   2159  CD  ARG A 272     -17.338  29.447  -1.174  1.00 21.66           C  
ATOM   2160  NE  ARG A 272     -17.829  29.381   0.192  1.00 21.45           N  
ATOM   2161  CZ  ARG A 272     -19.099  29.145   0.522  1.00 23.40           C  
ATOM   2162  NH1 ARG A 272     -20.027  28.980  -0.414  1.00 21.43           N  
ATOM   2163  NH2 ARG A 272     -19.446  29.095   1.797  1.00 18.89           N  
ATOM   2164  N   ASP A 273     -12.040  30.658   0.593  1.00  7.42           N  
ATOM   2165  CA  ASP A 273     -12.719  31.937   0.601  1.00  6.75           C  
ATOM   2166  C   ASP A 273     -11.679  32.939   0.137  1.00  8.29           C  
ATOM   2167  O   ASP A 273     -11.182  32.882  -0.986  1.00  6.58           O  
ATOM   2168  CB  ASP A 273     -13.244  32.298   2.004  1.00  7.63           C  
ATOM   2169  CG  ASP A 273     -12.144  32.363   3.062  1.00  8.80           C  
ATOM   2170  OD1 ASP A 273     -10.952  32.416   2.701  1.00  7.56           O  
ATOM   2171  OD2 ASP A 273     -12.483  32.382   4.269  1.00  9.55           O  
ATOM   2172  N   THR A 274     -12.250  34.843   0.970  1.00 13.48           N  
ATOM   2173  CA  THR A 274     -11.249  35.662   0.315  1.00 12.36           C  
ATOM   2174  C   THR A 274     -10.116  35.943   1.289  1.00 12.12           C  
ATOM   2175  O   THR A 274      -9.387  36.920   1.144  1.00 11.22           O  
ATOM   2176  CB  THR A 274     -11.890  36.956  -0.148  1.00 15.01           C  
ATOM   2177  OG1 THR A 274     -12.693  37.478   0.918  1.00 12.60           O  
ATOM   2178  CG2 THR A 274     -12.782  36.686  -1.352  1.00 13.30           C  
ATOM   2179  N   GLY A 275      -9.974  35.079   2.288  1.00 11.41           N  
ATOM   2180  CA  GLY A 275      -8.908  35.272   3.249  1.00 11.54           C  
ATOM   2181  C   GLY A 275      -9.256  35.124   4.718  1.00 13.15           C  
ATOM   2182  O   GLY A 275      -8.350  34.981   5.538  1.00 12.38           O  
ATOM   2183  N   ARG A 276     -10.537  35.158   5.077  1.00 13.45           N  
ATOM   2184  CA  ARG A 276     -10.883  35.014   6.490  1.00 15.94           C  
ATOM   2185  C   ARG A 276     -10.301  33.712   7.037  1.00 14.34           C  
ATOM   2186  O   ARG A 276      -9.633  33.702   8.074  1.00 14.63           O  
ATOM   2187  CB  ARG A 276     -12.395  35.005   6.706  1.00 19.26           C  
ATOM   2188  CG  ARG A 276     -12.764  34.929   8.188  1.00 25.18           C  
ATOM   2189  CD  ARG A 276     -14.209  34.507   8.401  1.00 31.64           C  
ATOM   2190  NE  ARG A 276     -15.159  35.455   7.828  1.00 37.31           N  
ATOM   2191  CZ  ARG A 276     -15.338  36.696   8.272  1.00 39.98           C  
ATOM   2192  NH1 ARG A 276     -14.629  37.142   9.303  1.00 41.58           N  
ATOM   2193  NH2 ARG A 276     -16.227  37.489   7.687  1.00 41.09           N  
ATOM   2194  N   TYR A 277     -10.564  32.613   6.333  1.00 13.25           N  
ATOM   2195  CA  TYR A 277     -10.065  31.297   6.733  1.00 12.97           C  
ATOM   2196  C   TYR A 277      -8.905  30.834   5.864  1.00 12.10           C  
ATOM   2197  O   TYR A 277      -8.048  30.061   6.308  1.00 11.77           O  
ATOM   2198  CB  TYR A 277     -11.194  30.270   6.668  1.00 13.59           C  
ATOM   2199  CG  TYR A 277     -12.270  30.522   7.695  1.00 16.42           C  
ATOM   2200  CD1 TYR A 277     -12.012  30.339   9.052  1.00 17.89           C  
ATOM   2201  CD2 TYR A 277     -13.533  30.973   7.314  1.00 16.22           C  
ATOM   2202  CE1 TYR A 277     -12.986  30.602  10.011  1.00 19.54           C  
ATOM   2203  CE2 TYR A 277     -14.518  31.237   8.262  1.00 18.12           C  
ATOM   2204  CZ  TYR A 277     -14.235  31.051   9.610  1.00 20.09           C  
ATOM   2205  OH  TYR A 277     -15.188  31.326  10.561  1.00 21.40           O  
ATOM   2206  N   GLY A 278      -8.875  31.314   4.626  1.00 10.15           N  
ATOM   2207  CA  GLY A 278      -7.805  30.929   3.724  1.00  9.73           C  
ATOM   2208  C   GLY A 278      -7.843  29.441   3.453  1.00  8.39           C  
ATOM   2209  O   GLY A 278      -8.886  28.895   3.095  1.00  9.85           O  
ATOM   2210  N   PHE A 279      -6.717  28.772   3.648  1.00  8.85           N  
ATOM   2211  CA  PHE A 279      -6.638  27.338   3.394  1.00 10.26           C  
ATOM   2212  C   PHE A 279      -7.360  26.501   4.441  1.00 11.05           C  
ATOM   2213  O   PHE A 279      -7.736  25.361   4.175  1.00 10.79           O  
ATOM   2214  CB  PHE A 279      -5.172  26.908   3.315  1.00 10.00           C  
ATOM   2215  CG  PHE A 279      -4.380  27.673   2.302  1.00 11.44           C  
ATOM   2216  CD1 PHE A 279      -4.730  27.631   0.956  1.00 10.69           C  
ATOM   2217  CD2 PHE A 279      -3.306  28.468   2.694  1.00 11.62           C  
ATOM   2218  CE1 PHE A 279      -4.029  28.368   0.013  1.00 12.17           C  
ATOM   2219  CE2 PHE A 279      -2.598  29.208   1.762  1.00 13.71           C  
ATOM   2220  CZ  PHE A 279      -2.960  29.160   0.413  1.00 12.24           C  
ATOM   2221  N   LEU A 280      -7.561  27.070   5.624  1.00 10.37           N  
ATOM   2222  CA  LEU A 280      -8.238  26.353   6.696  1.00 12.55           C  
ATOM   2223  C   LEU A 280      -9.745  26.597   6.699  1.00 12.45           C  
ATOM   2224  O   LEU A 280     -10.324  26.959   7.724  1.00 14.08           O  
ATOM   2225  CB  LEU A 280      -7.640  26.752   8.045  1.00 14.70           C  
ATOM   2226  CG  LEU A 280      -6.142  26.504   8.239  1.00 16.70           C  
ATOM   2227  CD1 LEU A 280      -5.760  26.833   9.676  1.00 18.70           C  
ATOM   2228  CD2 LEU A 280      -5.807  25.055   7.927  1.00 18.96           C  
ATOM   2229  N   LEU A 281     -10.381  26.396   5.549  1.00 13.07           N  
ATOM   2230  CA  LEU A 281     -11.825  26.593   5.420  1.00 12.80           C  
ATOM   2231  C   LEU A 281     -12.580  25.568   6.271  1.00 12.51           C  
ATOM   2232  O   LEU A 281     -12.287  24.374   6.203  1.00 11.35           O  
ATOM   2233  CB  LEU A 281     -12.242  26.421   3.957  1.00 15.37           C  
ATOM   2234  CG  LEU A 281     -13.167  27.443   3.293  1.00 16.34           C  
ATOM   2235  CD1 LEU A 281     -13.777  26.798   2.055  1.00 18.10           C  
ATOM   2236  CD2 LEU A 281     -14.268  27.868   4.231  1.00 18.40           C  
ATOM   2237  N   PRO A 282     -13.560  26.018   7.078  1.00 12.83           N  
ATOM   2238  CA  PRO A 282     -14.348  25.118   7.935  1.00 13.38           C  
ATOM   2239  C   PRO A 282     -15.093  24.040   7.139  1.00 13.63           C  
ATOM   2240  O   PRO A 282     -15.613  24.308   6.057  1.00 12.58           O  
ATOM   2241  CB  PRO A 282     -15.315  26.066   8.640  1.00 14.58           C  
ATOM   2242  CG  PRO A 282     -14.529  27.337   8.736  1.00 14.56           C  
ATOM   2243  CD  PRO A 282     -13.887  27.426   7.365  1.00 13.19           C  
ATOM   2244  N   ALA A 283     -15.145  22.831   7.691  1.00 13.19           N  
ATOM   2245  CA  ALA A 283     -15.821  21.709   7.048  1.00 13.35           C  
ATOM   2246  C   ALA A 283     -17.277  22.027   6.726  1.00 14.32           C  
ATOM   2247  O   ALA A 283     -17.844  21.485   5.773  1.00 13.59           O  
ATOM   2248  CB  ALA A 283     -15.743  20.478   7.941  1.00 13.88           C  
ATOM   2249  N   SER A 284     -17.878  22.912   7.517  1.00 13.98           N  
ATOM   2250  CA  SER A 284     -19.269  23.292   7.309  1.00 15.50           C  
ATOM   2251  C   SER A 284     -19.483  23.994   5.967  1.00 15.06           C  
ATOM   2252  O   SER A 284     -20.619  24.146   5.518  1.00 14.24           O  
ATOM   2253  CB  SER A 284     -19.750  24.188   8.456  1.00 16.57           C  
ATOM   2254  OG  SER A 284     -18.922  25.328   8.612  1.00 17.54           O  
ATOM   2255  N   GLN A 285     -18.399  24.412   5.320  1.00 14.63           N  
ATOM   2256  CA  GLN A 285     -18.526  25.086   4.027  1.00 14.01           C  
ATOM   2257  C   GLN A 285     -18.224  24.178   2.838  1.00 13.62           C  
ATOM   2258  O   GLN A 285     -18.311  24.608   1.687  1.00 12.89           O  
ATOM   2259  CB  GLN A 285     -17.616  26.317   3.969  1.00 15.31           C  
ATOM   2260  CG  GLN A 285     -17.918  27.348   5.045  1.00 17.14           C  
ATOM   2261  CD  GLN A 285     -17.261  28.689   4.780  1.00 19.00           C  
ATOM   2262  OE1 GLN A 285     -16.857  29.388   5.715  1.00 20.76           O  
ATOM   2263  NE2 GLN A 285     -17.165  29.066   3.508  1.00 13.82           N  
ATOM   2264  N   ILE A 286     -17.875  22.926   3.109  1.00 11.30           N  
ATOM   2265  CA  ILE A 286     -17.559  21.987   2.034  1.00 10.53           C  
ATOM   2266  C   ILE A 286     -18.710  21.790   1.049  1.00 10.45           C  
ATOM   2267  O   ILE A 286     -18.559  22.012  -0.159  1.00 10.22           O  
ATOM   2268  CB  ILE A 286     -17.154  20.606   2.605  1.00  9.99           C  
ATOM   2269  CG1 ILE A 286     -15.849  20.738   3.398  1.00 10.84           C  
ATOM   2270  CG2 ILE A 286     -17.008  19.592   1.470  1.00  8.81           C  
ATOM   2271  CD1 ILE A 286     -15.400  19.451   4.079  1.00 10.09           C  
ATOM   2272  N   ILE A 287     -19.867  21.380   1.551  1.00  9.45           N  
ATOM   2273  CA  ILE A 287     -20.995  21.148   0.655  1.00 10.64           C  
ATOM   2274  C   ILE A 287     -21.443  22.399  -0.115  1.00  9.21           C  
ATOM   2275  O   ILE A 287     -21.619  22.344  -1.334  1.00  9.83           O  
ATOM   2276  CB  ILE A 287     -22.169  20.483   1.421  1.00 10.55           C  
ATOM   2277  CG1 ILE A 287     -21.738  19.071   1.843  1.00 12.13           C  
ATOM   2278  CG2 ILE A 287     -23.406  20.395   0.540  1.00 12.42           C  
ATOM   2279  CD1 ILE A 287     -22.769  18.298   2.638  1.00 13.35           C  
ATOM   2280  N   PRO A 288     -21.623  23.543   0.573  1.00  8.79           N  
ATOM   2281  CA  PRO A 288     -22.042  24.758  -0.138  1.00  9.31           C  
ATOM   2282  C   PRO A 288     -21.032  25.165  -1.222  1.00  9.25           C  
ATOM   2283  O   PRO A 288     -21.419  25.592  -2.312  1.00  8.18           O  
ATOM   2284  CB  PRO A 288     -22.146  25.790   0.983  1.00 10.44           C  
ATOM   2285  CG  PRO A 288     -22.594  24.954   2.145  1.00 10.45           C  
ATOM   2286  CD  PRO A 288     -21.695  23.742   2.031  1.00  9.37           C  
ATOM   2287  N   THR A 289     -19.743  25.039  -0.919  1.00  7.76           N  
ATOM   2288  CA  THR A 289     -18.700  25.382  -1.889  1.00  7.42           C  
ATOM   2289  C   THR A 289     -18.788  24.445  -3.091  1.00  8.47           C  
ATOM   2290  O   THR A 289     -18.724  24.880  -4.252  1.00  6.00           O  
ATOM   2291  CB  THR A 289     -17.287  25.271  -1.259  1.00  8.41           C  
ATOM   2292  OG1 THR A 289     -17.157  26.234  -0.207  1.00  6.57           O  
ATOM   2293  CG2 THR A 289     -16.203  25.535  -2.308  1.00  8.79           C  
ATOM   2294  N   ALA A 290     -18.954  23.157  -2.818  1.00  8.73           N  
ATOM   2295  CA  ALA A 290     -19.054  22.157  -3.882  1.00  9.77           C  
ATOM   2296  C   ALA A 290     -20.301  22.384  -4.736  1.00  9.62           C  
ATOM   2297  O   ALA A 290     -20.253  22.318  -5.963  1.00  9.92           O  
ATOM   2298  CB  ALA A 290     -19.088  20.758  -3.284  1.00  8.85           C  
ATOM   2299  N   GLN A 291     -21.425  22.657  -4.085  1.00  9.12           N  
ATOM   2300  CA  GLN A 291     -22.672  22.881  -4.810  1.00 10.97           C  
ATOM   2301  C   GLN A 291     -22.623  24.043  -5.805  1.00 10.78           C  
ATOM   2302  O   GLN A 291     -23.044  23.902  -6.957  1.00 10.25           O  
ATOM   2303  CB  GLN A 291     -23.818  23.098  -3.813  1.00  9.77           C  
ATOM   2304  CG  GLN A 291     -24.292  21.818  -3.136  1.00 12.94           C  
ATOM   2305  CD  GLN A 291     -25.275  22.078  -2.009  1.00 15.22           C  
ATOM   2306  OE1 GLN A 291     -26.073  21.212  -1.656  1.00 18.58           O  
ATOM   2307  NE2 GLN A 291     -25.211  23.270  -1.430  1.00 14.88           N  
ATOM   2308  N   GLU A 292     -22.112  25.191  -5.368  1.00  9.89           N  
ATOM   2309  CA  GLU A 292     -22.049  26.357  -6.243  1.00 10.27           C  
ATOM   2310  C   GLU A 292     -20.972  26.193  -7.320  1.00 10.64           C  
ATOM   2311  O   GLU A 292     -21.148  26.638  -8.452  1.00 10.25           O  
ATOM   2312  CB  GLU A 292     -21.788  27.622  -5.413  1.00  9.53           C  
ATOM   2313  CG  GLU A 292     -20.435  27.628  -4.717  1.00  9.84           C  
ATOM   2314  CD  GLU A 292     -20.236  28.817  -3.781  1.00  8.14           C  
ATOM   2315  OE1 GLU A 292     -21.222  29.509  -3.441  1.00 11.05           O  
ATOM   2316  OE2 GLU A 292     -19.086  29.050  -3.376  1.00  9.41           O  
ATOM   2317  N   THR A 293     -19.860  25.550  -6.970  1.00 10.92           N  
ATOM   2318  CA  THR A 293     -18.770  25.340  -7.925  1.00 11.89           C  
ATOM   2319  C   THR A 293     -19.253  24.455  -9.073  1.00 11.27           C  
ATOM   2320  O   THR A 293     -18.870  24.648 -10.224  1.00  9.22           O  
ATOM   2321  CB  THR A 293     -17.530  24.699  -7.226  1.00 13.25           C  
ATOM   2322  OG1 THR A 293     -16.425  24.625  -8.142  1.00 14.94           O  
ATOM   2323  CG2 THR A 293     -17.846  23.317  -6.734  1.00 17.10           C  
ATOM   2324  N   TRP A 294     -20.108  23.489  -8.751  1.00 10.26           N  
ATOM   2325  CA  TRP A 294     -20.653  22.588  -9.753  1.00 12.12           C  
ATOM   2326  C   TRP A 294     -21.437  23.361 -10.806  1.00 11.75           C  
ATOM   2327  O   TRP A 294     -21.385  23.032 -11.990  1.00 10.90           O  
ATOM   2328  CB  TRP A 294     -21.560  21.552  -9.089  1.00 14.48           C  
ATOM   2329  CG  TRP A 294     -22.381  20.763 -10.062  1.00 19.52           C  
ATOM   2330  CD1 TRP A 294     -23.743  20.705 -10.123  1.00 19.94           C  
ATOM   2331  CD2 TRP A 294     -21.896  19.922 -11.113  1.00 21.09           C  
ATOM   2332  NE1 TRP A 294     -24.139  19.877 -11.147  1.00 21.45           N  
ATOM   2333  CE2 TRP A 294     -23.025  19.381 -11.772  1.00 22.05           C  
ATOM   2334  CE3 TRP A 294     -20.616  19.572 -11.565  1.00 23.47           C  
ATOM   2335  CZ2 TRP A 294     -22.913  18.507 -12.860  1.00 22.98           C  
ATOM   2336  CZ3 TRP A 294     -20.505  18.701 -12.652  1.00 24.14           C  
ATOM   2337  CH2 TRP A 294     -21.650  18.180 -13.284  1.00 24.14           C  
ATOM   2338  N   LEU A 295     -22.159  24.395 -10.379  1.00 10.69           N  
ATOM   2339  CA  LEU A 295     -22.939  25.193 -11.322  1.00 11.18           C  
ATOM   2340  C   LEU A 295     -22.018  25.897 -12.315  1.00 10.61           C  
ATOM   2341  O   LEU A 295     -22.327  25.987 -13.509  1.00 10.32           O  
ATOM   2342  CB  LEU A 295     -23.801  26.219 -10.573  1.00 11.98           C  
ATOM   2343  CG  LEU A 295     -24.861  25.621  -9.643  1.00 12.76           C  
ATOM   2344  CD1 LEU A 295     -25.704  26.741  -9.026  1.00 15.35           C  
ATOM   2345  CD2 LEU A 295     -25.745  24.657 -10.428  1.00 15.56           C  
ATOM   2346  N   GLY A 296     -20.884  26.387 -11.819  1.00  8.57           N  
ATOM   2347  CA  GLY A 296     -19.930  27.056 -12.688  1.00  9.71           C  
ATOM   2348  C   GLY A 296     -19.268  26.063 -13.630  1.00 10.10           C  
ATOM   2349  O   GLY A 296     -19.073  26.341 -14.812  1.00  9.48           O  
ATOM   2350  N   VAL A 297     -18.925  24.891 -13.109  1.00  9.00           N  
ATOM   2351  CA  VAL A 297     -18.285  23.866 -13.926  1.00 10.13           C  
ATOM   2352  C   VAL A 297     -19.244  23.350 -14.995  1.00 10.27           C  
ATOM   2353  O   VAL A 297     -18.865  23.210 -16.155  1.00 11.61           O  
ATOM   2354  CB  VAL A 297     -17.792  22.691 -13.055  1.00 10.08           C  
ATOM   2355  CG1 VAL A 297     -17.320  21.540 -13.937  1.00 10.74           C  
ATOM   2356  CG2 VAL A 297     -16.659  23.166 -12.163  1.00 11.59           C  
ATOM   2357  N   LEU A 298     -20.490  23.094 -14.609  1.00  9.59           N  
ATOM   2358  CA  LEU A 298     -21.484  22.593 -15.556  1.00 11.15           C  
ATOM   2359  C   LEU A 298     -21.643  23.574 -16.724  1.00 10.70           C  
ATOM   2360  O   LEU A 298     -21.773  23.166 -17.884  1.00  9.07           O  
ATOM   2361  CB  LEU A 298     -22.828  22.404 -14.846  1.00 12.21           C  
ATOM   2362  CG  LEU A 298     -23.808  21.346 -15.364  1.00 13.76           C  
ATOM   2363  CD1 LEU A 298     -25.119  21.480 -14.600  1.00 13.47           C  
ATOM   2364  CD2 LEU A 298     -24.045  21.512 -16.842  1.00 14.60           C  
ATOM   2365  N   THR A 299     -21.620  24.867 -16.413  1.00  8.83           N  
ATOM   2366  CA  THR A 299     -21.759  25.906 -17.433  1.00 11.55           C  
ATOM   2367  C   THR A 299     -20.668  25.793 -18.494  1.00 11.06           C  
ATOM   2368  O   THR A 299     -20.934  25.907 -19.689  1.00 11.45           O  
ATOM   2369  CB  THR A 299     -21.688  27.314 -16.808  1.00 12.40           C  
ATOM   2370  OG1 THR A 299     -22.771  27.483 -15.885  1.00 13.90           O  
ATOM   2371  CG2 THR A 299     -21.779  28.388 -17.888  1.00 14.03           C  
ATOM   2372  N   ILE A 300     -19.433  25.584 -18.053  1.00  9.59           N  
ATOM   2373  CA  ILE A 300     -18.314  25.459 -18.980  1.00 10.09           C  
ATOM   2374  C   ILE A 300     -18.476  24.186 -19.813  1.00  9.36           C  
ATOM   2375  O   ILE A 300     -18.271  24.197 -21.029  1.00 10.79           O  
ATOM   2376  CB  ILE A 300     -16.978  25.429 -18.209  1.00 10.11           C  
ATOM   2377  CG1 ILE A 300     -16.815  26.748 -17.446  1.00  9.27           C  
ATOM   2378  CG2 ILE A 300     -15.806  25.195 -19.177  1.00  8.43           C  
ATOM   2379  CD1 ILE A 300     -15.626  26.796 -16.515  1.00 10.56           C  
ATOM   2380  N   MET A 301     -18.849  23.090 -19.162  1.00  9.77           N  
ATOM   2381  CA  MET A 301     -19.052  21.832 -19.878  1.00 13.32           C  
ATOM   2382  C   MET A 301     -20.118  21.978 -20.967  1.00 15.11           C  
ATOM   2383  O   MET A 301     -19.931  21.518 -22.098  1.00 15.06           O  
ATOM   2384  CB  MET A 301     -19.469  20.722 -18.910  1.00 14.49           C  
ATOM   2385  CG  MET A 301     -18.420  20.363 -17.875  1.00 16.42           C  
ATOM   2386  SD  MET A 301     -18.921  18.940 -16.895  1.00 22.08           S  
ATOM   2387  CE  MET A 301     -17.534  17.891 -17.126  1.00 21.73           C  
ATOM   2388  N   GLU A 302     -21.234  22.617 -20.629  1.00 14.75           N  
ATOM   2389  CA  GLU A 302     -22.312  22.807 -21.598  1.00 16.97           C  
ATOM   2390  C   GLU A 302     -21.821  23.528 -22.837  1.00 17.14           C  
ATOM   2391  O   GLU A 302     -22.189  23.178 -23.956  1.00 16.69           O  
ATOM   2392  CB  GLU A 302     -23.463  23.607 -20.989  1.00 19.18           C  
ATOM   2393  CG  GLU A 302     -24.167  22.913 -19.847  1.00 25.19           C  
ATOM   2394  CD  GLU A 302     -25.474  23.592 -19.481  1.00 27.68           C  
ATOM   2395  OE1 GLU A 302     -26.448  23.456 -20.249  1.00 29.95           O  
ATOM   2396  OE2 GLU A 302     -25.521  24.268 -18.433  1.00 30.67           O  
ATOM   2397  N   HIS A 303     -20.994  24.546 -22.629  1.00 16.96           N  
ATOM   2398  CA  HIS A 303     -20.451  25.324 -23.730  1.00 19.41           C  
ATOM   2399  C   HIS A 303     -19.553  24.452 -24.602  1.00 19.85           C  
ATOM   2400  O   HIS A 303     -19.576  24.543 -25.827  1.00 20.31           O  
ATOM   2401  CB  HIS A 303     -19.642  26.502 -23.188  1.00 20.11           C  
ATOM   2402  CG  HIS A 303     -19.274  27.508 -24.230  1.00 22.70           C  
ATOM   2403  ND1 HIS A 303     -20.182  28.403 -24.753  1.00 24.06           N  
ATOM   2404  CD2 HIS A 303     -18.102  27.746 -24.868  1.00 23.51           C  
ATOM   2405  CE1 HIS A 303     -19.586  29.149 -25.668  1.00 24.62           C  
ATOM   2406  NE2 HIS A 303     -18.325  28.770 -25.756  1.00 23.95           N  
ATOM   2407  N   THR A 304     -18.767  23.599 -23.959  1.00 20.48           N  
ATOM   2408  CA  THR A 304     -17.848  22.721 -24.670  1.00 23.08           C  
ATOM   2409  C   THR A 304     -18.554  21.725 -25.583  1.00 25.78           C  
ATOM   2410  O   THR A 304     -18.095  21.466 -26.699  1.00 25.31           O  
ATOM   2411  CB  THR A 304     -16.959  21.946 -23.678  1.00 22.16           C  
ATOM   2412  OG1 THR A 304     -16.298  22.876 -22.811  1.00 21.98           O  
ATOM   2413  CG2 THR A 304     -15.909  21.141 -24.416  1.00 22.52           C  
ATOM   2414  N   VAL A 305     -19.666  21.169 -25.109  1.00 28.64           N  
ATOM   2415  CA  VAL A 305     -20.433  20.193 -25.881  1.00 33.20           C  
ATOM   2416  C   VAL A 305     -20.975  20.814 -27.163  1.00 35.65           C  
ATOM   2417  O   VAL A 305     -20.876  20.224 -28.239  1.00 36.00           O  
ATOM   2418  CB  VAL A 305     -21.643  19.652 -25.083  1.00 33.40           C  
ATOM   2419  CG1 VAL A 305     -22.272  18.477 -25.818  1.00 33.47           C  
ATOM   2420  CG2 VAL A 305     -21.213  19.240 -23.692  1.00 34.77           C  
ATOM   2421  N   ASN A 306     -21.550  22.006 -27.035  1.00 38.31           N  
ATOM   2422  CA  ASN A 306     -22.132  22.714 -28.171  1.00 40.93           C  
ATOM   2423  C   ASN A 306     -21.108  23.514 -28.969  1.00 42.30           C  
ATOM   2424  O   ASN A 306     -21.474  24.349 -29.792  1.00 42.10           O  
ATOM   2425  CB  ASN A 306     -23.247  23.650 -27.688  1.00 41.97           C  
ATOM   2426  CG  ASN A 306     -24.337  22.918 -26.923  1.00 42.51           C  
ATOM   2427  OD1 ASN A 306     -24.936  21.968 -27.428  1.00 42.66           O  
ATOM   2428  ND2 ASN A 306     -24.602  23.361 -25.697  1.00 42.99           N  
ATOM   2429  N   ASN A 307     -19.828  23.260 -28.722  1.00 44.03           N  
ATOM   2430  CA  ASN A 307     -18.759  23.962 -29.426  1.00 45.67           C  
ATOM   2431  C   ASN A 307     -17.546  23.061 -29.627  1.00 45.73           C  
ATOM   2432  O   ASN A 307     -17.683  21.913 -30.052  1.00 46.36           O  
ATOM   2433  CB  ASN A 307     -18.344  25.217 -28.651  1.00 46.66           C  
ATOM   2434  CG  ASN A 307     -19.431  26.277 -28.633  1.00 47.81           C  
ATOM   2435  OD1 ASN A 307     -19.837  26.785 -29.681  1.00 48.92           O  
ATOM   2436  ND2 ASN A 307     -19.908  26.616 -27.442  1.00 48.29           N  
TER    2437      ASN A 307                                                      
ATOM   2438  N   ALA B   1     -25.566   5.900  48.149  1.00 57.74           N  
ATOM   2439  CA  ALA B   1     -24.720   4.982  48.964  1.00 57.59           C  
ATOM   2440  C   ALA B   1     -24.615   3.606  48.305  1.00 56.87           C  
ATOM   2441  O   ALA B   1     -23.591   2.930  48.420  1.00 57.27           O  
ATOM   2442  CB  ALA B   1     -25.302   4.849  50.372  1.00 58.02           C  
ATOM   2443  N   ARG B   2     -25.676   3.199  47.614  1.00 55.33           N  
ATOM   2444  CA  ARG B   2     -25.705   1.908  46.932  1.00 52.71           C  
ATOM   2445  C   ARG B   2     -26.636   1.992  45.722  1.00 48.61           C  
ATOM   2446  O   ARG B   2     -27.068   0.978  45.167  1.00 48.52           O  
ATOM   2447  CB  ARG B   2     -26.174   0.819  47.902  1.00 56.25           C  
ATOM   2448  CG  ARG B   2     -25.996  -0.599  47.388  1.00 60.54           C  
ATOM   2449  CD  ARG B   2     -25.904  -1.581  48.544  1.00 64.23           C  
ATOM   2450  NE  ARG B   2     -27.073  -1.532  49.414  1.00 68.15           N  
ATOM   2451  CZ  ARG B   2     -28.293  -1.908  49.044  1.00 70.40           C  
ATOM   2452  NH1 ARG B   2     -28.499  -2.368  47.815  1.00 71.61           N  
ATOM   2453  NH2 ARG B   2     -29.303  -1.829  49.902  1.00 71.40           N  
ATOM   2454  N   SER B   3     -26.931   3.224  45.327  1.00 42.80           N  
ATOM   2455  CA  SER B   3     -27.790   3.526  44.190  1.00 36.68           C  
ATOM   2456  C   SER B   3     -27.633   5.019  43.958  1.00 32.66           C  
ATOM   2457  O   SER B   3     -27.557   5.786  44.917  1.00 31.54           O  
ATOM   2458  CB  SER B   3     -29.250   3.204  44.516  1.00 36.53           C  
ATOM   2459  OG  SER B   3     -30.110   3.603  43.461  1.00 35.50           O  
ATOM   2460  N   THR B   4     -27.574   5.442  42.700  1.00 27.80           N  
ATOM   2461  CA  THR B   4     -27.418   6.862  42.424  1.00 23.48           C  
ATOM   2462  C   THR B   4     -28.634   7.634  42.923  1.00 22.81           C  
ATOM   2463  O   THR B   4     -28.609   8.863  43.000  1.00 21.16           O  
ATOM   2464  CB  THR B   4     -27.218   7.135  40.917  1.00 22.34           C  
ATOM   2465  OG1 THR B   4     -28.376   6.714  40.187  1.00 20.90           O  
ATOM   2466  CG2 THR B   4     -25.992   6.387  40.403  1.00 20.42           C  
ATOM   2467  N   ASN B   5     -29.694   6.907  43.269  1.00 20.85           N  
ATOM   2468  CA  ASN B   5     -30.908   7.538  43.774  1.00 20.83           C  
ATOM   2469  C   ASN B   5     -30.884   7.692  45.289  1.00 20.68           C  
ATOM   2470  O   ASN B   5     -31.753   8.346  45.861  1.00 20.80           O  
ATOM   2471  CB  ASN B   5     -32.149   6.744  43.357  1.00 22.10           C  
ATOM   2472  CG  ASN B   5     -32.381   6.777  41.858  1.00 23.27           C  
ATOM   2473  OD1 ASN B   5     -32.402   7.845  41.244  1.00 23.40           O  
ATOM   2474  ND2 ASN B   5     -32.559   5.604  41.261  1.00 25.70           N  
ATOM   2475  N   THR B   6     -29.894   7.085  45.938  1.00 19.23           N  
ATOM   2476  CA  THR B   6     -29.761   7.183  47.387  1.00 20.02           C  
ATOM   2477  C   THR B   6     -28.552   8.056  47.734  1.00 18.85           C  
ATOM   2478  O   THR B   6     -28.312   8.385  48.893  1.00 18.84           O  
ATOM   2479  CB  THR B   6     -29.597   5.787  48.029  1.00 21.42           C  
ATOM   2480  OG1 THR B   6     -30.778   5.011  47.784  1.00 24.44           O  
ATOM   2481  CG2 THR B   6     -29.402   5.905  49.535  1.00 24.79           C  
ATOM   2482  N   PHE B   7     -27.800   8.434  46.709  1.00 17.51           N  
ATOM   2483  CA  PHE B   7     -26.619   9.273  46.875  1.00 16.49           C  
ATOM   2484  C   PHE B   7     -27.038  10.682  47.305  1.00 15.55           C  
ATOM   2485  O   PHE B   7     -28.011  11.236  46.786  1.00 15.29           O  
ATOM   2486  CB  PHE B   7     -25.853   9.308  45.540  1.00 17.33           C  
ATOM   2487  CG  PHE B   7     -24.516   9.992  45.610  1.00 16.15           C  
ATOM   2488  CD1 PHE B   7     -24.410  11.369  45.435  1.00 16.70           C  
ATOM   2489  CD2 PHE B   7     -23.356   9.254  45.823  1.00 16.25           C  
ATOM   2490  CE1 PHE B   7     -23.164  11.999  45.468  1.00 15.61           C  
ATOM   2491  CE2 PHE B   7     -22.106   9.875  45.857  1.00 16.24           C  
ATOM   2492  CZ  PHE B   7     -22.012  11.245  45.678  1.00 16.36           C  
ATOM   2493  N   ASN B   8     -26.315  11.254  48.264  1.00 14.18           N  
ATOM   2494  CA  ASN B   8     -26.617  12.599  48.752  1.00 14.52           C  
ATOM   2495  C   ASN B   8     -25.881  13.655  47.924  1.00 14.60           C  
ATOM   2496  O   ASN B   8     -24.695  13.921  48.134  1.00 13.85           O  
ATOM   2497  CB  ASN B   8     -26.220  12.730  50.223  1.00 15.12           C  
ATOM   2498  CG  ASN B   8     -26.633  14.061  50.824  1.00 15.72           C  
ATOM   2499  OD1 ASN B   8     -27.206  14.911  50.148  1.00 15.58           O  
ATOM   2500  ND2 ASN B   8     -26.341  14.244  52.106  1.00 17.00           N  
ATOM   2501  N   TYR B   9     -26.600  14.259  46.987  1.00 14.17           N  
ATOM   2502  CA  TYR B   9     -26.028  15.278  46.113  1.00 14.66           C  
ATOM   2503  C   TYR B   9     -25.861  16.635  46.789  1.00 15.29           C  
ATOM   2504  O   TYR B   9     -25.187  17.518  46.256  1.00 15.74           O  
ATOM   2505  CB  TYR B   9     -26.910  15.432  44.873  1.00 14.15           C  
ATOM   2506  CG  TYR B   9     -26.966  14.184  44.025  1.00 13.98           C  
ATOM   2507  CD1 TYR B   9     -25.942  13.883  43.129  1.00 14.04           C  
ATOM   2508  CD2 TYR B   9     -28.015  13.275  44.158  1.00 14.00           C  
ATOM   2509  CE1 TYR B   9     -25.956  12.703  42.386  1.00 13.67           C  
ATOM   2510  CE2 TYR B   9     -28.039  12.092  43.422  1.00 13.09           C  
ATOM   2511  CZ  TYR B   9     -27.007  11.811  42.540  1.00 14.36           C  
ATOM   2512  OH  TYR B   9     -27.020  10.639  41.817  1.00 13.96           O  
ATOM   2513  N   ALA B  10     -26.466  16.797  47.959  1.00 15.18           N  
ATOM   2514  CA  ALA B  10     -26.404  18.063  48.683  1.00 14.99           C  
ATOM   2515  C   ALA B  10     -25.329  18.117  49.765  1.00 15.37           C  
ATOM   2516  O   ALA B  10     -25.460  18.850  50.751  1.00 16.45           O  
ATOM   2517  CB  ALA B  10     -27.771  18.379  49.283  1.00 15.77           C  
ATOM   2518  N   THR B  11     -24.267  17.345  49.586  1.00 14.37           N  
ATOM   2519  CA  THR B  11     -23.164  17.339  50.537  1.00 14.47           C  
ATOM   2520  C   THR B  11     -21.872  17.072  49.782  1.00 14.03           C  
ATOM   2521  O   THR B  11     -21.902  16.562  48.663  1.00 14.34           O  
ATOM   2522  CB  THR B  11     -23.342  16.262  51.628  1.00 15.55           C  
ATOM   2523  OG1 THR B  11     -22.357  16.462  52.651  1.00 19.88           O  
ATOM   2524  CG2 THR B  11     -23.170  14.868  51.051  1.00 15.28           C  
ATOM   2525  N   TYR B  12     -20.742  17.429  50.384  1.00 12.49           N  
ATOM   2526  CA  TYR B  12     -19.445  17.215  49.751  1.00 13.40           C  
ATOM   2527  C   TYR B  12     -18.940  15.808  50.043  1.00 14.59           C  
ATOM   2528  O   TYR B  12     -19.073  15.308  51.163  1.00 16.06           O  
ATOM   2529  CB  TYR B  12     -18.446  18.265  50.244  1.00 13.60           C  
ATOM   2530  CG  TYR B  12     -18.768  19.659  49.751  1.00 14.45           C  
ATOM   2531  CD1 TYR B  12     -18.688  19.972  48.392  1.00 12.99           C  
ATOM   2532  CD2 TYR B  12     -19.171  20.661  50.635  1.00 14.78           C  
ATOM   2533  CE1 TYR B  12     -19.000  21.244  47.926  1.00 14.55           C  
ATOM   2534  CE2 TYR B  12     -19.487  21.940  50.178  1.00 15.07           C  
ATOM   2535  CZ  TYR B  12     -19.397  22.223  48.823  1.00 16.40           C  
ATOM   2536  OH  TYR B  12     -19.694  23.485  48.363  1.00 16.15           O  
ATOM   2537  N   HIS B  13     -18.360  15.175  49.027  1.00 13.62           N  
ATOM   2538  CA  HIS B  13     -17.869  13.808  49.140  1.00 12.15           C  
ATOM   2539  C   HIS B  13     -16.365  13.632  49.007  1.00 11.80           C  
ATOM   2540  O   HIS B  13     -15.655  14.535  48.570  1.00 11.20           O  
ATOM   2541  CB  HIS B  13     -18.579  12.940  48.100  1.00 12.69           C  
ATOM   2542  CG  HIS B  13     -20.033  12.740  48.387  1.00 14.20           C  
ATOM   2543  ND1 HIS B  13     -20.482  11.891  49.374  1.00 14.25           N  
ATOM   2544  CD2 HIS B  13     -21.136  13.320  47.858  1.00 13.80           C  
ATOM   2545  CE1 HIS B  13     -21.800  11.957  49.443  1.00 14.59           C  
ATOM   2546  NE2 HIS B  13     -22.222  12.816  48.533  1.00 15.33           N  
ATOM   2547  N   THR B  14     -15.892  12.452  49.399  1.00 12.49           N  
ATOM   2548  CA  THR B  14     -14.472  12.107  49.324  1.00 12.05           C  
ATOM   2549  C   THR B  14     -14.204  11.519  47.939  1.00 11.72           C  
ATOM   2550  O   THR B  14     -15.137  11.279  47.169  1.00 10.78           O  
ATOM   2551  CB  THR B  14     -14.105  11.045  50.373  1.00 12.31           C  
ATOM   2552  OG1 THR B  14     -14.857   9.853  50.114  1.00 12.22           O  
ATOM   2553  CG2 THR B  14     -14.430  11.542  51.784  1.00  9.85           C  
ATOM   2554  N   LEU B  15     -12.935  11.281  47.629  1.00 12.37           N  
ATOM   2555  CA  LEU B  15     -12.570  10.720  46.330  1.00 12.86           C  
ATOM   2556  C   LEU B  15     -13.177   9.333  46.152  1.00 12.57           C  
ATOM   2557  O   LEU B  15     -13.718   9.023  45.090  1.00 10.95           O  
ATOM   2558  CB  LEU B  15     -11.042  10.643  46.191  1.00 12.67           C  
ATOM   2559  CG  LEU B  15     -10.384  10.260  44.854  1.00 13.62           C  
ATOM   2560  CD1 LEU B  15     -10.668   8.809  44.513  1.00 17.38           C  
ATOM   2561  CD2 LEU B  15     -10.880  11.179  43.749  1.00 15.37           C  
ATOM   2562  N   ASP B  16     -13.089   8.494  47.184  1.00 12.33           N  
ATOM   2563  CA  ASP B  16     -13.651   7.144  47.095  1.00 13.87           C  
ATOM   2564  C   ASP B  16     -15.145   7.149  46.779  1.00 13.22           C  
ATOM   2565  O   ASP B  16     -15.616   6.370  45.943  1.00 12.83           O  
ATOM   2566  CB  ASP B  16     -13.424   6.365  48.394  1.00 16.52           C  
ATOM   2567  CG  ASP B  16     -11.968   6.005  48.614  1.00 19.26           C  
ATOM   2568  OD1 ASP B  16     -11.268   5.724  47.619  1.00 19.93           O  
ATOM   2569  OD2 ASP B  16     -11.527   5.986  49.781  1.00 22.12           O  
ATOM   2570  N   GLU B  17     -15.889   8.023  47.452  1.00 12.12           N  
ATOM   2571  CA  GLU B  17     -17.330   8.109  47.251  1.00 13.45           C  
ATOM   2572  C   GLU B  17     -17.705   8.522  45.831  1.00 11.89           C  
ATOM   2573  O   GLU B  17     -18.688   8.026  45.270  1.00 12.46           O  
ATOM   2574  CB  GLU B  17     -17.938   9.083  48.263  1.00 14.69           C  
ATOM   2575  CG  GLU B  17     -17.654   8.696  49.705  1.00 16.02           C  
ATOM   2576  CD  GLU B  17     -18.288   9.637  50.706  1.00 19.18           C  
ATOM   2577  OE1 GLU B  17     -18.240  10.865  50.486  1.00 18.85           O  
ATOM   2578  OE2 GLU B  17     -18.821   9.148  51.723  1.00 22.26           O  
ATOM   2579  N   ILE B  18     -16.926   9.426  45.249  1.00 11.57           N  
ATOM   2580  CA  ILE B  18     -17.199   9.877  43.887  1.00 10.47           C  
ATOM   2581  C   ILE B  18     -16.839   8.778  42.888  1.00 10.92           C  
ATOM   2582  O   ILE B  18     -17.570   8.543  41.931  1.00 12.06           O  
ATOM   2583  CB  ILE B  18     -16.413  11.160  43.560  1.00 10.56           C  
ATOM   2584  CG1 ILE B  18     -16.904  12.299  44.460  1.00 10.95           C  
ATOM   2585  CG2 ILE B  18     -16.603  11.531  42.090  1.00 10.32           C  
ATOM   2586  CD1 ILE B  18     -16.149  13.592  44.285  1.00 11.54           C  
ATOM   2587  N   TYR B  19     -15.714   8.106  43.107  1.00 11.47           N  
ATOM   2588  CA  TYR B  19     -15.316   7.025  42.213  1.00 13.95           C  
ATOM   2589  C   TYR B  19     -16.324   5.884  42.301  1.00 13.84           C  
ATOM   2590  O   TYR B  19     -16.620   5.231  41.301  1.00 15.04           O  
ATOM   2591  CB  TYR B  19     -13.909   6.527  42.570  1.00 14.70           C  
ATOM   2592  CG  TYR B  19     -12.793   7.348  41.947  1.00 15.04           C  
ATOM   2593  CD1 TYR B  19     -13.023   8.653  41.508  1.00 14.98           C  
ATOM   2594  CD2 TYR B  19     -11.508   6.823  41.800  1.00 14.97           C  
ATOM   2595  CE1 TYR B  19     -12.002   9.416  40.937  1.00 15.57           C  
ATOM   2596  CE2 TYR B  19     -10.479   7.578  41.233  1.00 14.69           C  
ATOM   2597  CZ  TYR B  19     -10.733   8.871  40.804  1.00 14.62           C  
ATOM   2598  OH  TYR B  19      -9.724   9.625  40.244  1.00 13.26           O  
ATOM   2599  N   ASP B  20     -16.852   5.646  43.499  1.00 15.35           N  
ATOM   2600  CA  ASP B  20     -17.846   4.590  43.683  1.00 15.08           C  
ATOM   2601  C   ASP B  20     -19.113   4.983  42.930  1.00 14.55           C  
ATOM   2602  O   ASP B  20     -19.738   4.152  42.268  1.00 15.39           O  
ATOM   2603  CB  ASP B  20     -18.149   4.386  45.173  1.00 17.65           C  
ATOM   2604  CG  ASP B  20     -17.155   3.443  45.850  1.00 19.94           C  
ATOM   2605  OD1 ASP B  20     -16.302   2.865  45.146  1.00 21.33           O  
ATOM   2606  OD2 ASP B  20     -17.229   3.272  47.084  1.00 21.19           O  
ATOM   2607  N   PHE B  21     -19.471   6.260  43.027  1.00 13.03           N  
ATOM   2608  CA  PHE B  21     -20.643   6.804  42.345  1.00 12.97           C  
ATOM   2609  C   PHE B  21     -20.552   6.520  40.842  1.00 13.06           C  
ATOM   2610  O   PHE B  21     -21.520   6.087  40.219  1.00 13.62           O  
ATOM   2611  CB  PHE B  21     -20.716   8.318  42.580  1.00 11.89           C  
ATOM   2612  CG  PHE B  21     -21.670   9.033  41.661  1.00 12.90           C  
ATOM   2613  CD1 PHE B  21     -23.039   9.017  41.902  1.00 12.14           C  
ATOM   2614  CD2 PHE B  21     -21.195   9.706  40.535  1.00 11.14           C  
ATOM   2615  CE1 PHE B  21     -23.923   9.662  41.037  1.00 14.99           C  
ATOM   2616  CE2 PHE B  21     -22.073  10.354  39.662  1.00 12.07           C  
ATOM   2617  CZ  PHE B  21     -23.435  10.332  39.912  1.00 13.09           C  
ATOM   2618  N   MET B  22     -19.384   6.774  40.262  1.00 13.38           N  
ATOM   2619  CA  MET B  22     -19.182   6.538  38.836  1.00 13.05           C  
ATOM   2620  C   MET B  22     -19.526   5.099  38.456  1.00 12.32           C  
ATOM   2621  O   MET B  22     -20.126   4.858  37.411  1.00 12.22           O  
ATOM   2622  CB  MET B  22     -17.734   6.850  38.443  1.00 14.45           C  
ATOM   2623  CG  MET B  22     -17.398   8.336  38.433  1.00 16.14           C  
ATOM   2624  SD  MET B  22     -15.745   8.648  37.773  1.00 19.43           S  
ATOM   2625  CE  MET B  22     -15.049   9.690  39.043  1.00 19.65           C  
ATOM   2626  N   ASP B  23     -19.152   4.143  39.302  1.00 12.24           N  
ATOM   2627  CA  ASP B  23     -19.453   2.745  39.013  1.00 12.92           C  
ATOM   2628  C   ASP B  23     -20.945   2.444  39.100  1.00 12.48           C  
ATOM   2629  O   ASP B  23     -21.481   1.695  38.281  1.00 15.07           O  
ATOM   2630  CB  ASP B  23     -18.674   1.813  39.946  1.00 12.80           C  
ATOM   2631  CG  ASP B  23     -17.189   1.789  39.633  1.00 15.93           C  
ATOM   2632  OD1 ASP B  23     -16.826   1.944  38.451  1.00 14.45           O  
ATOM   2633  OD2 ASP B  23     -16.386   1.599  40.565  1.00 16.31           O  
ATOM   2634  N   LEU B  24     -21.620   3.028  40.085  1.00 13.45           N  
ATOM   2635  CA  LEU B  24     -23.053   2.812  40.239  1.00 13.85           C  
ATOM   2636  C   LEU B  24     -23.793   3.365  39.023  1.00 13.76           C  
ATOM   2637  O   LEU B  24     -24.688   2.711  38.483  1.00 13.48           O  
ATOM   2638  CB  LEU B  24     -23.572   3.496  41.510  1.00 15.87           C  
ATOM   2639  CG  LEU B  24     -23.020   3.018  42.857  1.00 18.61           C  
ATOM   2640  CD1 LEU B  24     -23.545   3.913  43.969  1.00 20.65           C  
ATOM   2641  CD2 LEU B  24     -23.421   1.573  43.102  1.00 20.88           C  
ATOM   2642  N   LEU B  25     -23.417   4.565  38.586  1.00 12.41           N  
ATOM   2643  CA  LEU B  25     -24.067   5.189  37.434  1.00 12.74           C  
ATOM   2644  C   LEU B  25     -23.931   4.320  36.187  1.00 14.15           C  
ATOM   2645  O   LEU B  25     -24.906   4.093  35.463  1.00 15.34           O  
ATOM   2646  CB  LEU B  25     -23.463   6.570  37.156  1.00 12.24           C  
ATOM   2647  CG  LEU B  25     -24.269   7.424  36.168  1.00 11.38           C  
ATOM   2648  CD1 LEU B  25     -25.551   7.881  36.844  1.00 12.37           C  
ATOM   2649  CD2 LEU B  25     -23.447   8.633  35.714  1.00  8.16           C  
ATOM   2650  N   VAL B  26     -22.718   3.834  35.940  1.00 15.14           N  
ATOM   2651  CA  VAL B  26     -22.439   2.986  34.784  1.00 15.87           C  
ATOM   2652  C   VAL B  26     -23.254   1.688  34.805  1.00 16.01           C  
ATOM   2653  O   VAL B  26     -23.764   1.249  33.772  1.00 16.90           O  
ATOM   2654  CB  VAL B  26     -20.931   2.643  34.710  1.00 16.08           C  
ATOM   2655  CG1 VAL B  26     -20.679   1.596  33.634  1.00 19.22           C  
ATOM   2656  CG2 VAL B  26     -20.135   3.898  34.392  1.00 15.58           C  
ATOM   2657  N   ALA B  27     -23.377   1.087  35.982  1.00 15.93           N  
ATOM   2658  CA  ALA B  27     -24.134  -0.151  36.138  1.00 16.88           C  
ATOM   2659  C   ALA B  27     -25.632   0.075  35.931  1.00 18.26           C  
ATOM   2660  O   ALA B  27     -26.344  -0.817  35.467  1.00 19.18           O  
ATOM   2661  CB  ALA B  27     -23.878  -0.744  37.525  1.00 17.26           C  
ATOM   2662  N   GLN B  28     -26.108   1.270  36.262  1.00 18.76           N  
ATOM   2663  CA  GLN B  28     -27.524   1.589  36.114  1.00 19.81           C  
ATOM   2664  C   GLN B  28     -27.909   2.048  34.711  1.00 20.59           C  
ATOM   2665  O   GLN B  28     -29.050   1.861  34.286  1.00 21.48           O  
ATOM   2666  CB  GLN B  28     -27.927   2.665  37.126  1.00 19.28           C  
ATOM   2667  CG  GLN B  28     -27.675   2.278  38.574  1.00 21.91           C  
ATOM   2668  CD  GLN B  28     -27.928   3.424  39.535  1.00 22.95           C  
ATOM   2669  OE1 GLN B  28     -27.694   3.309  40.741  1.00 23.18           O  
ATOM   2670  NE2 GLN B  28     -28.409   4.540  39.007  1.00 23.27           N  
ATOM   2671  N   HIS B  29     -26.959   2.633  33.986  1.00 20.19           N  
ATOM   2672  CA  HIS B  29     -27.222   3.135  32.638  1.00 22.37           C  
ATOM   2673  C   HIS B  29     -26.173   2.669  31.627  1.00 22.31           C  
ATOM   2674  O   HIS B  29     -25.541   3.483  30.951  1.00 21.44           O  
ATOM   2675  CB  HIS B  29     -27.275   4.664  32.683  1.00 22.96           C  
ATOM   2676  CG  HIS B  29     -28.243   5.201  33.692  1.00 24.41           C  
ATOM   2677  ND1 HIS B  29     -29.599   5.277  33.457  1.00 24.76           N  
ATOM   2678  CD2 HIS B  29     -28.055   5.644  34.958  1.00 24.17           C  
ATOM   2679  CE1 HIS B  29     -30.205   5.745  34.534  1.00 25.85           C  
ATOM   2680  NE2 HIS B  29     -29.291   5.975  35.459  1.00 26.45           N  
ATOM   2681  N   PRO B  30     -25.993   1.344  31.497  1.00 23.83           N  
ATOM   2682  CA  PRO B  30     -25.033   0.705  30.590  1.00 24.36           C  
ATOM   2683  C   PRO B  30     -25.085   1.153  29.131  1.00 24.92           C  
ATOM   2684  O   PRO B  30     -24.050   1.290  28.481  1.00 25.04           O  
ATOM   2685  CB  PRO B  30     -25.365  -0.779  30.730  1.00 25.22           C  
ATOM   2686  CG  PRO B  30     -25.854  -0.880  32.127  1.00 25.89           C  
ATOM   2687  CD  PRO B  30     -26.761   0.320  32.227  1.00 24.47           C  
ATOM   2688  N   GLU B  31     -26.289   1.377  28.620  1.00 25.36           N  
ATOM   2689  CA  GLU B  31     -26.459   1.772  27.226  1.00 26.91           C  
ATOM   2690  C   GLU B  31     -26.105   3.227  26.941  1.00 25.81           C  
ATOM   2691  O   GLU B  31     -26.041   3.634  25.779  1.00 25.82           O  
ATOM   2692  CB  GLU B  31     -27.909   1.538  26.788  1.00 29.74           C  
ATOM   2693  CG  GLU B  31     -28.457   0.154  27.090  1.00 34.93           C  
ATOM   2694  CD  GLU B  31     -27.709  -0.946  26.369  1.00 38.19           C  
ATOM   2695  OE1 GLU B  31     -27.561  -0.849  25.129  1.00 40.62           O  
ATOM   2696  OE2 GLU B  31     -27.276  -1.908  27.041  1.00 40.82           O  
ATOM   2697  N   LEU B  32     -25.867   4.008  27.986  1.00 23.33           N  
ATOM   2698  CA  LEU B  32     -25.589   5.424  27.795  1.00 22.02           C  
ATOM   2699  C   LEU B  32     -24.241   5.924  28.301  1.00 21.44           C  
ATOM   2700  O   LEU B  32     -23.637   6.812  27.700  1.00 21.07           O  
ATOM   2701  CB  LEU B  32     -26.706   6.237  28.454  1.00 21.66           C  
ATOM   2702  CG  LEU B  32     -26.671   7.756  28.317  1.00 22.58           C  
ATOM   2703  CD1 LEU B  32     -26.818   8.139  26.850  1.00 23.77           C  
ATOM   2704  CD2 LEU B  32     -27.792   8.366  29.145  1.00 22.24           C  
ATOM   2705  N   VAL B  33     -23.767   5.358  29.400  1.00 20.08           N  
ATOM   2706  CA  VAL B  33     -22.513   5.818  29.972  1.00 19.17           C  
ATOM   2707  C   VAL B  33     -21.495   4.707  30.213  1.00 18.22           C  
ATOM   2708  O   VAL B  33     -21.848   3.580  30.561  1.00 18.71           O  
ATOM   2709  CB  VAL B  33     -22.795   6.575  31.301  1.00 19.54           C  
ATOM   2710  CG1 VAL B  33     -23.455   5.642  32.297  1.00 21.76           C  
ATOM   2711  CG2 VAL B  33     -21.513   7.158  31.873  1.00 19.10           C  
ATOM   2712  N   SER B  34     -20.228   5.035  29.999  1.00 17.24           N  
ATOM   2713  CA  SER B  34     -19.139   4.096  30.223  1.00 16.90           C  
ATOM   2714  C   SER B  34     -18.028   4.851  30.944  1.00 16.66           C  
ATOM   2715  O   SER B  34     -17.953   6.079  30.862  1.00 16.10           O  
ATOM   2716  CB  SER B  34     -18.635   3.533  28.892  1.00 17.99           C  
ATOM   2717  OG  SER B  34     -18.336   4.571  27.982  1.00 20.21           O  
ATOM   2718  N   LYS B  35     -17.184   4.126  31.671  1.00 15.76           N  
ATOM   2719  CA  LYS B  35     -16.088   4.765  32.392  1.00 15.83           C  
ATOM   2720  C   LYS B  35     -14.753   4.455  31.732  1.00 16.01           C  
ATOM   2721  O   LYS B  35     -14.379   3.289  31.577  1.00 15.42           O  
ATOM   2722  CB  LYS B  35     -16.051   4.304  33.849  1.00 16.36           C  
ATOM   2723  CG  LYS B  35     -15.012   5.043  34.681  1.00 16.22           C  
ATOM   2724  CD  LYS B  35     -14.976   4.547  36.119  1.00 16.57           C  
ATOM   2725  CE  LYS B  35     -14.452   3.124  36.207  1.00 17.02           C  
ATOM   2726  NZ  LYS B  35     -14.272   2.701  37.621  1.00 16.42           N  
ATOM   2727  N   LEU B  36     -14.034   5.508  31.358  1.00 14.95           N  
ATOM   2728  CA  LEU B  36     -12.740   5.372  30.704  1.00 14.93           C  
ATOM   2729  C   LEU B  36     -11.596   5.856  31.592  1.00 14.80           C  
ATOM   2730  O   LEU B  36     -11.712   6.871  32.273  1.00 14.13           O  
ATOM   2731  CB  LEU B  36     -12.714   6.192  29.413  1.00 16.83           C  
ATOM   2732  CG  LEU B  36     -13.802   5.975  28.359  1.00 18.93           C  
ATOM   2733  CD1 LEU B  36     -13.549   6.914  27.183  1.00 19.56           C  
ATOM   2734  CD2 LEU B  36     -13.798   4.526  27.896  1.00 21.35           C  
ATOM   2735  N   GLN B  37     -10.496   5.119  31.600  1.00 13.81           N  
ATOM   2736  CA  GLN B  37      -9.335   5.549  32.366  1.00 13.65           C  
ATOM   2737  C   GLN B  37      -8.410   6.126  31.304  1.00 13.76           C  
ATOM   2738  O   GLN B  37      -8.014   5.421  30.373  1.00 14.90           O  
ATOM   2739  CB  GLN B  37      -8.665   4.375  33.078  1.00 13.60           C  
ATOM   2740  CG  GLN B  37      -7.433   4.790  33.876  1.00 13.36           C  
ATOM   2741  CD  GLN B  37      -6.872   3.673  34.741  1.00 15.17           C  
ATOM   2742  OE1 GLN B  37      -5.710   3.724  35.160  1.00 17.04           O  
ATOM   2743  NE2 GLN B  37      -7.695   2.665  35.026  1.00 11.51           N  
ATOM   2744  N   ILE B  38      -8.088   7.408  31.424  1.00 11.79           N  
ATOM   2745  CA  ILE B  38      -7.228   8.065  30.443  1.00 12.32           C  
ATOM   2746  C   ILE B  38      -5.785   8.241  30.930  1.00 13.25           C  
ATOM   2747  O   ILE B  38      -4.945   8.816  30.233  1.00 12.93           O  
ATOM   2748  CB  ILE B  38      -7.808   9.441  30.048  1.00 12.36           C  
ATOM   2749  CG1 ILE B  38      -7.816  10.381  31.257  1.00 12.42           C  
ATOM   2750  CG2 ILE B  38      -9.229   9.265  29.542  1.00 13.16           C  
ATOM   2751  CD1 ILE B  38      -8.204  11.824  30.921  1.00 13.92           C  
ATOM   2752  N   GLY B  39      -5.507   7.742  32.130  1.00 13.73           N  
ATOM   2753  CA  GLY B  39      -4.167   7.837  32.681  1.00 13.11           C  
ATOM   2754  C   GLY B  39      -4.158   7.617  34.182  1.00 13.16           C  
ATOM   2755  O   GLY B  39      -5.144   7.150  34.756  1.00 12.08           O  
ATOM   2756  N   ARG B  40      -3.029   7.927  34.810  1.00 13.08           N  
ATOM   2757  CA  ARG B  40      -2.880   7.802  36.253  1.00 13.17           C  
ATOM   2758  C   ARG B  40      -2.205   9.068  36.754  1.00 12.86           C  
ATOM   2759  O   ARG B  40      -1.368   9.652  36.063  1.00 11.56           O  
ATOM   2760  CB  ARG B  40      -2.027   6.586  36.626  1.00 15.74           C  
ATOM   2761  CG  ARG B  40      -2.652   5.238  36.285  1.00 18.10           C  
ATOM   2762  CD  ARG B  40      -1.891   4.124  36.979  1.00 22.96           C  
ATOM   2763  NE  ARG B  40      -0.456   4.287  36.784  1.00 25.67           N  
ATOM   2764  CZ  ARG B  40       0.459   4.057  37.721  1.00 27.18           C  
ATOM   2765  NH1 ARG B  40       0.095   3.653  38.931  1.00 28.35           N  
ATOM   2766  NH2 ARG B  40       1.740   4.237  37.443  1.00 29.84           N  
ATOM   2767  N   SER B  41      -2.577   9.490  37.956  1.00 10.47           N  
ATOM   2768  CA  SER B  41      -2.015  10.696  38.550  1.00  9.84           C  
ATOM   2769  C   SER B  41      -0.579  10.458  39.005  1.00 10.00           C  
ATOM   2770  O   SER B  41      -0.084   9.327  38.987  1.00  9.76           O  
ATOM   2771  CB  SER B  41      -2.854  11.108  39.752  1.00  8.62           C  
ATOM   2772  OG  SER B  41      -2.705  10.153  40.789  1.00  8.66           O  
ATOM   2773  N   TYR B  42       0.084  11.527  39.437  1.00  9.15           N  
ATOM   2774  CA  TYR B  42       1.459  11.412  39.901  1.00 10.73           C  
ATOM   2775  C   TYR B  42       1.580  10.339  40.982  1.00 10.26           C  
ATOM   2776  O   TYR B  42       2.538   9.566  40.989  1.00 10.31           O  
ATOM   2777  CB  TYR B  42       1.955  12.748  40.460  1.00 11.62           C  
ATOM   2778  CG  TYR B  42       3.388  12.690  40.947  1.00 15.28           C  
ATOM   2779  CD1 TYR B  42       4.455  12.739  40.049  1.00 17.59           C  
ATOM   2780  CD2 TYR B  42       3.676  12.549  42.304  1.00 15.76           C  
ATOM   2781  CE1 TYR B  42       5.778  12.649  40.494  1.00 19.30           C  
ATOM   2782  CE2 TYR B  42       4.988  12.455  42.757  1.00 18.41           C  
ATOM   2783  CZ  TYR B  42       6.032  12.505  41.848  1.00 19.87           C  
ATOM   2784  OH  TYR B  42       7.330  12.417  42.300  1.00 22.15           O  
ATOM   2785  N   GLU B  43       0.609  10.286  41.887  1.00  9.94           N  
ATOM   2786  CA  GLU B  43       0.642   9.306  42.970  1.00  9.68           C  
ATOM   2787  C   GLU B  43      -0.040   7.984  42.624  1.00 10.21           C  
ATOM   2788  O   GLU B  43      -0.437   7.220  43.511  1.00  9.78           O  
ATOM   2789  CB  GLU B  43       0.037   9.905  44.239  1.00  8.36           C  
ATOM   2790  CG  GLU B  43       0.738  11.197  44.675  1.00 13.07           C  
ATOM   2791  CD  GLU B  43       0.269  11.708  46.025  1.00 14.83           C  
ATOM   2792  OE1 GLU B  43      -0.955  11.706  46.284  1.00 16.58           O  
ATOM   2793  OE2 GLU B  43       1.129  12.127  46.825  1.00 16.31           O  
ATOM   2794  N   GLY B  44      -0.182   7.731  41.328  1.00  9.78           N  
ATOM   2795  CA  GLY B  44      -0.764   6.482  40.862  1.00 10.32           C  
ATOM   2796  C   GLY B  44      -2.266   6.279  40.865  1.00 10.17           C  
ATOM   2797  O   GLY B  44      -2.720   5.182  40.542  1.00  9.17           O  
ATOM   2798  N   ARG B  45      -3.046   7.297  41.217  1.00  9.93           N  
ATOM   2799  CA  ARG B  45      -4.495   7.137  41.223  1.00  8.76           C  
ATOM   2800  C   ARG B  45      -5.042   7.168  39.805  1.00  9.07           C  
ATOM   2801  O   ARG B  45      -4.567   7.926  38.959  1.00  8.20           O  
ATOM   2802  CB  ARG B  45      -5.160   8.240  42.046  1.00  9.80           C  
ATOM   2803  CG  ARG B  45      -4.749   8.249  43.507  1.00 10.43           C  
ATOM   2804  CD  ARG B  45      -5.565   9.254  44.291  1.00 11.02           C  
ATOM   2805  NE  ARG B  45      -5.254   9.216  45.713  1.00 11.22           N  
ATOM   2806  CZ  ARG B  45      -4.156   9.728  46.259  1.00 11.65           C  
ATOM   2807  NH1 ARG B  45      -3.256  10.342  45.500  1.00 12.21           N  
ATOM   2808  NH2 ARG B  45      -3.966   9.635  47.568  1.00 11.97           N  
ATOM   2809  N   PRO B  46      -6.035   6.319  39.514  1.00  9.65           N  
ATOM   2810  CA  PRO B  46      -6.584   6.332  38.160  1.00 10.47           C  
ATOM   2811  C   PRO B  46      -7.313   7.639  37.879  1.00 10.67           C  
ATOM   2812  O   PRO B  46      -7.913   8.232  38.774  1.00 11.64           O  
ATOM   2813  CB  PRO B  46      -7.524   5.122  38.156  1.00 10.31           C  
ATOM   2814  CG  PRO B  46      -7.960   5.020  39.575  1.00 11.41           C  
ATOM   2815  CD  PRO B  46      -6.664   5.263  40.327  1.00 10.30           C  
ATOM   2816  N   ILE B  47      -7.226   8.098  36.636  1.00 10.73           N  
ATOM   2817  CA  ILE B  47      -7.906   9.316  36.206  1.00  9.68           C  
ATOM   2818  C   ILE B  47      -9.061   8.828  35.327  1.00  9.50           C  
ATOM   2819  O   ILE B  47      -8.834   8.228  34.276  1.00  8.80           O  
ATOM   2820  CB  ILE B  47      -6.952  10.216  35.387  1.00  9.35           C  
ATOM   2821  CG1 ILE B  47      -5.799  10.685  36.278  1.00  9.12           C  
ATOM   2822  CG2 ILE B  47      -7.699  11.421  34.837  1.00 10.55           C  
ATOM   2823  CD1 ILE B  47      -4.715  11.430  35.528  1.00 11.32           C  
ATOM   2824  N   TYR B  48     -10.294   9.068  35.763  1.00  8.77           N  
ATOM   2825  CA  TYR B  48     -11.456   8.607  35.012  1.00 10.45           C  
ATOM   2826  C   TYR B  48     -12.254   9.691  34.303  1.00 10.14           C  
ATOM   2827  O   TYR B  48     -12.379  10.814  34.783  1.00  8.49           O  
ATOM   2828  CB  TYR B  48     -12.428   7.854  35.925  1.00 12.26           C  
ATOM   2829  CG  TYR B  48     -11.892   6.590  36.552  1.00 14.11           C  
ATOM   2830  CD1 TYR B  48     -11.401   5.548  35.767  1.00 12.88           C  
ATOM   2831  CD2 TYR B  48     -11.926   6.414  37.933  1.00 13.53           C  
ATOM   2832  CE1 TYR B  48     -10.962   4.359  36.347  1.00 11.97           C  
ATOM   2833  CE2 TYR B  48     -11.491   5.234  38.521  1.00 13.32           C  
ATOM   2834  CZ  TYR B  48     -11.012   4.212  37.726  1.00 12.78           C  
ATOM   2835  OH  TYR B  48     -10.582   3.047  38.315  1.00 12.42           O  
ATOM   2836  N   VAL B  49     -12.812   9.315  33.159  1.00  9.65           N  
ATOM   2837  CA  VAL B  49     -13.653  10.199  32.369  1.00 11.31           C  
ATOM   2838  C   VAL B  49     -14.934   9.423  32.075  1.00 11.10           C  
ATOM   2839  O   VAL B  49     -14.884   8.233  31.756  1.00 11.55           O  
ATOM   2840  CB  VAL B  49     -12.982  10.584  31.034  1.00 13.81           C  
ATOM   2841  CG1 VAL B  49     -13.949  11.390  30.172  1.00 14.63           C  
ATOM   2842  CG2 VAL B  49     -11.721  11.382  31.302  1.00 13.28           C  
ATOM   2843  N   LEU B  50     -16.082  10.080  32.220  1.00  9.97           N  
ATOM   2844  CA  LEU B  50     -17.356   9.436  31.932  1.00 10.40           C  
ATOM   2845  C   LEU B  50     -17.740   9.808  30.508  1.00 10.98           C  
ATOM   2846  O   LEU B  50     -17.716  10.984  30.131  1.00 10.67           O  
ATOM   2847  CB  LEU B  50     -18.445   9.908  32.902  1.00  8.83           C  
ATOM   2848  CG  LEU B  50     -18.329   9.488  34.374  1.00 10.95           C  
ATOM   2849  CD1 LEU B  50     -19.552  10.002  35.128  1.00 11.82           C  
ATOM   2850  CD2 LEU B  50     -18.238   7.974  34.490  1.00 10.22           C  
ATOM   2851  N   LYS B  51     -18.079   8.804  29.712  1.00 11.22           N  
ATOM   2852  CA  LYS B  51     -18.463   9.038  28.330  1.00 12.87           C  
ATOM   2853  C   LYS B  51     -19.944   8.767  28.154  1.00 13.64           C  
ATOM   2854  O   LYS B  51     -20.412   7.651  28.381  1.00 15.23           O  
ATOM   2855  CB  LYS B  51     -17.660   8.124  27.403  1.00 14.01           C  
ATOM   2856  CG  LYS B  51     -18.057   8.179  25.934  1.00 17.12           C  
ATOM   2857  CD  LYS B  51     -17.231   7.171  25.140  1.00 18.62           C  
ATOM   2858  CE  LYS B  51     -17.570   7.173  23.660  1.00 21.72           C  
ATOM   2859  NZ  LYS B  51     -18.949   6.697  23.410  1.00 26.00           N  
ATOM   2860  N   PHE B  52     -20.680   9.801  27.766  1.00 13.78           N  
ATOM   2861  CA  PHE B  52     -22.107   9.673  27.527  1.00 12.30           C  
ATOM   2862  C   PHE B  52     -22.263   9.640  26.015  1.00 13.67           C  
ATOM   2863  O   PHE B  52     -21.828  10.559  25.313  1.00 12.16           O  
ATOM   2864  CB  PHE B  52     -22.865  10.860  28.125  1.00 10.31           C  
ATOM   2865  CG  PHE B  52     -22.764  10.946  29.621  1.00 11.23           C  
ATOM   2866  CD1 PHE B  52     -21.607  11.426  30.228  1.00 11.47           C  
ATOM   2867  CD2 PHE B  52     -23.809  10.506  30.426  1.00 11.16           C  
ATOM   2868  CE1 PHE B  52     -21.492  11.464  31.622  1.00 11.49           C  
ATOM   2869  CE2 PHE B  52     -23.706  10.539  31.820  1.00 11.78           C  
ATOM   2870  CZ  PHE B  52     -22.544  11.019  32.417  1.00  8.79           C  
ATOM   2871  N   SER B  53     -22.856   8.565  25.509  1.00 14.81           N  
ATOM   2872  CA  SER B  53     -23.040   8.424  24.073  1.00 16.41           C  
ATOM   2873  C   SER B  53     -24.248   7.560  23.757  1.00 17.15           C  
ATOM   2874  O   SER B  53     -24.606   6.665  24.524  1.00 17.90           O  
ATOM   2875  CB  SER B  53     -21.790   7.805  23.444  1.00 16.23           C  
ATOM   2876  OG  SER B  53     -21.952   7.638  22.045  1.00 16.22           O  
ATOM   2877  N   THR B  54     -24.877   7.835  22.622  1.00 19.30           N  
ATOM   2878  CA  THR B  54     -26.040   7.067  22.214  1.00 22.66           C  
ATOM   2879  C   THR B  54     -25.681   6.237  20.985  1.00 25.24           C  
ATOM   2880  O   THR B  54     -26.556   5.701  20.303  1.00 26.07           O  
ATOM   2881  CB  THR B  54     -27.235   7.994  21.899  1.00 21.81           C  
ATOM   2882  OG1 THR B  54     -28.418   7.207  21.709  1.00 26.36           O  
ATOM   2883  CG2 THR B  54     -26.971   8.795  20.651  1.00 20.31           C  
ATOM   2884  N   GLY B  55     -24.384   6.134  20.712  1.00 27.78           N  
ATOM   2885  CA  GLY B  55     -23.924   5.357  19.576  1.00 30.62           C  
ATOM   2886  C   GLY B  55     -23.053   6.140  18.614  1.00 32.96           C  
ATOM   2887  O   GLY B  55     -22.409   7.118  18.995  1.00 32.72           O  
ATOM   2888  N   GLY B  56     -23.029   5.700  17.360  1.00 34.95           N  
ATOM   2889  CA  GLY B  56     -22.238   6.375  16.348  1.00 36.91           C  
ATOM   2890  C   GLY B  56     -20.799   5.904  16.282  1.00 38.34           C  
ATOM   2891  O   GLY B  56     -20.376   5.048  17.059  1.00 38.39           O  
ATOM   2892  N   SER B  57     -20.046   6.472  15.345  1.00 40.07           N  
ATOM   2893  CA  SER B  57     -18.642   6.124  15.169  1.00 41.33           C  
ATOM   2894  C   SER B  57     -17.768   7.130  15.911  1.00 41.32           C  
ATOM   2895  O   SER B  57     -17.482   6.964  17.097  1.00 42.27           O  
ATOM   2896  CB  SER B  57     -18.281   6.128  13.680  1.00 42.59           C  
ATOM   2897  OG  SER B  57     -19.098   5.224  12.954  1.00 44.40           O  
ATOM   2898  N   ASN B  58     -17.349   8.173  15.203  1.00 40.48           N  
ATOM   2899  CA  ASN B  58     -16.515   9.220  15.789  1.00 39.71           C  
ATOM   2900  C   ASN B  58     -17.309  10.521  15.818  1.00 37.08           C  
ATOM   2901  O   ASN B  58     -16.899  11.519  15.223  1.00 37.47           O  
ATOM   2902  CB  ASN B  58     -15.246   9.429  14.954  1.00 42.74           C  
ATOM   2903  CG  ASN B  58     -14.369   8.189  14.887  1.00 45.59           C  
ATOM   2904  OD1 ASN B  58     -13.410   8.136  14.110  1.00 47.57           O  
ATOM   2905  ND2 ASN B  58     -14.686   7.189  15.705  1.00 46.76           N  
ATOM   2906  N   ARG B  59     -18.450  10.510  16.500  1.00 32.73           N  
ATOM   2907  CA  ARG B  59     -19.279  11.704  16.584  1.00 28.48           C  
ATOM   2908  C   ARG B  59     -18.524  12.865  17.211  1.00 25.26           C  
ATOM   2909  O   ARG B  59     -17.611  12.664  18.019  1.00 23.77           O  
ATOM   2910  CB  ARG B  59     -20.533  11.434  17.415  1.00 29.13           C  
ATOM   2911  CG  ARG B  59     -21.529  10.512  16.759  1.00 29.97           C  
ATOM   2912  CD  ARG B  59     -22.714  10.273  17.664  1.00 29.76           C  
ATOM   2913  NE  ARG B  59     -23.667   9.342  17.066  1.00 31.32           N  
ATOM   2914  CZ  ARG B  59     -24.877   9.104  17.556  1.00 31.27           C  
ATOM   2915  NH1 ARG B  59     -25.282   9.738  18.644  1.00 30.67           N  
ATOM   2916  NH2 ARG B  59     -25.685   8.241  16.955  1.00 31.95           N  
ATOM   2917  N   PRO B  60     -18.894  14.101  16.837  1.00 22.18           N  
ATOM   2918  CA  PRO B  60     -18.242  15.291  17.388  1.00 19.96           C  
ATOM   2919  C   PRO B  60     -18.500  15.230  18.884  1.00 17.85           C  
ATOM   2920  O   PRO B  60     -19.538  14.726  19.312  1.00 17.32           O  
ATOM   2921  CB  PRO B  60     -18.988  16.433  16.710  1.00 20.57           C  
ATOM   2922  CG  PRO B  60     -20.361  15.861  16.525  1.00 23.14           C  
ATOM   2923  CD  PRO B  60     -20.053  14.477  16.011  1.00 21.62           C  
ATOM   2924  N   ALA B  61     -17.571  15.731  19.683  1.00 14.90           N  
ATOM   2925  CA  ALA B  61     -17.757  15.646  21.121  1.00 13.04           C  
ATOM   2926  C   ALA B  61     -17.619  16.945  21.880  1.00 12.23           C  
ATOM   2927  O   ALA B  61     -17.121  17.947  21.365  1.00 11.48           O  
ATOM   2928  CB  ALA B  61     -16.798  14.623  21.690  1.00 11.59           C  
ATOM   2929  N   ILE B  62     -18.081  16.900  23.123  1.00 11.08           N  
ATOM   2930  CA  ILE B  62     -18.014  18.029  24.031  1.00 11.74           C  
ATOM   2931  C   ILE B  62     -17.206  17.568  25.230  1.00 11.44           C  
ATOM   2932  O   ILE B  62     -17.500  16.523  25.812  1.00 10.70           O  
ATOM   2933  CB  ILE B  62     -19.405  18.439  24.543  1.00 12.60           C  
ATOM   2934  CG1 ILE B  62     -20.300  18.807  23.363  1.00 13.61           C  
ATOM   2935  CG2 ILE B  62     -19.277  19.602  25.530  1.00 11.94           C  
ATOM   2936  CD1 ILE B  62     -19.717  19.871  22.470  1.00 18.85           C  
ATOM   2937  N   TRP B  63     -16.184  18.338  25.589  1.00  9.51           N  
ATOM   2938  CA  TRP B  63     -15.363  17.998  26.744  1.00  8.53           C  
ATOM   2939  C   TRP B  63     -15.703  18.915  27.908  1.00  8.08           C  
ATOM   2940  O   TRP B  63     -15.877  20.117  27.729  1.00  5.27           O  
ATOM   2941  CB  TRP B  63     -13.874  18.137  26.406  1.00  9.13           C  
ATOM   2942  CG  TRP B  63     -12.977  18.032  27.606  1.00  9.59           C  
ATOM   2943  CD1 TRP B  63     -12.586  19.046  28.436  1.00  9.72           C  
ATOM   2944  CD2 TRP B  63     -12.395  16.837  28.133  1.00  9.51           C  
ATOM   2945  NE1 TRP B  63     -11.797  18.554  29.449  1.00  9.01           N  
ATOM   2946  CE2 TRP B  63     -11.662  17.201  29.288  1.00 10.18           C  
ATOM   2947  CE3 TRP B  63     -12.421  15.491  27.743  1.00 10.05           C  
ATOM   2948  CZ2 TRP B  63     -10.960  16.265  30.056  1.00 10.57           C  
ATOM   2949  CZ3 TRP B  63     -11.725  14.563  28.505  1.00 10.43           C  
ATOM   2950  CH2 TRP B  63     -11.003  14.956  29.651  1.00  9.35           C  
ATOM   2951  N   ILE B  64     -15.807  18.334  29.099  1.00  7.48           N  
ATOM   2952  CA  ILE B  64     -16.084  19.107  30.296  1.00  9.04           C  
ATOM   2953  C   ILE B  64     -15.229  18.556  31.422  1.00  8.00           C  
ATOM   2954  O   ILE B  64     -15.322  17.372  31.741  1.00  8.91           O  
ATOM   2955  CB  ILE B  64     -17.554  18.986  30.747  1.00  9.09           C  
ATOM   2956  CG1 ILE B  64     -18.495  19.445  29.640  1.00  9.17           C  
ATOM   2957  CG2 ILE B  64     -17.774  19.829  31.999  1.00  8.03           C  
ATOM   2958  CD1 ILE B  64     -19.954  19.321  30.019  1.00  9.88           C  
ATOM   2959  N   ASP B  65     -14.385  19.397  32.013  1.00  9.20           N  
ATOM   2960  CA  ASP B  65     -13.576  18.949  33.137  1.00  7.71           C  
ATOM   2961  C   ASP B  65     -13.842  19.848  34.330  1.00  7.71           C  
ATOM   2962  O   ASP B  65     -14.181  21.024  34.177  1.00  7.08           O  
ATOM   2963  CB  ASP B  65     -12.071  18.907  32.797  1.00  9.97           C  
ATOM   2964  CG  ASP B  65     -11.466  20.280  32.537  1.00 11.61           C  
ATOM   2965  OD1 ASP B  65     -11.383  21.106  33.469  1.00 13.91           O  
ATOM   2966  OD2 ASP B  65     -11.049  20.525  31.386  1.00 13.32           O  
ATOM   2967  N   LEU B  66     -13.724  19.269  35.518  1.00  5.72           N  
ATOM   2968  CA  LEU B  66     -13.958  19.981  36.759  1.00  5.62           C  
ATOM   2969  C   LEU B  66     -12.893  19.575  37.772  1.00  6.39           C  
ATOM   2970  O   LEU B  66     -12.274  18.514  37.650  1.00  5.07           O  
ATOM   2971  CB  LEU B  66     -15.355  19.635  37.294  1.00  5.97           C  
ATOM   2972  CG  LEU B  66     -16.499  19.821  36.277  1.00  6.95           C  
ATOM   2973  CD1 LEU B  66     -16.838  18.489  35.606  1.00  8.46           C  
ATOM   2974  CD2 LEU B  66     -17.717  20.370  36.973  1.00  7.60           C  
ATOM   2975  N   GLY B  67     -12.663  20.436  38.755  1.00  6.17           N  
ATOM   2976  CA  GLY B  67     -11.691  20.138  39.792  1.00  7.26           C  
ATOM   2977  C   GLY B  67     -10.223  20.084  39.407  1.00  8.13           C  
ATOM   2978  O   GLY B  67      -9.464  19.359  40.040  1.00  9.16           O  
ATOM   2979  N   ILE B  68      -9.801  20.825  38.385  1.00  7.60           N  
ATOM   2980  CA  ILE B  68      -8.385  20.801  38.031  1.00  7.55           C  
ATOM   2981  C   ILE B  68      -7.646  21.427  39.219  1.00  7.05           C  
ATOM   2982  O   ILE B  68      -6.493  21.103  39.491  1.00  7.38           O  
ATOM   2983  CB  ILE B  68      -8.093  21.562  36.705  1.00  7.67           C  
ATOM   2984  CG1 ILE B  68      -6.664  21.249  36.246  1.00  9.92           C  
ATOM   2985  CG2 ILE B  68      -8.278  23.058  36.886  1.00  8.62           C  
ATOM   2986  CD1 ILE B  68      -6.355  21.686  34.832  1.00 10.31           C  
ATOM   2987  N   HIS B  69      -8.339  22.310  39.938  1.00  5.72           N  
ATOM   2988  CA  HIS B  69      -7.803  22.943  41.147  1.00  6.26           C  
ATOM   2989  C   HIS B  69      -8.581  22.297  42.292  1.00  6.49           C  
ATOM   2990  O   HIS B  69      -9.756  22.590  42.501  1.00  6.49           O  
ATOM   2991  CB  HIS B  69      -8.040  24.449  41.126  1.00  5.26           C  
ATOM   2992  CG  HIS B  69      -7.121  25.184  40.203  1.00  7.48           C  
ATOM   2993  ND1 HIS B  69      -7.506  26.309  39.511  1.00  6.79           N  
ATOM   2994  CD2 HIS B  69      -5.831  24.955  39.862  1.00  6.09           C  
ATOM   2995  CE1 HIS B  69      -6.495  26.743  38.780  1.00  6.08           C  
ATOM   2996  NE2 HIS B  69      -5.466  25.939  38.976  1.00  8.14           N  
ATOM   2997  N   SER B  70      -7.906  21.421  43.029  1.00  7.14           N  
ATOM   2998  CA  SER B  70      -8.520  20.657  44.107  1.00  6.95           C  
ATOM   2999  C   SER B  70      -9.406  21.349  45.141  1.00  7.05           C  
ATOM   3000  O   SER B  70     -10.442  20.802  45.514  1.00  7.70           O  
ATOM   3001  CB  SER B  70      -7.436  19.833  44.819  1.00  8.78           C  
ATOM   3002  OG  SER B  70      -6.255  20.591  45.047  1.00  9.67           O  
ATOM   3003  N   ARG B  71      -9.025  22.540  45.595  1.00  7.50           N  
ATOM   3004  CA  ARG B  71      -9.796  23.251  46.623  1.00  7.81           C  
ATOM   3005  C   ARG B  71     -11.146  23.829  46.190  1.00  7.08           C  
ATOM   3006  O   ARG B  71     -11.935  24.264  47.023  1.00  7.51           O  
ATOM   3007  CB  ARG B  71      -8.953  24.375  47.218  1.00  8.09           C  
ATOM   3008  CG  ARG B  71      -8.662  25.515  46.250  1.00 10.13           C  
ATOM   3009  CD  ARG B  71      -7.746  26.530  46.907  1.00 10.55           C  
ATOM   3010  NE  ARG B  71      -7.433  27.661  46.037  1.00 12.13           N  
ATOM   3011  CZ  ARG B  71      -6.435  28.506  46.270  1.00 11.17           C  
ATOM   3012  NH1 ARG B  71      -5.658  28.322  47.329  1.00 13.32           N  
ATOM   3013  NH2 ARG B  71      -6.201  29.521  45.445  1.00 10.86           N  
ATOM   3014  N   GLU B  72     -11.410  23.839  44.893  1.00  6.33           N  
ATOM   3015  CA  GLU B  72     -12.668  24.370  44.383  1.00  5.98           C  
ATOM   3016  C   GLU B  72     -13.710  23.256  44.406  1.00  6.75           C  
ATOM   3017  O   GLU B  72     -14.198  22.807  43.369  1.00  7.32           O  
ATOM   3018  CB  GLU B  72     -12.429  24.914  42.972  1.00  5.31           C  
ATOM   3019  CG  GLU B  72     -11.393  26.027  43.005  1.00  5.18           C  
ATOM   3020  CD  GLU B  72     -10.848  26.404  41.649  1.00  5.59           C  
ATOM   3021  OE1 GLU B  72     -11.370  25.924  40.624  1.00  6.48           O  
ATOM   3022  OE2 GLU B  72      -9.889  27.195  41.625  1.00  5.44           O  
ATOM   3023  N   TRP B  73     -14.047  22.828  45.623  1.00  6.73           N  
ATOM   3024  CA  TRP B  73     -14.998  21.747  45.859  1.00  6.63           C  
ATOM   3025  C   TRP B  73     -16.360  21.844  45.178  1.00  5.69           C  
ATOM   3026  O   TRP B  73     -16.961  20.820  44.850  1.00  6.37           O  
ATOM   3027  CB  TRP B  73     -15.187  21.565  47.374  1.00  6.78           C  
ATOM   3028  CG  TRP B  73     -14.056  20.817  48.024  1.00  7.90           C  
ATOM   3029  CD1 TRP B  73     -12.807  20.607  47.511  1.00  8.57           C  
ATOM   3030  CD2 TRP B  73     -14.069  20.197  49.313  1.00  8.78           C  
ATOM   3031  NE1 TRP B  73     -12.040  19.897  48.400  1.00  8.33           N  
ATOM   3032  CE2 TRP B  73     -12.789  19.630  49.516  1.00  9.88           C  
ATOM   3033  CE3 TRP B  73     -15.036  20.063  50.317  1.00  9.76           C  
ATOM   3034  CZ2 TRP B  73     -12.451  18.939  50.685  1.00  8.71           C  
ATOM   3035  CZ3 TRP B  73     -14.699  19.372  51.482  1.00  9.63           C  
ATOM   3036  CH2 TRP B  73     -13.416  18.820  51.652  1.00  9.33           C  
ATOM   3037  N   ILE B  74     -16.858  23.060  44.960  1.00  6.26           N  
ATOM   3038  CA  ILE B  74     -18.164  23.200  44.325  1.00  5.53           C  
ATOM   3039  C   ILE B  74     -18.164  22.618  42.911  1.00  6.30           C  
ATOM   3040  O   ILE B  74     -19.217  22.222  42.405  1.00  6.85           O  
ATOM   3041  CB  ILE B  74     -18.633  24.687  44.283  1.00  6.23           C  
ATOM   3042  CG1 ILE B  74     -20.074  24.765  43.766  1.00  6.65           C  
ATOM   3043  CG2 ILE B  74     -17.721  25.513  43.383  1.00  5.41           C  
ATOM   3044  CD1 ILE B  74     -21.096  24.078  44.665  1.00  7.92           C  
ATOM   3045  N   THR B  75     -16.991  22.542  42.283  1.00  7.28           N  
ATOM   3046  CA  THR B  75     -16.907  22.001  40.922  1.00  6.15           C  
ATOM   3047  C   THR B  75     -17.091  20.481  40.885  1.00  6.57           C  
ATOM   3048  O   THR B  75     -17.883  19.972  40.092  1.00  5.08           O  
ATOM   3049  CB  THR B  75     -15.563  22.379  40.229  1.00  8.36           C  
ATOM   3050  OG1 THR B  75     -14.468  21.727  40.882  1.00  7.86           O  
ATOM   3051  CG2 THR B  75     -15.349  23.888  40.280  1.00  8.31           C  
ATOM   3052  N   GLN B  76     -16.378  19.748  41.737  1.00  6.47           N  
ATOM   3053  CA  GLN B  76     -16.544  18.296  41.741  1.00  7.06           C  
ATOM   3054  C   GLN B  76     -17.989  17.943  42.100  1.00  7.01           C  
ATOM   3055  O   GLN B  76     -18.569  17.026  41.521  1.00  7.10           O  
ATOM   3056  CB  GLN B  76     -15.585  17.627  42.735  1.00  6.38           C  
ATOM   3057  CG  GLN B  76     -14.112  17.822  42.399  1.00  5.95           C  
ATOM   3058  CD  GLN B  76     -13.509  19.025  43.093  1.00  6.69           C  
ATOM   3059  OE1 GLN B  76     -14.229  19.889  43.594  1.00  8.78           O  
ATOM   3060  NE2 GLN B  76     -12.182  19.088  43.127  1.00  7.13           N  
ATOM   3061  N   ALA B  77     -18.562  18.685  43.049  1.00  7.55           N  
ATOM   3062  CA  ALA B  77     -19.937  18.465  43.496  1.00  7.56           C  
ATOM   3063  C   ALA B  77     -20.916  18.711  42.347  1.00  9.04           C  
ATOM   3064  O   ALA B  77     -21.902  17.984  42.183  1.00  7.45           O  
ATOM   3065  CB  ALA B  77     -20.258  19.390  44.668  1.00  7.96           C  
ATOM   3066  N   THR B  78     -20.635  19.740  41.554  1.00  7.88           N  
ATOM   3067  CA  THR B  78     -21.465  20.070  40.401  1.00  9.53           C  
ATOM   3068  C   THR B  78     -21.279  18.994  39.331  1.00  7.81           C  
ATOM   3069  O   THR B  78     -22.227  18.638  38.629  1.00  8.43           O  
ATOM   3070  CB  THR B  78     -21.079  21.453  39.819  1.00  9.75           C  
ATOM   3071  OG1 THR B  78     -21.396  22.471  40.778  1.00 10.26           O  
ATOM   3072  CG2 THR B  78     -21.847  21.738  38.524  1.00 10.27           C  
ATOM   3073  N   GLY B  79     -20.056  18.474  39.221  1.00  9.30           N  
ATOM   3074  CA  GLY B  79     -19.763  17.436  38.243  1.00  9.09           C  
ATOM   3075  C   GLY B  79     -20.594  16.194  38.507  1.00  8.85           C  
ATOM   3076  O   GLY B  79     -21.188  15.619  37.594  1.00  9.29           O  
ATOM   3077  N   VAL B  80     -20.635  15.776  39.765  1.00  9.44           N  
ATOM   3078  CA  VAL B  80     -21.427  14.610  40.157  1.00  9.10           C  
ATOM   3079  C   VAL B  80     -22.905  14.831  39.816  1.00  8.36           C  
ATOM   3080  O   VAL B  80     -23.581  13.932  39.316  1.00  7.64           O  
ATOM   3081  CB  VAL B  80     -21.298  14.350  41.673  1.00  9.05           C  
ATOM   3082  CG1 VAL B  80     -22.380  13.374  42.139  1.00  9.37           C  
ATOM   3083  CG2 VAL B  80     -19.913  13.782  41.975  1.00  9.77           C  
ATOM   3084  N   TRP B  81     -23.402  16.032  40.097  1.00  8.42           N  
ATOM   3085  CA  TRP B  81     -24.798  16.361  39.822  1.00  8.86           C  
ATOM   3086  C   TRP B  81     -25.082  16.306  38.314  1.00  9.05           C  
ATOM   3087  O   TRP B  81     -26.118  15.784  37.886  1.00  7.05           O  
ATOM   3088  CB  TRP B  81     -25.122  17.751  40.373  1.00  9.83           C  
ATOM   3089  CG  TRP B  81     -26.591  18.039  40.457  1.00 12.50           C  
ATOM   3090  CD1 TRP B  81     -27.439  17.713  41.478  1.00 13.32           C  
ATOM   3091  CD2 TRP B  81     -27.386  18.703  39.471  1.00 13.88           C  
ATOM   3092  NE1 TRP B  81     -28.717  18.138  41.189  1.00 14.08           N  
ATOM   3093  CE2 TRP B  81     -28.712  18.748  39.962  1.00 14.34           C  
ATOM   3094  CE3 TRP B  81     -27.107  19.265  38.217  1.00 13.57           C  
ATOM   3095  CZ2 TRP B  81     -29.757  19.335  39.242  1.00 16.04           C  
ATOM   3096  CZ3 TRP B  81     -28.146  19.849  37.502  1.00 14.92           C  
ATOM   3097  CH2 TRP B  81     -29.456  19.879  38.019  1.00 14.87           C  
ATOM   3098  N   PHE B  82     -24.162  16.847  37.514  1.00  9.05           N  
ATOM   3099  CA  PHE B  82     -24.289  16.837  36.054  1.00  9.28           C  
ATOM   3100  C   PHE B  82     -24.424  15.406  35.530  1.00  9.67           C  
ATOM   3101  O   PHE B  82     -25.306  15.112  34.718  1.00  8.80           O  
ATOM   3102  CB  PHE B  82     -23.056  17.467  35.398  1.00 12.02           C  
ATOM   3103  CG  PHE B  82     -23.115  18.963  35.270  1.00 13.38           C  
ATOM   3104  CD1 PHE B  82     -24.105  19.703  35.906  1.00 14.17           C  
ATOM   3105  CD2 PHE B  82     -22.164  19.635  34.509  1.00 16.58           C  
ATOM   3106  CE1 PHE B  82     -24.145  21.093  35.784  1.00 16.06           C  
ATOM   3107  CE2 PHE B  82     -22.197  21.024  34.385  1.00 18.26           C  
ATOM   3108  CZ  PHE B  82     -23.190  21.752  35.024  1.00 15.70           C  
ATOM   3109  N   ALA B  83     -23.534  14.525  35.980  1.00 10.51           N  
ATOM   3110  CA  ALA B  83     -23.562  13.129  35.541  1.00 11.08           C  
ATOM   3111  C   ALA B  83     -24.942  12.518  35.755  1.00 11.32           C  
ATOM   3112  O   ALA B  83     -25.478  11.845  34.872  1.00 11.87           O  
ATOM   3113  CB  ALA B  83     -22.509  12.313  36.294  1.00 10.27           C  
ATOM   3114  N   LYS B  84     -25.514  12.750  36.930  1.00 12.73           N  
ATOM   3115  CA  LYS B  84     -26.832  12.211  37.229  1.00 13.55           C  
ATOM   3116  C   LYS B  84     -27.887  12.848  36.329  1.00 14.13           C  
ATOM   3117  O   LYS B  84     -28.729  12.147  35.765  1.00 13.12           O  
ATOM   3118  CB  LYS B  84     -27.191  12.443  38.702  1.00 13.04           C  
ATOM   3119  CG  LYS B  84     -28.539  11.843  39.112  1.00 14.88           C  
ATOM   3120  CD  LYS B  84     -28.609  10.350  38.770  1.00 13.67           C  
ATOM   3121  CE  LYS B  84     -29.941   9.732  39.159  1.00 17.00           C  
ATOM   3122  NZ  LYS B  84     -30.178   9.855  40.615  1.00 19.86           N  
ATOM   3123  N   LYS B  85     -27.841  14.169  36.176  1.00 13.38           N  
ATOM   3124  CA  LYS B  85     -28.833  14.839  35.340  1.00 14.87           C  
ATOM   3125  C   LYS B  85     -28.836  14.375  33.884  1.00 13.84           C  
ATOM   3126  O   LYS B  85     -29.897  14.309  33.261  1.00 16.27           O  
ATOM   3127  CB  LYS B  85     -28.673  16.360  35.381  1.00 15.15           C  
ATOM   3128  CG  LYS B  85     -29.801  17.066  34.626  1.00 18.25           C  
ATOM   3129  CD  LYS B  85     -30.198  18.373  35.275  1.00 21.27           C  
ATOM   3130  CE  LYS B  85     -31.452  18.973  34.640  1.00 21.14           C  
ATOM   3131  NZ  LYS B  85     -32.692  18.202  34.935  1.00 21.88           N  
ATOM   3132  N   PHE B  86     -27.664  14.061  33.339  1.00 13.07           N  
ATOM   3133  CA  PHE B  86     -27.592  13.595  31.960  1.00 13.61           C  
ATOM   3134  C   PHE B  86     -28.465  12.357  31.783  1.00 14.86           C  
ATOM   3135  O   PHE B  86     -29.219  12.252  30.813  1.00 14.86           O  
ATOM   3136  CB  PHE B  86     -26.153  13.240  31.561  1.00 13.10           C  
ATOM   3137  CG  PHE B  86     -25.216  14.421  31.495  1.00 14.13           C  
ATOM   3138  CD1 PHE B  86     -25.699  15.725  31.505  1.00 13.44           C  
ATOM   3139  CD2 PHE B  86     -23.844  14.220  31.403  1.00 13.84           C  
ATOM   3140  CE1 PHE B  86     -24.824  16.811  31.426  1.00 16.52           C  
ATOM   3141  CE2 PHE B  86     -22.963  15.301  31.323  1.00 15.07           C  
ATOM   3142  CZ  PHE B  86     -23.456  16.597  31.335  1.00 14.37           C  
ATOM   3143  N   THR B  87     -28.367  11.428  32.730  1.00 15.41           N  
ATOM   3144  CA  THR B  87     -29.138  10.191  32.661  1.00 16.54           C  
ATOM   3145  C   THR B  87     -30.613  10.384  32.983  1.00 17.73           C  
ATOM   3146  O   THR B  87     -31.432   9.519  32.679  1.00 18.14           O  
ATOM   3147  CB  THR B  87     -28.567   9.114  33.602  1.00 15.96           C  
ATOM   3148  OG1 THR B  87     -28.721   9.531  34.964  1.00 16.32           O  
ATOM   3149  CG2 THR B  87     -27.100   8.885  33.302  1.00 15.24           C  
ATOM   3150  N   GLU B  88     -30.959  11.506  33.603  1.00 18.86           N  
ATOM   3151  CA  GLU B  88     -32.358  11.773  33.919  1.00 21.04           C  
ATOM   3152  C   GLU B  88     -33.058  12.474  32.757  1.00 20.99           C  
ATOM   3153  O   GLU B  88     -34.183  12.130  32.398  1.00 20.90           O  
ATOM   3154  CB  GLU B  88     -32.478  12.642  35.176  1.00 22.52           C  
ATOM   3155  CG  GLU B  88     -32.219  11.903  36.479  1.00 26.75           C  
ATOM   3156  CD  GLU B  88     -32.501  12.757  37.706  1.00 30.54           C  
ATOM   3157  OE1 GLU B  88     -32.825  13.956  37.547  1.00 32.97           O  
ATOM   3158  OE2 GLU B  88     -32.398  12.230  38.835  1.00 32.08           O  
ATOM   3159  N   ASN B  89     -32.373  13.446  32.163  1.00 21.00           N  
ATOM   3160  CA  ASN B  89     -32.934  14.231  31.072  1.00 21.94           C  
ATOM   3161  C   ASN B  89     -32.908  13.633  29.675  1.00 22.18           C  
ATOM   3162  O   ASN B  89     -33.696  14.046  28.823  1.00 22.54           O  
ATOM   3163  CB  ASN B  89     -32.269  15.609  31.039  1.00 23.72           C  
ATOM   3164  CG  ASN B  89     -32.867  16.563  32.046  1.00 24.78           C  
ATOM   3165  OD1 ASN B  89     -33.322  16.150  33.113  1.00 27.19           O  
ATOM   3166  ND2 ASN B  89     -32.860  17.850  31.718  1.00 25.73           N  
ATOM   3167  N   TYR B  90     -32.017  12.683  29.411  1.00 21.92           N  
ATOM   3168  CA  TYR B  90     -31.990  12.109  28.073  1.00 22.66           C  
ATOM   3169  C   TYR B  90     -33.299  11.373  27.806  1.00 23.63           C  
ATOM   3170  O   TYR B  90     -33.741  10.551  28.613  1.00 21.56           O  
ATOM   3171  CB  TYR B  90     -30.818  11.143  27.883  1.00 22.64           C  
ATOM   3172  CG  TYR B  90     -30.801  10.573  26.481  1.00 22.85           C  
ATOM   3173  CD1 TYR B  90     -30.594  11.404  25.376  1.00 22.77           C  
ATOM   3174  CD2 TYR B  90     -31.077   9.226  26.249  1.00 23.78           C  
ATOM   3175  CE1 TYR B  90     -30.670  10.913  24.080  1.00 23.11           C  
ATOM   3176  CE2 TYR B  90     -31.155   8.721  24.951  1.00 23.78           C  
ATOM   3177  CZ  TYR B  90     -30.954   9.571  23.873  1.00 24.45           C  
ATOM   3178  OH  TYR B  90     -31.059   9.091  22.585  1.00 23.86           O  
ATOM   3179  N   GLY B  91     -33.914  11.684  26.668  1.00 25.00           N  
ATOM   3180  CA  GLY B  91     -35.172  11.058  26.309  1.00 27.13           C  
ATOM   3181  C   GLY B  91     -36.350  11.833  26.864  1.00 28.54           C  
ATOM   3182  O   GLY B  91     -37.475  11.686  26.392  1.00 29.45           O  
ATOM   3183  N   GLN B  92     -36.087  12.664  27.866  1.00 29.40           N  
ATOM   3184  CA  GLN B  92     -37.130  13.465  28.496  1.00 30.18           C  
ATOM   3185  C   GLN B  92     -37.090  14.918  28.028  1.00 30.11           C  
ATOM   3186  O   GLN B  92     -38.103  15.461  27.591  1.00 30.24           O  
ATOM   3187  CB  GLN B  92     -36.988  13.404  30.017  1.00 32.07           C  
ATOM   3188  CG  GLN B  92     -36.979  11.986  30.575  1.00 35.28           C  
ATOM   3189  CD  GLN B  92     -38.309  11.267  30.399  1.00 37.61           C  
ATOM   3190  OE1 GLN B  92     -38.399  10.054  30.597  1.00 39.05           O  
ATOM   3191  NE2 GLN B  92     -39.348  12.014  30.032  1.00 37.78           N  
ATOM   3192  N   ASN B  93     -35.923  15.548  28.127  1.00 29.17           N  
ATOM   3193  CA  ASN B  93     -35.771  16.935  27.702  1.00 28.32           C  
ATOM   3194  C   ASN B  93     -35.431  16.956  26.218  1.00 27.33           C  
ATOM   3195  O   ASN B  93     -34.418  16.401  25.798  1.00 27.00           O  
ATOM   3196  CB  ASN B  93     -34.664  17.628  28.502  1.00 29.57           C  
ATOM   3197  CG  ASN B  93     -34.475  19.084  28.101  1.00 30.20           C  
ATOM   3198  OD1 ASN B  93     -34.049  19.388  26.987  1.00 31.37           O  
ATOM   3199  ND2 ASN B  93     -34.797  19.993  29.012  1.00 32.01           N  
ATOM   3200  N   PRO B  94     -36.281  17.599  25.403  1.00 26.60           N  
ATOM   3201  CA  PRO B  94     -36.095  17.705  23.952  1.00 25.65           C  
ATOM   3202  C   PRO B  94     -34.730  18.236  23.523  1.00 24.32           C  
ATOM   3203  O   PRO B  94     -34.079  17.662  22.651  1.00 22.74           O  
ATOM   3204  CB  PRO B  94     -37.228  18.638  23.532  1.00 26.74           C  
ATOM   3205  CG  PRO B  94     -38.304  18.306  24.511  1.00 27.10           C  
ATOM   3206  CD  PRO B  94     -37.537  18.250  25.813  1.00 27.17           C  
ATOM   3207  N   SER B  95     -34.304  19.336  24.135  1.00 24.18           N  
ATOM   3208  CA  SER B  95     -33.023  19.944  23.798  1.00 23.46           C  
ATOM   3209  C   SER B  95     -31.840  19.038  24.102  1.00 21.48           C  
ATOM   3210  O   SER B  95     -31.016  18.779  23.224  1.00 20.84           O  
ATOM   3211  CB  SER B  95     -32.851  21.273  24.535  1.00 24.46           C  
ATOM   3212  OG  SER B  95     -33.821  22.212  24.106  1.00 30.15           O  
ATOM   3213  N   PHE B  96     -31.747  18.560  25.337  1.00 19.82           N  
ATOM   3214  CA  PHE B  96     -30.637  17.696  25.700  1.00 18.13           C  
ATOM   3215  C   PHE B  96     -30.646  16.404  24.892  1.00 17.08           C  
ATOM   3216  O   PHE B  96     -29.592  15.916  24.483  1.00 16.12           O  
ATOM   3217  CB  PHE B  96     -30.655  17.365  27.192  1.00 17.22           C  
ATOM   3218  CG  PHE B  96     -29.476  16.546  27.628  1.00 16.77           C  
ATOM   3219  CD1 PHE B  96     -28.188  17.071  27.552  1.00 16.90           C  
ATOM   3220  CD2 PHE B  96     -29.643  15.242  28.081  1.00 16.86           C  
ATOM   3221  CE1 PHE B  96     -27.078  16.307  27.921  1.00 16.47           C  
ATOM   3222  CE2 PHE B  96     -28.540  14.467  28.454  1.00 16.87           C  
ATOM   3223  CZ  PHE B  96     -27.255  15.002  28.373  1.00 16.69           C  
ATOM   3224  N   THR B  97     -31.833  15.854  24.656  1.00 17.23           N  
ATOM   3225  CA  THR B  97     -31.949  14.628  23.875  1.00 16.98           C  
ATOM   3226  C   THR B  97     -31.353  14.839  22.483  1.00 16.14           C  
ATOM   3227  O   THR B  97     -30.622  13.995  21.973  1.00 15.71           O  
ATOM   3228  CB  THR B  97     -33.424  14.200  23.726  1.00 17.77           C  
ATOM   3229  OG1 THR B  97     -33.970  13.929  25.022  1.00 16.72           O  
ATOM   3230  CG2 THR B  97     -33.533  12.950  22.863  1.00 17.47           C  
ATOM   3231  N   ALA B  98     -31.668  15.976  21.878  1.00 16.46           N  
ATOM   3232  CA  ALA B  98     -31.169  16.296  20.548  1.00 16.79           C  
ATOM   3233  C   ALA B  98     -29.647  16.327  20.548  1.00 17.54           C  
ATOM   3234  O   ALA B  98     -29.000  15.893  19.593  1.00 17.86           O  
ATOM   3235  CB  ALA B  98     -31.718  17.642  20.103  1.00 16.98           C  
ATOM   3236  N   ILE B  99     -29.081  16.846  21.632  1.00 17.79           N  
ATOM   3237  CA  ILE B  99     -27.636  16.950  21.768  1.00 16.98           C  
ATOM   3238  C   ILE B  99     -26.941  15.590  21.833  1.00 17.09           C  
ATOM   3239  O   ILE B  99     -25.960  15.361  21.126  1.00 18.07           O  
ATOM   3240  CB  ILE B  99     -27.280  17.784  23.011  1.00 16.52           C  
ATOM   3241  CG1 ILE B  99     -27.768  19.223  22.809  1.00 17.12           C  
ATOM   3242  CG2 ILE B  99     -25.780  17.749  23.263  1.00 16.45           C  
ATOM   3243  CD1 ILE B  99     -27.633  20.101  24.026  1.00 19.07           C  
ATOM   3244  N   LEU B 100     -27.442  14.688  22.670  1.00 17.28           N  
ATOM   3245  CA  LEU B 100     -26.830  13.370  22.797  1.00 18.75           C  
ATOM   3246  C   LEU B 100     -27.058  12.468  21.591  1.00 18.55           C  
ATOM   3247  O   LEU B 100     -26.334  11.490  21.411  1.00 18.10           O  
ATOM   3248  CB  LEU B 100     -27.317  12.655  24.063  1.00 18.85           C  
ATOM   3249  CG  LEU B 100     -26.471  12.867  25.322  1.00 20.45           C  
ATOM   3250  CD1 LEU B 100     -26.993  11.979  26.444  1.00 21.21           C  
ATOM   3251  CD2 LEU B 100     -25.019  12.534  25.028  1.00 20.63           C  
ATOM   3252  N   ASP B 101     -28.052  12.790  20.767  1.00 19.31           N  
ATOM   3253  CA  ASP B 101     -28.328  11.989  19.576  1.00 19.72           C  
ATOM   3254  C   ASP B 101     -27.374  12.371  18.452  1.00 20.12           C  
ATOM   3255  O   ASP B 101     -27.257  11.659  17.458  1.00 20.64           O  
ATOM   3256  CB  ASP B 101     -29.768  12.190  19.086  1.00 21.35           C  
ATOM   3257  CG  ASP B 101     -30.794  11.561  20.003  1.00 22.41           C  
ATOM   3258  OD1 ASP B 101     -30.509  10.487  20.569  1.00 25.13           O  
ATOM   3259  OD2 ASP B 101     -31.894  12.133  20.146  1.00 25.25           O  
ATOM   3260  N   SER B 102     -26.692  13.499  18.615  1.00 19.55           N  
ATOM   3261  CA  SER B 102     -25.760  13.975  17.602  1.00 19.85           C  
ATOM   3262  C   SER B 102     -24.310  14.037  18.067  1.00 18.30           C  
ATOM   3263  O   SER B 102     -23.393  13.935  17.255  1.00 17.55           O  
ATOM   3264  CB  SER B 102     -26.190  15.360  17.105  1.00 20.73           C  
ATOM   3265  OG  SER B 102     -27.418  15.288  16.395  1.00 25.26           O  
ATOM   3266  N   MET B 103     -24.097  14.198  19.368  1.00 17.22           N  
ATOM   3267  CA  MET B 103     -22.737  14.294  19.884  1.00 15.86           C  
ATOM   3268  C   MET B 103     -22.534  13.522  21.178  1.00 14.54           C  
ATOM   3269  O   MET B 103     -23.498  13.183  21.865  1.00 14.28           O  
ATOM   3270  CB  MET B 103     -22.381  15.757  20.146  1.00 18.22           C  
ATOM   3271  CG  MET B 103     -22.986  16.754  19.175  1.00 20.96           C  
ATOM   3272  SD  MET B 103     -22.531  18.456  19.604  1.00 25.68           S  
ATOM   3273  CE  MET B 103     -23.098  18.544  21.289  1.00 26.49           C  
ATOM   3274  N   ASP B 104     -21.270  13.245  21.497  1.00 13.35           N  
ATOM   3275  CA  ASP B 104     -20.919  12.553  22.736  1.00 13.10           C  
ATOM   3276  C   ASP B 104     -20.441  13.607  23.726  1.00 12.50           C  
ATOM   3277  O   ASP B 104     -19.934  14.654  23.324  1.00 11.92           O  
ATOM   3278  CB  ASP B 104     -19.766  11.560  22.540  1.00 13.78           C  
ATOM   3279  CG  ASP B 104     -20.119  10.404  21.631  1.00 15.13           C  
ATOM   3280  OD1 ASP B 104     -21.300  10.007  21.598  1.00 16.28           O  
ATOM   3281  OD2 ASP B 104     -19.199   9.882  20.965  1.00 16.42           O  
ATOM   3282  N   ILE B 105     -20.592  13.319  25.015  1.00 11.36           N  
ATOM   3283  CA  ILE B 105     -20.137  14.229  26.060  1.00  9.26           C  
ATOM   3284  C   ILE B 105     -19.143  13.492  26.954  1.00  9.52           C  
ATOM   3285  O   ILE B 105     -19.437  12.403  27.445  1.00  8.37           O  
ATOM   3286  CB  ILE B 105     -21.306  14.705  26.943  1.00 10.67           C  
ATOM   3287  CG1 ILE B 105     -22.310  15.494  26.097  1.00 11.22           C  
ATOM   3288  CG2 ILE B 105     -20.768  15.546  28.100  1.00 11.95           C  
ATOM   3289  CD1 ILE B 105     -23.604  15.805  26.820  1.00  9.90           C  
ATOM   3290  N   PHE B 106     -17.966  14.078  27.152  1.00  8.54           N  
ATOM   3291  CA  PHE B 106     -16.958  13.480  28.020  1.00  9.20           C  
ATOM   3292  C   PHE B 106     -16.865  14.354  29.259  1.00  9.08           C  
ATOM   3293  O   PHE B 106     -16.676  15.567  29.165  1.00  8.77           O  
ATOM   3294  CB  PHE B 106     -15.603  13.390  27.315  1.00 10.72           C  
ATOM   3295  CG  PHE B 106     -15.573  12.380  26.202  1.00 12.48           C  
ATOM   3296  CD1 PHE B 106     -16.082  12.695  24.948  1.00 13.24           C  
ATOM   3297  CD2 PHE B 106     -15.069  11.099  26.420  1.00 11.08           C  
ATOM   3298  CE1 PHE B 106     -16.090  11.748  23.921  1.00 14.37           C  
ATOM   3299  CE2 PHE B 106     -15.074  10.148  25.408  1.00 13.21           C  
ATOM   3300  CZ  PHE B 106     -15.586  10.471  24.155  1.00 13.59           C  
ATOM   3301  N   LEU B 107     -17.007  13.730  30.420  1.00  7.80           N  
ATOM   3302  CA  LEU B 107     -16.999  14.454  31.678  1.00  7.18           C  
ATOM   3303  C   LEU B 107     -15.949  13.936  32.652  1.00  8.45           C  
ATOM   3304  O   LEU B 107     -16.000  12.776  33.068  1.00  8.87           O  
ATOM   3305  CB  LEU B 107     -18.391  14.344  32.312  1.00  7.61           C  
ATOM   3306  CG  LEU B 107     -18.655  15.028  33.653  1.00  8.86           C  
ATOM   3307  CD1 LEU B 107     -18.810  16.522  33.441  1.00  8.19           C  
ATOM   3308  CD2 LEU B 107     -19.926  14.452  34.270  1.00  8.48           C  
ATOM   3309  N   GLU B 108     -14.993  14.795  33.003  1.00  7.76           N  
ATOM   3310  CA  GLU B 108     -13.952  14.428  33.958  1.00  7.99           C  
ATOM   3311  C   GLU B 108     -14.282  15.181  35.246  1.00  7.64           C  
ATOM   3312  O   GLU B 108     -14.054  16.389  35.342  1.00  6.65           O  
ATOM   3313  CB  GLU B 108     -12.562  14.829  33.451  1.00  7.18           C  
ATOM   3314  CG  GLU B 108     -11.455  14.376  34.390  1.00  5.15           C  
ATOM   3315  CD  GLU B 108     -10.057  14.511  33.813  1.00  9.63           C  
ATOM   3316  OE1 GLU B 108      -9.904  15.017  32.685  1.00 12.21           O  
ATOM   3317  OE2 GLU B 108      -9.104  14.100  34.506  1.00  8.90           O  
ATOM   3318  N   ILE B 109     -14.830  14.458  36.222  1.00  8.08           N  
ATOM   3319  CA  ILE B 109     -15.248  15.037  37.501  1.00  7.33           C  
ATOM   3320  C   ILE B 109     -14.119  15.439  38.447  1.00  8.44           C  
ATOM   3321  O   ILE B 109     -14.192  16.492  39.088  1.00  6.55           O  
ATOM   3322  CB  ILE B 109     -16.210  14.069  38.237  1.00  6.29           C  
ATOM   3323  CG1 ILE B 109     -17.459  13.850  37.373  1.00  7.66           C  
ATOM   3324  CG2 ILE B 109     -16.618  14.649  39.589  1.00  7.22           C  
ATOM   3325  CD1 ILE B 109     -18.436  12.819  37.921  1.00  8.32           C  
ATOM   3326  N   VAL B 110     -13.092  14.600  38.542  1.00  6.53           N  
ATOM   3327  CA  VAL B 110     -11.946  14.870  39.403  1.00  7.25           C  
ATOM   3328  C   VAL B 110     -10.700  14.851  38.518  1.00  7.39           C  
ATOM   3329  O   VAL B 110     -10.084  13.809  38.304  1.00  7.04           O  
ATOM   3330  CB  VAL B 110     -11.807  13.798  40.510  1.00  8.47           C  
ATOM   3331  CG1 VAL B 110     -10.763  14.239  41.527  1.00  8.96           C  
ATOM   3332  CG2 VAL B 110     -13.150  13.581  41.200  1.00  9.14           C  
ATOM   3333  N   THR B 111     -10.341  16.020  38.009  1.00  5.56           N  
ATOM   3334  CA  THR B 111      -9.205  16.161  37.105  1.00  6.13           C  
ATOM   3335  C   THR B 111      -7.849  16.114  37.798  1.00  7.02           C  
ATOM   3336  O   THR B 111      -6.840  15.777  37.176  1.00  7.37           O  
ATOM   3337  CB  THR B 111      -9.338  17.471  36.310  1.00  6.01           C  
ATOM   3338  OG1 THR B 111     -10.607  17.483  35.643  1.00  7.77           O  
ATOM   3339  CG2 THR B 111      -8.224  17.603  35.272  1.00  5.32           C  
ATOM   3340  N   ASN B 112      -7.844  16.433  39.091  1.00  5.96           N  
ATOM   3341  CA  ASN B 112      -6.631  16.460  39.911  1.00  8.26           C  
ATOM   3342  C   ASN B 112      -6.938  15.654  41.173  1.00  7.62           C  
ATOM   3343  O   ASN B 112      -7.189  16.221  42.235  1.00  9.78           O  
ATOM   3344  CB  ASN B 112      -6.307  17.922  40.267  1.00  6.09           C  
ATOM   3345  CG  ASN B 112      -5.140  18.066  41.246  1.00  8.68           C  
ATOM   3346  OD1 ASN B 112      -4.883  19.164  41.745  1.00 10.88           O  
ATOM   3347  ND2 ASN B 112      -4.431  16.979  41.514  1.00  5.81           N  
ATOM   3348  N   PRO B 113      -6.935  14.316  41.069  1.00  8.32           N  
ATOM   3349  CA  PRO B 113      -7.226  13.471  42.231  1.00  9.37           C  
ATOM   3350  C   PRO B 113      -6.243  13.500  43.405  1.00  7.37           C  
ATOM   3351  O   PRO B 113      -6.663  13.340  44.547  1.00  8.72           O  
ATOM   3352  CB  PRO B 113      -7.381  12.075  41.617  1.00 10.49           C  
ATOM   3353  CG  PRO B 113      -6.492  12.128  40.424  1.00 11.09           C  
ATOM   3354  CD  PRO B 113      -6.778  13.498  39.853  1.00  8.64           C  
ATOM   3355  N   ASN B 114      -4.948  13.689  43.150  1.00  8.07           N  
ATOM   3356  CA  ASN B 114      -3.980  13.727  44.256  1.00  8.10           C  
ATOM   3357  C   ASN B 114      -4.235  14.968  45.096  1.00  8.51           C  
ATOM   3358  O   ASN B 114      -4.147  14.939  46.330  1.00  9.31           O  
ATOM   3359  CB  ASN B 114      -2.545  13.771  43.732  1.00  8.81           C  
ATOM   3360  CG  ASN B 114      -2.169  12.536  42.946  1.00  7.25           C  
ATOM   3361  OD1 ASN B 114      -1.152  12.520  42.259  1.00 11.93           O  
ATOM   3362  ND2 ASN B 114      -2.980  11.492  43.046  1.00  6.53           N  
ATOM   3363  N   GLY B 115      -4.545  16.065  44.414  1.00  6.64           N  
ATOM   3364  CA  GLY B 115      -4.827  17.306  45.106  1.00  7.30           C  
ATOM   3365  C   GLY B 115      -6.108  17.194  45.907  1.00  7.66           C  
ATOM   3366  O   GLY B 115      -6.190  17.686  47.027  1.00  6.65           O  
ATOM   3367  N   PHE B 116      -7.110  16.538  45.329  1.00  8.24           N  
ATOM   3368  CA  PHE B 116      -8.404  16.370  45.984  1.00 10.19           C  
ATOM   3369  C   PHE B 116      -8.269  15.548  47.264  1.00 10.70           C  
ATOM   3370  O   PHE B 116      -8.867  15.878  48.287  1.00  9.60           O  
ATOM   3371  CB  PHE B 116      -9.393  15.695  45.027  1.00 10.69           C  
ATOM   3372  CG  PHE B 116     -10.828  15.724  45.501  1.00 11.08           C  
ATOM   3373  CD1 PHE B 116     -11.482  16.933  45.721  1.00  9.87           C  
ATOM   3374  CD2 PHE B 116     -11.536  14.539  45.688  1.00 11.60           C  
ATOM   3375  CE1 PHE B 116     -12.820  16.964  46.117  1.00 11.00           C  
ATOM   3376  CE2 PHE B 116     -12.878  14.559  46.086  1.00 13.36           C  
ATOM   3377  CZ  PHE B 116     -13.519  15.777  46.299  1.00 11.79           C  
ATOM   3378  N   ALA B 117      -7.482  14.480  47.205  1.00 10.19           N  
ATOM   3379  CA  ALA B 117      -7.283  13.633  48.379  1.00 10.24           C  
ATOM   3380  C   ALA B 117      -6.611  14.450  49.479  1.00  9.50           C  
ATOM   3381  O   ALA B 117      -6.936  14.321  50.659  1.00  9.36           O  
ATOM   3382  CB  ALA B 117      -6.418  12.428  48.012  1.00 10.94           C  
ATOM   3383  N   PHE B 118      -5.683  15.307  49.070  1.00  9.12           N  
ATOM   3384  CA  PHE B 118      -4.945  16.150  49.994  1.00  9.38           C  
ATOM   3385  C   PHE B 118      -5.834  17.193  50.676  1.00  9.52           C  
ATOM   3386  O   PHE B 118      -5.643  17.492  51.855  1.00  9.91           O  
ATOM   3387  CB  PHE B 118      -3.789  16.826  49.248  1.00  9.69           C  
ATOM   3388  CG  PHE B 118      -2.692  17.334  50.146  1.00 12.36           C  
ATOM   3389  CD1 PHE B 118      -1.846  16.444  50.804  1.00 14.31           C  
ATOM   3390  CD2 PHE B 118      -2.490  18.702  50.314  1.00 13.10           C  
ATOM   3391  CE1 PHE B 118      -0.806  16.908  51.620  1.00 15.49           C  
ATOM   3392  CE2 PHE B 118      -1.457  19.180  51.125  1.00 14.38           C  
ATOM   3393  CZ  PHE B 118      -0.612  18.280  51.779  1.00 14.62           C  
ATOM   3394  N   THR B 119      -6.817  17.737  49.959  1.00  9.62           N  
ATOM   3395  CA  THR B 119      -7.692  18.737  50.570  1.00  9.68           C  
ATOM   3396  C   THR B 119      -8.571  18.126  51.660  1.00 10.47           C  
ATOM   3397  O   THR B 119      -9.065  18.834  52.541  1.00 10.51           O  
ATOM   3398  CB  THR B 119      -8.609  19.442  49.529  1.00 10.12           C  
ATOM   3399  OG1 THR B 119      -9.397  18.467  48.832  1.00 10.39           O  
ATOM   3400  CG2 THR B 119      -7.776  20.249  48.539  1.00  8.60           C  
ATOM   3401  N   HIS B 120      -8.767  16.813  51.593  1.00 11.18           N  
ATOM   3402  CA  HIS B 120      -9.577  16.092  52.572  1.00 13.15           C  
ATOM   3403  C   HIS B 120      -8.755  15.618  53.773  1.00 14.65           C  
ATOM   3404  O   HIS B 120      -9.278  15.499  54.877  1.00 16.23           O  
ATOM   3405  CB  HIS B 120     -10.223  14.860  51.923  1.00 12.59           C  
ATOM   3406  CG  HIS B 120     -11.515  15.139  51.220  1.00 13.76           C  
ATOM   3407  ND1 HIS B 120     -12.727  15.187  51.877  1.00 12.62           N  
ATOM   3408  CD2 HIS B 120     -11.788  15.364  49.913  1.00 12.90           C  
ATOM   3409  CE1 HIS B 120     -13.689  15.425  51.005  1.00 14.53           C  
ATOM   3410  NE2 HIS B 120     -13.146  15.536  49.805  1.00 11.89           N  
ATOM   3411  N   SER B 121      -7.475  15.343  53.559  1.00 15.14           N  
ATOM   3412  CA  SER B 121      -6.638  14.837  54.639  1.00 17.50           C  
ATOM   3413  C   SER B 121      -5.749  15.839  55.359  1.00 17.76           C  
ATOM   3414  O   SER B 121      -5.589  15.758  56.577  1.00 17.63           O  
ATOM   3415  CB  SER B 121      -5.762  13.691  54.126  1.00 18.95           C  
ATOM   3416  OG  SER B 121      -4.775  14.162  53.223  1.00 21.58           O  
ATOM   3417  N   GLU B 122      -5.169  16.787  54.631  1.00 17.79           N  
ATOM   3418  CA  GLU B 122      -4.271  17.725  55.290  1.00 19.20           C  
ATOM   3419  C   GLU B 122      -4.394  19.216  55.025  1.00 17.85           C  
ATOM   3420  O   GLU B 122      -4.193  20.012  55.937  1.00 17.86           O  
ATOM   3421  CB  GLU B 122      -2.834  17.281  55.044  1.00 21.74           C  
ATOM   3422  CG  GLU B 122      -2.430  16.113  55.926  1.00 27.46           C  
ATOM   3423  CD  GLU B 122      -1.191  15.417  55.433  1.00 30.80           C  
ATOM   3424  OE1 GLU B 122      -0.165  16.105  55.237  1.00 32.81           O  
ATOM   3425  OE2 GLU B 122      -1.246  14.184  55.244  1.00 33.07           O  
ATOM   3426  N   ASN B 123      -4.705  19.611  53.796  1.00 15.58           N  
ATOM   3427  CA  ASN B 123      -4.821  21.035  53.503  1.00 14.34           C  
ATOM   3428  C   ASN B 123      -6.045  21.298  52.639  1.00 12.61           C  
ATOM   3429  O   ASN B 123      -6.014  21.088  51.433  1.00 11.92           O  
ATOM   3430  CB  ASN B 123      -3.568  21.541  52.783  1.00 14.57           C  
ATOM   3431  CG  ASN B 123      -3.509  23.059  52.706  1.00 16.11           C  
ATOM   3432  OD1 ASN B 123      -4.533  23.739  52.752  1.00 16.95           O  
ATOM   3433  ND2 ASN B 123      -2.302  23.596  52.575  1.00 18.99           N  
ATOM   3434  N   ARG B 124      -7.116  21.754  53.281  1.00 10.95           N  
ATOM   3435  CA  ARG B 124      -8.387  22.059  52.626  1.00 11.61           C  
ATOM   3436  C   ARG B 124      -8.242  23.056  51.472  1.00 10.82           C  
ATOM   3437  O   ARG B 124      -9.017  23.024  50.514  1.00 10.99           O  
ATOM   3438  CB  ARG B 124      -9.368  22.585  53.695  1.00 11.48           C  
ATOM   3439  CG  ARG B 124     -10.728  23.122  53.230  1.00 14.59           C  
ATOM   3440  CD  ARG B 124     -11.535  22.105  52.455  1.00 15.32           C  
ATOM   3441  NE  ARG B 124     -11.440  22.416  51.040  1.00 23.85           N  
ATOM   3442  CZ  ARG B 124     -12.364  23.072  50.348  1.00 20.76           C  
ATOM   3443  NH1 ARG B 124     -13.503  23.443  50.913  1.00 21.60           N  
ATOM   3444  NH2 ARG B 124     -12.158  23.314  49.072  1.00 23.62           N  
ATOM   3445  N   LEU B 125      -7.231  23.917  51.547  1.00 10.25           N  
ATOM   3446  CA  LEU B 125      -7.016  24.934  50.518  1.00 10.68           C  
ATOM   3447  C   LEU B 125      -5.945  24.632  49.472  1.00  9.98           C  
ATOM   3448  O   LEU B 125      -5.480  25.543  48.791  1.00 12.04           O  
ATOM   3449  CB  LEU B 125      -6.702  26.279  51.180  1.00 11.20           C  
ATOM   3450  CG  LEU B 125      -7.820  26.855  52.052  1.00 13.38           C  
ATOM   3451  CD1 LEU B 125      -7.374  28.188  52.640  1.00 15.71           C  
ATOM   3452  CD2 LEU B 125      -9.079  27.048  51.206  1.00 14.58           C  
ATOM   3453  N   TRP B 126      -5.549  23.371  49.336  1.00  9.72           N  
ATOM   3454  CA  TRP B 126      -4.532  23.023  48.348  1.00  9.78           C  
ATOM   3455  C   TRP B 126      -5.106  23.199  46.940  1.00  8.24           C  
ATOM   3456  O   TRP B 126      -6.213  22.744  46.646  1.00  9.57           O  
ATOM   3457  CB  TRP B 126      -4.057  21.582  48.550  1.00 11.03           C  
ATOM   3458  CG  TRP B 126      -2.866  21.234  47.715  1.00 10.47           C  
ATOM   3459  CD1 TRP B 126      -2.861  20.537  46.542  1.00 10.65           C  
ATOM   3460  CD2 TRP B 126      -1.503  21.607  47.965  1.00 11.74           C  
ATOM   3461  NE1 TRP B 126      -1.582  20.451  46.046  1.00  9.85           N  
ATOM   3462  CE2 TRP B 126      -0.729  21.100  46.899  1.00 10.31           C  
ATOM   3463  CE3 TRP B 126      -0.864  22.323  48.989  1.00 10.96           C  
ATOM   3464  CZ2 TRP B 126       0.659  21.285  46.824  1.00 11.14           C  
ATOM   3465  CZ3 TRP B 126       0.521  22.507  48.914  1.00 11.97           C  
ATOM   3466  CH2 TRP B 126       1.263  21.988  47.837  1.00 11.57           C  
ATOM   3467  N   ARG B 127      -4.337  23.855  46.077  1.00  7.98           N  
ATOM   3468  CA  ARG B 127      -4.752  24.139  44.702  1.00  8.25           C  
ATOM   3469  C   ARG B 127      -4.047  23.321  43.620  1.00  8.25           C  
ATOM   3470  O   ARG B 127      -4.664  22.915  42.636  1.00  8.22           O  
ATOM   3471  CB  ARG B 127      -4.523  25.632  44.431  1.00  9.94           C  
ATOM   3472  CG  ARG B 127      -4.482  26.073  42.968  1.00 11.45           C  
ATOM   3473  CD  ARG B 127      -4.109  27.559  42.907  1.00 12.99           C  
ATOM   3474  NE  ARG B 127      -3.913  28.073  41.551  1.00 14.73           N  
ATOM   3475  CZ  ARG B 127      -4.870  28.615  40.801  1.00 16.58           C  
ATOM   3476  NH1 ARG B 127      -6.109  28.730  41.269  1.00 15.98           N  
ATOM   3477  NH2 ARG B 127      -4.588  29.052  39.578  1.00 14.54           N  
ATOM   3478  N   LYS B 128      -2.756  23.080  43.823  1.00  8.37           N  
ATOM   3479  CA  LYS B 128      -1.907  22.381  42.861  1.00  8.88           C  
ATOM   3480  C   LYS B 128      -1.937  20.857  42.840  1.00  8.81           C  
ATOM   3481  O   LYS B 128      -2.688  20.209  43.574  1.00  8.73           O  
ATOM   3482  CB  LYS B 128      -0.456  22.837  43.071  1.00  9.70           C  
ATOM   3483  CG  LYS B 128      -0.261  24.348  42.995  1.00  9.20           C  
ATOM   3484  CD  LYS B 128       1.213  24.738  43.030  1.00  8.72           C  
ATOM   3485  CE  LYS B 128       1.848  24.429  44.382  1.00  8.57           C  
ATOM   3486  NZ  LYS B 128       3.296  24.752  44.360  1.00  9.46           N  
ATOM   3487  N   THR B 129      -1.114  20.292  41.960  1.00  9.65           N  
ATOM   3488  CA  THR B 129      -0.983  18.847  41.861  1.00 10.09           C  
ATOM   3489  C   THR B 129      -0.075  18.472  43.037  1.00 11.40           C  
ATOM   3490  O   THR B 129       0.198  19.312  43.902  1.00 10.14           O  
ATOM   3491  CB  THR B 129      -0.301  18.423  40.540  1.00  9.33           C  
ATOM   3492  OG1 THR B 129       1.019  18.983  40.481  1.00  9.91           O  
ATOM   3493  CG2 THR B 129      -1.111  18.917  39.339  1.00  8.80           C  
ATOM   3494  N   ARG B 130       0.396  17.232  43.077  1.00 11.56           N  
ATOM   3495  CA  ARG B 130       1.266  16.815  44.172  1.00 14.01           C  
ATOM   3496  C   ARG B 130       2.582  16.179  43.703  1.00 14.95           C  
ATOM   3497  O   ARG B 130       3.174  15.361  44.408  1.00 14.15           O  
ATOM   3498  CB  ARG B 130       0.512  15.854  45.101  1.00 15.10           C  
ATOM   3499  CG  ARG B 130       1.297  15.415  46.339  1.00 20.78           C  
ATOM   3500  CD  ARG B 130       0.494  15.636  47.622  1.00 21.73           C  
ATOM   3501  NE  ARG B 130       0.384  17.050  47.958  1.00 20.52           N  
ATOM   3502  CZ  ARG B 130       1.230  17.699  48.754  1.00 20.92           C  
ATOM   3503  NH1 ARG B 130       2.242  17.057  49.320  1.00 19.22           N  
ATOM   3504  NH2 ARG B 130       1.052  18.990  48.999  1.00 18.72           N  
ATOM   3505  N   SER B 131       3.056  16.554  42.519  1.00 16.07           N  
ATOM   3506  CA  SER B 131       4.311  15.985  42.046  1.00 19.78           C  
ATOM   3507  C   SER B 131       5.497  16.655  42.727  1.00 21.22           C  
ATOM   3508  O   SER B 131       5.424  17.813  43.147  1.00 18.26           O  
ATOM   3509  CB  SER B 131       4.435  16.119  40.534  1.00 21.72           C  
ATOM   3510  OG  SER B 131       3.335  15.503  39.893  1.00 28.15           O  
ATOM   3511  N   VAL B 132       6.592  15.911  42.837  1.00 24.83           N  
ATOM   3512  CA  VAL B 132       7.793  16.410  43.487  1.00 28.80           C  
ATOM   3513  C   VAL B 132       8.930  16.642  42.502  1.00 32.19           C  
ATOM   3514  O   VAL B 132       8.997  16.009  41.446  1.00 32.56           O  
ATOM   3515  CB  VAL B 132       8.273  15.420  44.568  1.00 28.74           C  
ATOM   3516  CG1 VAL B 132       9.489  15.983  45.292  1.00 29.55           C  
ATOM   3517  CG2 VAL B 132       7.145  15.148  45.551  1.00 30.12           C  
ATOM   3518  N   THR B 133       9.816  17.567  42.861  1.00 36.16           N  
ATOM   3519  CA  THR B 133      10.979  17.900  42.045  1.00 39.06           C  
ATOM   3520  C   THR B 133      12.176  18.130  42.965  1.00 40.26           C  
ATOM   3521  O   THR B 133      12.022  18.581  44.103  1.00 40.40           O  
ATOM   3522  CB  THR B 133      10.739  19.172  41.208  1.00 39.91           C  
ATOM   3523  OG1 THR B 133       9.626  18.969  40.330  1.00 41.63           O  
ATOM   3524  CG2 THR B 133      11.974  19.498  40.382  1.00 40.30           C  
ATOM   3525  N   SER B 134      13.367  17.816  42.464  1.00 41.20           N  
ATOM   3526  CA  SER B 134      14.597  17.971  43.231  1.00 41.93           C  
ATOM   3527  C   SER B 134      15.022  19.431  43.368  1.00 41.97           C  
ATOM   3528  O   SER B 134      15.777  19.783  44.277  1.00 42.42           O  
ATOM   3529  CB  SER B 134      15.726  17.185  42.563  1.00 42.84           C  
ATOM   3530  OG  SER B 134      16.004  17.706  41.273  1.00 43.82           O  
ATOM   3531  N   SER B 135      14.540  20.275  42.463  1.00 41.42           N  
ATOM   3532  CA  SER B 135      14.891  21.691  42.482  1.00 40.86           C  
ATOM   3533  C   SER B 135      14.355  22.421  43.708  1.00 39.87           C  
ATOM   3534  O   SER B 135      14.775  23.543  43.999  1.00 40.07           O  
ATOM   3535  CB  SER B 135      14.369  22.384  41.217  1.00 41.94           C  
ATOM   3536  OG  SER B 135      12.950  22.418  41.193  1.00 42.97           O  
ATOM   3537  N   SER B 136      13.437  21.787  44.432  1.00 37.94           N  
ATOM   3538  CA  SER B 136      12.847  22.417  45.604  1.00 36.22           C  
ATOM   3539  C   SER B 136      12.214  21.422  46.563  1.00 34.95           C  
ATOM   3540  O   SER B 136      12.045  20.250  46.234  1.00 35.25           O  
ATOM   3541  CB  SER B 136      11.788  23.433  45.152  1.00 36.78           C  
ATOM   3542  OG  SER B 136      11.005  23.898  46.237  1.00 36.66           O  
ATOM   3543  N   LEU B 137      11.878  21.903  47.756  1.00 33.61           N  
ATOM   3544  CA  LEU B 137      11.223  21.084  48.765  1.00 31.58           C  
ATOM   3545  C   LEU B 137       9.732  21.411  48.740  1.00 29.66           C  
ATOM   3546  O   LEU B 137       8.955  20.882  49.536  1.00 30.24           O  
ATOM   3547  CB  LEU B 137      11.793  21.369  50.155  1.00 32.72           C  
ATOM   3548  CG  LEU B 137      13.176  20.796  50.479  1.00 34.21           C  
ATOM   3549  CD1 LEU B 137      14.217  21.317  49.496  1.00 35.11           C  
ATOM   3550  CD2 LEU B 137      13.544  21.180  51.907  1.00 35.15           C  
ATOM   3551  N   CYS B 138       9.344  22.303  47.833  1.00 26.80           N  
ATOM   3552  CA  CYS B 138       7.944  22.676  47.684  1.00 24.22           C  
ATOM   3553  C   CYS B 138       7.308  21.676  46.725  1.00 21.52           C  
ATOM   3554  O   CYS B 138       7.961  21.177  45.809  1.00 22.27           O  
ATOM   3555  CB  CYS B 138       7.809  24.113  47.163  1.00 24.59           C  
ATOM   3556  SG  CYS B 138       8.050  25.373  48.467  1.00 26.48           S  
ATOM   3557  N   VAL B 139       6.033  21.382  46.942  1.00 18.92           N  
ATOM   3558  CA  VAL B 139       5.320  20.394  46.139  1.00 15.75           C  
ATOM   3559  C   VAL B 139       4.255  20.952  45.198  1.00 13.91           C  
ATOM   3560  O   VAL B 139       3.628  21.967  45.490  1.00 12.69           O  
ATOM   3561  CB  VAL B 139       4.627  19.372  47.072  1.00 15.69           C  
ATOM   3562  CG1 VAL B 139       3.908  18.310  46.262  1.00 15.53           C  
ATOM   3563  CG2 VAL B 139       5.651  18.746  48.003  1.00 15.66           C  
ATOM   3564  N   GLY B 140       4.075  20.278  44.065  1.00 12.60           N  
ATOM   3565  CA  GLY B 140       3.032  20.649  43.125  1.00 10.66           C  
ATOM   3566  C   GLY B 140       3.224  21.707  42.064  1.00 10.23           C  
ATOM   3567  O   GLY B 140       4.116  22.551  42.131  1.00 10.69           O  
ATOM   3568  N   VAL B 141       2.338  21.644  41.073  1.00  8.56           N  
ATOM   3569  CA  VAL B 141       2.315  22.569  39.956  1.00  8.54           C  
ATOM   3570  C   VAL B 141       0.870  23.004  39.748  1.00  7.62           C  
ATOM   3571  O   VAL B 141      -0.056  22.237  39.996  1.00  7.39           O  
ATOM   3572  CB  VAL B 141       2.818  21.893  38.657  1.00  8.00           C  
ATOM   3573  CG1 VAL B 141       2.597  22.817  37.457  1.00  9.45           C  
ATOM   3574  CG2 VAL B 141       4.297  21.531  38.794  1.00  9.87           C  
ATOM   3575  N   ASP B 142       0.681  24.245  39.316  1.00  8.46           N  
ATOM   3576  CA  ASP B 142      -0.656  24.745  39.038  1.00  8.38           C  
ATOM   3577  C   ASP B 142      -1.019  24.120  37.697  1.00  8.34           C  
ATOM   3578  O   ASP B 142      -0.510  24.544  36.659  1.00  7.60           O  
ATOM   3579  CB  ASP B 142      -0.639  26.264  38.908  1.00  8.43           C  
ATOM   3580  CG  ASP B 142      -2.029  26.850  38.744  1.00 10.21           C  
ATOM   3581  OD1 ASP B 142      -2.926  26.141  38.228  1.00  7.27           O  
ATOM   3582  OD2 ASP B 142      -2.216  28.025  39.126  1.00  9.31           O  
ATOM   3583  N   ALA B 143      -1.884  23.110  37.722  1.00  9.40           N  
ATOM   3584  CA  ALA B 143      -2.273  22.414  36.500  1.00  8.16           C  
ATOM   3585  C   ALA B 143      -2.866  23.341  35.445  1.00  9.10           C  
ATOM   3586  O   ALA B 143      -2.832  23.017  34.253  1.00  9.96           O  
ATOM   3587  CB  ALA B 143      -3.250  21.280  36.823  1.00  8.48           C  
ATOM   3588  N   ASN B 144      -3.412  24.486  35.854  1.00  6.44           N  
ATOM   3589  CA  ASN B 144      -3.958  25.388  34.848  1.00  5.73           C  
ATOM   3590  C   ASN B 144      -3.009  26.506  34.412  1.00  6.40           C  
ATOM   3591  O   ASN B 144      -3.443  27.567  33.963  1.00  5.54           O  
ATOM   3592  CB  ASN B 144      -5.305  25.975  35.283  1.00  5.46           C  
ATOM   3593  CG  ASN B 144      -6.139  26.425  34.094  1.00  5.92           C  
ATOM   3594  OD1 ASN B 144      -6.122  25.781  33.037  1.00  6.29           O  
ATOM   3595  ND2 ASN B 144      -6.875  27.520  34.256  1.00  5.24           N  
ATOM   3596  N   ARG B 145      -1.709  26.251  34.549  1.00  8.17           N  
ATOM   3597  CA  ARG B 145      -0.654  27.170  34.118  1.00  8.60           C  
ATOM   3598  C   ARG B 145       0.408  26.301  33.432  1.00  8.92           C  
ATOM   3599  O   ARG B 145       1.469  26.787  33.032  1.00  7.90           O  
ATOM   3600  CB  ARG B 145      -0.013  27.884  35.317  1.00  8.50           C  
ATOM   3601  CG  ARG B 145      -0.929  28.839  36.059  1.00  9.92           C  
ATOM   3602  CD  ARG B 145      -1.231  30.093  35.253  1.00 11.84           C  
ATOM   3603  NE  ARG B 145      -2.007  31.045  36.042  1.00 12.36           N  
ATOM   3604  CZ  ARG B 145      -3.281  30.872  36.376  1.00 13.05           C  
ATOM   3605  NH1 ARG B 145      -3.937  29.796  35.958  1.00 12.41           N  
ATOM   3606  NH2 ARG B 145      -3.905  31.786  37.108  1.00 13.50           N  
ATOM   3607  N   ASN B 146       0.082  25.018  33.279  1.00  7.52           N  
ATOM   3608  CA  ASN B 146       0.984  24.013  32.709  1.00  8.09           C  
ATOM   3609  C   ASN B 146       0.713  23.641  31.243  1.00  8.51           C  
ATOM   3610  O   ASN B 146       1.448  22.842  30.656  1.00  8.48           O  
ATOM   3611  CB  ASN B 146       0.902  22.755  33.590  1.00  7.86           C  
ATOM   3612  CG  ASN B 146       2.025  21.758  33.322  1.00 10.52           C  
ATOM   3613  OD1 ASN B 146       1.770  20.608  32.961  1.00 11.27           O  
ATOM   3614  ND2 ASN B 146       3.265  22.188  33.517  1.00  9.00           N  
ATOM   3615  N   TRP B 147      -0.330  24.214  30.646  1.00  7.65           N  
ATOM   3616  CA  TRP B 147      -0.660  23.894  29.258  1.00  7.84           C  
ATOM   3617  C   TRP B 147       0.202  24.659  28.249  1.00  8.73           C  
ATOM   3618  O   TRP B 147       0.723  25.733  28.548  1.00  9.28           O  
ATOM   3619  CB  TRP B 147      -2.145  24.152  28.997  1.00  5.91           C  
ATOM   3620  CG  TRP B 147      -3.049  23.391  29.927  1.00  6.55           C  
ATOM   3621  CD1 TRP B 147      -3.203  23.597  31.270  1.00  7.88           C  
ATOM   3622  CD2 TRP B 147      -3.911  22.299  29.589  1.00  7.51           C  
ATOM   3623  NE1 TRP B 147      -4.108  22.704  31.786  1.00  6.50           N  
ATOM   3624  CE2 TRP B 147      -4.558  21.894  30.778  1.00  6.81           C  
ATOM   3625  CE3 TRP B 147      -4.202  21.622  28.396  1.00  8.10           C  
ATOM   3626  CZ2 TRP B 147      -5.480  20.840  30.812  1.00  6.15           C  
ATOM   3627  CZ3 TRP B 147      -5.122  20.573  28.428  1.00  7.05           C  
ATOM   3628  CH2 TRP B 147      -5.749  20.193  29.629  1.00  8.64           C  
ATOM   3629  N   ASP B 148       0.339  24.097  27.049  1.00 10.40           N  
ATOM   3630  CA  ASP B 148       1.163  24.693  25.989  1.00 12.62           C  
ATOM   3631  C   ASP B 148       0.441  25.826  25.258  1.00 14.01           C  
ATOM   3632  O   ASP B 148       0.017  25.675  24.109  1.00 13.35           O  
ATOM   3633  CB  ASP B 148       1.571  23.600  24.994  1.00 13.42           C  
ATOM   3634  CG  ASP B 148       2.791  23.974  24.160  1.00 17.35           C  
ATOM   3635  OD1 ASP B 148       3.425  25.026  24.403  1.00 17.49           O  
ATOM   3636  OD2 ASP B 148       3.123  23.187  23.252  1.00 19.84           O  
ATOM   3637  N   ALA B 149       0.308  26.958  25.944  1.00 14.28           N  
ATOM   3638  CA  ALA B 149      -0.344  28.148  25.405  1.00 14.57           C  
ATOM   3639  C   ALA B 149       0.271  29.332  26.135  1.00 14.36           C  
ATOM   3640  O   ALA B 149      -0.142  29.671  27.244  1.00 13.38           O  
ATOM   3641  CB  ALA B 149      -1.851  28.092  25.658  1.00 16.21           C  
ATOM   3642  N   GLY B 150       1.271  29.952  25.516  1.00 13.78           N  
ATOM   3643  CA  GLY B 150       1.946  31.071  26.152  1.00 12.83           C  
ATOM   3644  C   GLY B 150       2.642  30.588  27.413  1.00 13.05           C  
ATOM   3645  O   GLY B 150       2.850  31.348  28.355  1.00 11.91           O  
ATOM   3646  N   PHE B 151       3.010  29.312  27.431  1.00 13.52           N  
ATOM   3647  CA  PHE B 151       3.664  28.734  28.601  1.00 14.84           C  
ATOM   3648  C   PHE B 151       4.841  29.557  29.108  1.00 16.82           C  
ATOM   3649  O   PHE B 151       5.670  30.027  28.324  1.00 17.27           O  
ATOM   3650  CB  PHE B 151       4.161  27.313  28.304  1.00 14.64           C  
ATOM   3651  CG  PHE B 151       4.818  26.655  29.480  1.00 13.87           C  
ATOM   3652  CD1 PHE B 151       4.053  26.132  30.519  1.00 12.62           C  
ATOM   3653  CD2 PHE B 151       6.204  26.611  29.585  1.00 13.58           C  
ATOM   3654  CE1 PHE B 151       4.658  25.581  31.646  1.00 13.35           C  
ATOM   3655  CE2 PHE B 151       6.819  26.061  30.710  1.00 14.34           C  
ATOM   3656  CZ  PHE B 151       6.041  25.546  31.744  1.00 13.17           C  
ATOM   3657  N   GLY B 152       4.904  29.722  30.426  1.00 17.00           N  
ATOM   3658  CA  GLY B 152       5.997  30.454  31.040  1.00 20.35           C  
ATOM   3659  C   GLY B 152       5.964  31.967  30.936  1.00 22.90           C  
ATOM   3660  O   GLY B 152       6.854  32.635  31.465  1.00 23.55           O  
ATOM   3661  N   LYS B 153       4.959  32.514  30.259  1.00 23.27           N  
ATOM   3662  CA  LYS B 153       4.845  33.961  30.113  1.00 25.20           C  
ATOM   3663  C   LYS B 153       4.120  34.568  31.314  1.00 25.60           C  
ATOM   3664  O   LYS B 153       3.728  33.852  32.237  1.00 24.01           O  
ATOM   3665  CB  LYS B 153       4.112  34.299  28.811  1.00 25.43           C  
ATOM   3666  CG  LYS B 153       4.876  33.854  27.560  1.00 28.90           C  
ATOM   3667  CD  LYS B 153       4.077  34.041  26.270  1.00 31.37           C  
ATOM   3668  CE  LYS B 153       3.915  35.508  25.890  1.00 33.16           C  
ATOM   3669  NZ  LYS B 153       3.136  36.286  26.897  1.00 34.86           N  
ATOM   3670  N   ALA B 154       3.961  35.888  31.306  1.00 26.07           N  
ATOM   3671  CA  ALA B 154       3.288  36.592  32.395  1.00 26.64           C  
ATOM   3672  C   ALA B 154       1.964  35.927  32.766  1.00 26.20           C  
ATOM   3673  O   ALA B 154       1.223  35.470  31.896  1.00 26.60           O  
ATOM   3674  CB  ALA B 154       3.050  38.051  32.002  1.00 27.58           C  
ATOM   3675  N   GLY B 155       1.670  35.876  34.061  1.00 25.29           N  
ATOM   3676  CA  GLY B 155       0.433  35.259  34.510  1.00 24.30           C  
ATOM   3677  C   GLY B 155       0.672  33.920  35.181  1.00 23.40           C  
ATOM   3678  O   GLY B 155      -0.272  33.216  35.545  1.00 23.79           O  
ATOM   3679  N   ALA B 156       1.943  33.567  35.336  1.00 21.38           N  
ATOM   3680  CA  ALA B 156       2.338  32.320  35.973  1.00 20.13           C  
ATOM   3681  C   ALA B 156       3.653  32.571  36.697  1.00 20.17           C  
ATOM   3682  O   ALA B 156       4.431  33.430  36.287  1.00 19.37           O  
ATOM   3683  CB  ALA B 156       2.514  31.229  34.927  1.00 19.29           C  
ATOM   3684  N   SER B 157       3.899  31.831  37.772  1.00 20.00           N  
ATOM   3685  CA  SER B 157       5.129  31.996  38.540  1.00 19.81           C  
ATOM   3686  C   SER B 157       6.173  30.932  38.227  1.00 19.61           C  
ATOM   3687  O   SER B 157       5.840  29.773  37.987  1.00 18.13           O  
ATOM   3688  CB  SER B 157       4.824  31.966  40.035  1.00 20.51           C  
ATOM   3689  OG  SER B 157       6.022  31.905  40.787  1.00 18.75           O  
ATOM   3690  N   SER B 158       7.441  31.335  38.233  1.00 20.89           N  
ATOM   3691  CA  SER B 158       8.537  30.410  37.967  1.00 21.42           C  
ATOM   3692  C   SER B 158       9.051  29.800  39.274  1.00 21.02           C  
ATOM   3693  O   SER B 158       9.957  28.968  39.270  1.00 21.61           O  
ATOM   3694  CB  SER B 158       9.678  31.136  37.244  1.00 22.99           C  
ATOM   3695  OG  SER B 158      10.158  32.221  38.019  1.00 26.15           O  
ATOM   3696  N   SER B 159       8.466  30.216  40.392  1.00 20.89           N  
ATOM   3697  CA  SER B 159       8.860  29.707  41.701  1.00 20.40           C  
ATOM   3698  C   SER B 159       8.050  28.475  42.096  1.00 19.69           C  
ATOM   3699  O   SER B 159       6.839  28.555  42.273  1.00 19.43           O  
ATOM   3700  CB  SER B 159       8.671  30.788  42.759  1.00 20.91           C  
ATOM   3701  OG  SER B 159       8.779  30.246  44.064  1.00 20.67           O  
ATOM   3702  N   PRO B 160       8.716  27.321  42.250  1.00 19.19           N  
ATOM   3703  CA  PRO B 160       8.073  26.060  42.627  1.00 18.37           C  
ATOM   3704  C   PRO B 160       7.183  26.155  43.862  1.00 18.28           C  
ATOM   3705  O   PRO B 160       6.269  25.352  44.034  1.00 16.35           O  
ATOM   3706  CB  PRO B 160       9.256  25.125  42.852  1.00 18.22           C  
ATOM   3707  CG  PRO B 160      10.253  25.618  41.869  1.00 19.09           C  
ATOM   3708  CD  PRO B 160      10.159  27.119  42.038  1.00 19.86           C  
ATOM   3709  N   CYS B 161       7.454  27.131  44.722  1.00 18.61           N  
ATOM   3710  CA  CYS B 161       6.673  27.298  45.940  1.00 19.07           C  
ATOM   3711  C   CYS B 161       5.408  28.124  45.743  1.00 17.88           C  
ATOM   3712  O   CYS B 161       4.582  28.235  46.647  1.00 18.19           O  
ATOM   3713  CB  CYS B 161       7.538  27.943  47.021  1.00 22.29           C  
ATOM   3714  SG  CYS B 161       8.955  26.913  47.512  1.00 26.08           S  
ATOM   3715  N   SER B 162       5.255  28.702  44.558  1.00 17.40           N  
ATOM   3716  CA  SER B 162       4.086  29.522  44.277  1.00 17.47           C  
ATOM   3717  C   SER B 162       2.835  28.703  44.001  1.00 16.42           C  
ATOM   3718  O   SER B 162       2.899  27.603  43.449  1.00 16.36           O  
ATOM   3719  CB  SER B 162       4.355  30.440  43.087  1.00 17.62           C  
ATOM   3720  OG  SER B 162       3.193  31.184  42.765  1.00 19.33           O  
ATOM   3721  N   GLU B 163       1.695  29.262  44.385  1.00 16.18           N  
ATOM   3722  CA  GLU B 163       0.406  28.623  44.177  1.00 17.75           C  
ATOM   3723  C   GLU B 163       0.118  28.587  42.673  1.00 15.05           C  
ATOM   3724  O   GLU B 163      -0.737  27.835  42.209  1.00 13.98           O  
ATOM   3725  CB  GLU B 163      -0.673  29.433  44.899  1.00 20.06           C  
ATOM   3726  CG  GLU B 163      -1.887  28.647  45.338  1.00 26.75           C  
ATOM   3727  CD  GLU B 163      -2.859  29.501  46.133  1.00 28.62           C  
ATOM   3728  OE1 GLU B 163      -3.457  30.435  45.551  1.00 29.54           O  
ATOM   3729  OE2 GLU B 163      -3.015  29.246  47.347  1.00 31.37           O  
ATOM   3730  N   THR B 164       0.844  29.405  41.918  1.00 13.38           N  
ATOM   3731  CA  THR B 164       0.659  29.478  40.477  1.00 13.13           C  
ATOM   3732  C   THR B 164       1.893  29.051  39.680  1.00 11.92           C  
ATOM   3733  O   THR B 164       2.081  29.467  38.537  1.00 11.83           O  
ATOM   3734  CB  THR B 164       0.238  30.906  40.063  1.00 15.78           C  
ATOM   3735  OG1 THR B 164       0.109  30.975  38.638  1.00 20.41           O  
ATOM   3736  CG2 THR B 164       1.259  31.921  40.534  1.00 13.28           C  
ATOM   3737  N   TYR B 165       2.727  28.209  40.285  1.00  9.74           N  
ATOM   3738  CA  TYR B 165       3.935  27.701  39.625  1.00  9.98           C  
ATOM   3739  C   TYR B 165       3.534  26.961  38.347  1.00  9.15           C  
ATOM   3740  O   TYR B 165       2.687  26.068  38.382  1.00  9.07           O  
ATOM   3741  CB  TYR B 165       4.674  26.752  40.576  1.00  9.45           C  
ATOM   3742  CG  TYR B 165       5.871  26.033  39.985  1.00 10.31           C  
ATOM   3743  CD1 TYR B 165       6.863  26.732  39.292  1.00 11.62           C  
ATOM   3744  CD2 TYR B 165       6.034  24.659  40.161  1.00 11.26           C  
ATOM   3745  CE1 TYR B 165       7.992  26.077  38.787  1.00 11.47           C  
ATOM   3746  CE2 TYR B 165       7.158  23.991  39.663  1.00 10.23           C  
ATOM   3747  CZ  TYR B 165       8.133  24.709  38.979  1.00 12.35           C  
ATOM   3748  OH  TYR B 165       9.249  24.058  38.499  1.00 11.92           O  
ATOM   3749  N   HIS B 166       4.143  27.325  37.222  1.00  9.02           N  
ATOM   3750  CA  HIS B 166       3.798  26.692  35.950  1.00 10.79           C  
ATOM   3751  C   HIS B 166       4.485  25.359  35.659  1.00 11.35           C  
ATOM   3752  O   HIS B 166       4.135  24.671  34.695  1.00 10.33           O  
ATOM   3753  CB  HIS B 166       4.046  27.667  34.793  1.00 10.47           C  
ATOM   3754  CG  HIS B 166       5.425  28.252  34.771  1.00 12.56           C  
ATOM   3755  ND1 HIS B 166       6.563  27.474  34.760  1.00 14.52           N  
ATOM   3756  CD2 HIS B 166       5.848  29.538  34.728  1.00 14.33           C  
ATOM   3757  CE1 HIS B 166       7.628  28.257  34.709  1.00 15.91           C  
ATOM   3758  NE2 HIS B 166       7.221  29.514  34.687  1.00 14.08           N  
ATOM   3759  N   GLY B 167       5.452  24.987  36.489  1.00 12.35           N  
ATOM   3760  CA  GLY B 167       6.147  23.728  36.277  1.00 13.84           C  
ATOM   3761  C   GLY B 167       7.380  23.872  35.408  1.00 14.81           C  
ATOM   3762  O   GLY B 167       7.621  24.930  34.829  1.00 15.56           O  
ATOM   3763  N   LYS B 168       8.154  22.797  35.302  1.00 16.25           N  
ATOM   3764  CA  LYS B 168       9.387  22.799  34.521  1.00 17.26           C  
ATOM   3765  C   LYS B 168       9.229  23.025  33.024  1.00 16.51           C  
ATOM   3766  O   LYS B 168      10.089  23.640  32.394  1.00 16.49           O  
ATOM   3767  CB  LYS B 168      10.148  21.498  34.761  1.00 20.09           C  
ATOM   3768  CG  LYS B 168      10.712  21.398  36.164  1.00 24.09           C  
ATOM   3769  CD  LYS B 168      11.651  20.210  36.296  1.00 28.64           C  
ATOM   3770  CE  LYS B 168      12.639  20.434  37.426  1.00 29.99           C  
ATOM   3771  NZ  LYS B 168      13.467  21.651  37.185  1.00 32.34           N  
ATOM   3772  N   TYR B 169       8.143  22.518  32.452  1.00 15.41           N  
ATOM   3773  CA  TYR B 169       7.886  22.671  31.027  1.00 14.25           C  
ATOM   3774  C   TYR B 169       6.425  22.330  30.744  1.00 13.30           C  
ATOM   3775  O   TYR B 169       5.777  21.662  31.549  1.00 11.74           O  
ATOM   3776  CB  TYR B 169       8.835  21.771  30.221  1.00 16.78           C  
ATOM   3777  CG  TYR B 169       8.790  20.306  30.594  1.00 18.28           C  
ATOM   3778  CD1 TYR B 169       7.748  19.489  30.160  1.00 19.70           C  
ATOM   3779  CD2 TYR B 169       9.790  19.738  31.386  1.00 19.59           C  
ATOM   3780  CE1 TYR B 169       7.697  18.140  30.503  1.00 20.83           C  
ATOM   3781  CE2 TYR B 169       9.751  18.390  31.737  1.00 20.77           C  
ATOM   3782  CZ  TYR B 169       8.699  17.597  31.290  1.00 21.17           C  
ATOM   3783  OH  TYR B 169       8.648  16.265  31.624  1.00 22.61           O  
ATOM   3784  N   ALA B 170       5.904  22.794  29.611  1.00 12.40           N  
ATOM   3785  CA  ALA B 170       4.505  22.550  29.255  1.00 12.09           C  
ATOM   3786  C   ALA B 170       4.145  21.069  29.238  1.00 12.20           C  
ATOM   3787  O   ALA B 170       4.899  20.242  28.726  1.00 12.03           O  
ATOM   3788  CB  ALA B 170       4.199  23.176  27.890  1.00 13.30           C  
ATOM   3789  N   ASN B 171       2.986  20.741  29.802  1.00 11.29           N  
ATOM   3790  CA  ASN B 171       2.512  19.364  29.854  1.00 12.63           C  
ATOM   3791  C   ASN B 171       3.376  18.455  30.723  1.00 12.15           C  
ATOM   3792  O   ASN B 171       3.367  17.241  30.535  1.00 14.49           O  
ATOM   3793  CB  ASN B 171       2.440  18.769  28.445  1.00 14.43           C  
ATOM   3794  CG  ASN B 171       1.508  19.532  27.539  1.00 15.13           C  
ATOM   3795  OD1 ASN B 171       1.585  19.417  26.316  1.00 17.29           O  
ATOM   3796  ND2 ASN B 171       0.611  20.311  28.129  1.00 15.31           N  
ATOM   3797  N   SER B 172       4.118  19.027  31.665  1.00 10.79           N  
ATOM   3798  CA  SER B 172       4.964  18.215  32.537  1.00 11.45           C  
ATOM   3799  C   SER B 172       4.114  17.392  33.508  1.00 10.57           C  
ATOM   3800  O   SER B 172       4.538  16.336  33.986  1.00  9.23           O  
ATOM   3801  CB  SER B 172       5.936  19.099  33.333  1.00 10.48           C  
ATOM   3802  OG  SER B 172       5.255  19.921  34.265  1.00  9.87           O  
ATOM   3803  N   GLU B 173       2.910  17.875  33.795  1.00  7.83           N  
ATOM   3804  CA  GLU B 173       2.036  17.167  34.720  1.00  8.48           C  
ATOM   3805  C   GLU B 173       1.232  16.100  33.996  1.00  8.27           C  
ATOM   3806  O   GLU B 173       0.557  16.376  33.006  1.00  9.09           O  
ATOM   3807  CB  GLU B 173       1.106  18.155  35.428  1.00  8.11           C  
ATOM   3808  CG  GLU B 173       1.867  19.278  36.124  1.00  9.75           C  
ATOM   3809  CD  GLU B 173       2.927  18.755  37.084  1.00 10.34           C  
ATOM   3810  OE1 GLU B 173       2.568  18.333  38.202  1.00 10.47           O  
ATOM   3811  OE2 GLU B 173       4.118  18.751  36.709  1.00 11.58           O  
ATOM   3812  N   VAL B 174       1.313  14.876  34.502  1.00  9.33           N  
ATOM   3813  CA  VAL B 174       0.613  13.763  33.889  1.00 10.32           C  
ATOM   3814  C   VAL B 174      -0.900  13.975  33.851  1.00  9.78           C  
ATOM   3815  O   VAL B 174      -1.575  13.466  32.953  1.00  9.09           O  
ATOM   3816  CB  VAL B 174       0.975  12.428  34.604  1.00 12.00           C  
ATOM   3817  CG1 VAL B 174       0.404  12.401  36.010  1.00 10.02           C  
ATOM   3818  CG2 VAL B 174       0.486  11.247  33.776  1.00 12.95           C  
ATOM   3819  N   GLU B 175      -1.435  14.741  34.801  1.00  8.70           N  
ATOM   3820  CA  GLU B 175      -2.870  15.005  34.822  1.00  8.48           C  
ATOM   3821  C   GLU B 175      -3.264  15.863  33.623  1.00 10.01           C  
ATOM   3822  O   GLU B 175      -4.392  15.788  33.128  1.00 12.36           O  
ATOM   3823  CB  GLU B 175      -3.282  15.721  36.112  1.00  8.41           C  
ATOM   3824  CG  GLU B 175      -3.151  14.891  37.382  1.00  8.71           C  
ATOM   3825  CD  GLU B 175      -1.728  14.844  37.928  1.00  8.93           C  
ATOM   3826  OE1 GLU B 175      -0.833  15.494  37.346  1.00  8.71           O  
ATOM   3827  OE2 GLU B 175      -1.507  14.159  38.950  1.00 10.22           O  
ATOM   3828  N   VAL B 176      -2.322  16.675  33.157  1.00  9.41           N  
ATOM   3829  CA  VAL B 176      -2.549  17.554  32.022  1.00  8.26           C  
ATOM   3830  C   VAL B 176      -2.271  16.824  30.720  1.00  8.40           C  
ATOM   3831  O   VAL B 176      -3.055  16.896  29.778  1.00  7.21           O  
ATOM   3832  CB  VAL B 176      -1.640  18.811  32.102  1.00  8.43           C  
ATOM   3833  CG1 VAL B 176      -1.735  19.622  30.813  1.00  8.88           C  
ATOM   3834  CG2 VAL B 176      -2.056  19.673  33.298  1.00  9.81           C  
ATOM   3835  N   LYS B 177      -1.150  16.115  30.664  1.00  8.93           N  
ATOM   3836  CA  LYS B 177      -0.807  15.405  29.446  1.00 10.45           C  
ATOM   3837  C   LYS B 177      -1.859  14.363  29.092  1.00  8.86           C  
ATOM   3838  O   LYS B 177      -2.136  14.140  27.920  1.00  9.41           O  
ATOM   3839  CB  LYS B 177       0.579  14.747  29.555  1.00 11.61           C  
ATOM   3840  CG  LYS B 177       1.165  14.496  28.168  1.00 15.95           C  
ATOM   3841  CD  LYS B 177       2.592  14.006  28.182  1.00 19.18           C  
ATOM   3842  CE  LYS B 177       3.211  14.189  26.800  1.00 20.91           C  
ATOM   3843  NZ  LYS B 177       2.334  13.650  25.716  1.00 20.50           N  
ATOM   3844  N   SER B 178      -2.456  13.744  30.108  1.00  9.06           N  
ATOM   3845  CA  SER B 178      -3.485  12.724  29.893  1.00  8.97           C  
ATOM   3846  C   SER B 178      -4.665  13.267  29.096  1.00  8.54           C  
ATOM   3847  O   SER B 178      -5.234  12.566  28.252  1.00  8.62           O  
ATOM   3848  CB  SER B 178      -3.982  12.175  31.233  1.00  9.30           C  
ATOM   3849  OG  SER B 178      -2.988  11.383  31.858  1.00 10.47           O  
ATOM   3850  N   ILE B 179      -5.041  14.513  29.376  1.00  6.47           N  
ATOM   3851  CA  ILE B 179      -6.150  15.139  28.671  1.00  6.12           C  
ATOM   3852  C   ILE B 179      -5.690  15.512  27.267  1.00  7.48           C  
ATOM   3853  O   ILE B 179      -6.398  15.269  26.289  1.00  7.39           O  
ATOM   3854  CB  ILE B 179      -6.633  16.409  29.398  1.00  6.09           C  
ATOM   3855  CG1 ILE B 179      -7.062  16.057  30.825  1.00  7.15           C  
ATOM   3856  CG2 ILE B 179      -7.804  17.033  28.637  1.00  8.04           C  
ATOM   3857  CD1 ILE B 179      -7.477  17.265  31.658  1.00 10.36           C  
ATOM   3858  N   VAL B 180      -4.501  16.103  27.183  1.00  6.84           N  
ATOM   3859  CA  VAL B 180      -3.925  16.507  25.905  1.00  8.38           C  
ATOM   3860  C   VAL B 180      -3.883  15.330  24.931  1.00  9.76           C  
ATOM   3861  O   VAL B 180      -4.371  15.439  23.802  1.00 10.31           O  
ATOM   3862  CB  VAL B 180      -2.491  17.072  26.097  1.00  8.51           C  
ATOM   3863  CG1 VAL B 180      -1.810  17.274  24.755  1.00  8.03           C  
ATOM   3864  CG2 VAL B 180      -2.557  18.394  26.853  1.00  6.96           C  
ATOM   3865  N   ASP B 181      -3.316  14.208  25.368  1.00  9.82           N  
ATOM   3866  CA  ASP B 181      -3.219  13.028  24.506  1.00 10.76           C  
ATOM   3867  C   ASP B 181      -4.599  12.504  24.095  1.00 10.59           C  
ATOM   3868  O   ASP B 181      -4.809  12.123  22.940  1.00 10.68           O  
ATOM   3869  CB  ASP B 181      -2.445  11.899  25.203  1.00  9.62           C  
ATOM   3870  CG  ASP B 181      -0.997  12.268  25.518  1.00 11.79           C  
ATOM   3871  OD1 ASP B 181      -0.440  13.179  24.874  1.00 10.76           O  
ATOM   3872  OD2 ASP B 181      -0.403  11.623  26.407  1.00 11.14           O  
ATOM   3873  N   PHE B 182      -5.536  12.484  25.040  1.00 10.57           N  
ATOM   3874  CA  PHE B 182      -6.889  11.990  24.771  1.00 11.12           C  
ATOM   3875  C   PHE B 182      -7.650  12.857  23.772  1.00 12.35           C  
ATOM   3876  O   PHE B 182      -8.346  12.342  22.893  1.00 12.70           O  
ATOM   3877  CB  PHE B 182      -7.686  11.883  26.080  1.00 12.51           C  
ATOM   3878  CG  PHE B 182      -9.044  11.239  25.922  1.00 13.44           C  
ATOM   3879  CD1 PHE B 182      -9.190   9.864  26.042  1.00 14.05           C  
ATOM   3880  CD2 PHE B 182     -10.169  12.007  25.630  1.00 15.08           C  
ATOM   3881  CE1 PHE B 182     -10.432   9.256  25.874  1.00 15.58           C  
ATOM   3882  CE2 PHE B 182     -11.418  11.411  25.460  1.00 16.40           C  
ATOM   3883  CZ  PHE B 182     -11.548  10.030  25.582  1.00 15.80           C  
ATOM   3884  N   VAL B 183      -7.516  14.173  23.901  1.00 11.55           N  
ATOM   3885  CA  VAL B 183      -8.205  15.085  23.000  1.00 11.96           C  
ATOM   3886  C   VAL B 183      -7.581  15.045  21.608  1.00 12.60           C  
ATOM   3887  O   VAL B 183      -8.294  15.066  20.601  1.00 11.59           O  
ATOM   3888  CB  VAL B 183      -8.184  16.525  23.564  1.00 11.85           C  
ATOM   3889  CG1 VAL B 183      -8.668  17.518  22.514  1.00 12.10           C  
ATOM   3890  CG2 VAL B 183      -9.090  16.594  24.785  1.00  9.88           C  
ATOM   3891  N   LYS B 184      -6.255  14.979  21.543  1.00 12.86           N  
ATOM   3892  CA  LYS B 184      -5.583  14.920  20.247  1.00 15.02           C  
ATOM   3893  C   LYS B 184      -5.923  13.623  19.518  1.00 13.84           C  
ATOM   3894  O   LYS B 184      -6.163  13.631  18.308  1.00 14.66           O  
ATOM   3895  CB  LYS B 184      -4.064  15.035  20.408  1.00 16.96           C  
ATOM   3896  CG  LYS B 184      -3.561  16.444  20.657  1.00 21.39           C  
ATOM   3897  CD  LYS B 184      -2.045  16.499  20.508  1.00 26.14           C  
ATOM   3898  CE  LYS B 184      -1.517  17.928  20.566  1.00 28.55           C  
ATOM   3899  NZ  LYS B 184      -1.818  18.585  21.870  1.00 31.42           N  
ATOM   3900  N   ASN B 185      -5.937  12.508  20.243  1.00 13.08           N  
ATOM   3901  CA  ASN B 185      -6.264  11.226  19.622  1.00 12.74           C  
ATOM   3902  C   ASN B 185      -7.682  11.247  19.050  1.00 13.52           C  
ATOM   3903  O   ASN B 185      -7.917  10.794  17.930  1.00 12.63           O  
ATOM   3904  CB  ASN B 185      -6.151  10.076  20.630  1.00 12.23           C  
ATOM   3905  CG  ASN B 185      -4.714   9.754  20.998  1.00 12.44           C  
ATOM   3906  OD1 ASN B 185      -3.781  10.069  20.260  1.00 13.30           O  
ATOM   3907  ND2 ASN B 185      -4.534   9.103  22.138  1.00 12.70           N  
ATOM   3908  N   HIS B 186      -8.626  11.767  19.828  1.00 13.13           N  
ATOM   3909  CA  HIS B 186     -10.018  11.832  19.392  1.00 13.71           C  
ATOM   3910  C   HIS B 186     -10.140  12.662  18.113  1.00 14.14           C  
ATOM   3911  O   HIS B 186     -10.748  12.232  17.132  1.00 13.86           O  
ATOM   3912  CB  HIS B 186     -10.882  12.447  20.490  1.00 14.62           C  
ATOM   3913  CG  HIS B 186     -12.343  12.468  20.164  1.00 15.90           C  
ATOM   3914  ND1 HIS B 186     -13.229  11.531  20.654  1.00 16.36           N  
ATOM   3915  CD2 HIS B 186     -13.069  13.301  19.383  1.00 14.14           C  
ATOM   3916  CE1 HIS B 186     -14.438  11.789  20.190  1.00 15.26           C  
ATOM   3917  NE2 HIS B 186     -14.368  12.858  19.416  1.00 16.19           N  
ATOM   3918  N   GLY B 187      -9.569  13.859  18.142  1.00 14.36           N  
ATOM   3919  CA  GLY B 187      -9.583  14.730  16.981  1.00 15.23           C  
ATOM   3920  C   GLY B 187     -10.914  15.311  16.539  1.00 15.69           C  
ATOM   3921  O   GLY B 187     -10.966  16.023  15.536  1.00 16.94           O  
ATOM   3922  N   ASN B 188     -11.992  15.033  17.261  1.00 15.25           N  
ATOM   3923  CA  ASN B 188     -13.275  15.580  16.843  1.00 16.46           C  
ATOM   3924  C   ASN B 188     -14.043  16.284  17.957  1.00 15.12           C  
ATOM   3925  O   ASN B 188     -15.256  16.142  18.074  1.00 15.45           O  
ATOM   3926  CB  ASN B 188     -14.131  14.477  16.205  1.00 18.04           C  
ATOM   3927  CG  ASN B 188     -15.199  15.031  15.272  1.00 20.25           C  
ATOM   3928  OD1 ASN B 188     -15.003  16.065  14.633  1.00 21.43           O  
ATOM   3929  ND2 ASN B 188     -16.326  14.332  15.175  1.00 20.87           N  
ATOM   3930  N   PHE B 189     -13.327  17.045  18.782  1.00 14.71           N  
ATOM   3931  CA  PHE B 189     -13.968  17.798  19.851  1.00 13.35           C  
ATOM   3932  C   PHE B 189     -14.402  19.153  19.313  1.00 12.89           C  
ATOM   3933  O   PHE B 189     -13.624  19.845  18.648  1.00 12.80           O  
ATOM   3934  CB  PHE B 189     -13.025  17.987  21.043  1.00 11.25           C  
ATOM   3935  CG  PHE B 189     -13.025  16.825  21.993  1.00 11.96           C  
ATOM   3936  CD1 PHE B 189     -14.016  16.713  22.964  1.00 10.78           C  
ATOM   3937  CD2 PHE B 189     -12.063  15.823  21.893  1.00 12.15           C  
ATOM   3938  CE1 PHE B 189     -14.051  15.614  23.826  1.00 12.73           C  
ATOM   3939  CE2 PHE B 189     -12.087  14.722  22.748  1.00 13.42           C  
ATOM   3940  CZ  PHE B 189     -13.086  14.617  23.719  1.00 12.07           C  
ATOM   3941  N   LYS B 190     -15.648  19.522  19.597  1.00 12.27           N  
ATOM   3942  CA  LYS B 190     -16.199  20.784  19.132  1.00 12.26           C  
ATOM   3943  C   LYS B 190     -16.271  21.833  20.237  1.00 11.32           C  
ATOM   3944  O   LYS B 190     -16.260  23.032  19.963  1.00 10.81           O  
ATOM   3945  CB  LYS B 190     -17.594  20.554  18.543  1.00 15.38           C  
ATOM   3946  CG  LYS B 190     -17.620  19.535  17.413  1.00 17.78           C  
ATOM   3947  CD  LYS B 190     -16.660  19.939  16.301  1.00 22.22           C  
ATOM   3948  CE  LYS B 190     -16.428  18.799  15.326  1.00 24.37           C  
ATOM   3949  NZ  LYS B 190     -15.297  19.100  14.401  1.00 28.99           N  
ATOM   3950  N   ALA B 191     -16.346  21.379  21.484  1.00 10.77           N  
ATOM   3951  CA  ALA B 191     -16.412  22.287  22.626  1.00 10.05           C  
ATOM   3952  C   ALA B 191     -15.513  21.771  23.743  1.00 10.42           C  
ATOM   3953  O   ALA B 191     -15.332  20.566  23.895  1.00 11.09           O  
ATOM   3954  CB  ALA B 191     -17.845  22.412  23.119  1.00 11.47           C  
ATOM   3955  N   PHE B 192     -14.953  22.693  24.516  1.00  9.24           N  
ATOM   3956  CA  PHE B 192     -14.052  22.358  25.612  1.00  8.01           C  
ATOM   3957  C   PHE B 192     -14.386  23.309  26.761  1.00  8.46           C  
ATOM   3958  O   PHE B 192     -14.152  24.519  26.667  1.00  6.72           O  
ATOM   3959  CB  PHE B 192     -12.603  22.546  25.150  1.00  6.16           C  
ATOM   3960  CG  PHE B 192     -11.571  22.049  26.128  1.00  7.56           C  
ATOM   3961  CD1 PHE B 192     -11.201  22.822  27.222  1.00  5.88           C  
ATOM   3962  CD2 PHE B 192     -10.946  20.823  25.932  1.00  7.77           C  
ATOM   3963  CE1 PHE B 192     -10.213  22.384  28.106  1.00  9.07           C  
ATOM   3964  CE2 PHE B 192      -9.959  20.373  26.805  1.00  7.03           C  
ATOM   3965  CZ  PHE B 192      -9.589  21.159  27.897  1.00  8.73           C  
ATOM   3966  N   LEU B 193     -14.953  22.754  27.828  1.00  7.04           N  
ATOM   3967  CA  LEU B 193     -15.353  23.537  28.995  1.00  8.66           C  
ATOM   3968  C   LEU B 193     -14.585  23.144  30.251  1.00  8.69           C  
ATOM   3969  O   LEU B 193     -14.582  21.978  30.639  1.00 11.92           O  
ATOM   3970  CB  LEU B 193     -16.855  23.351  29.263  1.00  8.95           C  
ATOM   3971  CG  LEU B 193     -17.891  24.036  28.362  1.00 13.05           C  
ATOM   3972  CD1 LEU B 193     -17.630  23.720  26.913  1.00 14.30           C  
ATOM   3973  CD2 LEU B 193     -19.292  23.571  28.758  1.00 11.93           C  
ATOM   3974  N   SER B 194     -13.925  24.113  30.880  1.00  8.51           N  
ATOM   3975  CA  SER B 194     -13.198  23.845  32.119  1.00  9.12           C  
ATOM   3976  C   SER B 194     -13.856  24.662  33.230  1.00  9.03           C  
ATOM   3977  O   SER B 194     -13.916  25.892  33.159  1.00  7.11           O  
ATOM   3978  CB  SER B 194     -11.729  24.225  31.996  1.00 11.82           C  
ATOM   3979  OG  SER B 194     -11.038  23.801  33.159  1.00 14.04           O  
ATOM   3980  N   ILE B 195     -14.332  23.975  34.262  1.00  8.28           N  
ATOM   3981  CA  ILE B 195     -15.036  24.628  35.361  1.00  7.12           C  
ATOM   3982  C   ILE B 195     -14.202  24.832  36.628  1.00  7.31           C  
ATOM   3983  O   ILE B 195     -13.518  23.918  37.082  1.00  6.82           O  
ATOM   3984  CB  ILE B 195     -16.298  23.821  35.703  1.00  9.81           C  
ATOM   3985  CG1 ILE B 195     -17.206  23.766  34.470  1.00 11.56           C  
ATOM   3986  CG2 ILE B 195     -17.025  24.439  36.900  1.00  8.02           C  
ATOM   3987  CD1 ILE B 195     -18.246  22.672  34.542  1.00 16.69           C  
ATOM   3988  N   HIS B 196     -14.282  26.041  37.186  1.00  7.07           N  
ATOM   3989  CA  HIS B 196     -13.562  26.423  38.403  1.00  5.46           C  
ATOM   3990  C   HIS B 196     -14.522  27.212  39.300  1.00  6.12           C  
ATOM   3991  O   HIS B 196     -15.697  27.365  38.991  1.00  6.24           O  
ATOM   3992  CB  HIS B 196     -12.412  27.391  38.081  1.00  6.28           C  
ATOM   3993  CG  HIS B 196     -11.398  26.862  37.119  1.00  6.21           C  
ATOM   3994  ND1 HIS B 196     -10.084  26.646  37.474  1.00  4.56           N  
ATOM   3995  CD2 HIS B 196     -11.492  26.532  35.809  1.00  5.80           C  
ATOM   3996  CE1 HIS B 196      -9.412  26.207  36.427  1.00  7.09           C  
ATOM   3997  NE2 HIS B 196     -10.242  26.128  35.404  1.00  8.58           N  
ATOM   3998  N   SER B 197     -13.975  27.722  40.400  1.00  6.16           N  
ATOM   3999  CA  SER B 197     -14.675  28.603  41.339  1.00  7.39           C  
ATOM   4000  C   SER B 197     -13.515  29.404  41.948  1.00  7.75           C  
ATOM   4001  O   SER B 197     -12.369  28.936  41.921  1.00  6.03           O  
ATOM   4002  CB  SER B 197     -15.436  27.819  42.420  1.00  7.69           C  
ATOM   4003  OG  SER B 197     -14.582  27.380  43.460  1.00  9.93           O  
ATOM   4004  N   TYR B 198     -13.765  30.614  42.445  1.00  6.62           N  
ATOM   4005  CA  TYR B 198     -15.077  31.254  42.454  1.00  6.87           C  
ATOM   4006  C   TYR B 198     -14.917  32.638  41.806  1.00  6.92           C  
ATOM   4007  O   TYR B 198     -13.793  33.073  41.553  1.00  8.06           O  
ATOM   4008  CB  TYR B 198     -15.555  31.440  43.903  1.00  4.75           C  
ATOM   4009  CG  TYR B 198     -14.646  32.343  44.712  1.00  6.04           C  
ATOM   4010  CD1 TYR B 198     -13.527  31.829  45.374  1.00  5.57           C  
ATOM   4011  CD2 TYR B 198     -14.850  33.724  44.738  1.00  6.27           C  
ATOM   4012  CE1 TYR B 198     -12.625  32.677  46.036  1.00 10.31           C  
ATOM   4013  CE2 TYR B 198     -13.961  34.578  45.390  1.00  9.63           C  
ATOM   4014  CZ  TYR B 198     -12.849  34.049  46.035  1.00 10.94           C  
ATOM   4015  OH  TYR B 198     -11.956  34.899  46.653  1.00 13.00           O  
ATOM   4016  N   SER B 199     -16.039  33.312  41.550  1.00  7.47           N  
ATOM   4017  CA  SER B 199     -16.075  34.667  40.973  1.00  9.48           C  
ATOM   4018  C   SER B 199     -17.310  34.942  40.127  1.00  8.11           C  
ATOM   4019  O   SER B 199     -17.626  36.099  39.846  1.00  8.96           O  
ATOM   4020  CB  SER B 199     -14.840  34.961  40.119  1.00  9.65           C  
ATOM   4021  OG  SER B 199     -13.804  35.495  40.921  1.00 15.40           O  
ATOM   4022  N   GLN B 200     -18.008  33.882  39.730  1.00  7.42           N  
ATOM   4023  CA  GLN B 200     -19.202  34.016  38.901  1.00  8.28           C  
ATOM   4024  C   GLN B 200     -18.858  34.736  37.605  1.00  9.29           C  
ATOM   4025  O   GLN B 200     -19.283  35.868  37.366  1.00  9.10           O  
ATOM   4026  CB  GLN B 200     -20.302  34.760  39.673  1.00  8.85           C  
ATOM   4027  CG  GLN B 200     -20.783  33.938  40.869  1.00  6.67           C  
ATOM   4028  CD  GLN B 200     -21.809  34.639  41.739  1.00  8.21           C  
ATOM   4029  OE1 GLN B 200     -22.052  34.219  42.870  1.00  9.19           O  
ATOM   4030  NE2 GLN B 200     -22.423  35.698  41.219  1.00  8.40           N  
ATOM   4031  N   LEU B 201     -18.069  34.061  36.774  1.00  9.56           N  
ATOM   4032  CA  LEU B 201     -17.646  34.602  35.490  1.00  8.23           C  
ATOM   4033  C   LEU B 201     -17.727  33.519  34.423  1.00  9.65           C  
ATOM   4034  O   LEU B 201     -17.676  32.323  34.735  1.00  8.64           O  
ATOM   4035  CB  LEU B 201     -16.195  35.075  35.570  1.00  9.26           C  
ATOM   4036  CG  LEU B 201     -15.793  36.077  36.650  1.00  7.41           C  
ATOM   4037  CD1 LEU B 201     -14.280  36.161  36.733  1.00  9.72           C  
ATOM   4038  CD2 LEU B 201     -16.405  37.434  36.335  1.00  8.66           C  
ATOM   4039  N   LEU B 202     -17.860  33.945  33.168  1.00  8.54           N  
ATOM   4040  CA  LEU B 202     -17.882  33.037  32.026  1.00  9.76           C  
ATOM   4041  C   LEU B 202     -16.798  33.624  31.127  1.00  9.88           C  
ATOM   4042  O   LEU B 202     -16.958  34.732  30.604  1.00 10.59           O  
ATOM   4043  CB  LEU B 202     -19.230  33.071  31.295  1.00 11.82           C  
ATOM   4044  CG  LEU B 202     -19.657  31.753  30.634  1.00 15.51           C  
ATOM   4045  CD1 LEU B 202     -20.589  32.043  29.471  1.00 15.99           C  
ATOM   4046  CD2 LEU B 202     -18.450  30.978  30.144  1.00 14.13           C  
ATOM   4047  N   LEU B 203     -15.702  32.893  30.950  1.00  8.05           N  
ATOM   4048  CA  LEU B 203     -14.571  33.387  30.160  1.00  7.43           C  
ATOM   4049  C   LEU B 203     -14.261  32.626  28.878  1.00  7.05           C  
ATOM   4050  O   LEU B 203     -14.517  31.427  28.777  1.00  7.71           O  
ATOM   4051  CB  LEU B 203     -13.298  33.367  31.016  1.00  7.59           C  
ATOM   4052  CG  LEU B 203     -13.263  34.053  32.384  1.00 10.46           C  
ATOM   4053  CD1 LEU B 203     -13.575  35.522  32.231  1.00  9.57           C  
ATOM   4054  CD2 LEU B 203     -14.249  33.391  33.319  1.00 13.92           C  
ATOM   4055  N   TYR B 204     -13.699  33.340  27.904  1.00  6.49           N  
ATOM   4056  CA  TYR B 204     -13.270  32.744  26.646  1.00  7.05           C  
ATOM   4057  C   TYR B 204     -11.839  33.250  26.392  1.00  8.29           C  
ATOM   4058  O   TYR B 204     -11.385  34.180  27.062  1.00  9.27           O  
ATOM   4059  CB  TYR B 204     -14.228  33.093  25.485  1.00  8.54           C  
ATOM   4060  CG  TYR B 204     -14.612  34.549  25.322  1.00 11.01           C  
ATOM   4061  CD1 TYR B 204     -13.809  35.424  24.587  1.00 12.75           C  
ATOM   4062  CD2 TYR B 204     -15.811  35.043  25.851  1.00 12.21           C  
ATOM   4063  CE1 TYR B 204     -14.188  36.751  24.378  1.00 13.25           C  
ATOM   4064  CE2 TYR B 204     -16.200  36.367  25.645  1.00 12.60           C  
ATOM   4065  CZ  TYR B 204     -15.383  37.214  24.908  1.00 14.36           C  
ATOM   4066  OH  TYR B 204     -15.754  38.523  24.701  1.00 14.53           O  
ATOM   4067  N   PRO B 205     -11.100  32.636  25.444  1.00  8.17           N  
ATOM   4068  CA  PRO B 205      -9.717  33.060  25.154  1.00  8.57           C  
ATOM   4069  C   PRO B 205      -9.578  34.533  24.756  1.00  8.97           C  
ATOM   4070  O   PRO B 205     -10.524  35.119  24.244  1.00  8.06           O  
ATOM   4071  CB  PRO B 205      -9.293  32.120  24.017  1.00  7.74           C  
ATOM   4072  CG  PRO B 205     -10.141  30.910  24.226  1.00  7.44           C  
ATOM   4073  CD  PRO B 205     -11.488  31.499  24.594  1.00  8.63           C  
ATOM   4074  N   TYR B 206      -8.398  35.127  24.959  1.00  9.43           N  
ATOM   4075  CA  TYR B 206      -7.231  34.455  25.535  1.00  8.84           C  
ATOM   4076  C   TYR B 206      -6.837  35.026  26.885  1.00  8.93           C  
ATOM   4077  O   TYR B 206      -7.242  36.127  27.256  1.00 10.41           O  
ATOM   4078  CB  TYR B 206      -5.988  34.632  24.664  1.00  8.33           C  
ATOM   4079  CG  TYR B 206      -5.965  33.932  23.338  1.00  9.42           C  
ATOM   4080  CD1 TYR B 206      -5.758  32.554  23.258  1.00  8.33           C  
ATOM   4081  CD2 TYR B 206      -6.049  34.657  22.154  1.00 10.34           C  
ATOM   4082  CE1 TYR B 206      -5.621  31.917  22.031  1.00 10.32           C  
ATOM   4083  CE2 TYR B 206      -5.913  34.030  20.919  1.00 11.30           C  
ATOM   4084  CZ  TYR B 206      -5.695  32.662  20.866  1.00 11.22           C  
ATOM   4085  OH  TYR B 206      -5.516  32.047  19.651  1.00 10.38           O  
ATOM   4086  N   GLY B 207      -5.990  34.273  27.580  1.00  8.53           N  
ATOM   4087  CA  GLY B 207      -5.469  34.698  28.862  1.00  9.70           C  
ATOM   4088  C   GLY B 207      -3.999  35.082  28.745  1.00  9.67           C  
ATOM   4089  O   GLY B 207      -3.527  35.940  29.490  1.00 11.46           O  
ATOM   4090  N   TYR B 208      -3.270  34.467  27.809  1.00 11.54           N  
ATOM   4091  CA  TYR B 208      -1.840  34.761  27.649  1.00 11.07           C  
ATOM   4092  C   TYR B 208      -1.462  35.898  26.695  1.00 11.74           C  
ATOM   4093  O   TYR B 208      -0.308  36.319  26.676  1.00 11.99           O  
ATOM   4094  CB  TYR B 208      -1.061  33.502  27.224  1.00 11.99           C  
ATOM   4095  CG  TYR B 208      -1.249  33.082  25.777  1.00 11.45           C  
ATOM   4096  CD1 TYR B 208      -2.330  32.298  25.393  1.00 12.64           C  
ATOM   4097  CD2 TYR B 208      -0.337  33.472  24.789  1.00 13.61           C  
ATOM   4098  CE1 TYR B 208      -2.504  31.905  24.062  1.00 13.40           C  
ATOM   4099  CE2 TYR B 208      -0.503  33.087  23.456  1.00 14.12           C  
ATOM   4100  CZ  TYR B 208      -1.588  32.301  23.103  1.00 15.10           C  
ATOM   4101  OH  TYR B 208      -1.757  31.899  21.797  1.00 18.32           O  
ATOM   4102  N   THR B 209      -2.417  36.396  25.915  1.00 11.89           N  
ATOM   4103  CA  THR B 209      -2.133  37.471  24.964  1.00 10.52           C  
ATOM   4104  C   THR B 209      -3.313  38.433  24.848  1.00 11.50           C  
ATOM   4105  O   THR B 209      -4.464  38.039  25.038  1.00 10.32           O  
ATOM   4106  CB  THR B 209      -1.814  36.891  23.560  1.00 10.94           C  
ATOM   4107  OG1 THR B 209      -1.708  37.953  22.604  1.00 10.08           O  
ATOM   4108  CG2 THR B 209      -2.904  35.922  23.123  1.00  8.71           C  
ATOM   4109  N   THR B 210      -3.024  39.692  24.538  1.00 11.17           N  
ATOM   4110  CA  THR B 210      -4.074  40.691  24.391  1.00 11.76           C  
ATOM   4111  C   THR B 210      -4.799  40.534  23.057  1.00 12.45           C  
ATOM   4112  O   THR B 210      -5.821  41.173  22.813  1.00 12.53           O  
ATOM   4113  CB  THR B 210      -3.499  42.108  24.469  1.00 13.45           C  
ATOM   4114  OG1 THR B 210      -2.447  42.248  23.504  1.00 11.66           O  
ATOM   4115  CG2 THR B 210      -2.959  42.383  25.865  1.00 15.95           C  
ATOM   4116  N   GLN B 211      -4.264  39.672  22.201  1.00 13.48           N  
ATOM   4117  CA  GLN B 211      -4.844  39.417  20.885  1.00 16.14           C  
ATOM   4118  C   GLN B 211      -6.287  38.932  20.989  1.00 16.63           C  
ATOM   4119  O   GLN B 211      -6.585  38.022  21.757  1.00 16.32           O  
ATOM   4120  CB  GLN B 211      -4.005  38.364  20.153  1.00 19.12           C  
ATOM   4121  CG  GLN B 211      -4.513  37.974  18.772  1.00 24.81           C  
ATOM   4122  CD  GLN B 211      -4.635  39.165  17.836  1.00 30.69           C  
ATOM   4123  OE1 GLN B 211      -5.576  39.965  17.942  1.00 34.58           O  
ATOM   4124  NE2 GLN B 211      -3.671  39.301  16.919  1.00 33.18           N  
ATOM   4125  N   SER B 212      -7.185  39.541  20.217  1.00 16.82           N  
ATOM   4126  CA  SER B 212      -8.582  39.119  20.233  1.00 18.05           C  
ATOM   4127  C   SER B 212      -8.707  37.897  19.337  1.00 16.97           C  
ATOM   4128  O   SER B 212      -8.175  37.882  18.229  1.00 17.09           O  
ATOM   4129  CB  SER B 212      -9.497  40.229  19.706  1.00 19.11           C  
ATOM   4130  OG  SER B 212      -9.712  41.221  20.691  1.00 22.69           O  
ATOM   4131  N   ILE B 213      -9.400  36.868  19.811  1.00 15.67           N  
ATOM   4132  CA  ILE B 213      -9.563  35.666  19.005  1.00 15.75           C  
ATOM   4133  C   ILE B 213     -10.391  36.014  17.770  1.00 15.83           C  
ATOM   4134  O   ILE B 213     -11.226  36.921  17.806  1.00 15.91           O  
ATOM   4135  CB  ILE B 213     -10.271  34.544  19.801  1.00 14.83           C  
ATOM   4136  CG1 ILE B 213     -11.641  35.027  20.285  1.00 15.59           C  
ATOM   4137  CG2 ILE B 213      -9.410  34.133  20.990  1.00 16.71           C  
ATOM   4138  CD1 ILE B 213     -12.436  33.972  21.038  1.00 16.44           C  
ATOM   4139  N   PRO B 214     -10.158  35.311  16.653  1.00 16.83           N  
ATOM   4140  CA  PRO B 214     -10.895  35.556  15.409  1.00 17.52           C  
ATOM   4141  C   PRO B 214     -12.408  35.369  15.560  1.00 18.55           C  
ATOM   4142  O   PRO B 214     -13.190  35.983  14.831  1.00 19.99           O  
ATOM   4143  CB  PRO B 214     -10.293  34.536  14.446  1.00 17.87           C  
ATOM   4144  CG  PRO B 214      -8.883  34.404  14.940  1.00 18.50           C  
ATOM   4145  CD  PRO B 214      -9.069  34.342  16.433  1.00 16.14           C  
ATOM   4146  N   ASP B 215     -12.814  34.524  16.505  1.00 18.36           N  
ATOM   4147  CA  ASP B 215     -14.237  34.248  16.730  1.00 17.46           C  
ATOM   4148  C   ASP B 215     -14.844  35.011  17.901  1.00 17.35           C  
ATOM   4149  O   ASP B 215     -15.868  34.596  18.445  1.00 16.10           O  
ATOM   4150  CB  ASP B 215     -14.447  32.752  16.973  1.00 17.23           C  
ATOM   4151  CG  ASP B 215     -13.928  31.899  15.839  1.00 17.83           C  
ATOM   4152  OD1 ASP B 215     -14.571  31.884  14.770  1.00 18.09           O  
ATOM   4153  OD2 ASP B 215     -12.875  31.250  16.010  1.00 16.60           O  
ATOM   4154  N   LYS B 216     -14.227  36.128  18.277  1.00 17.06           N  
ATOM   4155  CA  LYS B 216     -14.697  36.919  19.410  1.00 17.36           C  
ATOM   4156  C   LYS B 216     -16.174  37.302  19.387  1.00 16.33           C  
ATOM   4157  O   LYS B 216     -16.859  37.205  20.403  1.00 14.78           O  
ATOM   4158  CB  LYS B 216     -13.861  38.190  19.559  1.00 19.17           C  
ATOM   4159  CG  LYS B 216     -14.272  39.022  20.761  1.00 22.27           C  
ATOM   4160  CD  LYS B 216     -13.406  40.249  20.944  1.00 26.29           C  
ATOM   4161  CE  LYS B 216     -13.873  41.045  22.157  1.00 28.85           C  
ATOM   4162  NZ  LYS B 216     -13.071  42.283  22.364  1.00 31.62           N  
ATOM   4163  N   THR B 217     -16.667  37.747  18.238  1.00 14.94           N  
ATOM   4164  CA  THR B 217     -18.062  38.143  18.146  1.00 14.63           C  
ATOM   4165  C   THR B 217     -18.986  36.985  18.490  1.00 14.03           C  
ATOM   4166  O   THR B 217     -19.860  37.117  19.348  1.00 13.78           O  
ATOM   4167  CB  THR B 217     -18.401  38.649  16.740  1.00 17.37           C  
ATOM   4168  OG1 THR B 217     -17.512  39.717  16.397  1.00 19.65           O  
ATOM   4169  CG2 THR B 217     -19.827  39.153  16.694  1.00 16.97           C  
ATOM   4170  N   GLU B 218     -18.784  35.848  17.830  1.00 12.49           N  
ATOM   4171  CA  GLU B 218     -19.609  34.675  18.076  1.00 13.10           C  
ATOM   4172  C   GLU B 218     -19.543  34.195  19.521  1.00 12.94           C  
ATOM   4173  O   GLU B 218     -20.577  33.986  20.159  1.00 11.25           O  
ATOM   4174  CB  GLU B 218     -19.206  33.522  17.148  1.00 15.24           C  
ATOM   4175  CG  GLU B 218     -20.043  32.268  17.360  1.00 19.34           C  
ATOM   4176  CD  GLU B 218     -19.812  31.199  16.304  1.00 20.67           C  
ATOM   4177  OE1 GLU B 218     -18.995  31.425  15.387  1.00 22.88           O  
ATOM   4178  OE2 GLU B 218     -20.454  30.131  16.398  1.00 20.42           O  
ATOM   4179  N   LEU B 219     -18.332  34.002  20.036  1.00 11.62           N  
ATOM   4180  CA  LEU B 219     -18.185  33.529  21.409  1.00 13.00           C  
ATOM   4181  C   LEU B 219     -18.754  34.504  22.433  1.00 14.19           C  
ATOM   4182  O   LEU B 219     -19.282  34.090  23.466  1.00 13.75           O  
ATOM   4183  CB  LEU B 219     -16.716  33.225  21.719  1.00 12.99           C  
ATOM   4184  CG  LEU B 219     -16.316  31.757  21.516  1.00 15.42           C  
ATOM   4185  CD1 LEU B 219     -16.587  31.340  20.094  1.00 15.31           C  
ATOM   4186  CD2 LEU B 219     -14.860  31.558  21.864  1.00 14.31           C  
ATOM   4187  N   ASN B 220     -18.654  35.797  22.147  1.00 13.98           N  
ATOM   4188  CA  ASN B 220     -19.182  36.802  23.059  1.00 14.80           C  
ATOM   4189  C   ASN B 220     -20.703  36.696  23.094  1.00 14.34           C  
ATOM   4190  O   ASN B 220     -21.319  36.835  24.149  1.00 14.44           O  
ATOM   4191  CB  ASN B 220     -18.761  38.203  22.606  1.00 14.78           C  
ATOM   4192  CG  ASN B 220     -19.106  39.267  23.626  1.00 16.93           C  
ATOM   4193  OD1 ASN B 220     -20.034  40.051  23.432  1.00 18.18           O  
ATOM   4194  ND2 ASN B 220     -18.368  39.290  24.728  1.00 16.34           N  
ATOM   4195  N   GLN B 221     -21.302  36.434  21.936  1.00 12.95           N  
ATOM   4196  CA  GLN B 221     -22.748  36.304  21.841  1.00 15.09           C  
ATOM   4197  C   GLN B 221     -23.197  35.049  22.581  1.00 13.11           C  
ATOM   4198  O   GLN B 221     -24.197  35.066  23.300  1.00 12.82           O  
ATOM   4199  CB  GLN B 221     -23.179  36.224  20.373  1.00 18.06           C  
ATOM   4200  CG  GLN B 221     -24.637  36.578  20.143  1.00 25.78           C  
ATOM   4201  CD  GLN B 221     -24.954  37.998  20.586  1.00 28.84           C  
ATOM   4202  OE1 GLN B 221     -24.307  38.956  20.153  1.00 31.09           O  
ATOM   4203  NE2 GLN B 221     -25.952  38.139  21.453  1.00 32.03           N  
ATOM   4204  N   VAL B 222     -22.453  33.960  22.408  1.00 11.50           N  
ATOM   4205  CA  VAL B 222     -22.796  32.714  23.078  1.00 11.78           C  
ATOM   4206  C   VAL B 222     -22.711  32.888  24.591  1.00 10.96           C  
ATOM   4207  O   VAL B 222     -23.559  32.386  25.327  1.00 10.29           O  
ATOM   4208  CB  VAL B 222     -21.871  31.557  22.635  1.00 11.48           C  
ATOM   4209  CG1 VAL B 222     -22.159  30.315  23.456  1.00 12.62           C  
ATOM   4210  CG2 VAL B 222     -22.089  31.259  21.157  1.00 13.16           C  
ATOM   4211  N   ALA B 223     -21.695  33.610  25.054  1.00 11.92           N  
ATOM   4212  CA  ALA B 223     -21.529  33.845  26.488  1.00 12.22           C  
ATOM   4213  C   ALA B 223     -22.679  34.697  27.018  1.00 12.15           C  
ATOM   4214  O   ALA B 223     -23.186  34.474  28.120  1.00 10.83           O  
ATOM   4215  CB  ALA B 223     -20.201  34.541  26.751  1.00 11.92           C  
ATOM   4216  N   LYS B 224     -23.085  35.681  26.225  1.00 13.46           N  
ATOM   4217  CA  LYS B 224     -24.173  36.569  26.607  1.00 15.11           C  
ATOM   4218  C   LYS B 224     -25.453  35.765  26.836  1.00 14.35           C  
ATOM   4219  O   LYS B 224     -26.178  35.983  27.812  1.00 12.69           O  
ATOM   4220  CB  LYS B 224     -24.394  37.602  25.503  1.00 16.75           C  
ATOM   4221  CG  LYS B 224     -25.231  38.794  25.908  1.00 21.76           C  
ATOM   4222  CD  LYS B 224     -25.338  39.780  24.752  1.00 24.73           C  
ATOM   4223  CE  LYS B 224     -25.578  41.198  25.255  1.00 27.65           C  
ATOM   4224  NZ  LYS B 224     -26.747  41.299  26.181  1.00 30.06           N  
ATOM   4225  N   SER B 225     -25.721  34.827  25.935  1.00 13.35           N  
ATOM   4226  CA  SER B 225     -26.915  33.996  26.033  1.00 13.70           C  
ATOM   4227  C   SER B 225     -26.856  33.015  27.198  1.00 12.73           C  
ATOM   4228  O   SER B 225     -27.861  32.776  27.871  1.00 12.62           O
[truncated: 508,357 more chars]
