# Supplementary material for: FastGrow: on-the-fly growing and its application to DYRK1A
Source: J Comput Aided Mol Des. 2022 Aug 22;36(9):639–51. doi: 10.1007/s10822-022-00469-y (PMC9512872; doi:10.1007/s10822-022-00469-y)
Supplement: Supplementary file 3 — (zip 300339 KB) [file 10822_2022_469_MOESM3_ESM.zip › validation_sets/cross_growing/1cbx_1hee/1hee_ligand.sdf]

LHY_A_1309
          08242117073D 1   1.00000     0.00000     0
            
 28 28  0  0  0  0            999 V2000
   -4.4481   30.9840   -4.7103 O   0  0  0  0  0  0  0  0  0  0  0  0
   -2.6918   28.1930   -5.7689 O   0  0  0  0  0  0  0  0  0  0  0  0
   -0.3949   29.9250   -7.1170 O   0  0  0  0  0  0  0  0  0  0  0  0
   -0.6926   28.3216   -8.6573 O   0  0  0  0  0  0  0  0  0  0  0  0
   -3.8486   29.7202   -4.6569 N   0  0  0  0  0  0  0  0  0  0  0  0
   -3.2078   30.0939   -6.8581 N   0  0  0  0  0  0  0  0  0  0  0  0
   -1.9605   29.4571  -13.2465 C   0  0  0  0  0  0  0  0  0  0  0  0
   -3.2386   29.3320  -12.6503 C   0  0  0  0  0  0  0  0  0  0  0  0
   -0.9010   30.0470  -12.5274 C   0  0  0  0  0  0  0  0  0  0  0  0
   -3.4538   29.7959  -11.3300 C   0  0  0  0  0  0  0  0  0  0  0  0
   -1.1141   30.5139  -11.2064 C   0  0  0  0  0  0  0  0  0  0  0  0
   -2.6204   30.8798   -9.1803 C   0  0  0  0  0  0  0  0  0  0  0  0
   -3.2189   29.2815   -5.7690 C   0  0  0  0  0  0  0  0  0  0  0  0
   -1.0918   29.3522   -7.8943 C   0  0  0  0  0  0  0  0  0  0  0  0
   -2.5653   29.7236   -8.1511 C   0  0  1  0  0  0  0  0  0  0  0  0
   -2.3932   30.3921  -10.5940 C   0  0  0  0  0  0  0  0  0  0  0  0
   -4.8762   31.1873   -3.8297 H   0  0  0  0  0  0  0  0  0  0  0  0
   -0.7626   30.6856   -6.5819 H   0  0  0  0  0  0  0  0  0  0  0  0
   -3.8850   29.1632   -3.8272 H   0  0  0  0  0  0  0  0  0  0  0  0
   -3.6537   30.9863   -6.7886 H   0  0  0  0  0  0  0  0  0  0  0  0
   -1.8092   29.1269  -14.1782 H   0  0  0  0  0  0  0  0  0  0  0  0
   -3.9900   28.9157  -13.1622 H   0  0  0  0  0  0  0  0  0  0  0  0
    0.0011   30.1360  -12.9495 H   0  0  0  0  0  0  0  0  0  0  0  0
   -4.3577   29.7036  -10.9123 H   0  0  0  0  0  0  0  0  0  0  0  0
   -0.3598   30.9322  -10.7004 H   0  0  0  0  0  0  0  0  0  0  0  0
   -1.9131   31.5489   -8.9522 H   0  0  0  0  0  0  0  0  0  0  0  0
   -3.5195   31.3146   -9.1294 H   0  0  0  0  0  0  0  0  0  0  0  0
   -3.0379   28.9287   -8.5316 H   0  0  0  0  0  0  0  0  0  0  0  0
  1  5  1  0  0  0  0
  2 13  2  0  0  0  0
  3 14  1  0  0  0  0
  4 14  2  0  0  0  0
  5 13  1  0  0  0  0
  6 13  1  0  0  0  0
  6 15  1  0  0  0  0
  7  8  2  0  0  0  0
  7  9  1  0  0  0  0
  8 10  1  0  0  0  0
  9 11  2  0  0  0  0
 10 16  2  0  0  0  0
 11 16  1  0  0  0  0
 12 15  1  0  0  0  0
 12 16  1  0  0  0  0
 14 15  1  0  0  0  0
  1 17  1  0  0  0  0
  3 18  1  0  0  0  0
  5 19  1  0  0  0  0
  6 20  1  0  0  0  0
  7 21  1  0  0  0  0
  8 22  1  0  0  0  0
  9 23  1  0  0  0  0
 10 24  1  0  0  0  0
 11 25  1  0  0  0  0
 12 26  1  0  0  0  0
 12 27  1  0  0  0  0
 15 28  1  0  0  0  0
M  END
$$$$
