# Supplementary material for: FastGrow: on-the-fly growing and its application to DYRK1A
Source: J Comput Aided Mol Des. 2022 Aug 22;36(9):639–51. doi: 10.1007/s10822-022-00469-y (PMC9512872; doi:10.1007/s10822-022-00469-y)
Supplement: Supplementary file 3 — (zip 300339 KB) [file 10822_2022_469_MOESM3_ESM.zip › validation_sets/cross_growing/1cbx_1hee/1cbx_core.sdf]

1cbx
          08242119183D 1   1.00000     0.00000     0
            
 20 20  0  0  0  0            999 V2000
   -0.4790   28.3510   -8.8140 O   0  5  0  0  0  0  0  0  0  0  0  0
   -0.1130   30.3680   -7.8260 O   0  0  0  0  0  0  0  0  0  0  0  0
   -2.3840   30.3750  -10.8520 C   0  0  0  0  0  0  0  0  0  0  0  0
   -1.1270   30.1830  -11.4430 C   0  0  0  0  0  0  0  0  0  0  0  0
   -3.5270   29.9620  -11.5680 C   0  0  0  0  0  0  0  0  0  0  0  0
   -1.0840   29.5700  -12.7240 C   0  0  0  0  0  0  0  0  0  0  0  0
   -3.4510   29.3590  -12.7630 C   0  0  0  0  0  0  0  0  0  0  0  0
   -2.2380   29.2010  -13.3510 C   0  0  0  0  0  0  0  0  0  0  0  0
   -0.8810   29.5390   -8.4040 C   0  0  0  0  0  0  0  0  0  0  0  0
   -2.4310   29.9480   -8.4960 C   0  0  1  0  0  0  0  0  0  0  0  0
   -2.4990   31.1490   -9.4890 C   0  0  0  0  0  0  0  0  0  0  0  0
   -0.2183   30.4920  -10.9393 H   0  0  0  0  0  0  0  0  0  0  0  0
   -4.5049   30.1391  -11.1352 H   0  0  0  0  0  0  0  0  0  0  0  0
   -0.1289   29.3945  -13.2058 H   0  0  0  0  0  0  0  0  0  0  0  0
   -4.3487   29.0015  -13.2543 H   0  0  0  0  0  0  0  0  0  0  0  0
   -2.1848   28.7705  -14.3444 H   0  0  0  0  0  0  0  0  0  0  0  0
   -3.0478   29.1038   -8.8378 H   0  0  0  0  0  0  0  0  0  0  0  0
   -1.6623   31.8481   -9.3436 H   0  0  0  0  0  0  0  0  0  0  0  0
   -3.4508   31.6942   -9.4072 H   0  0  0  0  0  0  0  0  0  0  0  0
   -2.9080   30.4600   -7.1040 R#  0  0  0  0  0  0  0  0  0  0  0  0
  1  9  1  0  0  0  0
  2  9  2  0  0  0  0
  3  4  2  0  0  0  0
  3  5  1  0  0  0  0
  3 11  1  0  0  0  0
  4  6  1  0  0  0  0
  4 12  1  0  0  0  0
  5  7  2  0  0  0  0
  5 13  1  0  0  0  0
  6  8  2  0  0  0  0
  6 14  1  0  0  0  0
  7  8  1  0  0  0  0
  7 15  1  0  0  0  0
  8 16  1  0  0  0  0
  9 10  1  0  0  0  0
 10 11  1  0  0  0  0
 10 20  1  0  0  0  0
 10 17  1  0  0  0  0
 11 18  1  0  0  0  0
 11 19  1  0  0  0  0
M  CHG  1   1  -1
M  RGP  1  20  20
M  END
> <distance>
0.432837

> <angle>
8.6413

$$$$
