# Supplementary material for: FastGrow: on-the-fly growing and its application to DYRK1A
Source: J Comput Aided Mol Des. 2022 Aug 22;36(9):639–51. doi: 10.1007/s10822-022-00469-y (PMC9512872; doi:10.1007/s10822-022-00469-y)
Supplement: Supplementary file 3 — (zip 300339 KB) [file 10822_2022_469_MOESM3_ESM.zip › validation_sets/cross_growing/1cbx_1hee/1cbx_frag.sdf]

1cbx
          08242119183D 1   1.00000     0.00000     0
            
  7  6  0  0  0  0            999 V2000
   -2.1330   28.7490   -5.8540 O   0  5  0  0  0  0  0  0  0  0  0  0
   -4.2260   28.7800   -5.9400 O   0  0  0  0  0  0  0  0  0  0  0  0
   -3.1400   29.2320   -6.2390 C   0  0  0  0  0  0  0  0  0  0  0  0
   -2.9080   30.4600   -7.1040 C   0  0  0  0  0  0  0  0  0  0  0  0
   -2.1369   31.1011   -6.6520 H   0  0  0  0  0  0  0  0  0  0  0  0
   -3.8427   31.0301   -7.2104 H   0  0  0  0  0  0  0  0  0  0  0  0
   -2.4310   29.9480   -8.4960 R#  0  0  0  0  0  0  0  0  0  0  0  0
  1  3  1  0  0  0  0
  2  3  2  0  0  0  0
  3  4  1  0  0  0  0
  4  7  1  0  0  0  0
  4  5  1  0  0  0  0
  4  6  1  0  0  0  0
M  CHG  1   1  -1
M  RGP  1   7   7
M  END
> <distance>
0.432837

> <angle>
8.6413

$$$$
