# Supplementary material for: FastGrow: on-the-fly growing and its application to DYRK1A
Source: J Comput Aided Mol Des. 2022 Aug 22;36(9):639–51. doi: 10.1007/s10822-022-00469-y (PMC9512872; doi:10.1007/s10822-022-00469-y)
Supplement: Supplementary file 3 — (zip 300339 KB) [file 10822_2022_469_MOESM3_ESM.zip › validation_sets/cross_growing/1cbx_1hee/1hee_core.sdf]

1hee
          08242119183D 1   1.00000     0.00000     0
            
 21 21  0  0  0  0            999 V2000
   -0.6926   28.3216   -8.6573 O   0  0  0  0  0  0  0  0  0  0  0  0
   -0.3949   29.9250   -7.1170 O   0  0  0  0  0  0  0  0  0  0  0  0
   -2.3932   30.3921  -10.5940 C   0  0  0  0  0  0  0  0  0  0  0  0
   -3.4538   29.7959  -11.3300 C   0  0  0  0  0  0  0  0  0  0  0  0
   -1.1141   30.5139  -11.2064 C   0  0  0  0  0  0  0  0  0  0  0  0
   -3.2386   29.3320  -12.6503 C   0  0  0  0  0  0  0  0  0  0  0  0
   -0.9010   30.0470  -12.5274 C   0  0  0  0  0  0  0  0  0  0  0  0
   -1.9605   29.4571  -13.2465 C   0  0  0  0  0  0  0  0  0  0  0  0
   -1.0918   29.3522   -7.8943 C   0  0  0  0  0  0  0  0  0  0  0  0
   -2.5653   29.7236   -8.1511 C   0  0  1  0  0  0  0  0  0  0  0  0
   -2.6204   30.8798   -9.1803 C   0  0  0  0  0  0  0  0  0  0  0  0
   -0.7626   30.6856   -6.5819 H   0  0  0  0  0  0  0  0  0  0  0  0
   -4.3577   29.7036  -10.9123 H   0  0  0  0  0  0  0  0  0  0  0  0
   -0.3598   30.9322  -10.7004 H   0  0  0  0  0  0  0  0  0  0  0  0
   -3.9900   28.9157  -13.1622 H   0  0  0  0  0  0  0  0  0  0  0  0
    0.0011   30.1360  -12.9495 H   0  0  0  0  0  0  0  0  0  0  0  0
   -1.8092   29.1269  -14.1782 H   0  0  0  0  0  0  0  0  0  0  0  0
   -3.0379   28.9287   -8.5316 H   0  0  0  0  0  0  0  0  0  0  0  0
   -1.9131   31.5489   -8.9522 H   0  0  0  0  0  0  0  0  0  0  0  0
   -3.5195   31.3146   -9.1294 H   0  0  0  0  0  0  0  0  0  0  0  0
   -3.2078   30.0939   -6.8581 R#  0  0  0  0  0  0  0  0  0  0  0  0
  1  9  2  0  0  0  0
  2  9  1  0  0  0  0
  2 12  1  0  0  0  0
 10 21  1  0  0  0  0
  3  4  2  0  0  0  0
  3  5  1  0  0  0  0
  3 11  1  0  0  0  0
  4  6  1  0  0  0  0
  4 13  1  0  0  0  0
  5  7  2  0  0  0  0
  5 14  1  0  0  0  0
  6  8  2  0  0  0  0
  6 15  1  0  0  0  0
  7  8  1  0  0  0  0
  7 16  1  0  0  0  0
  8 17  1  0  0  0  0
  9 10  1  0  0  0  0
 10 11  1  0  0  0  0
 10 18  1  0  0  0  0
 11 19  1  0  0  0  0
 11 20  1  0  0  0  0
M  RGP  1  21  21
M  END
> <distance>
0.432837

> <angle>
8.6413

$$$$
