# Supplementary material for: FastGrow: on-the-fly growing and its application to DYRK1A
Source: J Comput Aided Mol Des. 2022 Aug 22;36(9):639–51. doi: 10.1007/s10822-022-00469-y (PMC9512872; doi:10.1007/s10822-022-00469-y)
Supplement: Supplementary file 3 — (zip 300339 KB) [file 10822_2022_469_MOESM3_ESM.zip › validation_sets/cross_growing/1cbx_1hee/1hee_clean.pdb]

HEADER                                                        1HEE
ATOM      1  N   ALA A   1     -18.580   4.948   4.856  1.00  0.00           N  
ATOM      2  CA  ALA A   1     -17.839   3.783   5.420  1.00  0.00           C  
ATOM      3  C   ALA A   1     -17.790   2.628   4.420  1.00  0.00           C  
ATOM      4  O   ALA A   1     -16.731   2.314   3.868  1.00  0.00           O  
ATOM      5  CB  ALA A   1     -18.501   3.325   6.717  1.00  0.00           C  
ATOM      6  H   ALA A   1     -19.383   5.307   5.331  1.00  0.00           H  
ATOM      7  HA  ALA A   1     -16.903   4.069   5.623  1.00  0.00           H  
ATOM      8  HB1 ALA A   1     -18.000   2.544   7.090  1.00  0.00           H  
ATOM      9  HB2 ALA A   1     -18.491   4.074   7.379  1.00  0.00           H  
ATOM     10  HB3 ALA A   1     -19.446   3.056   6.532  1.00  0.00           H  
ATOM     11  N   ARG A   2     -18.941   2.000   4.194  1.00  0.00           N  
ATOM     12  CA  ARG A   2     -19.046   0.879   3.262  1.00  0.00           C  
ATOM     13  C   ARG A   2     -20.244   1.085   2.332  1.00  0.00           C  
ATOM     14  O   ARG A   2     -21.147   0.248   2.250  1.00  0.00           O  
ATOM     15  CB  ARG A   2     -19.180  -0.433   4.042  1.00  0.00           C  
ATOM     16  CG  ARG A   2     -19.315  -1.680   3.180  1.00  0.00           C  
ATOM     17  CD  ARG A   2     -19.215  -2.941   4.029  1.00  0.00           C  
ATOM     18  NE  ARG A   2     -19.913  -2.809   5.306  1.00  0.00           N  
ATOM     19  CZ  ARG A   2     -21.207  -2.530   5.438  1.00  0.00           C  
ATOM     20  NH1 ARG A   2     -21.965  -2.346   4.364  1.00  0.00           N  
ATOM     21  NH2 ARG A   2     -21.743  -2.432   6.648  1.00  0.00           N  
ATOM     22  H   ARG A   2     -19.761   2.305   4.678  1.00  0.00           H  
ATOM     23  HA  ARG A   2     -18.213   0.841   2.710  1.00  0.00           H  
ATOM     24  HB2 ARG A   2     -19.991  -0.368   4.623  1.00  0.00           H  
ATOM     25  HB3 ARG A   2     -18.367  -0.538   4.615  1.00  0.00           H  
ATOM     26  HG2 ARG A   2     -18.585  -1.686   2.497  1.00  0.00           H  
ATOM     27  HG3 ARG A   2     -20.202  -1.665   2.719  1.00  0.00           H  
ATOM     28  HD2 ARG A   2     -18.250  -3.132   4.209  1.00  0.00           H  
ATOM     29  HD3 ARG A   2     -19.616  -3.703   3.521  1.00  0.00           H  
ATOM     30  HE  ARG A   2     -19.379  -2.938   6.142  1.00  0.00           H  
ATOM     31 HH11 ARG A   2     -22.937  -2.136   4.468  1.00  0.00           H  
ATOM     32 HH12 ARG A   2     -21.564  -2.417   3.451  1.00  0.00           H  
ATOM     33 HH21 ARG A   2     -22.716  -2.222   6.749  1.00  0.00           H  
ATOM     34 HH22 ARG A   2     -21.174  -2.568   7.459  1.00  0.00           H  
ATOM     35  N   SER A   3     -20.224   2.217   1.638  1.00  0.00           N  
ATOM     36  CA  SER A   3     -21.264   2.621   0.699  1.00  0.00           C  
ATOM     37  C   SER A   3     -21.102   4.118   0.515  1.00  0.00           C  
ATOM     38  O   SER A   3     -21.018   4.855   1.498  1.00  0.00           O  
ATOM     39  CB  SER A   3     -22.658   2.337   1.261  1.00  0.00           C  
ATOM     40  OG  SER A   3     -23.660   2.883   0.424  1.00  0.00           O  
ATOM     41  H   SER A   3     -19.446   2.832   1.768  1.00  0.00           H  
ATOM     42  HA  SER A   3     -21.142   2.151  -0.175  1.00  0.00           H  
ATOM     43  HB2 SER A   3     -22.734   2.745   2.171  1.00  0.00           H  
ATOM     44  HB3 SER A   3     -22.789   1.348   1.327  1.00  0.00           H  
ATOM     45  HG  SER A   3     -24.561   2.686   0.810  1.00  0.00           H  
ATOM     46  N   THR A   4     -21.048   4.579  -0.730  1.00  0.00           N  
ATOM     47  CA  THR A   4     -20.890   6.007  -0.960  1.00  0.00           C  
ATOM     48  C   THR A   4     -22.094   6.768  -0.413  1.00  0.00           C  
ATOM     49  O   THR A   4     -22.032   7.978  -0.226  1.00  0.00           O  
ATOM     50  CB  THR A   4     -20.708   6.337  -2.462  1.00  0.00           C  
ATOM     51  OG1 THR A   4     -21.886   5.976  -3.190  1.00  0.00           O  
ATOM     52  CG2 THR A   4     -19.514   5.586  -3.023  1.00  0.00           C  
ATOM     53  H   THR A   4     -21.115   3.949  -1.504  1.00  0.00           H  
ATOM     54  HA  THR A   4     -20.075   6.315  -0.470  1.00  0.00           H  
ATOM     55  HB  THR A   4     -20.551   7.319  -2.563  1.00  0.00           H  
ATOM     56  HG1 THR A   4     -21.759   6.193  -4.158  1.00  0.00           H  
ATOM     57 HG21 THR A   4     -19.407   5.807  -3.992  1.00  0.00           H  
ATOM     58 HG22 THR A   4     -18.688   5.854  -2.527  1.00  0.00           H  
ATOM     59 HG23 THR A   4     -19.660   4.602  -2.920  1.00  0.00           H  
ATOM     60  N   ASN A   5     -23.183   6.052  -0.140  1.00  0.00           N  
ATOM     61  CA  ASN A   5     -24.382   6.688   0.397  1.00  0.00           C  
ATOM     62  C   ASN A   5     -24.254   6.946   1.892  1.00  0.00           C  
ATOM     63  O   ASN A   5     -25.022   7.723   2.458  1.00  0.00           O  
ATOM     64  CB  ASN A   5     -25.620   5.823   0.142  1.00  0.00           C  
ATOM     65  CG  ASN A   5     -25.883   5.608  -1.330  1.00  0.00           C  
ATOM     66  OD1 ASN A   5     -25.840   6.548  -2.121  1.00  0.00           O  
ATOM     67  ND2 ASN A   5     -26.165   4.365  -1.706  1.00  0.00           N  
ATOM     68  H   ASN A   5     -23.179   5.066  -0.305  1.00  0.00           H  
ATOM     69  HA  ASN A   5     -24.509   7.565  -0.066  1.00  0.00           H  
ATOM     70  HB2 ASN A   5     -26.415   6.274   0.547  1.00  0.00           H  
ATOM     71  HB3 ASN A   5     -25.484   4.933   0.577  1.00  0.00           H  
ATOM     72 HD21 ASN A   5     -26.189   3.631  -1.028  1.00  0.00           H  
ATOM     73 HD22 ASN A   5     -26.353   4.164  -2.667  1.00  0.00           H  
ATOM     74  N   THR A   6     -23.283   6.296   2.525  1.00  0.00           N  
ATOM     75  CA  THR A   6     -23.059   6.452   3.960  1.00  0.00           C  
ATOM     76  C   THR A   6     -21.820   7.301   4.244  1.00  0.00           C  
ATOM     77  O   THR A   6     -21.590   7.743   5.372  1.00  0.00           O  
ATOM     78  CB  THR A   6     -22.908   5.071   4.636  1.00  0.00           C  
ATOM     79  OG1 THR A   6     -24.147   4.358   4.526  1.00  0.00           O  
ATOM     80  CG2 THR A   6     -22.569   5.225   6.108  1.00  0.00           C  
ATOM     81  H   THR A   6     -22.689   5.683   2.004  1.00  0.00           H  
ATOM     82  HA  THR A   6     -23.854   6.912   4.355  1.00  0.00           H  
ATOM     83  HB  THR A   6     -22.184   4.554   4.180  1.00  0.00           H  
ATOM     84  HG1 THR A   6     -24.056   3.463   4.962  1.00  0.00           H  
ATOM     85 HG21 THR A   6     -22.476   4.321   6.525  1.00  0.00           H  
ATOM     86 HG22 THR A   6     -21.708   5.725   6.201  1.00  0.00           H  
ATOM     87 HG23 THR A   6     -23.300   5.730   6.567  1.00  0.00           H  
ATOM     88  N   PHE A   7     -21.030   7.529   3.203  1.00  0.00           N  
ATOM     89  CA  PHE A   7     -19.815   8.327   3.301  1.00  0.00           C  
ATOM     90  C   PHE A   7     -20.151   9.761   3.738  1.00  0.00           C  
ATOM     91  O   PHE A   7     -21.137  10.340   3.284  1.00  0.00           O  
ATOM     92  CB  PHE A   7     -19.119   8.309   1.938  1.00  0.00           C  
ATOM     93  CG  PHE A   7     -17.780   8.979   1.915  1.00  0.00           C  
ATOM     94  CD1 PHE A   7     -17.677  10.353   1.745  1.00  0.00           C  
ATOM     95  CD2 PHE A   7     -16.613   8.225   2.008  1.00  0.00           C  
ATOM     96  CE1 PHE A   7     -16.428  10.970   1.657  1.00  0.00           C  
ATOM     97  CE2 PHE A   7     -15.357   8.830   1.922  1.00  0.00           C  
ATOM     98  CZ  PHE A   7     -15.267  10.204   1.745  1.00  0.00           C  
ATOM     99  H   PHE A   7     -21.278   7.138   2.317  1.00  0.00           H  
ATOM    100  HA  PHE A   7     -19.209   7.914   3.981  1.00  0.00           H  
ATOM    101  HB2 PHE A   7     -19.711   8.772   1.279  1.00  0.00           H  
ATOM    102  HB3 PHE A   7     -18.996   7.356   1.663  1.00  0.00           H  
ATOM    103  HD1 PHE A   7     -18.507  10.907   1.685  1.00  0.00           H  
ATOM    104  HD2 PHE A   7     -16.675   7.235   2.138  1.00  0.00           H  
ATOM    105  HE1 PHE A   7     -16.366  11.960   1.531  1.00  0.00           H  
ATOM    106  HE2 PHE A   7     -14.527   8.276   1.988  1.00  0.00           H  
ATOM    107  HZ  PHE A   7     -14.371  10.643   1.681  1.00  0.00           H  
ATOM    108  N   ASN A   8     -19.338  10.321   4.630  1.00  0.00           N  
ATOM    109  CA  ASN A   8     -19.557  11.681   5.129  1.00  0.00           C  
ATOM    110  C   ASN A   8     -18.881  12.707   4.218  1.00  0.00           C  
ATOM    111  O   ASN A   8     -17.660  12.871   4.247  1.00  0.00           O  
ATOM    112  CB  ASN A   8     -19.011  11.809   6.558  1.00  0.00           C  
ATOM    113  CG  ASN A   8     -19.333  13.155   7.194  1.00  0.00           C  
ATOM    114  OD1 ASN A   8     -19.876  14.054   6.546  1.00  0.00           O  
ATOM    115  ND2 ASN A   8     -18.993  13.300   8.475  1.00  0.00           N  
ATOM    116  H   ASN A   8     -18.555   9.799   4.969  1.00  0.00           H  
ATOM    117  HA  ASN A   8     -20.540  11.863   5.144  1.00  0.00           H  
ATOM    118  HB2 ASN A   8     -18.018  11.697   6.532  1.00  0.00           H  
ATOM    119  HB3 ASN A   8     -19.413  11.086   7.120  1.00  0.00           H  
ATOM    120 HD21 ASN A   8     -18.554  12.546   8.964  1.00  0.00           H  
ATOM    121 HD22 ASN A   8     -19.177  14.163   8.946  1.00  0.00           H  
ATOM    122  N   TYR A   9     -19.679  13.396   3.410  1.00  0.00           N  
ATOM    123  CA  TYR A   9     -19.159  14.401   2.482  1.00  0.00           C  
ATOM    124  C   TYR A   9     -18.927  15.760   3.138  1.00  0.00           C  
ATOM    125  O   TYR A   9     -18.305  16.642   2.545  1.00  0.00           O  
ATOM    126  CB  TYR A   9     -20.131  14.569   1.313  1.00  0.00           C  
ATOM    127  CG  TYR A   9     -20.289  13.318   0.489  1.00  0.00           C  
ATOM    128  CD1 TYR A   9     -19.395  13.019  -0.542  1.00  0.00           C  
ATOM    129  CD2 TYR A   9     -21.298  12.402   0.773  1.00  0.00           C  
ATOM    130  CE1 TYR A   9     -19.500  11.838  -1.267  1.00  0.00           C  
ATOM    131  CE2 TYR A   9     -21.413  11.214   0.052  1.00  0.00           C  
ATOM    132  CZ  TYR A   9     -20.511  10.938  -0.962  1.00  0.00           C  
ATOM    133  OH  TYR A   9     -20.601   9.753  -1.653  1.00  0.00           O  
ATOM    134  H   TYR A   9     -20.664  13.223   3.437  1.00  0.00           H  
ATOM    135  HA  TYR A   9     -18.286  14.073   2.120  1.00  0.00           H  
ATOM    136  HB2 TYR A   9     -19.792  15.299   0.720  1.00  0.00           H  
ATOM    137  HB3 TYR A   9     -21.026  14.824   1.678  1.00  0.00           H  
ATOM    138  HD1 TYR A   9     -18.666  13.667  -0.762  1.00  0.00           H  
ATOM    139  HD2 TYR A   9     -21.950  12.599   1.505  1.00  0.00           H  
ATOM    140  HE1 TYR A   9     -18.852  11.639  -2.002  1.00  0.00           H  
ATOM    141  HE2 TYR A   9     -22.143  10.565   0.266  1.00  0.00           H  
ATOM    142  HH  TYR A   9     -21.328   9.102  -1.436  1.00  0.00           H  
ATOM    143  N   ALA A  10     -19.418  15.921   4.363  1.00  0.00           N  
ATOM    144  CA  ALA A  10     -19.291  17.185   5.081  1.00  0.00           C  
ATOM    145  C   ALA A  10     -18.084  17.255   6.009  1.00  0.00           C  
ATOM    146  O   ALA A  10     -18.080  18.023   6.968  1.00  0.00           O  
ATOM    147  CB  ALA A  10     -20.572  17.458   5.874  1.00  0.00           C  
ATOM    148  H   ALA A  10     -19.887  15.156   4.804  1.00  0.00           H  
ATOM    149  HA  ALA A  10     -19.194  17.912   4.401  1.00  0.00           H  
ATOM    150  HB1 ALA A  10     -20.482  18.325   6.365  1.00  0.00           H  
ATOM    151  HB2 ALA A  10     -21.348  17.510   5.246  1.00  0.00           H  
ATOM    152  HB3 ALA A  10     -20.722  16.718   6.529  1.00  0.00           H  
ATOM    153  N   THR A  11     -17.064  16.455   5.732  1.00  0.00           N  
ATOM    154  CA  THR A  11     -15.864  16.469   6.558  1.00  0.00           C  
ATOM    155  C   THR A  11     -14.646  16.209   5.673  1.00  0.00           C  
ATOM    156  O   THR A  11     -14.790  15.732   4.549  1.00  0.00           O  
ATOM    157  CB  THR A  11     -15.942  15.404   7.681  1.00  0.00           C  
ATOM    158  OG1 THR A  11     -14.895  15.636   8.630  1.00  0.00           O  
ATOM    159  CG2 THR A  11     -15.797  14.001   7.117  1.00  0.00           C  
ATOM    160  H   THR A  11     -17.119  15.836   4.949  1.00  0.00           H  
ATOM    161  HA  THR A  11     -15.771  17.372   6.977  1.00  0.00           H  
ATOM    162  HB  THR A  11     -16.825  15.481   8.143  1.00  0.00           H  
ATOM    163  HG1 THR A  11     -14.944  14.949   9.355  1.00  0.00           H  
ATOM    164 HG21 THR A  11     -15.851  13.335   7.861  1.00  0.00           H  
ATOM    165 HG22 THR A  11     -16.532  13.828   6.461  1.00  0.00           H  
ATOM    166 HG23 THR A  11     -14.913  13.916   6.657  1.00  0.00           H  
ATOM    167  N   TYR A  12     -13.461  16.547   6.175  1.00  0.00           N  
ATOM    168  CA  TYR A  12     -12.220  16.343   5.439  1.00  0.00           C  
ATOM    169  C   TYR A  12     -11.698  14.936   5.678  1.00  0.00           C  
ATOM    170  O   TYR A  12     -11.751  14.422   6.802  1.00  0.00           O  
ATOM    171  CB  TYR A  12     -11.176  17.382   5.868  1.00  0.00           C  
ATOM    172  CG  TYR A  12     -11.525  18.786   5.417  1.00  0.00           C  
ATOM    173  CD1 TYR A  12     -11.562  19.110   4.062  1.00  0.00           C  
ATOM    174  CD2 TYR A  12     -11.843  19.782   6.345  1.00  0.00           C  
ATOM    175  CE1 TYR A  12     -11.909  20.386   3.635  1.00  0.00           C  
ATOM    176  CE2 TYR A  12     -12.193  21.066   5.930  1.00  0.00           C  
ATOM    177  CZ  TYR A  12     -12.224  21.362   4.570  1.00  0.00           C  
ATOM    178  OH  TYR A  12     -12.578  22.625   4.145  1.00  0.00           O  
ATOM    179  H   TYR A  12     -13.421  16.954   7.087  1.00  0.00           H  
ATOM    180  HA  TYR A  12     -12.403  16.456   4.462  1.00  0.00           H  
ATOM    181  HB2 TYR A  12     -10.293  17.130   5.473  1.00  0.00           H  
ATOM    182  HB3 TYR A  12     -11.109  17.374   6.866  1.00  0.00           H  
ATOM    183  HD1 TYR A  12     -11.334  18.411   3.384  1.00  0.00           H  
ATOM    184  HD2 TYR A  12     -11.819  19.570   7.322  1.00  0.00           H  
ATOM    185  HE1 TYR A  12     -11.932  20.600   2.658  1.00  0.00           H  
ATOM    186  HE2 TYR A  12     -12.420  21.769   6.604  1.00  0.00           H  
ATOM    187  HH  TYR A  12     -12.806  23.332   4.814  1.00  0.00           H  
ATOM    188  N   HIS A  13     -11.192  14.314   4.619  1.00  0.00           N  
ATOM    189  CA  HIS A  13     -10.686  12.949   4.704  1.00  0.00           C  
ATOM    190  C   HIS A  13      -9.195  12.793   4.440  1.00  0.00           C  
ATOM    191  O   HIS A  13      -8.537  13.696   3.922  1.00  0.00           O  
ATOM    192  CB  HIS A  13     -11.464  12.063   3.734  1.00  0.00           C  
ATOM    193  CG  HIS A  13     -12.902  11.902   4.104  1.00  0.00           C  
ATOM    194  ND1 HIS A  13     -13.313  11.109   5.152  1.00  0.00           N  
ATOM    195  CD2 HIS A  13     -14.019  12.489   3.613  1.00  0.00           C  
ATOM    196  CE1 HIS A  13     -14.622  11.216   5.295  1.00  0.00           C  
ATOM    197  NE2 HIS A  13     -15.074  12.048   4.374  1.00  0.00           N  
ATOM    198  H   HIS A  13     -11.157  14.793   3.742  1.00  0.00           H  
ATOM    199  HA  HIS A  13     -10.866  12.616   5.630  1.00  0.00           H  
ATOM    200  HB2 HIS A  13     -11.037  11.159   3.718  1.00  0.00           H  
ATOM    201  HB3 HIS A  13     -11.415  12.471   2.822  1.00  0.00           H  
ATOM    202  HD1 HIS A  13     -12.714  10.541   5.717  1.00  0.00           H  
ATOM    203  HD2 HIS A  13     -14.067  13.124   2.842  1.00  0.00           H  
ATOM    204  HE1 HIS A  13     -15.176  10.747   5.983  1.00  0.00           H  
ATOM    205  HE2 HIS A  13     -16.030  12.314   4.251  1.00  0.00           H  
ATOM    206  N   THR A  14      -8.671  11.630   4.812  1.00  0.00           N  
ATOM    207  CA  THR A  14      -7.262  11.319   4.613  1.00  0.00           C  
ATOM    208  C   THR A  14      -7.112  10.706   3.229  1.00  0.00           C  
ATOM    209  O   THR A  14      -8.104  10.420   2.552  1.00  0.00           O  
ATOM    210  CB  THR A  14      -6.770  10.285   5.623  1.00  0.00           C  
ATOM    211  OG1 THR A  14      -7.540   9.086   5.467  1.00  0.00           O  
ATOM    212  CG2 THR A  14      -6.922  10.806   7.044  1.00  0.00           C  
ATOM    213  H   THR A  14      -9.262  10.947   5.242  1.00  0.00           H  
ATOM    214  HA  THR A  14      -6.714  12.153   4.680  1.00  0.00           H  
ATOM    215  HB  THR A  14      -5.806  10.084   5.447  1.00  0.00           H  
ATOM    216  HG1 THR A  14      -7.226   8.401   6.124  1.00  0.00           H  
ATOM    217 HG21 THR A  14      -6.595  10.115   7.689  1.00  0.00           H  
ATOM    218 HG22 THR A  14      -6.385  11.643   7.151  1.00  0.00           H  
ATOM    219 HG23 THR A  14      -7.886  11.002   7.226  1.00  0.00           H  
ATOM    220  N   LEU A  15      -5.868  10.487   2.823  1.00  0.00           N  
ATOM    221  CA  LEU A  15      -5.599   9.904   1.520  1.00  0.00           C  
ATOM    222  C   LEU A  15      -6.224   8.515   1.408  1.00  0.00           C  
ATOM    223  O   LEU A  15      -6.887   8.210   0.418  1.00  0.00           O  
ATOM    224  CB  LEU A  15      -4.087   9.831   1.280  1.00  0.00           C  
ATOM    225  CG  LEU A  15      -3.568   9.468  -0.116  1.00  0.00           C  
ATOM    226  CD1 LEU A  15      -3.830   8.001  -0.408  1.00  0.00           C  
ATOM    227  CD2 LEU A  15      -4.229  10.362  -1.157  1.00  0.00           C  
ATOM    228  H   LEU A  15      -5.105  10.727   3.423  1.00  0.00           H  
ATOM    229  HA  LEU A  15      -6.004  10.492   0.819  1.00  0.00           H  
ATOM    230  HB2 LEU A  15      -3.723   9.148   1.914  1.00  0.00           H  
ATOM    231  HB3 LEU A  15      -3.711  10.730   1.507  1.00  0.00           H  
ATOM    232  HG  LEU A  15      -2.581   9.626  -0.140  1.00  0.00           H  
ATOM    233 HD11 LEU A  15      -3.487   7.776  -1.320  1.00  0.00           H  
ATOM    234 HD12 LEU A  15      -3.362   7.437   0.272  1.00  0.00           H  
ATOM    235 HD13 LEU A  15      -4.813   7.824  -0.368  1.00  0.00           H  
ATOM    236 HD21 LEU A  15      -3.888  10.123  -2.066  1.00  0.00           H  
ATOM    237 HD22 LEU A  15      -5.220  10.232  -1.127  1.00  0.00           H  
ATOM    238 HD23 LEU A  15      -4.012  11.318  -0.961  1.00  0.00           H  
ATOM    239  N   ASP A  16      -6.026   7.672   2.418  1.00  0.00           N  
ATOM    240  CA  ASP A  16      -6.590   6.325   2.361  1.00  0.00           C  
ATOM    241  C   ASP A  16      -8.107   6.334   2.222  1.00  0.00           C  
ATOM    242  O   ASP A  16      -8.671   5.543   1.461  1.00  0.00           O  
ATOM    243  CB  ASP A  16      -6.198   5.508   3.599  1.00  0.00           C  
ATOM    244  CG  ASP A  16      -4.698   5.250   3.682  1.00  0.00           C  
ATOM    245  OD1 ASP A  16      -4.074   4.975   2.637  1.00  0.00           O  
ATOM    246  OD2 ASP A  16      -4.149   5.310   4.800  1.00  0.00           O  
ATOM    247  H   ASP A  16      -5.493   7.959   3.214  1.00  0.00           H  
ATOM    248  HA  ASP A  16      -6.210   5.867   1.557  1.00  0.00           H  
ATOM    249  HB2 ASP A  16      -6.673   4.628   3.565  1.00  0.00           H  
ATOM    250  HB3 ASP A  16      -6.482   6.009   4.416  1.00  0.00           H  
ATOM    251  N   GLU A  17      -8.773   7.219   2.952  1.00  0.00           N  
ATOM    252  CA  GLU A  17     -10.227   7.288   2.879  1.00  0.00           C  
ATOM    253  C   GLU A  17     -10.718   7.698   1.493  1.00  0.00           C  
ATOM    254  O   GLU A  17     -11.723   7.177   1.004  1.00  0.00           O  
ATOM    255  CB  GLU A  17     -10.765   8.256   3.933  1.00  0.00           C  
ATOM    256  CG  GLU A  17     -10.402   7.850   5.353  1.00  0.00           C  
ATOM    257  CD  GLU A  17     -10.931   8.814   6.397  1.00  0.00           C  
ATOM    258  OE1 GLU A  17     -10.931  10.034   6.136  1.00  0.00           O  
ATOM    259  OE2 GLU A  17     -11.330   8.352   7.489  1.00  0.00           O  
ATOM    260  H   GLU A  17      -8.275   7.842   3.555  1.00  0.00           H  
ATOM    261  HA  GLU A  17     -10.591   6.378   3.080  1.00  0.00           H  
ATOM    262  HB2 GLU A  17     -11.761   8.289   3.856  1.00  0.00           H  
ATOM    263  HB3 GLU A  17     -10.386   9.164   3.755  1.00  0.00           H  
ATOM    264  HG2 GLU A  17      -9.406   7.813   5.429  1.00  0.00           H  
ATOM    265  HG3 GLU A  17     -10.784   6.944   5.533  1.00  0.00           H  
ATOM    266  N   ILE A  18     -10.011   8.626   0.859  1.00  0.00           N  
ATOM    267  CA  ILE A  18     -10.390   9.081  -0.475  1.00  0.00           C  
ATOM    268  C   ILE A  18     -10.165   7.963  -1.493  1.00  0.00           C  
ATOM    269  O   ILE A  18     -10.994   7.738  -2.376  1.00  0.00           O  
ATOM    270  CB  ILE A  18      -9.583  10.345  -0.881  1.00  0.00           C  
ATOM    271  CG1 ILE A  18      -9.987  11.523   0.015  1.00  0.00           C  
ATOM    272  CG2 ILE A  18      -9.856  10.703  -2.341  1.00  0.00           C  
ATOM    273  CD1 ILE A  18      -9.232  12.811  -0.263  1.00  0.00           C  
ATOM    274  H   ILE A  18      -9.206   9.020   1.303  1.00  0.00           H  
ATOM    275  HA  ILE A  18     -11.363   9.313  -0.467  1.00  0.00           H  
ATOM    276  HB  ILE A  18      -8.607  10.163  -0.764  1.00  0.00           H  
ATOM    277 HG12 ILE A  18      -9.822  11.263   0.966  1.00  0.00           H  
ATOM    278 HG13 ILE A  18     -10.963  11.697  -0.119  1.00  0.00           H  
ATOM    279 HG21 ILE A  18      -9.331  11.517  -2.588  1.00  0.00           H  
ATOM    280 HG22 ILE A  18      -9.584   9.940  -2.928  1.00  0.00           H  
ATOM    281 HG23 ILE A  18     -10.832  10.886  -2.463  1.00  0.00           H  
ATOM    282 HD11 ILE A  18      -9.552  13.526   0.359  1.00  0.00           H  
ATOM    283 HD12 ILE A  18      -8.253  12.661  -0.123  1.00  0.00           H  
ATOM    284 HD13 ILE A  18      -9.394  13.095  -1.208  1.00  0.00           H  
ATOM    285  N   TYR A  19      -9.047   7.252  -1.364  1.00  0.00           N  
ATOM    286  CA  TYR A  19      -8.750   6.156  -2.277  1.00  0.00           C  
ATOM    287  C   TYR A  19      -9.761   5.026  -2.106  1.00  0.00           C  
ATOM    288  O   TYR A  19     -10.171   4.405  -3.088  1.00  0.00           O  
ATOM    289  CB  TYR A  19      -7.319   5.645  -2.050  1.00  0.00           C  
ATOM    290  CG  TYR A  19      -6.253   6.441  -2.789  1.00  0.00           C  
ATOM    291  CD1 TYR A  19      -6.518   7.725  -3.276  1.00  0.00           C  
ATOM    292  CD2 TYR A  19      -4.982   5.912  -2.996  1.00  0.00           C  
ATOM    293  CE1 TYR A  19      -5.541   8.457  -3.954  1.00  0.00           C  
ATOM    294  CE2 TYR A  19      -3.997   6.634  -3.669  1.00  0.00           C  
ATOM    295  CZ  TYR A  19      -4.281   7.900  -4.147  1.00  0.00           C  
ATOM    296  OH  TYR A  19      -3.310   8.606  -4.832  1.00  0.00           O  
ATOM    297  H   TYR A  19      -8.403   7.473  -0.631  1.00  0.00           H  
ATOM    298  HA  TYR A  19      -8.817   6.499  -3.214  1.00  0.00           H  
ATOM    299  HB2 TYR A  19      -7.272   4.695  -2.358  1.00  0.00           H  
ATOM    300  HB3 TYR A  19      -7.121   5.688  -1.071  1.00  0.00           H  
ATOM    301  HD1 TYR A  19      -7.423   8.126  -3.136  1.00  0.00           H  
ATOM    302  HD2 TYR A  19      -4.771   4.996  -2.655  1.00  0.00           H  
ATOM    303  HE1 TYR A  19      -5.745   9.374  -4.298  1.00  0.00           H  
ATOM    304  HE2 TYR A  19      -3.089   6.238  -3.805  1.00  0.00           H  
ATOM    305  HH  TYR A  19      -2.404   8.205  -4.970  1.00  0.00           H  
ATOM    306  N   ASP A  20     -10.160   4.755  -0.865  1.00  0.00           N  
ATOM    307  CA  ASP A  20     -11.151   3.712  -0.610  1.00  0.00           C  
ATOM    308  C   ASP A  20     -12.463   4.117  -1.275  1.00  0.00           C  
ATOM    309  O   ASP A  20     -13.138   3.291  -1.890  1.00  0.00           O  
ATOM    310  CB  ASP A  20     -11.384   3.527   0.891  1.00  0.00           C  
ATOM    311  CG  ASP A  20     -10.351   2.621   1.543  1.00  0.00           C  
ATOM    312  OD1 ASP A  20      -9.513   2.040   0.826  1.00  0.00           O  
ATOM    313  OD2 ASP A  20     -10.389   2.487   2.784  1.00  0.00           O  
ATOM    314  H   ASP A  20      -9.777   5.271  -0.099  1.00  0.00           H  
ATOM    315  HA  ASP A  20     -10.833   2.850  -1.004  1.00  0.00           H  
ATOM    316  HB2 ASP A  20     -12.290   3.127   1.026  1.00  0.00           H  
ATOM    317  HB3 ASP A  20     -11.346   4.423   1.333  1.00  0.00           H  
ATOM    318  N   PHE A  21     -12.815   5.396  -1.139  1.00  0.00           N  
ATOM    319  CA  PHE A  21     -14.036   5.951  -1.727  1.00  0.00           C  
ATOM    320  C   PHE A  21     -14.101   5.657  -3.222  1.00  0.00           C  
ATOM    321  O   PHE A  21     -15.151   5.283  -3.747  1.00  0.00           O  
ATOM    322  CB  PHE A  21     -14.080   7.468  -1.503  1.00  0.00           C  
ATOM    323  CG  PHE A  21     -15.151   8.171  -2.294  1.00  0.00           C  
ATOM    324  CD1 PHE A  21     -16.480   8.134  -1.884  1.00  0.00           C  
ATOM    325  CD2 PHE A  21     -14.826   8.862  -3.458  1.00  0.00           C  
ATOM    326  CE1 PHE A  21     -17.471   8.778  -2.620  1.00  0.00           C  
ATOM    327  CE2 PHE A  21     -15.813   9.510  -4.204  1.00  0.00           C  
ATOM    328  CZ  PHE A  21     -17.138   9.467  -3.782  1.00  0.00           C  
ATOM    329  H   PHE A  21     -12.219   6.003  -0.613  1.00  0.00           H  
ATOM    330  HA  PHE A  21     -14.828   5.535  -1.281  1.00  0.00           H  
ATOM    331  HB2 PHE A  21     -13.194   7.851  -1.764  1.00  0.00           H  
ATOM    332  HB3 PHE A  21     -14.243   7.638  -0.531  1.00  0.00           H  
ATOM    333  HD1 PHE A  21     -16.726   7.639  -1.051  1.00  0.00           H  
ATOM    334  HD2 PHE A  21     -13.874   8.895  -3.764  1.00  0.00           H  
ATOM    335  HE1 PHE A  21     -18.422   8.745  -2.313  1.00  0.00           H  
ATOM    336  HE2 PHE A  21     -15.568  10.003  -5.039  1.00  0.00           H  
ATOM    337  HZ  PHE A  21     -17.849   9.930  -4.312  1.00  0.00           H  
ATOM    338  N   MET A  22     -12.973   5.838  -3.905  1.00  0.00           N  
ATOM    339  CA  MET A  22     -12.903   5.585  -5.336  1.00  0.00           C  
ATOM    340  C   MET A  22     -13.279   4.150  -5.674  1.00  0.00           C  
ATOM    341  O   MET A  22     -14.008   3.904  -6.638  1.00  0.00           O  
ATOM    342  CB  MET A  22     -11.499   5.878  -5.865  1.00  0.00           C  
ATOM    343  CG  MET A  22     -11.181   7.351  -5.969  1.00  0.00           C  
ATOM    344  SD  MET A  22      -9.533   7.634  -6.632  1.00  0.00           S  
ATOM    345  CE  MET A  22      -8.858   8.695  -5.368  1.00  0.00           C  
ATOM    346  H   MET A  22     -12.156   6.155  -3.424  1.00  0.00           H  
ATOM    347  HA  MET A  22     -13.547   6.196  -5.796  1.00  0.00           H  
ATOM    348  HB2 MET A  22     -11.414   5.472  -6.775  1.00  0.00           H  
ATOM    349  HB3 MET A  22     -10.835   5.455  -5.248  1.00  0.00           H  
ATOM    350  HG2 MET A  22     -11.238   7.759  -5.058  1.00  0.00           H  
ATOM    351  HG3 MET A  22     -11.851   7.785  -6.571  1.00  0.00           H  
ATOM    352  HE1 MET A  22      -7.919   8.942  -5.607  1.00  0.00           H  
ATOM    353  HE2 MET A  22      -9.413   9.524  -5.297  1.00  0.00           H  
ATOM    354  HE3 MET A  22      -8.864   8.214  -4.491  1.00  0.00           H  
ATOM    355  N   ASP A  23     -12.782   3.202  -4.887  1.00  0.00           N  
ATOM    356  CA  ASP A  23     -13.086   1.797  -5.131  1.00  0.00           C  
ATOM    357  C   ASP A  23     -14.559   1.499  -4.903  1.00  0.00           C  
ATOM    358  O   ASP A  23     -15.156   0.706  -5.631  1.00  0.00           O  
ATOM    359  CB  ASP A  23     -12.232   0.889  -4.240  1.00  0.00           C  
ATOM    360  CG  ASP A  23     -10.771   0.891  -4.644  1.00  0.00           C  
ATOM    361  OD1 ASP A  23     -10.491   1.045  -5.850  1.00  0.00           O  
ATOM    362  OD2 ASP A  23      -9.904   0.720  -3.762  1.00  0.00           O  
ATOM    363  H   ASP A  23     -12.193   3.455  -4.119  1.00  0.00           H  
ATOM    364  HA  ASP A  23     -12.870   1.592  -6.085  1.00  0.00           H  
ATOM    365  HB2 ASP A  23     -12.582  -0.046  -4.305  1.00  0.00           H  
ATOM    366  HB3 ASP A  23     -12.304   1.207  -3.295  1.00  0.00           H  
ATOM    367  N   LEU A  24     -15.143   2.131  -3.890  1.00  0.00           N  
ATOM    368  CA  LEU A  24     -16.551   1.927  -3.598  1.00  0.00           C  
ATOM    369  C   LEU A  24     -17.402   2.500  -4.725  1.00  0.00           C  
ATOM    370  O   LEU A  24     -18.357   1.863  -5.178  1.00  0.00           O  
ATOM    371  CB  LEU A  24     -16.931   2.591  -2.270  1.00  0.00           C  
ATOM    372  CG  LEU A  24     -16.327   1.988  -0.997  1.00  0.00           C  
ATOM    373  CD1 LEU A  24     -16.579   2.922   0.180  1.00  0.00           C  
ATOM    374  CD2 LEU A  24     -16.931   0.611  -0.736  1.00  0.00           C  
ATOM    375  H   LEU A  24     -14.606   2.755  -3.322  1.00  0.00           H  
ATOM    376  HA  LEU A  24     -16.727   0.945  -3.529  1.00  0.00           H  
ATOM    377  HB2 LEU A  24     -17.926   2.546  -2.183  1.00  0.00           H  
ATOM    378  HB3 LEU A  24     -16.644   3.548  -2.317  1.00  0.00           H  
ATOM    379  HG  LEU A  24     -15.340   1.888  -1.124  1.00  0.00           H  
ATOM    380 HD11 LEU A  24     -16.184   2.527   1.010  1.00  0.00           H  
ATOM    381 HD12 LEU A  24     -16.154   3.809  -0.001  1.00  0.00           H  
ATOM    382 HD13 LEU A  24     -17.564   3.043   0.304  1.00  0.00           H  
ATOM    383 HD21 LEU A  24     -16.532   0.224   0.096  1.00  0.00           H  
ATOM    384 HD22 LEU A  24     -17.921   0.697  -0.622  1.00  0.00           H  
ATOM    385 HD23 LEU A  24     -16.736   0.009  -1.510  1.00  0.00           H  
ATOM    386  N   LEU A  25     -17.058   3.698  -5.191  1.00  0.00           N  
ATOM    387  CA  LEU A  25     -17.836   4.311  -6.264  1.00  0.00           C  
ATOM    388  C   LEU A  25     -17.824   3.424  -7.508  1.00  0.00           C  
ATOM    389  O   LEU A  25     -18.872   3.166  -8.110  1.00  0.00           O  
ATOM    390  CB  LEU A  25     -17.288   5.699  -6.618  1.00  0.00           C  
ATOM    391  CG  LEU A  25     -18.234   6.542  -7.490  1.00  0.00           C  
ATOM    392  CD1 LEU A  25     -19.464   6.923  -6.674  1.00  0.00           C  
ATOM    393  CD2 LEU A  25     -17.526   7.803  -7.981  1.00  0.00           C  
ATOM    394  H   LEU A  25     -16.269   4.177  -4.807  1.00  0.00           H  
ATOM    395  HA  LEU A  25     -18.781   4.412  -5.954  1.00  0.00           H  
ATOM    396  HB2 LEU A  25     -16.427   5.580  -7.112  1.00  0.00           H  
ATOM    397  HB3 LEU A  25     -17.118   6.196  -5.767  1.00  0.00           H  
ATOM    398  HG  LEU A  25     -18.521   6.000  -8.280  1.00  0.00           H  
ATOM    399 HD11 LEU A  25     -20.081   7.471  -7.238  1.00  0.00           H  
ATOM    400 HD12 LEU A  25     -19.935   6.093  -6.374  1.00  0.00           H  
ATOM    401 HD13 LEU A  25     -19.182   7.454  -5.875  1.00  0.00           H  
ATOM    402 HD21 LEU A  25     -18.154   8.339  -8.546  1.00  0.00           H  
ATOM    403 HD22 LEU A  25     -17.235   8.349  -7.195  1.00  0.00           H  
ATOM    404 HD23 LEU A  25     -16.726   7.546  -8.523  1.00  0.00           H  
ATOM    405  N   VAL A  26     -16.637   2.957  -7.889  1.00  0.00           N  
ATOM    406  CA  VAL A  26     -16.490   2.098  -9.060  1.00  0.00           C  
ATOM    407  C   VAL A  26     -17.249   0.781  -8.906  1.00  0.00           C  
ATOM    408  O   VAL A  26     -17.834   0.278  -9.867  1.00  0.00           O  
ATOM    409  CB  VAL A  26     -15.004   1.785  -9.345  1.00  0.00           C  
ATOM    410  CG1 VAL A  26     -14.896   0.804 -10.504  1.00  0.00           C  
ATOM    411  CG2 VAL A  26     -14.254   3.073  -9.674  1.00  0.00           C  
ATOM    412  H   VAL A  26     -15.825   3.201  -7.359  1.00  0.00           H  
ATOM    413  HA  VAL A  26     -16.864   2.583  -9.851  1.00  0.00           H  
ATOM    414  HB  VAL A  26     -14.597   1.371  -8.530  1.00  0.00           H  
ATOM    415 HG11 VAL A  26     -13.933   0.605 -10.684  1.00  0.00           H  
ATOM    416 HG12 VAL A  26     -15.373  -0.043 -10.269  1.00  0.00           H  
ATOM    417 HG13 VAL A  26     -15.312   1.205 -11.320  1.00  0.00           H  
ATOM    418 HG21 VAL A  26     -13.294   2.862  -9.857  1.00  0.00           H  
ATOM    419 HG22 VAL A  26     -14.662   3.499 -10.482  1.00  0.00           H  
ATOM    420 HG23 VAL A  26     -14.315   3.702  -8.899  1.00  0.00           H  
ATOM    421  N   ALA A  27     -17.235   0.227  -7.695  1.00  0.00           N  
ATOM    422  CA  ALA A  27     -17.932  -1.025  -7.420  1.00  0.00           C  
ATOM    423  C   ALA A  27     -19.448  -0.839  -7.522  1.00  0.00           C  
ATOM    424  O   ALA A  27     -20.170  -1.765  -7.896  1.00  0.00           O  
ATOM    425  CB  ALA A  27     -17.562  -1.534  -6.029  1.00  0.00           C  
ATOM    426  H   ALA A  27     -16.735   0.680  -6.957  1.00  0.00           H  
ATOM    427  HA  ALA A  27     -17.647  -1.705  -8.096  1.00  0.00           H  
ATOM    428  HB1 ALA A  27     -18.044  -2.392  -5.849  1.00  0.00           H  
ATOM    429  HB2 ALA A  27     -16.575  -1.690  -5.983  1.00  0.00           H  
ATOM    430  HB3 ALA A  27     -17.825  -0.854  -5.344  1.00  0.00           H  
ATOM    431  N   GLN A  28     -19.920   0.358  -7.185  1.00  0.00           N  
ATOM    432  CA  GLN A  28     -21.347   0.668  -7.232  1.00  0.00           C  
ATOM    433  C   GLN A  28     -21.852   1.098  -8.613  1.00  0.00           C  
ATOM    434  O   GLN A  28     -23.045   0.984  -8.900  1.00  0.00           O  
ATOM    435  CB  GLN A  28     -21.678   1.768  -6.218  1.00  0.00           C  
ATOM    436  CG  GLN A  28     -21.352   1.414  -4.779  1.00  0.00           C  
ATOM    437  CD  GLN A  28     -21.573   2.579  -3.826  1.00  0.00           C  
ATOM    438  OE1 GLN A  28     -21.260   2.492  -2.639  1.00  0.00           O  
ATOM    439  NE2 GLN A  28     -22.115   3.673  -4.342  1.00  0.00           N  
ATOM    440  H   GLN A  28     -19.279   1.067  -6.891  1.00  0.00           H  
ATOM    441  HA  GLN A  28     -21.848  -0.155  -6.965  1.00  0.00           H  
ATOM    442  HB2 GLN A  28     -22.657   1.964  -6.278  1.00  0.00           H  
ATOM    443  HB3 GLN A  28     -21.159   2.586  -6.464  1.00  0.00           H  
ATOM    444  HG2 GLN A  28     -20.393   1.135  -4.727  1.00  0.00           H  
ATOM    445  HG3 GLN A  28     -21.936   0.653  -4.496  1.00  0.00           H  
ATOM    446 HE21 GLN A  28     -22.355   3.702  -5.312  1.00  0.00           H  
ATOM    447 HE22 GLN A  28     -22.284   4.469  -3.761  1.00  0.00           H  
ATOM    448  N   HIS A  29     -20.959   1.593  -9.466  1.00  0.00           N  
ATOM    449  CA  HIS A  29     -21.354   2.051 -10.800  1.00  0.00           C  
ATOM    450  C   HIS A  29     -20.348   1.613 -11.866  1.00  0.00           C  
ATOM    451  O   HIS A  29     -19.748   2.449 -12.542  1.00  0.00           O  
ATOM    452  CB  HIS A  29     -21.463   3.579 -10.808  1.00  0.00           C  
ATOM    453  CG  HIS A  29     -22.432   4.125  -9.805  1.00  0.00           C  
ATOM    454  ND1 HIS A  29     -23.791   4.180 -10.033  1.00  0.00           N  
ATOM    455  CD2 HIS A  29     -22.239   4.639  -8.567  1.00  0.00           C  
ATOM    456  CE1 HIS A  29     -24.391   4.707  -8.982  1.00  0.00           C  
ATOM    457  NE2 HIS A  29     -23.472   4.994  -8.077  1.00  0.00           N  
ATOM    458  H   HIS A  29     -19.999   1.654  -9.191  1.00  0.00           H  
ATOM    459  HA  HIS A  29     -22.248   1.663 -11.022  1.00  0.00           H  
ATOM    460  HB2 HIS A  29     -21.756   3.869 -11.719  1.00  0.00           H  
ATOM    461  HB3 HIS A  29     -20.559   3.960 -10.612  1.00  0.00           H  
ATOM    462  HD1 HIS A  29     -24.250   3.869 -10.865  1.00  0.00           H  
ATOM    463  HD2 HIS A  29     -21.362   4.741  -8.097  1.00  0.00           H  
ATOM    464  HE1 HIS A  29     -25.374   4.863  -8.887  1.00  0.00           H  
ATOM    465  HE2 HIS A  29     -23.646   5.403  -7.181  1.00  0.00           H  
ATOM    466  N   PRO A  30     -20.173   0.292 -12.043  1.00  0.00           N  
ATOM    467  CA  PRO A  30     -19.249  -0.320 -13.006  1.00  0.00           C  
ATOM    468  C   PRO A  30     -19.452   0.093 -14.457  1.00  0.00           C  
ATOM    469  O   PRO A  30     -18.499   0.144 -15.235  1.00  0.00           O  
ATOM    470  CB  PRO A  30     -19.499  -1.818 -12.824  1.00  0.00           C  
ATOM    471  CG  PRO A  30     -19.983  -1.922 -11.429  1.00  0.00           C  
ATOM    472  CD  PRO A  30     -20.919  -0.751 -11.322  1.00  0.00           C  
ATOM    473  HA  PRO A  30     -18.309  -0.111 -12.735  1.00  0.00           H  
ATOM    474  HB2 PRO A  30     -20.191  -2.145 -13.467  1.00  0.00           H  
ATOM    475  HB3 PRO A  30     -18.655  -2.339 -12.949  1.00  0.00           H  
ATOM    476  HG2 PRO A  30     -20.465  -2.785 -11.277  1.00  0.00           H  
ATOM    477  HG3 PRO A  30     -19.228  -1.842 -10.778  1.00  0.00           H  
ATOM    478  HD2 PRO A  30     -21.796  -0.943 -11.763  1.00  0.00           H  
ATOM    479  HD3 PRO A  30     -21.075  -0.495 -10.368  1.00  0.00           H  
ATOM    480  N   GLU A  31     -20.693   0.382 -14.822  1.00  0.00           N  
ATOM    481  CA  GLU A  31     -21.015   0.756 -16.192  1.00  0.00           C  
ATOM    482  C   GLU A  31     -20.735   2.220 -16.508  1.00  0.00           C  
ATOM    483  O   GLU A  31     -20.753   2.619 -17.671  1.00  0.00           O  
ATOM    484  CB  GLU A  31     -22.491   0.460 -16.472  1.00  0.00           C  
ATOM    485  CG  GLU A  31     -22.916  -0.973 -16.167  1.00  0.00           C  
ATOM    486  CD  GLU A  31     -22.195  -1.998 -17.030  1.00  0.00           C  
ATOM    487  OE1 GLU A  31     -22.270  -1.887 -18.272  1.00  0.00           O  
ATOM    488  OE2 GLU A  31     -21.558  -2.914 -16.463  1.00  0.00           O  
ATOM    489  H   GLU A  31     -21.425   0.342 -14.141  1.00  0.00           H  
ATOM    490  HA  GLU A  31     -20.462   0.193 -16.807  1.00  0.00           H  
ATOM    491  HB2 GLU A  31     -22.668   0.639 -17.440  1.00  0.00           H  
ATOM    492  HB3 GLU A  31     -23.045   1.076 -15.912  1.00  0.00           H  
ATOM    493  HG2 GLU A  31     -23.900  -1.056 -16.327  1.00  0.00           H  
ATOM    494  HG3 GLU A  31     -22.717  -1.168 -15.206  1.00  0.00           H  
ATOM    495  N   LEU A  32     -20.463   3.016 -15.480  1.00  0.00           N  
ATOM    496  CA  LEU A  32     -20.229   4.438 -15.678  1.00  0.00           C  
ATOM    497  C   LEU A  32     -18.839   4.929 -15.291  1.00  0.00           C  
ATOM    498  O   LEU A  32     -18.296   5.834 -15.926  1.00  0.00           O  
ATOM    499  CB  LEU A  32     -21.272   5.235 -14.893  1.00  0.00           C  
ATOM    500  CG  LEU A  32     -21.258   6.754 -15.044  1.00  0.00           C  
ATOM    501  CD1 LEU A  32     -21.652   7.120 -16.467  1.00  0.00           C  
ATOM    502  CD2 LEU A  32     -22.224   7.381 -14.041  1.00  0.00           C  
ATOM    503  H   LEU A  32     -20.418   2.633 -14.558  1.00  0.00           H  
ATOM    504  HA  LEU A  32     -20.362   4.636 -16.649  1.00  0.00           H  
ATOM    505  HB2 LEU A  32     -21.139   5.029 -13.924  1.00  0.00           H  
ATOM    506  HB3 LEU A  32     -22.174   4.914 -15.181  1.00  0.00           H  
ATOM    507  HG  LEU A  32     -20.334   7.092 -14.863  1.00  0.00           H  
ATOM    508 HD11 LEU A  32     -21.644   8.115 -16.570  1.00  0.00           H  
ATOM    509 HD12 LEU A  32     -21.001   6.713 -17.108  1.00  0.00           H  
ATOM    510 HD13 LEU A  32     -22.570   6.773 -16.659  1.00  0.00           H  
ATOM    511 HD21 LEU A  32     -22.212   8.376 -14.143  1.00  0.00           H  
ATOM    512 HD22 LEU A  32     -23.149   7.040 -14.211  1.00  0.00           H  
ATOM    513 HD23 LEU A  32     -21.944   7.138 -13.112  1.00  0.00           H  
ATOM    514  N   VAL A  33     -18.265   4.344 -14.249  1.00  0.00           N  
ATOM    515  CA  VAL A  33     -16.955   4.787 -13.804  1.00  0.00           C  
ATOM    516  C   VAL A  33     -15.903   3.692 -13.648  1.00  0.00           C  
ATOM    517  O   VAL A  33     -16.200   2.568 -13.249  1.00  0.00           O  
ATOM    518  CB  VAL A  33     -17.083   5.567 -12.467  1.00  0.00           C  
ATOM    519  CG1 VAL A  33     -17.734   4.693 -11.412  1.00  0.00           C  
ATOM    520  CG2 VAL A  33     -15.714   6.059 -12.004  1.00  0.00           C  
ATOM    521  H   VAL A  33     -18.732   3.600 -13.771  1.00  0.00           H  
ATOM    522  HA  VAL A  33     -16.612   5.430 -14.489  1.00  0.00           H  
ATOM    523  HB  VAL A  33     -17.668   6.363 -12.621  1.00  0.00           H  
ATOM    524 HG11 VAL A  33     -17.811   5.205 -10.556  1.00  0.00           H  
ATOM    525 HG12 VAL A  33     -18.645   4.420 -11.721  1.00  0.00           H  
ATOM    526 HG13 VAL A  33     -17.175   3.877 -11.263  1.00  0.00           H  
ATOM    527 HG21 VAL A  33     -15.813   6.559 -11.143  1.00  0.00           H  
ATOM    528 HG22 VAL A  33     -15.107   5.276 -11.867  1.00  0.00           H  
ATOM    529 HG23 VAL A  33     -15.325   6.665 -12.698  1.00  0.00           H  
ATOM    530  N   SER A  34     -14.666   4.036 -13.990  1.00  0.00           N  
ATOM    531  CA  SER A  34     -13.545   3.122 -13.858  1.00  0.00           C  
ATOM    532  C   SER A  34     -12.354   3.905 -13.314  1.00  0.00           C  
ATOM    533  O   SER A  34     -12.252   5.123 -13.511  1.00  0.00           O  
ATOM    534  CB  SER A  34     -13.214   2.458 -15.203  1.00  0.00           C  
ATOM    535  OG  SER A  34     -13.158   3.394 -16.259  1.00  0.00           O  
ATOM    536  H   SER A  34     -14.501   4.954 -14.350  1.00  0.00           H  
ATOM    537  HA  SER A  34     -13.788   2.409 -13.200  1.00  0.00           H  
ATOM    538  HB2 SER A  34     -13.920   1.780 -15.410  1.00  0.00           H  
ATOM    539  HB3 SER A  34     -12.327   2.003 -15.128  1.00  0.00           H  
ATOM    540  HG  SER A  34     -12.941   2.921 -17.113  1.00  0.00           H  
ATOM    541  N   LYS A  35     -11.473   3.209 -12.603  1.00  0.00           N  
ATOM    542  CA  LYS A  35     -10.302   3.836 -12.006  1.00  0.00           C  
ATOM    543  C   LYS A  35      -9.053   3.515 -12.816  1.00  0.00           C  
ATOM    544  O   LYS A  35      -8.746   2.351 -13.082  1.00  0.00           O  
ATOM    545  CB  LYS A  35     -10.133   3.354 -10.558  1.00  0.00           C  
ATOM    546  CG  LYS A  35      -9.071   4.100  -9.763  1.00  0.00           C  
ATOM    547  CD  LYS A  35      -8.957   3.563  -8.344  1.00  0.00           C  
ATOM    548  CE  LYS A  35      -8.396   2.154  -8.330  1.00  0.00           C  
ATOM    549  NZ  LYS A  35      -8.177   1.661  -6.944  1.00  0.00           N  
ATOM    550  H   LYS A  35     -11.618   2.228 -12.474  1.00  0.00           H  
ATOM    551  HA  LYS A  35     -10.436   4.827 -12.001  1.00  0.00           H  
ATOM    552  HB2 LYS A  35      -9.885   2.386 -10.578  1.00  0.00           H  
ATOM    553  HB3 LYS A  35     -11.009   3.464 -10.088  1.00  0.00           H  
ATOM    554  HG2 LYS A  35      -9.314   5.069  -9.725  1.00  0.00           H  
ATOM    555  HG3 LYS A  35      -8.189   3.996 -10.222  1.00  0.00           H  
ATOM    556  HD2 LYS A  35      -9.865   3.556  -7.925  1.00  0.00           H  
ATOM    557  HD3 LYS A  35      -8.351   4.160  -7.818  1.00  0.00           H  
ATOM    558  HE2 LYS A  35      -7.523   2.148  -8.817  1.00  0.00           H  
ATOM    559  HE3 LYS A  35      -9.040   1.545  -8.792  1.00  0.00           H  
ATOM    560  HZ1 LYS A  35      -7.808   0.732  -6.975  1.00  0.00           H  
ATOM    561  HZ2 LYS A  35      -7.529   2.262  -6.475  1.00  0.00           H  
ATOM    562  HZ3 LYS A  35      -9.046   1.658  -6.450  1.00  0.00           H  
ATOM    563  N   LEU A  36      -8.343   4.562 -13.218  1.00  0.00           N  
ATOM    564  CA  LEU A  36      -7.126   4.412 -13.997  1.00  0.00           C  
ATOM    565  C   LEU A  36      -5.917   4.890 -13.196  1.00  0.00           C  
ATOM    566  O   LEU A  36      -5.982   5.917 -12.525  1.00  0.00           O  
ATOM    567  CB  LEU A  36      -7.214   5.241 -15.279  1.00  0.00           C  
ATOM    568  CG  LEU A  36      -8.400   5.046 -16.227  1.00  0.00           C  
ATOM    569  CD1 LEU A  36      -8.193   5.934 -17.443  1.00  0.00           C  
ATOM    570  CD2 LEU A  36      -8.516   3.587 -16.645  1.00  0.00           C  
ATOM    571  H   LEU A  36      -8.655   5.481 -12.978  1.00  0.00           H  
ATOM    572  HA  LEU A  36      -7.004   3.449 -14.235  1.00  0.00           H  
ATOM    573  HB2 LEU A  36      -6.386   5.049 -15.806  1.00  0.00           H  
ATOM    574  HB3 LEU A  36      -7.218   6.202 -15.003  1.00  0.00           H  
ATOM    575  HG  LEU A  36      -9.241   5.321 -15.760  1.00  0.00           H  
ATOM    576 HD11 LEU A  36      -8.960   5.819 -18.074  1.00  0.00           H  
ATOM    577 HD12 LEU A  36      -8.140   6.890 -17.153  1.00  0.00           H  
ATOM    578 HD13 LEU A  36      -7.342   5.678 -17.902  1.00  0.00           H  
ATOM    579 HD21 LEU A  36      -9.295   3.478 -17.263  1.00  0.00           H  
ATOM    580 HD22 LEU A  36      -7.678   3.307 -17.112  1.00  0.00           H  
ATOM    581 HD23 LEU A  36      -8.652   3.018 -15.834  1.00  0.00           H  
ATOM    582  N   GLN A  37      -4.820   4.139 -13.247  1.00  0.00           N  
ATOM    583  CA  GLN A  37      -3.604   4.558 -12.557  1.00  0.00           C  
ATOM    584  C   GLN A  37      -2.715   5.136 -13.649  1.00  0.00           C  
ATOM    585  O   GLN A  37      -2.244   4.402 -14.522  1.00  0.00           O  
ATOM    586  CB  GLN A  37      -2.900   3.380 -11.878  1.00  0.00           C  
ATOM    587  CG  GLN A  37      -1.537   3.764 -11.321  1.00  0.00           C  
ATOM    588  CD  GLN A  37      -0.935   2.717 -10.404  1.00  0.00           C  
ATOM    589  OE1 GLN A  37       0.230   2.822 -10.016  1.00  0.00           O  
ATOM    590  NE2 GLN A  37      -1.723   1.713 -10.041  1.00  0.00           N  
ATOM    591  H   GLN A  37      -4.829   3.282 -13.762  1.00  0.00           H  
ATOM    592  HA  GLN A  37      -3.819   5.263 -11.882  1.00  0.00           H  
ATOM    593  HB2 GLN A  37      -2.779   2.648 -12.549  1.00  0.00           H  
ATOM    594  HB3 GLN A  37      -3.473   3.052 -11.127  1.00  0.00           H  
ATOM    595  HG2 GLN A  37      -1.635   4.616 -10.806  1.00  0.00           H  
ATOM    596  HG3 GLN A  37      -0.912   3.908 -12.088  1.00  0.00           H  
ATOM    597 HE21 GLN A  37      -2.663   1.667 -10.380  1.00  0.00           H  
ATOM    598 HE22 GLN A  37      -1.377   1.002  -9.428  1.00  0.00           H  
ATOM    599  N   ILE A  38      -2.493   6.445 -13.612  1.00  0.00           N  
ATOM    600  CA  ILE A  38      -1.688   7.094 -14.642  1.00  0.00           C  
ATOM    601  C   ILE A  38      -0.214   7.261 -14.303  1.00  0.00           C  
ATOM    602  O   ILE A  38       0.549   7.813 -15.096  1.00  0.00           O  
ATOM    603  CB  ILE A  38      -2.273   8.472 -15.005  1.00  0.00           C  
ATOM    604  CG1 ILE A  38      -2.153   9.426 -13.814  1.00  0.00           C  
ATOM    605  CG2 ILE A  38      -3.726   8.304 -15.429  1.00  0.00           C  
ATOM    606  CD1 ILE A  38      -2.543  10.864 -14.124  1.00  0.00           C  
ATOM    607  H   ILE A  38      -2.882   6.992 -12.870  1.00  0.00           H  
ATOM    608  HA  ILE A  38      -1.741   6.524 -15.462  1.00  0.00           H  
ATOM    609  HB  ILE A  38      -1.755   8.849 -15.773  1.00  0.00           H  
ATOM    610 HG12 ILE A  38      -1.203   9.419 -13.501  1.00  0.00           H  
ATOM    611 HG13 ILE A  38      -2.747   9.091 -13.083  1.00  0.00           H  
ATOM    612 HG21 ILE A  38      -4.110   9.197 -15.666  1.00  0.00           H  
ATOM    613 HG22 ILE A  38      -3.773   7.700 -16.224  1.00  0.00           H  
ATOM    614 HG23 ILE A  38      -4.249   7.905 -14.676  1.00  0.00           H  
ATOM    615 HD11 ILE A  38      -2.439  11.422 -13.301  1.00  0.00           H  
ATOM    616 HD12 ILE A  38      -1.951  11.221 -14.847  1.00  0.00           H  
ATOM    617 HD13 ILE A  38      -3.495  10.893 -14.428  1.00  0.00           H  
ATOM    618  N   GLY A  39       0.188   6.778 -13.131  1.00  0.00           N  
ATOM    619  CA  GLY A  39       1.582   6.876 -12.734  1.00  0.00           C  
ATOM    620  C   GLY A  39       1.755   6.686 -11.243  1.00  0.00           C  
ATOM    621  O   GLY A  39       0.824   6.296 -10.543  1.00  0.00           O  
ATOM    622  H   GLY A  39      -0.474   6.345 -12.519  1.00  0.00           H  
ATOM    623  HA2 GLY A  39       1.928   7.779 -12.988  1.00  0.00           H  
ATOM    624  HA3 GLY A  39       2.106   6.172 -13.213  1.00  0.00           H  
ATOM    625  N   ARG A  40       2.959   6.947 -10.753  1.00  0.00           N  
ATOM    626  CA  ARG A  40       3.233   6.831  -9.331  1.00  0.00           C  
ATOM    627  C   ARG A  40       3.940   8.103  -8.884  1.00  0.00           C  
ATOM    628  O   ARG A  40       4.713   8.682  -9.641  1.00  0.00           O  
ATOM    629  CB  ARG A  40       4.117   5.614  -9.043  1.00  0.00           C  
ATOM    630  CG  ARG A  40       3.422   4.272  -9.240  1.00  0.00           C  
ATOM    631  CD  ARG A  40       4.311   3.144  -8.746  1.00  0.00           C  
ATOM    632  NE  ARG A  40       5.646   3.248  -9.324  1.00  0.00           N  
ATOM    633  CZ  ARG A  40       6.773   3.233  -8.619  1.00  0.00           C  
ATOM    634  NH1 ARG A  40       6.738   3.112  -7.298  1.00  0.00           N  
ATOM    635  NH2 ARG A  40       7.940   3.336  -9.240  1.00  0.00           N  
ATOM    636  H   ARG A  40       3.691   7.229 -11.373  1.00  0.00           H  
ATOM    637  HA  ARG A  40       2.370   6.739  -8.834  1.00  0.00           H  
ATOM    638  HB2 ARG A  40       4.427   5.670  -8.094  1.00  0.00           H  
ATOM    639  HB3 ARG A  40       4.908   5.650  -9.654  1.00  0.00           H  
ATOM    640  HG2 ARG A  40       3.229   4.139 -10.212  1.00  0.00           H  
ATOM    641  HG3 ARG A  40       2.564   4.266  -8.726  1.00  0.00           H  
ATOM    642  HD2 ARG A  40       3.907   2.268  -9.009  1.00  0.00           H  
ATOM    643  HD3 ARG A  40       4.380   3.193  -7.750  1.00  0.00           H  
ATOM    644  HE  ARG A  40       5.718   3.337 -10.317  1.00  0.00           H  
ATOM    645 HH11 ARG A  40       7.590   3.101  -6.774  1.00  0.00           H  
ATOM    646 HH12 ARG A  40       5.860   3.031  -6.826  1.00  0.00           H  
ATOM    647 HH21 ARG A  40       8.790   3.325  -8.713  1.00  0.00           H  
ATOM    648 HH22 ARG A  40       7.970   3.425 -10.236  1.00  0.00           H  
ATOM    649  N   SER A  41       3.660   8.530  -7.656  1.00  0.00           N  
ATOM    650  CA  SER A  41       4.268   9.733  -7.093  1.00  0.00           C  
ATOM    651  C   SER A  41       5.763   9.536  -6.846  1.00  0.00           C  
ATOM    652  O   SER A  41       6.298   8.438  -7.019  1.00  0.00           O  
ATOM    653  CB  SER A  41       3.594  10.082  -5.769  1.00  0.00           C  
ATOM    654  OG  SER A  41       3.859   9.087  -4.792  1.00  0.00           O  
ATOM    655  H   SER A  41       3.012   8.010  -7.100  1.00  0.00           H  
ATOM    656  HA  SER A  41       4.141  10.491  -7.732  1.00  0.00           H  
ATOM    657  HB2 SER A  41       2.606  10.147  -5.911  1.00  0.00           H  
ATOM    658  HB3 SER A  41       3.943  10.961  -5.445  1.00  0.00           H  
ATOM    659  HG  SER A  41       3.409   9.334  -3.934  1.00  0.00           H  
ATOM    660  N   TYR A  42       6.433  10.607  -6.429  1.00  0.00           N  
ATOM    661  CA  TYR A  42       7.856  10.538  -6.149  1.00  0.00           C  
ATOM    662  C   TYR A  42       8.120   9.452  -5.100  1.00  0.00           C  
ATOM    663  O   TYR A  42       9.051   8.655  -5.238  1.00  0.00           O  
ATOM    664  CB  TYR A  42       8.360  11.887  -5.628  1.00  0.00           C  
ATOM    665  CG  TYR A  42       9.833  11.871  -5.296  1.00  0.00           C  
ATOM    666  CD1 TYR A  42      10.797  11.962  -6.299  1.00  0.00           C  
ATOM    667  CD2 TYR A  42      10.263  11.706  -3.980  1.00  0.00           C  
ATOM    668  CE1 TYR A  42      12.161  11.886  -5.998  1.00  0.00           C  
ATOM    669  CE2 TYR A  42      11.617  11.627  -3.669  1.00  0.00           C  
ATOM    670  CZ  TYR A  42      12.559  11.718  -4.678  1.00  0.00           C  
ATOM    671  OH  TYR A  42      13.894  11.648  -4.355  1.00  0.00           O  
ATOM    672  H   TYR A  42       5.949  11.473  -6.306  1.00  0.00           H  
ATOM    673  HA  TYR A  42       8.345  10.308  -6.990  1.00  0.00           H  
ATOM    674  HB2 TYR A  42       7.848  12.122  -4.801  1.00  0.00           H  
ATOM    675  HB3 TYR A  42       8.198  12.581  -6.329  1.00  0.00           H  
ATOM    676  HD1 TYR A  42      10.509  12.084  -7.249  1.00  0.00           H  
ATOM    677  HD2 TYR A  42       9.586  11.643  -3.246  1.00  0.00           H  
ATOM    678  HE1 TYR A  42      12.843  11.952  -6.726  1.00  0.00           H  
ATOM    679  HE2 TYR A  42      11.908  11.505  -2.720  1.00  0.00           H  
ATOM    680  HH  TYR A  42      14.172  11.527  -3.402  1.00  0.00           H  
ATOM    681  N   GLU A  43       7.284   9.415  -4.066  1.00  0.00           N  
ATOM    682  CA  GLU A  43       7.440   8.436  -2.996  1.00  0.00           C  
ATOM    683  C   GLU A  43       6.778   7.087  -3.286  1.00  0.00           C  
ATOM    684  O   GLU A  43       6.631   6.250  -2.391  1.00  0.00           O  
ATOM    685  CB  GLU A  43       6.928   9.023  -1.674  1.00  0.00           C  
ATOM    686  CG  GLU A  43       7.629  10.339  -1.290  1.00  0.00           C  
ATOM    687  CD  GLU A  43       7.248  10.851   0.098  1.00  0.00           C  
ATOM    688  OE1 GLU A  43       6.047  10.842   0.443  1.00  0.00           O  
ATOM    689  OE2 GLU A  43       8.156  11.279   0.842  1.00  0.00           O  
ATOM    690  H   GLU A  43       6.532  10.073  -4.021  1.00  0.00           H  
ATOM    691  HA  GLU A  43       8.420   8.269  -2.887  1.00  0.00           H  
ATOM    692  HB2 GLU A  43       7.084   8.355  -0.947  1.00  0.00           H  
ATOM    693  HB3 GLU A  43       5.947   9.198  -1.761  1.00  0.00           H  
ATOM    694  HG2 GLU A  43       7.383  11.037  -1.963  1.00  0.00           H  
ATOM    695  HG3 GLU A  43       8.617  10.189  -1.312  1.00  0.00           H  
ATOM    696  N   GLY A  44       6.374   6.888  -4.539  1.00  0.00           N  
ATOM    697  CA  GLY A  44       5.782   5.622  -4.949  1.00  0.00           C  
ATOM    698  C   GLY A  44       4.291   5.381  -4.818  1.00  0.00           C  
ATOM    699  O   GLY A  44       3.829   4.278  -5.126  1.00  0.00           O  
ATOM    700  H   GLY A  44       6.479   7.621  -5.211  1.00  0.00           H  
ATOM    701  HA2 GLY A  44       6.234   4.909  -4.412  1.00  0.00           H  
ATOM    702  HA3 GLY A  44       6.006   5.503  -5.916  1.00  0.00           H  
ATOM    703  N   ARG A  45       3.523   6.373  -4.374  1.00  0.00           N  
ATOM    704  CA  ARG A  45       2.081   6.175  -4.231  1.00  0.00           C  
ATOM    705  C   ARG A  45       1.404   6.199  -5.597  1.00  0.00           C  
ATOM    706  O   ARG A  45       1.786   6.965  -6.476  1.00  0.00           O  
ATOM    707  CB  ARG A  45       1.462   7.254  -3.338  1.00  0.00           C  
ATOM    708  CG  ARG A  45       1.969   7.256  -1.901  1.00  0.00           C  
ATOM    709  CD  ARG A  45       1.202   8.254  -1.045  1.00  0.00           C  
ATOM    710  NE  ARG A  45       1.670   8.267   0.338  1.00  0.00           N  
ATOM    711  CZ  ARG A  45       2.815   8.809   0.742  1.00  0.00           C  
ATOM    712  NH1 ARG A  45       3.618   9.409  -0.129  1.00  0.00           N  
ATOM    713  NH2 ARG A  45       3.150   8.764   2.022  1.00  0.00           N  
ATOM    714  H   ARG A  45       3.932   7.254  -4.138  1.00  0.00           H  
ATOM    715  HA  ARG A  45       1.921   5.282  -3.811  1.00  0.00           H  
ATOM    716  HB2 ARG A  45       0.472   7.113  -3.319  1.00  0.00           H  
ATOM    717  HB3 ARG A  45       1.664   8.146  -3.741  1.00  0.00           H  
ATOM    718  HG2 ARG A  45       2.938   7.502  -1.898  1.00  0.00           H  
ATOM    719  HG3 ARG A  45       1.856   6.341  -1.514  1.00  0.00           H  
ATOM    720  HD2 ARG A  45       0.233   8.009  -1.055  1.00  0.00           H  
ATOM    721  HD3 ARG A  45       1.319   9.168  -1.433  1.00  0.00           H  
ATOM    722  HE  ARG A  45       1.089   7.838   1.030  1.00  0.00           H  
ATOM    723 HH11 ARG A  45       4.478   9.815   0.181  1.00  0.00           H  
ATOM    724 HH12 ARG A  45       3.363   9.455  -1.095  1.00  0.00           H  
ATOM    725 HH21 ARG A  45       4.011   9.171   2.328  1.00  0.00           H  
ATOM    726 HH22 ARG A  45       2.542   8.323   2.683  1.00  0.00           H  
ATOM    727  N   PRO A  46       0.395   5.345  -5.800  1.00  0.00           N  
ATOM    728  CA  PRO A  46      -0.265   5.361  -7.107  1.00  0.00           C  
ATOM    729  C   PRO A  46      -1.044   6.653  -7.344  1.00  0.00           C  
ATOM    730  O   PRO A  46      -1.618   7.229  -6.417  1.00  0.00           O  
ATOM    731  CB  PRO A  46      -1.167   4.131  -7.052  1.00  0.00           C  
ATOM    732  CG  PRO A  46      -1.516   4.035  -5.599  1.00  0.00           C  
ATOM    733  CD  PRO A  46      -0.192   4.320  -4.917  1.00  0.00           C  
ATOM    734  HA  PRO A  46       0.417   5.244  -7.828  1.00  0.00           H  
ATOM    735  HB2 PRO A  46      -1.986   4.261  -7.611  1.00  0.00           H  
ATOM    736  HB3 PRO A  46      -0.680   3.314  -7.359  1.00  0.00           H  
ATOM    737  HG2 PRO A  46      -2.204   4.715  -5.348  1.00  0.00           H  
ATOM    738  HG3 PRO A  46      -1.851   3.121  -5.368  1.00  0.00           H  
ATOM    739  HD2 PRO A  46      -0.329   4.673  -3.992  1.00  0.00           H  
ATOM    740  HD3 PRO A  46       0.381   3.501  -4.880  1.00  0.00           H  
ATOM    741  N   ILE A  47      -1.035   7.114  -8.587  1.00  0.00           N  
ATOM    742  CA  ILE A  47      -1.758   8.321  -8.969  1.00  0.00           C  
ATOM    743  C   ILE A  47      -2.982   7.849  -9.742  1.00  0.00           C  
ATOM    744  O   ILE A  47      -2.847   7.255 -10.813  1.00  0.00           O  
ATOM    745  CB  ILE A  47      -0.896   9.220  -9.864  1.00  0.00           C  
ATOM    746  CG1 ILE A  47       0.365   9.634  -9.099  1.00  0.00           C  
ATOM    747  CG2 ILE A  47      -1.688  10.447 -10.297  1.00  0.00           C  
ATOM    748  CD1 ILE A  47       1.336  10.454  -9.915  1.00  0.00           C  
ATOM    749  H   ILE A  47      -0.516   6.619  -9.284  1.00  0.00           H  
ATOM    750  HA  ILE A  47      -2.042   8.823  -8.152  1.00  0.00           H  
ATOM    751  HB  ILE A  47      -0.627   8.705 -10.678  1.00  0.00           H  
ATOM    752 HG12 ILE A  47       0.833   8.805  -8.792  1.00  0.00           H  
ATOM    753 HG13 ILE A  47       0.088  10.174  -8.304  1.00  0.00           H  
ATOM    754 HG21 ILE A  47      -1.116  11.025 -10.879  1.00  0.00           H  
ATOM    755 HG22 ILE A  47      -2.498  10.158 -10.807  1.00  0.00           H  
ATOM    756 HG23 ILE A  47      -1.970  10.964  -9.489  1.00  0.00           H  
ATOM    757 HD11 ILE A  47       2.130  10.686  -9.353  1.00  0.00           H  
ATOM    758 HD12 ILE A  47       1.633   9.925 -10.710  1.00  0.00           H  
ATOM    759 HD13 ILE A  47       0.888  11.294 -10.222  1.00  0.00           H  
ATOM    760  N   TYR A  48      -4.169   8.101  -9.191  1.00  0.00           N  
ATOM    761  CA  TYR A  48      -5.418   7.664  -9.816  1.00  0.00           C  
ATOM    762  C   TYR A  48      -6.268   8.746 -10.462  1.00  0.00           C  
ATOM    763  O   TYR A  48      -6.319   9.885 -10.001  1.00  0.00           O  
ATOM    764  CB  TYR A  48      -6.313   6.954  -8.797  1.00  0.00           C  
ATOM    765  CG  TYR A  48      -5.773   5.665  -8.233  1.00  0.00           C  
ATOM    766  CD1 TYR A  48      -5.359   4.628  -9.070  1.00  0.00           C  
ATOM    767  CD2 TYR A  48      -5.715   5.465  -6.853  1.00  0.00           C  
ATOM    768  CE1 TYR A  48      -4.902   3.421  -8.543  1.00  0.00           C  
ATOM    769  CE2 TYR A  48      -5.264   4.263  -6.316  1.00  0.00           C  
ATOM    770  CZ  TYR A  48      -4.860   3.250  -7.165  1.00  0.00           C  
ATOM    771  OH  TYR A  48      -4.425   2.061  -6.634  1.00  0.00           O  
ATOM    772  H   TYR A  48      -4.207   8.603  -8.327  1.00  0.00           H  
ATOM    773  HA  TYR A  48      -5.184   7.000 -10.526  1.00  0.00           H  
ATOM    774  HB2 TYR A  48      -7.185   6.752  -9.243  1.00  0.00           H  
ATOM    775  HB3 TYR A  48      -6.467   7.582  -8.034  1.00  0.00           H  
ATOM    776  HD1 TYR A  48      -5.391   4.752 -10.062  1.00  0.00           H  
ATOM    777  HD2 TYR A  48      -6.003   6.199  -6.238  1.00  0.00           H  
ATOM    778  HE1 TYR A  48      -4.607   2.685  -9.152  1.00  0.00           H  
ATOM    779  HE2 TYR A  48      -5.233   4.133  -5.325  1.00  0.00           H  
ATOM    780  HH  TYR A  48      -4.395   1.938  -5.642  1.00  0.00           H  
ATOM    781  N   VAL A  49      -6.956   8.360 -11.529  1.00  0.00           N  
ATOM    782  CA  VAL A  49      -7.861   9.253 -12.231  1.00  0.00           C  
ATOM    783  C   VAL A  49      -9.162   8.469 -12.374  1.00  0.00           C  
ATOM    784  O   VAL A  49      -9.139   7.255 -12.601  1.00  0.00           O  
ATOM    785  CB  VAL A  49      -7.325   9.619 -13.630  1.00  0.00           C  
ATOM    786  CG1 VAL A  49      -8.340  10.469 -14.376  1.00  0.00           C  
ATOM    787  CG2 VAL A  49      -6.004  10.365 -13.498  1.00  0.00           C  
ATOM    788  H   VAL A  49      -6.848   7.423 -11.861  1.00  0.00           H  
ATOM    789  HA  VAL A  49      -8.015  10.082 -11.693  1.00  0.00           H  
ATOM    790  HB  VAL A  49      -7.169   8.777 -14.146  1.00  0.00           H  
ATOM    791 HG11 VAL A  49      -7.981  10.699 -15.281  1.00  0.00           H  
ATOM    792 HG12 VAL A  49      -9.194   9.958 -14.476  1.00  0.00           H  
ATOM    793 HG13 VAL A  49      -8.513  11.309 -13.862  1.00  0.00           H  
ATOM    794 HG21 VAL A  49      -5.661  10.600 -14.408  1.00  0.00           H  
ATOM    795 HG22 VAL A  49      -6.145  11.202 -12.969  1.00  0.00           H  
ATOM    796 HG23 VAL A  49      -5.338   9.783 -13.031  1.00  0.00           H  
ATOM    797  N   LEU A  50     -10.294   9.138 -12.199  1.00  0.00           N  
ATOM    798  CA  LEU A  50     -11.575   8.465 -12.355  1.00  0.00           C  
ATOM    799  C   LEU A  50     -12.100   8.845 -13.721  1.00  0.00           C  
ATOM    800  O   LEU A  50     -12.174  10.026 -14.057  1.00  0.00           O  
ATOM    801  CB  LEU A  50     -12.571   8.910 -11.280  1.00  0.00           C  
ATOM    802  CG  LEU A  50     -12.287   8.431  -9.853  1.00  0.00           C  
ATOM    803  CD1 LEU A  50     -13.314   9.028  -8.907  1.00  0.00           C  
ATOM    804  CD2 LEU A  50     -12.333   6.916  -9.796  1.00  0.00           C  
ATOM    805  H   LEU A  50     -10.267  10.108 -11.959  1.00  0.00           H  
ATOM    806  HA  LEU A  50     -11.445   7.475 -12.306  1.00  0.00           H  
ATOM    807  HB2 LEU A  50     -13.474   8.570 -11.542  1.00  0.00           H  
ATOM    808  HB3 LEU A  50     -12.582   9.910 -11.269  1.00  0.00           H  
ATOM    809  HG  LEU A  50     -11.376   8.740  -9.581  1.00  0.00           H  
ATOM    810 HD11 LEU A  50     -13.130   8.716  -7.975  1.00  0.00           H  
ATOM    811 HD12 LEU A  50     -13.259  10.026  -8.942  1.00  0.00           H  
ATOM    812 HD13 LEU A  50     -14.230   8.735  -9.182  1.00  0.00           H  
ATOM    813 HD21 LEU A  50     -12.147   6.612  -8.862  1.00  0.00           H  
ATOM    814 HD22 LEU A  50     -13.240   6.599 -10.075  1.00  0.00           H  
ATOM    815 HD23 LEU A  50     -11.643   6.538 -10.413  1.00  0.00           H  
ATOM    816  N   LYS A  51     -12.464   7.840 -14.508  1.00  0.00           N  
ATOM    817  CA  LYS A  51     -12.979   8.070 -15.848  1.00  0.00           C  
ATOM    818  C   LYS A  51     -14.474   7.827 -15.858  1.00  0.00           C  
ATOM    819  O   LYS A  51     -14.929   6.739 -15.529  1.00  0.00           O  
ATOM    820  CB  LYS A  51     -12.304   7.116 -16.836  1.00  0.00           C  
ATOM    821  CG  LYS A  51     -12.781   7.223 -18.278  1.00  0.00           C  
ATOM    822  CD  LYS A  51     -12.117   6.131 -19.111  1.00  0.00           C  
ATOM    823  CE  LYS A  51     -12.439   6.238 -20.589  1.00  0.00           C  
ATOM    824  NZ  LYS A  51     -13.879   6.033 -20.848  1.00  0.00           N  
ATOM    825  H   LYS A  51     -12.382   6.902 -14.171  1.00  0.00           H  
ATOM    826  HA  LYS A  51     -12.794   9.015 -16.118  1.00  0.00           H  
ATOM    827  HB2 LYS A  51     -12.471   6.181 -16.525  1.00  0.00           H  
ATOM    828  HB3 LYS A  51     -11.321   7.302 -16.822  1.00  0.00           H  
ATOM    829  HG2 LYS A  51     -12.535   8.120 -18.646  1.00  0.00           H  
ATOM    830  HG3 LYS A  51     -13.774   7.111 -18.311  1.00  0.00           H  
ATOM    831  HD2 LYS A  51     -12.431   5.241 -18.780  1.00  0.00           H  
ATOM    832  HD3 LYS A  51     -11.126   6.199 -18.995  1.00  0.00           H  
ATOM    833  HE2 LYS A  51     -11.918   5.544 -21.086  1.00  0.00           H  
ATOM    834  HE3 LYS A  51     -12.177   7.147 -20.913  1.00  0.00           H  
ATOM    835  HZ1 LYS A  51     -14.055   6.110 -21.829  1.00  0.00           H  
ATOM    836  HZ2 LYS A  51     -14.148   5.124 -20.531  1.00  0.00           H  
ATOM    837  HZ3 LYS A  51     -14.408   6.727 -20.359  1.00  0.00           H  
ATOM    838  N   PHE A  52     -15.242   8.852 -16.197  1.00  0.00           N  
ATOM    839  CA  PHE A  52     -16.679   8.688 -16.278  1.00  0.00           C  
ATOM    840  C   PHE A  52     -16.986   8.624 -17.761  1.00  0.00           C  
ATOM    841  O   PHE A  52     -16.747   9.576 -18.503  1.00  0.00           O  
ATOM    842  CB  PHE A  52     -17.410   9.860 -15.617  1.00  0.00           C  
ATOM    843  CG  PHE A  52     -17.188   9.947 -14.131  1.00  0.00           C  
ATOM    844  CD1 PHE A  52     -15.986  10.424 -13.622  1.00  0.00           C  
ATOM    845  CD2 PHE A  52     -18.176   9.529 -13.242  1.00  0.00           C  
ATOM    846  CE1 PHE A  52     -15.763  10.487 -12.237  1.00  0.00           C  
ATOM    847  CE2 PHE A  52     -17.967   9.585 -11.858  1.00  0.00           C  
ATOM    848  CZ  PHE A  52     -16.759  10.066 -11.355  1.00  0.00           C  
ATOM    849  H   PHE A  52     -14.829   9.740 -16.397  1.00  0.00           H  
ATOM    850  HA  PHE A  52     -16.947   7.830 -15.839  1.00  0.00           H  
ATOM    851  HB2 PHE A  52     -18.390   9.756 -15.785  1.00  0.00           H  
ATOM    852  HB3 PHE A  52     -17.088  10.710 -16.035  1.00  0.00           H  
ATOM    853  HD1 PHE A  52     -15.270  10.727 -14.251  1.00  0.00           H  
ATOM    854  HD2 PHE A  52     -19.045   9.185 -13.596  1.00  0.00           H  
ATOM    855  HE1 PHE A  52     -14.893  10.832 -11.884  1.00  0.00           H  
ATOM    856  HE2 PHE A  52     -18.684   9.280 -11.231  1.00  0.00           H  
ATOM    857  HZ  PHE A  52     -16.607  10.109 -10.368  1.00  0.00           H  
ATOM    858  N   SER A  53     -17.483   7.478 -18.203  1.00  0.00           N  
ATOM    859  CA  SER A  53     -17.792   7.316 -19.610  1.00  0.00           C  
ATOM    860  C   SER A  53     -19.054   6.515 -19.810  1.00  0.00           C  
ATOM    861  O   SER A  53     -19.410   5.646 -19.009  1.00  0.00           O  
ATOM    862  CB  SER A  53     -16.637   6.635 -20.341  1.00  0.00           C  
ATOM    863  OG  SER A  53     -16.948   6.467 -21.717  1.00  0.00           O  
ATOM    864  H   SER A  53     -17.645   6.725 -17.566  1.00  0.00           H  
ATOM    865  HA  SER A  53     -17.927   8.223 -20.010  1.00  0.00           H  
ATOM    866  HB2 SER A  53     -16.470   5.739 -19.930  1.00  0.00           H  
ATOM    867  HB3 SER A  53     -15.816   7.199 -20.256  1.00  0.00           H  
ATOM    868  HG  SER A  53     -16.182   6.020 -22.180  1.00  0.00           H  
ATOM    869  N   THR A  54     -19.716   6.809 -20.913  1.00  0.00           N  
ATOM    870  CA  THR A  54     -20.954   6.157 -21.251  1.00  0.00           C  
ATOM    871  C   THR A  54     -20.719   5.190 -22.413  1.00  0.00           C  
ATOM    872  O   THR A  54     -21.604   4.412 -22.789  1.00  0.00           O  
ATOM    873  CB  THR A  54     -21.980   7.250 -21.579  1.00  0.00           C  
ATOM    874  OG1 THR A  54     -23.090   7.135 -20.682  1.00  0.00           O  
ATOM    875  CG2 THR A  54     -22.410   7.191 -23.002  1.00  0.00           C  
ATOM    876  H   THR A  54     -19.348   7.504 -21.531  1.00  0.00           H  
ATOM    877  HA  THR A  54     -21.275   5.639 -20.458  1.00  0.00           H  
ATOM    878  HB  THR A  54     -21.547   8.138 -21.423  1.00  0.00           H  
ATOM    879  HG1 THR A  54     -23.762   7.845 -20.891  1.00  0.00           H  
ATOM    880 HG21 THR A  54     -23.076   7.915 -23.179  1.00  0.00           H  
ATOM    881 HG22 THR A  54     -21.615   7.317 -23.596  1.00  0.00           H  
ATOM    882 HG23 THR A  54     -22.827   6.301 -23.187  1.00  0.00           H  
ATOM    883  N   GLY A  55     -19.508   5.234 -22.960  1.00  0.00           N  
ATOM    884  CA  GLY A  55     -19.150   4.370 -24.072  1.00  0.00           C  
ATOM    885  C   GLY A  55     -18.262   5.076 -25.081  1.00  0.00           C  
ATOM    886  O   GLY A  55     -17.662   6.107 -24.774  1.00  0.00           O  
ATOM    887  H   GLY A  55     -18.830   5.874 -22.599  1.00  0.00           H  
ATOM    888  HA2 GLY A  55     -19.987   4.072 -24.532  1.00  0.00           H  
ATOM    889  HA3 GLY A  55     -18.663   3.572 -23.717  1.00  0.00           H  
ATOM    890  N   GLY A  56     -18.176   4.523 -26.287  1.00  0.00           N  
ATOM    891  CA  GLY A  56     -17.358   5.131 -27.322  1.00  0.00           C  
ATOM    892  C   GLY A  56     -15.894   4.746 -27.237  1.00  0.00           C  
ATOM    893  O   GLY A  56     -15.469   4.088 -26.285  1.00  0.00           O  
ATOM    894  H   GLY A  56     -18.679   3.681 -26.483  1.00  0.00           H  
ATOM    895  HA2 GLY A  56     -17.430   6.125 -27.239  1.00  0.00           H  
ATOM    896  HA3 GLY A  56     -17.710   4.844 -28.213  1.00  0.00           H  
ATOM    897  N   SER A  57     -15.120   5.167 -28.235  1.00  0.00           N  
ATOM    898  CA  SER A  57     -13.693   4.865 -28.298  1.00  0.00           C  
ATOM    899  C   SER A  57     -12.876   5.949 -27.610  1.00  0.00           C  
ATOM    900  O   SER A  57     -12.461   5.798 -26.460  1.00  0.00           O  
ATOM    901  CB  SER A  57     -13.244   4.750 -29.757  1.00  0.00           C  
ATOM    902  OG  SER A  57     -14.089   3.878 -30.484  1.00  0.00           O  
ATOM    903  H   SER A  57     -15.531   5.710 -28.968  1.00  0.00           H  
ATOM    904  HA  SER A  57     -13.526   3.993 -27.838  1.00  0.00           H  
ATOM    905  HB2 SER A  57     -12.309   4.396 -29.784  1.00  0.00           H  
ATOM    906  HB3 SER A  57     -13.270   5.656 -30.179  1.00  0.00           H  
ATOM    907  HG  SER A  57     -13.774   3.821 -31.431  1.00  0.00           H  
ATOM    908  N   ASN A  58     -12.637   7.036 -28.334  1.00  0.00           N  
ATOM    909  CA  ASN A  58     -11.877   8.167 -27.814  1.00  0.00           C  
ATOM    910  C   ASN A  58     -12.712   9.432 -27.904  1.00  0.00           C  
ATOM    911  O   ASN A  58     -12.319  10.409 -28.542  1.00  0.00           O  
ATOM    912  CB  ASN A  58     -10.582   8.353 -28.605  1.00  0.00           C  
ATOM    913  CG  ASN A  58      -9.443   7.512 -28.067  1.00  0.00           C  
ATOM    914  OD1 ASN A  58      -8.362   7.464 -28.657  1.00  0.00           O  
ATOM    915  ND2 ASN A  58      -9.676   6.848 -26.937  1.00  0.00           N  
ATOM    916  H   ASN A  58     -12.990   7.081 -29.268  1.00  0.00           H  
ATOM    917  HA  ASN A  58     -11.651   7.994 -26.855  1.00  0.00           H  
ATOM    918  HB2 ASN A  58     -10.317   9.316 -28.562  1.00  0.00           H  
ATOM    919  HB3 ASN A  58     -10.748   8.095 -29.557  1.00  0.00           H  
ATOM    920 HD21 ASN A  58     -10.569   6.916 -26.492  1.00  0.00           H  
ATOM    921 HD22 ASN A  58      -8.958   6.281 -26.533  1.00  0.00           H  
ATOM    922  N   ARG A  59     -13.874   9.402 -27.265  1.00  0.00           N  
ATOM    923  CA  ARG A  59     -14.770  10.545 -27.270  1.00  0.00           C  
ATOM    924  C   ARG A  59     -14.079  11.792 -26.752  1.00  0.00           C  
ATOM    925  O   ARG A  59     -13.172  11.709 -25.918  1.00  0.00           O  
ATOM    926  CB  ARG A  59     -15.985  10.255 -26.397  1.00  0.00           C  
ATOM    927  CG  ARG A  59     -16.895   9.190 -26.951  1.00  0.00           C  
ATOM    928  CD  ARG A  59     -18.117   9.003 -26.071  1.00  0.00           C  
ATOM    929  NE  ARG A  59     -19.114   8.167 -26.727  1.00  0.00           N  
ATOM    930  CZ  ARG A  59     -20.244   7.772 -26.154  1.00  0.00           C  
ATOM    931  NH1 ARG A  59     -20.509   8.135 -24.910  1.00  0.00           N  
ATOM    932  NH2 ARG A  59     -21.099   7.013 -26.824  1.00  0.00           N  
ATOM    933  H   ARG A  59     -14.139   8.575 -26.769  1.00  0.00           H  
ATOM    934  HA  ARG A  59     -15.077  10.711 -28.207  1.00  0.00           H  
ATOM    935  HB2 ARG A  59     -16.512  11.100 -26.300  1.00  0.00           H  
ATOM    936  HB3 ARG A  59     -15.663   9.958 -25.498  1.00  0.00           H  
ATOM    937  HG2 ARG A  59     -16.394   8.326 -27.002  1.00  0.00           H  
ATOM    938  HG3 ARG A  59     -17.191   9.458 -27.868  1.00  0.00           H  
ATOM    939  HD2 ARG A  59     -18.519   9.898 -25.876  1.00  0.00           H  
ATOM    940  HD3 ARG A  59     -17.839   8.568 -25.214  1.00  0.00           H  
ATOM    941  HE  ARG A  59     -18.936   7.873 -27.666  1.00  0.00           H  
ATOM    942 HH11 ARG A  59     -21.359   7.840 -24.473  1.00  0.00           H  
ATOM    943 HH12 ARG A  59     -19.859   8.704 -24.406  1.00  0.00           H  
ATOM    944 HH21 ARG A  59     -21.950   6.716 -26.391  1.00  0.00           H  
ATOM    945 HH22 ARG A  59     -20.893   6.737 -27.763  1.00  0.00           H  
ATOM    946  N   PRO A  60     -14.488  12.971 -27.250  1.00  0.00           N  
ATOM    947  CA  PRO A  60     -13.868  14.212 -26.781  1.00  0.00           C  
ATOM    948  C   PRO A  60     -13.995  14.196 -25.263  1.00  0.00           C  
ATOM    949  O   PRO A  60     -14.981  13.691 -24.734  1.00  0.00           O  
ATOM    950  CB  PRO A  60     -14.709  15.302 -27.453  1.00  0.00           C  
ATOM    951  CG  PRO A  60     -15.995  14.621 -27.771  1.00  0.00           C  
ATOM    952  CD  PRO A  60     -15.565  13.256 -28.210  1.00  0.00           C  
ATOM    953  HA  PRO A  60     -12.910  14.268 -27.064  1.00  0.00           H  
ATOM    954  HB2 PRO A  60     -14.858  16.070 -26.830  1.00  0.00           H  
ATOM    955  HB3 PRO A  60     -14.265  15.630 -28.287  1.00  0.00           H  
ATOM    956  HG2 PRO A  60     -16.582  14.569 -26.963  1.00  0.00           H  
ATOM    957  HG3 PRO A  60     -16.480  15.097 -28.505  1.00  0.00           H  
ATOM    958  HD2 PRO A  60     -16.311  12.594 -28.131  1.00  0.00           H  
ATOM    959  HD3 PRO A  60     -15.225  13.264 -29.150  1.00  0.00           H  
ATOM    960  N   ALA A  61     -12.999  14.730 -24.564  1.00  0.00           N  
ATOM    961  CA  ALA A  61     -13.027  14.675 -23.114  1.00  0.00           C  
ATOM    962  C   ALA A  61     -12.798  15.973 -22.370  1.00  0.00           C  
ATOM    963  O   ALA A  61     -12.280  16.953 -22.912  1.00  0.00           O  
ATOM    964  CB  ALA A  61     -12.018  13.629 -22.629  1.00  0.00           C  
ATOM    965  H   ALA A  61     -12.233  15.168 -25.035  1.00  0.00           H  
ATOM    966  HA  ALA A  61     -13.935  14.346 -22.853  1.00  0.00           H  
ATOM    967  HB1 ALA A  61     -12.034  13.588 -21.630  1.00  0.00           H  
ATOM    968  HB2 ALA A  61     -12.260  12.734 -23.003  1.00  0.00           H  
ATOM    969  HB3 ALA A  61     -11.101  13.882 -22.937  1.00  0.00           H  
ATOM    970  N   ILE A  62     -13.195  15.941 -21.103  1.00  0.00           N  
ATOM    971  CA  ILE A  62     -13.050  17.060 -20.189  1.00  0.00           C  
ATOM    972  C   ILE A  62     -12.109  16.601 -19.083  1.00  0.00           C  
ATOM    973  O   ILE A  62     -12.318  15.546 -18.476  1.00  0.00           O  
ATOM    974  CB  ILE A  62     -14.381  17.432 -19.511  1.00  0.00           C  
ATOM    975  CG1 ILE A  62     -15.459  17.690 -20.563  1.00  0.00           C  
ATOM    976  CG2 ILE A  62     -14.179  18.654 -18.615  1.00  0.00           C  
ATOM    977  CD1 ILE A  62     -15.135  18.815 -21.505  1.00  0.00           C  
ATOM    978  H   ILE A  62     -13.616  15.101 -20.760  1.00  0.00           H  
ATOM    979  HA  ILE A  62     -12.668  17.852 -20.665  1.00  0.00           H  
ATOM    980  HB  ILE A  62     -14.672  16.664 -18.940  1.00  0.00           H  
ATOM    981 HG12 ILE A  62     -16.313  17.911 -20.091  1.00  0.00           H  
ATOM    982 HG13 ILE A  62     -15.581  16.855 -21.100  1.00  0.00           H  
ATOM    983 HG21 ILE A  62     -15.045  18.893 -18.176  1.00  0.00           H  
ATOM    984 HG22 ILE A  62     -13.497  18.444 -17.914  1.00  0.00           H  
ATOM    985 HG23 ILE A  62     -13.862  19.424 -19.168  1.00  0.00           H  
ATOM    986 HD11 ILE A  62     -15.881  18.925 -22.162  1.00  0.00           H  
ATOM    987 HD12 ILE A  62     -15.020  19.662 -20.986  1.00  0.00           H  
ATOM    988 HD13 ILE A  62     -14.288  18.607 -21.994  1.00  0.00           H  
ATOM    989  N   TRP A  63     -11.078  17.395 -18.823  1.00  0.00           N  
ATOM    990  CA  TRP A  63     -10.125  17.067 -17.773  1.00  0.00           C  
ATOM    991  C   TRP A  63     -10.341  17.988 -16.583  1.00  0.00           C  
ATOM    992  O   TRP A  63     -10.507  19.198 -16.751  1.00  0.00           O  
ATOM    993  CB  TRP A  63      -8.685  17.226 -18.272  1.00  0.00           C  
ATOM    994  CG  TRP A  63      -7.673  17.109 -17.161  1.00  0.00           C  
ATOM    995  CD1 TRP A  63      -7.210  18.115 -16.356  1.00  0.00           C  
ATOM    996  CD2 TRP A  63      -7.053  15.908 -16.696  1.00  0.00           C  
ATOM    997  NE1 TRP A  63      -6.341  17.612 -15.417  1.00  0.00           N  
ATOM    998  CE2 TRP A  63      -6.227  16.259 -15.602  1.00  0.00           C  
ATOM    999  CE3 TRP A  63      -7.115  14.566 -17.095  1.00  0.00           C  
ATOM   1000  CZ2 TRP A  63      -5.469  15.314 -14.903  1.00  0.00           C  
ATOM   1001  CZ3 TRP A  63      -6.359  13.626 -16.400  1.00  0.00           C  
ATOM   1002  CH2 TRP A  63      -5.547  14.007 -15.316  1.00  0.00           C  
ATOM   1003  H   TRP A  63     -10.954  18.232 -19.357  1.00  0.00           H  
ATOM   1004  HA  TRP A  63     -10.269  16.120 -17.485  1.00  0.00           H  
ATOM   1005  HB2 TRP A  63      -8.591  18.126 -18.698  1.00  0.00           H  
ATOM   1006  HB3 TRP A  63      -8.500  16.515 -18.950  1.00  0.00           H  
ATOM   1007  HD1 TRP A  63      -7.467  19.078 -16.439  1.00  0.00           H  
ATOM   1008  HE1 TRP A  63      -5.870  18.146 -14.715  1.00  0.00           H  
ATOM   1009  HE3 TRP A  63      -7.691  14.289 -17.864  1.00  0.00           H  
ATOM   1010  HZ2 TRP A  63      -4.892  15.580 -14.131  1.00  0.00           H  
ATOM   1011  HZ3 TRP A  63      -6.394  12.665 -16.675  1.00  0.00           H  
ATOM   1012  HH2 TRP A  63      -5.015  13.310 -14.836  1.00  0.00           H  
ATOM   1013  N   ILE A  64     -10.345  17.408 -15.385  1.00  0.00           N  
ATOM   1014  CA  ILE A  64     -10.504  18.182 -14.161  1.00  0.00           C  
ATOM   1015  C   ILE A  64      -9.540  17.662 -13.094  1.00  0.00           C  
ATOM   1016  O   ILE A  64      -9.576  16.483 -12.744  1.00  0.00           O  
ATOM   1017  CB  ILE A  64     -11.927  18.066 -13.590  1.00  0.00           C  
ATOM   1018  CG1 ILE A  64     -12.954  18.464 -14.652  1.00  0.00           C  
ATOM   1019  CG2 ILE A  64     -12.050  18.940 -12.338  1.00  0.00           C  
ATOM   1020  CD1 ILE A  64     -14.396  18.305 -14.197  1.00  0.00           C  
ATOM   1021  H   ILE A  64     -10.236  16.416 -15.324  1.00  0.00           H  
ATOM   1022  HA  ILE A  64     -10.301  19.143 -14.349  1.00  0.00           H  
ATOM   1023  HB  ILE A  64     -12.090  17.114 -13.331  1.00  0.00           H  
ATOM   1024 HG12 ILE A  64     -12.812  17.890 -15.459  1.00  0.00           H  
ATOM   1025 HG13 ILE A  64     -12.803  19.423 -14.894  1.00  0.00           H  
ATOM   1026 HG21 ILE A  64     -12.976  18.864 -11.968  1.00  0.00           H  
ATOM   1027 HG22 ILE A  64     -11.390  18.634 -11.652  1.00  0.00           H  
ATOM   1028 HG23 ILE A  64     -11.864  19.893 -12.577  1.00  0.00           H  
ATOM   1029 HD11 ILE A  64     -15.011  18.581 -14.936  1.00  0.00           H  
ATOM   1030 HD12 ILE A  64     -14.567  17.349 -13.961  1.00  0.00           H  
ATOM   1031 HD13 ILE A  64     -14.558  18.881 -13.396  1.00  0.00           H  
ATOM   1032  N   ASP A  65      -8.660  18.521 -12.594  1.00  0.00           N  
ATOM   1033  CA  ASP A  65      -7.757  18.081 -11.537  1.00  0.00           C  
ATOM   1034  C   ASP A  65      -7.926  18.983 -10.325  1.00  0.00           C  
ATOM   1035  O   ASP A  65      -8.281  20.160 -10.446  1.00  0.00           O  
ATOM   1036  CB  ASP A  65      -6.289  18.052 -12.010  1.00  0.00           C  
ATOM   1037  CG  ASP A  65      -5.730  19.428 -12.344  1.00  0.00           C  
ATOM   1038  OD1 ASP A  65      -5.542  20.256 -11.424  1.00  0.00           O  
ATOM   1039  OD2 ASP A  65      -5.456  19.676 -13.535  1.00  0.00           O  
ATOM   1040  H   ASP A  65      -8.617  19.459 -12.938  1.00  0.00           H  
ATOM   1041  HA  ASP A  65      -8.017  17.152 -11.272  1.00  0.00           H  
ATOM   1042  HB2 ASP A  65      -6.232  17.480 -12.828  1.00  0.00           H  
ATOM   1043  HB3 ASP A  65      -5.730  17.651 -11.284  1.00  0.00           H  
ATOM   1044  N   LEU A  66      -7.708  18.406  -9.154  1.00  0.00           N  
ATOM   1045  CA  LEU A  66      -7.821  19.133  -7.907  1.00  0.00           C  
ATOM   1046  C   LEU A  66      -6.670  18.692  -7.016  1.00  0.00           C  
ATOM   1047  O   LEU A  66      -6.072  17.641  -7.239  1.00  0.00           O  
ATOM   1048  CB  LEU A  66      -9.159  18.809  -7.236  1.00  0.00           C  
ATOM   1049  CG  LEU A  66     -10.403  18.946  -8.126  1.00  0.00           C  
ATOM   1050  CD1 LEU A  66     -10.721  17.607  -8.784  1.00  0.00           C  
ATOM   1051  CD2 LEU A  66     -11.583  19.394  -7.293  1.00  0.00           C  
ATOM   1052  H   LEU A  66      -7.458  17.438  -9.130  1.00  0.00           H  
ATOM   1053  HA  LEU A  66      -7.758  20.116  -8.081  1.00  0.00           H  
ATOM   1054  HB2 LEU A  66      -9.269  19.427  -6.457  1.00  0.00           H  
ATOM   1055  HB3 LEU A  66      -9.118  17.865  -6.909  1.00  0.00           H  
ATOM   1056  HG  LEU A  66     -10.225  19.627  -8.836  1.00  0.00           H  
ATOM   1057 HD11 LEU A  66     -11.532  17.704  -9.362  1.00  0.00           H  
ATOM   1058 HD12 LEU A  66      -9.945  17.318  -9.344  1.00  0.00           H  
ATOM   1059 HD13 LEU A  66     -10.895  16.921  -8.077  1.00  0.00           H  
ATOM   1060 HD21 LEU A  66     -12.390  19.481  -7.878  1.00  0.00           H  
ATOM   1061 HD22 LEU A  66     -11.761  18.719  -6.577  1.00  0.00           H  
ATOM   1062 HD23 LEU A  66     -11.378  20.278  -6.873  1.00  0.00           H  
ATOM   1063  N   GLY A  67      -6.345  19.507  -6.022  1.00  0.00           N  
ATOM   1064  CA  GLY A  67      -5.285  19.147  -5.102  1.00  0.00           C  
ATOM   1065  C   GLY A  67      -3.857  19.118  -5.608  1.00  0.00           C  
ATOM   1066  O   GLY A  67      -3.018  18.439  -5.017  1.00  0.00           O  
ATOM   1067  H   GLY A  67      -6.833  20.372  -5.907  1.00  0.00           H  
ATOM   1068  HA2 GLY A  67      -5.493  18.232  -4.758  1.00  0.00           H  
ATOM   1069  HA3 GLY A  67      -5.316  19.802  -4.347  1.00  0.00           H  
ATOM   1070  N   ILE A  68      -3.557  19.834  -6.688  1.00  0.00           N  
ATOM   1071  CA  ILE A  68      -2.181  19.854  -7.174  1.00  0.00           C  
ATOM   1072  C   ILE A  68      -1.347  20.506  -6.058  1.00  0.00           C  
ATOM   1073  O   ILE A  68      -0.164  20.205  -5.888  1.00  0.00           O  
ATOM   1074  CB  ILE A  68      -2.063  20.613  -8.528  1.00  0.00           C  
ATOM   1075  CG1 ILE A  68      -0.677  20.375  -9.132  1.00  0.00           C  
ATOM   1076  CG2 ILE A  68      -2.339  22.086  -8.344  1.00  0.00           C  
ATOM   1077  CD1 ILE A  68      -0.592  20.680 -10.617  1.00  0.00           C  
ATOM   1078  H   ILE A  68      -4.268  20.354  -7.162  1.00  0.00           H  
ATOM   1079  HA  ILE A  68      -1.870  18.912  -7.303  1.00  0.00           H  
ATOM   1080  HB  ILE A  68      -2.747  20.242  -9.156  1.00  0.00           H  
ATOM   1081 HG12 ILE A  68      -0.434  19.415  -8.993  1.00  0.00           H  
ATOM   1082 HG13 ILE A  68      -0.021  20.958  -8.653  1.00  0.00           H  
ATOM   1083 HG21 ILE A  68      -2.258  22.553  -9.225  1.00  0.00           H  
ATOM   1084 HG22 ILE A  68      -3.264  22.210  -7.985  1.00  0.00           H  
ATOM   1085 HG23 ILE A  68      -1.678  22.471  -7.700  1.00  0.00           H  
ATOM   1086 HD11 ILE A  68       0.337  20.503 -10.941  1.00  0.00           H  
ATOM   1087 HD12 ILE A  68      -1.235  20.098 -11.114  1.00  0.00           H  
ATOM   1088 HD13 ILE A  68      -0.822  21.640 -10.774  1.00  0.00           H  
ATOM   1089  N   HIS A  69      -1.982  21.391  -5.292  1.00  0.00           N  
ATOM   1090  CA  HIS A  69      -1.335  22.029  -4.138  1.00  0.00           C  
ATOM   1091  C   HIS A  69      -2.015  21.380  -2.926  1.00  0.00           C  
ATOM   1092  O   HIS A  69      -3.186  21.637  -2.637  1.00  0.00           O  
ATOM   1093  CB  HIS A  69      -1.553  23.545  -4.154  1.00  0.00           C  
ATOM   1094  CG  HIS A  69      -0.724  24.257  -5.181  1.00  0.00           C  
ATOM   1095  ND1 HIS A  69      -1.177  25.357  -5.875  1.00  0.00           N  
ATOM   1096  CD2 HIS A  69       0.534  24.028  -5.625  1.00  0.00           C  
ATOM   1097  CE1 HIS A  69      -0.237  25.775  -6.703  1.00  0.00           C  
ATOM   1098  NE2 HIS A  69       0.814  24.986  -6.570  1.00  0.00           N  
ATOM   1099  H   HIS A  69      -2.929  21.629  -5.509  1.00  0.00           H  
ATOM   1100  HA  HIS A  69      -0.357  21.822  -4.135  1.00  0.00           H  
ATOM   1101  HB2 HIS A  69      -1.320  23.908  -3.252  1.00  0.00           H  
ATOM   1102  HB3 HIS A  69      -2.518  23.724  -4.346  1.00  0.00           H  
ATOM   1103  HD1 HIS A  69      -2.079  25.775  -5.768  1.00  0.00           H  
ATOM   1104  HD2 HIS A  69       1.146  23.298  -5.322  1.00  0.00           H  
ATOM   1105  HE1 HIS A  69      -0.309  26.555  -7.324  1.00  0.00           H  
ATOM   1106  HE2 HIS A  69       1.673  25.072  -7.075  1.00  0.00           H  
ATOM   1107  N   SER A  70      -1.266  20.533  -2.226  1.00  0.00           N  
ATOM   1108  CA  SER A  70      -1.783  19.768  -1.091  1.00  0.00           C  
ATOM   1109  C   SER A  70      -2.580  20.454   0.015  1.00  0.00           C  
ATOM   1110  O   SER A  70      -3.569  19.895   0.493  1.00  0.00           O  
ATOM   1111  CB  SER A  70      -0.638  18.951  -0.462  1.00  0.00           C  
ATOM   1112  OG  SER A  70       0.544  19.722  -0.325  1.00  0.00           O  
ATOM   1113  H   SER A  70      -0.308  20.414  -2.487  1.00  0.00           H  
ATOM   1114  HA  SER A  70      -2.405  19.093  -1.487  1.00  0.00           H  
ATOM   1115  HB2 SER A  70      -0.444  18.162  -1.045  1.00  0.00           H  
ATOM   1116  HB3 SER A  70      -0.925  18.634   0.442  1.00  0.00           H  
ATOM   1117  HG  SER A  70       1.263  19.160   0.085  1.00  0.00           H  
ATOM   1118  N   ARG A  71      -2.166  21.650   0.424  1.00  0.00           N  
ATOM   1119  CA  ARG A  71      -2.848  22.367   1.504  1.00  0.00           C  
ATOM   1120  C   ARG A  71      -4.233  22.938   1.186  1.00  0.00           C  
ATOM   1121  O   ARG A  71      -4.959  23.375   2.085  1.00  0.00           O  
ATOM   1122  CB  ARG A  71      -1.956  23.498   2.006  1.00  0.00           C  
ATOM   1123  CG  ARG A  71      -1.738  24.619   1.003  1.00  0.00           C  
ATOM   1124  CD  ARG A  71      -0.760  25.621   1.583  1.00  0.00           C  
ATOM   1125  NE  ARG A  71      -0.474  26.741   0.696  1.00  0.00           N  
ATOM   1126  CZ  ARG A  71       0.540  27.582   0.884  1.00  0.00           C  
ATOM   1127  NH1 ARG A  71       1.366  27.402   1.909  1.00  0.00           N  
ATOM   1128  NH2 ARG A  71       0.741  28.590   0.045  1.00  0.00           N  
ATOM   1129  H   ARG A  71      -1.372  22.069  -0.016  1.00  0.00           H  
ATOM   1130  HA  ARG A  71      -2.961  21.723   2.260  1.00  0.00           H  
ATOM   1131  HB2 ARG A  71      -1.064  23.112   2.242  1.00  0.00           H  
ATOM   1132  HB3 ARG A  71      -2.377  23.888   2.825  1.00  0.00           H  
ATOM   1133  HG2 ARG A  71      -2.609  25.072   0.813  1.00  0.00           H  
ATOM   1134  HG3 ARG A  71      -1.367  24.242   0.155  1.00  0.00           H  
ATOM   1135  HD2 ARG A  71       0.098  25.147   1.780  1.00  0.00           H  
ATOM   1136  HD3 ARG A  71      -1.144  25.982   2.433  1.00  0.00           H  
ATOM   1137  HE  ARG A  71      -1.070  26.885  -0.094  1.00  0.00           H  
ATOM   1138 HH11 ARG A  71       2.129  28.032   2.053  1.00  0.00           H  
ATOM   1139 HH12 ARG A  71       1.225  26.636   2.536  1.00  0.00           H  
ATOM   1140 HH21 ARG A  71       1.505  29.218   0.192  1.00  0.00           H  
ATOM   1141 HH22 ARG A  71       0.129  28.721  -0.735  1.00  0.00           H  
ATOM   1142  N   GLU A  72      -4.605  22.944  -0.086  1.00  0.00           N  
ATOM   1143  CA  GLU A  72      -5.902  23.483  -0.486  1.00  0.00           C  
ATOM   1144  C   GLU A  72      -6.955  22.384  -0.376  1.00  0.00           C  
ATOM   1145  O   GLU A  72      -7.549  21.967  -1.369  1.00  0.00           O  
ATOM   1146  CB  GLU A  72      -5.784  24.024  -1.911  1.00  0.00           C  
ATOM   1147  CG  GLU A  72      -4.729  25.118  -1.991  1.00  0.00           C  
ATOM   1148  CD  GLU A  72      -4.344  25.505  -3.407  1.00  0.00           C  
ATOM   1149  OE1 GLU A  72      -4.952  24.992  -4.371  1.00  0.00           O  
ATOM   1150  OE2 GLU A  72      -3.422  26.337  -3.544  1.00  0.00           O  
ATOM   1151  H   GLU A  72      -3.989  22.574  -0.782  1.00  0.00           H  
ATOM   1152  HA  GLU A  72      -6.147  24.233   0.128  1.00  0.00           H  
ATOM   1153  HB2 GLU A  72      -6.667  24.399  -2.193  1.00  0.00           H  
ATOM   1154  HB3 GLU A  72      -5.528  23.277  -2.525  1.00  0.00           H  
ATOM   1155  HG2 GLU A  72      -3.908  24.798  -1.519  1.00  0.00           H  
ATOM   1156  HG3 GLU A  72      -5.084  25.931  -1.529  1.00  0.00           H  
ATOM   1157  N   TRP A  73      -7.165  21.927   0.859  1.00  0.00           N  
ATOM   1158  CA  TRP A  73      -8.093  20.846   1.184  1.00  0.00           C  
ATOM   1159  C   TRP A  73      -9.507  20.943   0.630  1.00  0.00           C  
ATOM   1160  O   TRP A  73     -10.134  19.922   0.351  1.00  0.00           O  
ATOM   1161  CB  TRP A  73      -8.151  20.673   2.708  1.00  0.00           C  
ATOM   1162  CG  TRP A  73      -6.979  19.918   3.258  1.00  0.00           C  
ATOM   1163  CD1 TRP A  73      -5.797  19.652   2.620  1.00  0.00           C  
ATOM   1164  CD2 TRP A  73      -6.873  19.333   4.559  1.00  0.00           C  
ATOM   1165  NE1 TRP A  73      -4.963  18.938   3.445  1.00  0.00           N  
ATOM   1166  CE2 TRP A  73      -5.597  18.728   4.642  1.00  0.00           C  
ATOM   1167  CE3 TRP A  73      -7.732  19.262   5.666  1.00  0.00           C  
ATOM   1168  CZ2 TRP A  73      -5.160  18.057   5.791  1.00  0.00           C  
ATOM   1169  CZ3 TRP A  73      -7.296  18.592   6.812  1.00  0.00           C  
ATOM   1170  CH2 TRP A  73      -6.020  18.001   6.861  1.00  0.00           C  
ATOM   1171  H   TRP A  73      -6.656  22.350   1.609  1.00  0.00           H  
ATOM   1172  HA  TRP A  73      -7.696  20.006   0.814  1.00  0.00           H  
ATOM   1173  HB2 TRP A  73      -8.987  20.176   2.941  1.00  0.00           H  
ATOM   1174  HB3 TRP A  73      -8.173  21.579   3.131  1.00  0.00           H  
ATOM   1175  HD1 TRP A  73      -5.573  19.937   1.688  1.00  0.00           H  
ATOM   1176  HE1 TRP A  73      -4.043  18.623   3.211  1.00  0.00           H  
ATOM   1177  HE3 TRP A  73      -8.639  19.683   5.635  1.00  0.00           H  
ATOM   1178  HZ2 TRP A  73      -4.255  17.634   5.831  1.00  0.00           H  
ATOM   1179  HZ3 TRP A  73      -7.899  18.532   7.608  1.00  0.00           H  
ATOM   1180  HH2 TRP A  73      -5.732  17.529   7.694  1.00  0.00           H  
ATOM   1181  N   ILE A  74     -10.021  22.156   0.481  1.00  0.00           N  
ATOM   1182  CA  ILE A  74     -11.367  22.316  -0.047  1.00  0.00           C  
ATOM   1183  C   ILE A  74     -11.449  21.718  -1.459  1.00  0.00           C  
ATOM   1184  O   ILE A  74     -12.517  21.290  -1.884  1.00  0.00           O  
ATOM   1185  CB  ILE A  74     -11.800  23.815  -0.070  1.00  0.00           C  
ATOM   1186  CG1 ILE A  74     -13.273  23.932  -0.479  1.00  0.00           C  
ATOM   1187  CG2 ILE A  74     -10.948  24.608  -1.061  1.00  0.00           C  
ATOM   1188  CD1 ILE A  74     -14.244  23.262   0.478  1.00  0.00           C  
ATOM   1189  H   ILE A  74      -9.483  22.961   0.732  1.00  0.00           H  
ATOM   1190  HA  ILE A  74     -11.999  21.815   0.544  1.00  0.00           H  
ATOM   1191  HB  ILE A  74     -11.683  24.203   0.844  1.00  0.00           H  
ATOM   1192 HG12 ILE A  74     -13.382  23.512  -1.380  1.00  0.00           H  
ATOM   1193 HG13 ILE A  74     -13.507  24.903  -0.533  1.00  0.00           H  
ATOM   1194 HG21 ILE A  74     -11.240  25.564  -1.061  1.00  0.00           H  
ATOM   1195 HG22 ILE A  74      -9.986  24.553  -0.792  1.00  0.00           H  
ATOM   1196 HG23 ILE A  74     -11.060  24.225  -1.978  1.00  0.00           H  
ATOM   1197 HD11 ILE A  74     -15.179  23.382   0.143  1.00  0.00           H  
ATOM   1198 HD12 ILE A  74     -14.034  22.286   0.537  1.00  0.00           H  
ATOM   1199 HD13 ILE A  74     -14.159  23.677   1.384  1.00  0.00           H  
ATOM   1200  N   THR A  75     -10.323  21.658  -2.174  1.00  0.00           N  
ATOM   1201  CA  THR A  75     -10.346  21.106  -3.534  1.00  0.00           C  
ATOM   1202  C   THR A  75     -10.552  19.584  -3.581  1.00  0.00           C  
ATOM   1203  O   THR A  75     -11.413  19.104  -4.310  1.00  0.00           O  
ATOM   1204  CB  THR A  75      -9.065  21.495  -4.350  1.00  0.00           C  
ATOM   1205  OG1 THR A  75      -7.912  20.854  -3.800  1.00  0.00           O  
ATOM   1206  CG2 THR A  75      -8.860  23.015  -4.326  1.00  0.00           C  
ATOM   1207  H   THR A  75      -9.464  21.989  -1.783  1.00  0.00           H  
ATOM   1208  HA  THR A  75     -11.126  21.520  -4.003  1.00  0.00           H  
ATOM   1209  HB  THR A  75      -9.181  21.198  -5.298  1.00  0.00           H  
ATOM   1210  HG1 THR A  75      -7.103  21.111  -4.330  1.00  0.00           H  
ATOM   1211 HG21 THR A  75      -8.041  23.249  -4.849  1.00  0.00           H  
ATOM   1212 HG22 THR A  75      -9.655  23.465  -4.732  1.00  0.00           H  
ATOM   1213 HG23 THR A  75      -8.750  23.322  -3.381  1.00  0.00           H  
ATOM   1214  N   GLN A  76      -9.784  18.816  -2.811  1.00  0.00           N  
ATOM   1215  CA  GLN A  76      -9.974  17.363  -2.829  1.00  0.00           C  
ATOM   1216  C   GLN A  76     -11.370  17.012  -2.299  1.00  0.00           C  
ATOM   1217  O   GLN A  76     -12.005  16.063  -2.770  1.00  0.00           O  
ATOM   1218  CB  GLN A  76      -8.899  16.653  -1.993  1.00  0.00           C  
ATOM   1219  CG  GLN A  76      -7.473  16.908  -2.482  1.00  0.00           C  
ATOM   1220  CD  GLN A  76      -6.806  18.067  -1.767  1.00  0.00           C  
ATOM   1221  OE1 GLN A  76      -7.474  18.986  -1.303  1.00  0.00           O  
ATOM   1222  NE2 GLN A  76      -5.476  18.034  -1.684  1.00  0.00           N  
ATOM   1223  H   GLN A  76      -9.084  19.227  -2.226  1.00  0.00           H  
ATOM   1224  HA  GLN A  76      -9.903  17.045  -3.774  1.00  0.00           H  
ATOM   1225  HB2 GLN A  76      -9.073  15.669  -2.025  1.00  0.00           H  
ATOM   1226  HB3 GLN A  76      -8.971  16.973  -1.048  1.00  0.00           H  
ATOM   1227  HG2 GLN A  76      -7.502  17.110  -3.461  1.00  0.00           H  
ATOM   1228  HG3 GLN A  76      -6.930  16.082  -2.328  1.00  0.00           H  
ATOM   1229 HE21 GLN A  76      -4.969  17.266  -2.076  1.00  0.00           H  
ATOM   1230 HE22 GLN A  76      -4.985  18.777  -1.230  1.00  0.00           H  
ATOM   1231  N   ALA A  77     -11.847  17.788  -1.327  1.00  0.00           N  
ATOM   1232  CA  ALA A  77     -13.170  17.567  -0.747  1.00  0.00           C  
ATOM   1233  C   ALA A  77     -14.262  17.820  -1.793  1.00  0.00           C  
ATOM   1234  O   ALA A  77     -15.281  17.128  -1.823  1.00  0.00           O  
ATOM   1235  CB  ALA A  77     -13.371  18.483   0.461  1.00  0.00           C  
ATOM   1236  H   ALA A  77     -11.285  18.541  -0.985  1.00  0.00           H  
ATOM   1237  HA  ALA A  77     -13.232  16.617  -0.442  1.00  0.00           H  
ATOM   1238  HB1 ALA A  77     -14.278  18.325   0.852  1.00  0.00           H  
ATOM   1239  HB2 ALA A  77     -12.673  18.285   1.149  1.00  0.00           H  
ATOM   1240  HB3 ALA A  77     -13.294  19.437   0.172  1.00  0.00           H  
ATOM   1241  N   THR A  78     -14.043  18.811  -2.651  1.00  0.00           N  
ATOM   1242  CA  THR A  78     -15.000  19.127  -3.706  1.00  0.00           C  
ATOM   1243  C   THR A  78     -14.947  18.029  -4.776  1.00  0.00           C  
ATOM   1244  O   THR A  78     -15.974  17.664  -5.349  1.00  0.00           O  
ATOM   1245  CB  THR A  78     -14.689  20.503  -4.359  1.00  0.00           C  
ATOM   1246  OG1 THR A  78     -14.893  21.546  -3.395  1.00  0.00           O  
ATOM   1247  CG2 THR A  78     -15.600  20.752  -5.559  1.00  0.00           C  
ATOM   1248  H   THR A  78     -13.205  19.351  -2.572  1.00  0.00           H  
ATOM   1249  HA  THR A  78     -15.919  19.154  -3.313  1.00  0.00           H  
ATOM   1250  HB  THR A  78     -13.736  20.516  -4.661  1.00  0.00           H  
ATOM   1251  HG1 THR A  78     -14.693  22.431  -3.815  1.00  0.00           H  
ATOM   1252 HG21 THR A  78     -15.383  21.641  -5.963  1.00  0.00           H  
ATOM   1253 HG22 THR A  78     -15.459  20.033  -6.240  1.00  0.00           H  
ATOM   1254 HG23 THR A  78     -16.554  20.745  -5.260  1.00  0.00           H  
ATOM   1255  N   GLY A  79     -13.747  17.518  -5.043  1.00  0.00           N  
ATOM   1256  CA  GLY A  79     -13.580  16.463  -6.032  1.00  0.00           C  
ATOM   1257  C   GLY A  79     -14.350  15.209  -5.648  1.00  0.00           C  
ATOM   1258  O   GLY A  79     -14.952  14.547  -6.495  1.00  0.00           O  
ATOM   1259  H   GLY A  79     -12.946  17.865  -4.555  1.00  0.00           H  
ATOM   1260  HA2 GLY A  79     -12.608  16.238  -6.105  1.00  0.00           H  
ATOM   1261  HA3 GLY A  79     -13.914  16.791  -6.916  1.00  0.00           H  
ATOM   1262  N   VAL A  80     -14.324  14.873  -4.366  1.00  0.00           N  
ATOM   1263  CA  VAL A  80     -15.043  13.705  -3.870  1.00  0.00           C  
ATOM   1264  C   VAL A  80     -16.546  13.911  -4.089  1.00  0.00           C  
ATOM   1265  O   VAL A  80     -17.245  13.001  -4.540  1.00  0.00           O  
ATOM   1266  CB  VAL A  80     -14.750  13.484  -2.360  1.00  0.00           C  
ATOM   1267  CG1 VAL A  80     -15.676  12.403  -1.782  1.00  0.00           C  
ATOM   1268  CG2 VAL A  80     -13.290  13.075  -2.182  1.00  0.00           C  
ATOM   1269  H   VAL A  80     -13.800  15.433  -3.725  1.00  0.00           H  
ATOM   1270  HA  VAL A  80     -14.747  12.898  -4.381  1.00  0.00           H  
ATOM   1271  HB  VAL A  80     -14.908  14.342  -1.870  1.00  0.00           H  
ATOM   1272 HG11 VAL A  80     -15.473  12.275  -0.811  1.00  0.00           H  
ATOM   1273 HG12 VAL A  80     -16.629  12.688  -1.889  1.00  0.00           H  
ATOM   1274 HG13 VAL A  80     -15.529  11.543  -2.270  1.00  0.00           H  
ATOM   1275 HG21 VAL A  80     -13.100  12.932  -1.211  1.00  0.00           H  
ATOM   1276 HG22 VAL A  80     -13.118  12.227  -2.683  1.00  0.00           H  
ATOM   1277 HG23 VAL A  80     -12.696  13.798  -2.535  1.00  0.00           H  
ATOM   1278  N   TRP A  81     -17.040  15.108  -3.782  1.00  0.00           N  
ATOM   1279  CA  TRP A  81     -18.466  15.407  -3.961  1.00  0.00           C  
ATOM   1280  C   TRP A  81     -18.844  15.360  -5.450  1.00  0.00           C  
ATOM   1281  O   TRP A  81     -19.910  14.861  -5.818  1.00  0.00           O  
ATOM   1282  CB  TRP A  81     -18.788  16.789  -3.392  1.00  0.00           C  
ATOM   1283  CG  TRP A  81     -20.257  17.070  -3.258  1.00  0.00           C  
ATOM   1284  CD1 TRP A  81     -21.072  16.708  -2.223  1.00  0.00           C  
ATOM   1285  CD2 TRP A  81     -21.076  17.793  -4.181  1.00  0.00           C  
ATOM   1286  NE1 TRP A  81     -22.353  17.166  -2.444  1.00  0.00           N  
ATOM   1287  CE2 TRP A  81     -22.380  17.836  -3.640  1.00  0.00           C  
ATOM   1288  CE3 TRP A  81     -20.835  18.411  -5.416  1.00  0.00           C  
ATOM   1289  CZ2 TRP A  81     -23.440  18.476  -4.289  1.00  0.00           C  
ATOM   1290  CZ3 TRP A  81     -21.891  19.047  -6.062  1.00  0.00           C  
ATOM   1291  CH2 TRP A  81     -23.176  19.076  -5.495  1.00  0.00           C  
ATOM   1292  H   TRP A  81     -16.430  15.815  -3.424  1.00  0.00           H  
ATOM   1293  HA  TRP A  81     -19.004  14.722  -3.469  1.00  0.00           H  
ATOM   1294  HB2 TRP A  81     -18.390  17.478  -3.998  1.00  0.00           H  
ATOM   1295  HB3 TRP A  81     -18.371  16.861  -2.486  1.00  0.00           H  
ATOM   1296  HD1 TRP A  81     -20.781  16.186  -1.421  1.00  0.00           H  
ATOM   1297  HE1 TRP A  81     -23.133  17.032  -1.833  1.00  0.00           H  
ATOM   1298  HE3 TRP A  81     -19.922  18.395  -5.825  1.00  0.00           H  
ATOM   1299  HZ2 TRP A  81     -24.357  18.496  -3.889  1.00  0.00           H  
ATOM   1300  HZ3 TRP A  81     -21.732  19.491  -6.944  1.00  0.00           H  
ATOM   1301  HH2 TRP A  81     -23.914  19.544  -5.981  1.00  0.00           H  
ATOM   1302  N   PHE A  82     -17.966  15.889  -6.299  1.00  0.00           N  
ATOM   1303  CA  PHE A  82     -18.188  15.896  -7.744  1.00  0.00           C  
ATOM   1304  C   PHE A  82     -18.370  14.472  -8.251  1.00  0.00           C  
ATOM   1305  O   PHE A  82     -19.289  14.185  -9.018  1.00  0.00           O  
ATOM   1306  CB  PHE A  82     -16.984  16.495  -8.472  1.00  0.00           C  
ATOM   1307  CG  PHE A  82     -17.012  17.988  -8.599  1.00  0.00           C  
ATOM   1308  CD1 PHE A  82     -17.935  18.755  -7.896  1.00  0.00           C  
ATOM   1309  CD2 PHE A  82     -16.089  18.632  -9.413  1.00  0.00           C  
ATOM   1310  CE1 PHE A  82     -17.934  20.143  -8.001  1.00  0.00           C  
ATOM   1311  CE2 PHE A  82     -16.080  20.024  -9.523  1.00  0.00           C  
ATOM   1312  CZ  PHE A  82     -17.007  20.777  -8.814  1.00  0.00           C  
ATOM   1313  H   PHE A  82     -17.127  16.295  -5.937  1.00  0.00           H  
ATOM   1314  HA  PHE A  82     -19.006  16.432  -7.954  1.00  0.00           H  
ATOM   1315  HB2 PHE A  82     -16.949  16.104  -9.392  1.00  0.00           H  
ATOM   1316  HB3 PHE A  82     -16.157  16.240  -7.970  1.00  0.00           H  
ATOM   1317  HD1 PHE A  82     -18.607  18.304  -7.308  1.00  0.00           H  
ATOM   1318  HD2 PHE A  82     -15.422  18.092  -9.927  1.00  0.00           H  
ATOM   1319  HE1 PHE A  82     -18.602  20.683  -7.490  1.00  0.00           H  
ATOM   1320  HE2 PHE A  82     -15.409  20.477 -10.110  1.00  0.00           H  
ATOM   1321  HZ  PHE A  82     -17.006  21.774  -8.890  1.00  0.00           H  
ATOM   1322  N   ALA A  83     -17.466  13.592  -7.828  1.00  0.00           N  
ATOM   1323  CA  ALA A  83     -17.488  12.194  -8.246  1.00  0.00           C  
ATOM   1324  C   ALA A  83     -18.831  11.547  -7.954  1.00  0.00           C  
ATOM   1325  O   ALA A  83     -19.367  10.831  -8.792  1.00  0.00           O  
ATOM   1326  CB  ALA A  83     -16.380  11.423  -7.550  1.00  0.00           C  
ATOM   1327  H   ALA A  83     -16.748  13.899  -7.203  1.00  0.00           H  
ATOM   1328  HA  ALA A  83     -17.327  12.157  -9.232  1.00  0.00           H  
ATOM   1329  HB1 ALA A  83     -16.404  10.467  -7.843  1.00  0.00           H  
ATOM   1330  HB2 ALA A  83     -15.495  11.823  -7.789  1.00  0.00           H  
ATOM   1331  HB3 ALA A  83     -16.511  11.471  -6.560  1.00  0.00           H  
ATOM   1332  N   LYS A  84     -19.354  11.791  -6.756  1.00  0.00           N  
ATOM   1333  CA  LYS A  84     -20.642  11.239  -6.352  1.00  0.00           C  
ATOM   1334  C   LYS A  84     -21.763  11.900  -7.136  1.00  0.00           C  
ATOM   1335  O   LYS A  84     -22.693  11.229  -7.574  1.00  0.00           O  
ATOM   1336  CB  LYS A  84     -20.883  11.448  -4.849  1.00  0.00           C  
ATOM   1337  CG  LYS A  84     -22.211  10.874  -4.336  1.00  0.00           C  
ATOM   1338  CD  LYS A  84     -22.309   9.372  -4.605  1.00  0.00           C  
ATOM   1339  CE  LYS A  84     -23.587   8.766  -4.039  1.00  0.00           C  
ATOM   1340  NZ  LYS A  84     -23.648   8.923  -2.568  1.00  0.00           N  
ATOM   1341  H   LYS A  84     -18.850  12.369  -6.114  1.00  0.00           H  
ATOM   1342  HA  LYS A  84     -20.648  10.258  -6.546  1.00  0.00           H  
ATOM   1343  HB2 LYS A  84     -20.874  12.431  -4.664  1.00  0.00           H  
ATOM   1344  HB3 LYS A  84     -20.138  11.008  -4.348  1.00  0.00           H  
ATOM   1345  HG2 LYS A  84     -22.967  11.338  -4.799  1.00  0.00           H  
ATOM   1346  HG3 LYS A  84     -22.276  11.033  -3.351  1.00  0.00           H  
ATOM   1347  HD2 LYS A  84     -21.524   8.918  -4.184  1.00  0.00           H  
ATOM   1348  HD3 LYS A  84     -22.291   9.220  -5.593  1.00  0.00           H  
ATOM   1349  HE2 LYS A  84     -23.614   7.792  -4.265  1.00  0.00           H  
ATOM   1350  HE3 LYS A  84     -24.375   9.225  -4.449  1.00  0.00           H  
ATOM   1351  HZ1 LYS A  84     -24.495   8.517  -2.224  1.00  0.00           H  
ATOM   1352  HZ2 LYS A  84     -22.865   8.462  -2.151  1.00  0.00           H  
ATOM   1353  HZ3 LYS A  84     -23.626   9.895  -2.335  1.00  0.00           H  
ATOM   1354  N   LYS A  85     -21.680  13.215  -7.321  1.00  0.00           N  
ATOM   1355  CA  LYS A  85     -22.734  13.900  -8.053  1.00  0.00           C  
ATOM   1356  C   LYS A  85     -22.868  13.389  -9.484  1.00  0.00           C  
ATOM   1357  O   LYS A  85     -23.984  13.217  -9.972  1.00  0.00           O  
ATOM   1358  CB  LYS A  85     -22.526  15.417  -8.059  1.00  0.00           C  
ATOM   1359  CG  LYS A  85     -23.660  16.147  -8.788  1.00  0.00           C  
ATOM   1360  CD  LYS A  85     -24.096  17.397  -8.062  1.00  0.00           C  
ATOM   1361  CE  LYS A  85     -25.355  18.007  -8.671  1.00  0.00           C  
ATOM   1362  NZ  LYS A  85     -26.586  17.229  -8.361  1.00  0.00           N  
ATOM   1363  H   LYS A  85     -20.901  13.727  -6.960  1.00  0.00           H  
ATOM   1364  HA  LYS A  85     -23.597  13.715  -7.584  1.00  0.00           H  
ATOM   1365  HB2 LYS A  85     -21.662  15.623  -8.518  1.00  0.00           H  
ATOM   1366  HB3 LYS A  85     -22.488  15.742  -7.114  1.00  0.00           H  
ATOM   1367  HG2 LYS A  85     -24.443  15.530  -8.864  1.00  0.00           H  
ATOM   1368  HG3 LYS A  85     -23.344  16.400  -9.703  1.00  0.00           H  
ATOM   1369  HD2 LYS A  85     -23.358  18.070  -8.107  1.00  0.00           H  
ATOM   1370  HD3 LYS A  85     -24.279  17.167  -7.106  1.00  0.00           H  
ATOM   1371  HE2 LYS A  85     -25.243  18.044  -9.664  1.00  0.00           H  
ATOM   1372  HE3 LYS A  85     -25.465  18.934  -8.313  1.00  0.00           H  
ATOM   1373  HZ1 LYS A  85     -27.376  17.673  -8.784  1.00  0.00           H  
ATOM   1374  HZ2 LYS A  85     -26.493  16.301  -8.721  1.00  0.00           H  
ATOM   1375  HZ3 LYS A  85     -26.715  17.191  -7.370  1.00  0.00           H  
ATOM   1376  N   PHE A  86     -21.745  13.131 -10.150  1.00  0.00           N  
ATOM   1377  CA  PHE A  86     -21.785  12.624 -11.521  1.00  0.00           C  
ATOM   1378  C   PHE A  86     -22.642  11.362 -11.600  1.00  0.00           C  
ATOM   1379  O   PHE A  86     -23.449  11.214 -12.510  1.00  0.00           O  
ATOM   1380  CB  PHE A  86     -20.381  12.277 -12.041  1.00  0.00           C  
ATOM   1381  CG  PHE A  86     -19.465  13.460 -12.204  1.00  0.00           C  
ATOM   1382  CD1 PHE A  86     -19.951  14.760 -12.158  1.00  0.00           C  
ATOM   1383  CD2 PHE A  86     -18.107  13.264 -12.418  1.00  0.00           C  
ATOM   1384  CE1 PHE A  86     -19.097  15.843 -12.321  1.00  0.00           C  
ATOM   1385  CE2 PHE A  86     -17.244  14.342 -12.583  1.00  0.00           C  
ATOM   1386  CZ  PHE A  86     -17.743  15.634 -12.534  1.00  0.00           C  
ATOM   1387  H   PHE A  86     -20.862  13.286  -9.707  1.00  0.00           H  
ATOM   1388  HA  PHE A  86     -22.185  13.324 -12.113  1.00  0.00           H  
ATOM   1389  HB2 PHE A  86     -20.479  11.833 -12.932  1.00  0.00           H  
ATOM   1390  HB3 PHE A  86     -19.958  11.641 -11.396  1.00  0.00           H  
ATOM   1391  HD1 PHE A  86     -20.927  14.918 -12.006  1.00  0.00           H  
ATOM   1392  HD2 PHE A  86     -17.744  12.333 -12.454  1.00  0.00           H  
ATOM   1393  HE1 PHE A  86     -19.459  16.774 -12.285  1.00  0.00           H  
ATOM   1394  HE2 PHE A  86     -16.268  14.186 -12.736  1.00  0.00           H  
ATOM   1395  HZ  PHE A  86     -17.128  16.414 -12.652  1.00  0.00           H  
ATOM   1396  N   THR A  87     -22.463  10.452 -10.647  1.00  0.00           N  
ATOM   1397  CA  THR A  87     -23.225   9.204 -10.659  1.00  0.00           C  
ATOM   1398  C   THR A  87     -24.698   9.399 -10.303  1.00  0.00           C  
ATOM   1399  O   THR A  87     -25.542   8.592 -10.691  1.00  0.00           O  
ATOM   1400  CB  THR A  87     -22.620   8.152  -9.698  1.00  0.00           C  
ATOM   1401  OG1 THR A  87     -22.722   8.615  -8.346  1.00  0.00           O  
ATOM   1402  CG2 THR A  87     -21.158   7.895 -10.040  1.00  0.00           C  
ATOM   1403  H   THR A  87     -21.802  10.623  -9.916  1.00  0.00           H  
ATOM   1404  HA  THR A  87     -23.183   8.830 -11.586  1.00  0.00           H  
ATOM   1405  HB  THR A  87     -23.131   7.297  -9.789  1.00  0.00           H  
ATOM   1406  HG1 THR A  87     -22.330   7.932  -7.729  1.00  0.00           H  
ATOM   1407 HG21 THR A  87     -20.783   7.214  -9.411  1.00  0.00           H  
ATOM   1408 HG22 THR A  87     -21.090   7.555 -10.978  1.00  0.00           H  
ATOM   1409 HG23 THR A  87     -20.641   8.747  -9.956  1.00  0.00           H  
ATOM   1410  N   GLU A  88     -25.005  10.469  -9.572  1.00  0.00           N  
ATOM   1411  CA  GLU A  88     -26.377  10.751  -9.173  1.00  0.00           C  
ATOM   1412  C   GLU A  88     -27.194  11.485 -10.228  1.00  0.00           C  
ATOM   1413  O   GLU A  88     -28.387  11.223 -10.392  1.00  0.00           O  
ATOM   1414  CB  GLU A  88     -26.402  11.573  -7.880  1.00  0.00           C  
ATOM   1415  CG  GLU A  88     -26.037  10.790  -6.633  1.00  0.00           C  
ATOM   1416  CD  GLU A  88     -26.288  11.573  -5.354  1.00  0.00           C  
ATOM   1417  OE1 GLU A  88     -26.660  12.765  -5.438  1.00  0.00           O  
ATOM   1418  OE2 GLU A  88     -26.114  10.994  -4.262  1.00  0.00           O  
ATOM   1419  H   GLU A  88     -24.276  11.093  -9.290  1.00  0.00           H  
ATOM   1420  HA  GLU A  88     -26.828   9.878  -8.989  1.00  0.00           H  
ATOM   1421  HB2 GLU A  88     -27.325  11.940  -7.760  1.00  0.00           H  
ATOM   1422  HB3 GLU A  88     -25.753  12.328  -7.977  1.00  0.00           H  
ATOM   1423  HG2 GLU A  88     -25.067  10.552  -6.677  1.00  0.00           H  
ATOM   1424  HG3 GLU A  88     -26.585   9.954  -6.609  1.00  0.00           H  
ATOM   1425  N   ASN A  89     -26.556  12.402 -10.944  1.00  0.00           N  
ATOM   1426  CA  ASN A  89     -27.253  13.191 -11.949  1.00  0.00           C  
ATOM   1427  C   ASN A  89     -27.361  12.589 -13.344  1.00  0.00           C  
ATOM   1428  O   ASN A  89     -28.236  12.979 -14.112  1.00  0.00           O  
ATOM   1429  CB  ASN A  89     -26.625  14.584 -12.031  1.00  0.00           C  
ATOM   1430  CG  ASN A  89     -27.133  15.516 -10.945  1.00  0.00           C  
ATOM   1431  OD1 ASN A  89     -27.445  15.085  -9.834  1.00  0.00           O  
ATOM   1432  ND2 ASN A  89     -27.207  16.804 -11.257  1.00  0.00           N  
ATOM   1433  H   ASN A  89     -25.580  12.554 -10.790  1.00  0.00           H  
ATOM   1434  HA  ASN A  89     -28.188  13.317 -11.617  1.00  0.00           H  
ATOM   1435  HB2 ASN A  89     -26.842  14.982 -12.922  1.00  0.00           H  
ATOM   1436  HB3 ASN A  89     -25.633  14.495 -11.939  1.00  0.00           H  
ATOM   1437 HD21 ASN A  89     -26.944  17.113 -12.171  1.00  0.00           H  
ATOM   1438 HD22 ASN A  89     -27.526  17.465 -10.578  1.00  0.00           H  
ATOM   1439  N   TYR A  90     -26.486  11.651 -13.691  1.00  0.00           N  
ATOM   1440  CA  TYR A  90     -26.588  11.063 -15.017  1.00  0.00           C  
ATOM   1441  C   TYR A  90     -27.903  10.293 -15.122  1.00  0.00           C  
ATOM   1442  O   TYR A  90     -28.181   9.402 -14.313  1.00  0.00           O  
ATOM   1443  CB  TYR A  90     -25.427  10.118 -15.318  1.00  0.00           C  
ATOM   1444  CG  TYR A  90     -25.584   9.468 -16.673  1.00  0.00           C  
ATOM   1445  CD1 TYR A  90     -25.423  10.206 -17.845  1.00  0.00           C  
ATOM   1446  CD2 TYR A  90     -25.983   8.139 -16.781  1.00  0.00           C  
ATOM   1447  CE1 TYR A  90     -25.661   9.634 -19.094  1.00  0.00           C  
ATOM   1448  CE2 TYR A  90     -26.228   7.559 -18.021  1.00  0.00           C  
ATOM   1449  CZ  TYR A  90     -26.066   8.308 -19.172  1.00  0.00           C  
ATOM   1450  OH  TYR A  90     -26.321   7.723 -20.395  1.00  0.00           O  
ATOM   1451  H   TYR A  90     -25.773  11.356 -13.054  1.00  0.00           H  
ATOM   1452  HA  TYR A  90     -26.590  11.797 -15.696  1.00  0.00           H  
ATOM   1453  HB2 TYR A  90     -25.397   9.406 -14.617  1.00  0.00           H  
ATOM   1454  HB3 TYR A  90     -24.572  10.637 -15.303  1.00  0.00           H  
ATOM   1455  HD1 TYR A  90     -25.132  11.161 -17.789  1.00  0.00           H  
ATOM   1456  HD2 TYR A  90     -26.096   7.591 -15.952  1.00  0.00           H  
ATOM   1457  HE1 TYR A  90     -25.541  10.174 -19.927  1.00  0.00           H  
ATOM   1458  HE2 TYR A  90     -26.520   6.604 -18.080  1.00  0.00           H  
ATOM   1459  HH  TYR A  90     -26.612   6.767 -20.441  1.00  0.00           H  
ATOM   1460  N   GLY A  91     -28.706  10.645 -16.122  1.00  0.00           N  
ATOM   1461  CA  GLY A  91     -29.985   9.991 -16.311  1.00  0.00           C  
ATOM   1462  C   GLY A  91     -31.102  10.735 -15.602  1.00  0.00           C  
ATOM   1463  O   GLY A  91     -32.279  10.445 -15.818  1.00  0.00           O  
ATOM   1464  H   GLY A  91     -28.424  11.370 -16.751  1.00  0.00           H  
ATOM   1465  HA2 GLY A  91     -29.931   9.061 -15.946  1.00  0.00           H  
ATOM   1466  HA3 GLY A  91     -30.189   9.954 -17.289  1.00  0.00           H  
ATOM   1467  N   GLN A  92     -30.737  11.693 -14.755  1.00  0.00           N  
ATOM   1468  CA  GLN A  92     -31.721  12.475 -14.011  1.00  0.00           C  
ATOM   1469  C   GLN A  92     -31.723  13.936 -14.452  1.00  0.00           C  
ATOM   1470  O   GLN A  92     -32.782  14.532 -14.637  1.00  0.00           O  
ATOM   1471  CB  GLN A  92     -31.441  12.381 -12.506  1.00  0.00           C  
ATOM   1472  CG  GLN A  92     -31.274  10.953 -12.002  1.00  0.00           C  
ATOM   1473  CD  GLN A  92     -32.485  10.078 -12.284  1.00  0.00           C  
ATOM   1474  OE1 GLN A  92     -32.409   8.849 -12.210  1.00  0.00           O  
ATOM   1475  NE2 GLN A  92     -33.613  10.709 -12.601  1.00  0.00           N  
ATOM   1476  H   GLN A  92     -29.764  11.883 -14.624  1.00  0.00           H  
ATOM   1477  HA  GLN A  92     -32.627  12.091 -14.188  1.00  0.00           H  
ATOM   1478  HB2 GLN A  92     -32.205  12.801 -12.016  1.00  0.00           H  
ATOM   1479  HB3 GLN A  92     -30.600  12.886 -12.309  1.00  0.00           H  
ATOM   1480  HG2 GLN A  92     -31.123  10.979 -11.014  1.00  0.00           H  
ATOM   1481  HG3 GLN A  92     -30.477  10.548 -12.450  1.00  0.00           H  
ATOM   1482 HE21 GLN A  92     -33.631  11.708 -12.650  1.00  0.00           H  
ATOM   1483 HE22 GLN A  92     -34.443  10.184 -12.790  1.00  0.00           H  
ATOM   1484  N   ASN A  93     -30.537  14.516 -14.608  1.00  0.00           N  
ATOM   1485  CA  ASN A  93     -30.418  15.902 -15.047  1.00  0.00           C  
ATOM   1486  C   ASN A  93     -30.240  15.903 -16.561  1.00  0.00           C  
ATOM   1487  O   ASN A  93     -29.260  15.367 -17.076  1.00  0.00           O  
ATOM   1488  CB  ASN A  93     -29.215  16.577 -14.379  1.00  0.00           C  
ATOM   1489  CG  ASN A  93     -29.045  18.023 -14.809  1.00  0.00           C  
ATOM   1490  OD1 ASN A  93     -28.824  18.315 -15.984  1.00  0.00           O  
ATOM   1491  ND2 ASN A  93     -29.148  18.936 -13.854  1.00  0.00           N  
ATOM   1492  H   ASN A  93     -29.707  13.990 -14.420  1.00  0.00           H  
ATOM   1493  HA  ASN A  93     -31.253  16.399 -14.810  1.00  0.00           H  
ATOM   1494  HB2 ASN A  93     -28.388  16.071 -14.622  1.00  0.00           H  
ATOM   1495  HB3 ASN A  93     -29.342  16.550 -13.388  1.00  0.00           H  
ATOM   1496 HD21 ASN A  93     -29.328  18.655 -12.911  1.00  0.00           H  
ATOM   1497 HD22 ASN A  93     -29.045  19.906 -14.076  1.00  0.00           H  
ATOM   1498  N   PRO A  94     -31.190  16.507 -17.293  1.00  0.00           N  
ATOM   1499  CA  PRO A  94     -31.166  16.586 -18.757  1.00  0.00           C  
ATOM   1500  C   PRO A  94     -29.878  17.148 -19.348  1.00  0.00           C  
ATOM   1501  O   PRO A  94     -29.362  16.618 -20.331  1.00  0.00           O  
ATOM   1502  CB  PRO A  94     -32.375  17.465 -19.070  1.00  0.00           C  
ATOM   1503  CG  PRO A  94     -33.320  17.132 -17.969  1.00  0.00           C  
ATOM   1504  CD  PRO A  94     -32.409  17.145 -16.763  1.00  0.00           C  
ATOM   1505  HA  PRO A  94     -31.323  15.673 -19.133  1.00  0.00           H  
ATOM   1506  HB2 PRO A  94     -32.130  18.434 -19.053  1.00  0.00           H  
ATOM   1507  HB3 PRO A  94     -32.766  17.236 -19.962  1.00  0.00           H  
ATOM   1508  HG2 PRO A  94     -34.041  17.820 -17.888  1.00  0.00           H  
ATOM   1509  HG3 PRO A  94     -33.733  16.231 -18.104  1.00  0.00           H  
ATOM   1510  HD2 PRO A  94     -32.226  18.079 -16.456  1.00  0.00           H  
ATOM   1511  HD3 PRO A  94     -32.797  16.616 -16.009  1.00  0.00           H  
ATOM   1512  N   SER A  95     -29.363  18.220 -18.753  1.00  0.00           N  
ATOM   1513  CA  SER A  95     -28.140  18.845 -19.250  1.00  0.00           C  
ATOM   1514  C   SER A  95     -26.914  17.958 -19.065  1.00  0.00           C  
ATOM   1515  O   SER A  95     -26.171  17.714 -20.018  1.00  0.00           O  
ATOM   1516  CB  SER A  95     -27.908  20.188 -18.556  1.00  0.00           C  
ATOM   1517  OG  SER A  95     -28.992  21.074 -18.779  1.00  0.00           O  
ATOM   1518  H   SER A  95     -29.821  18.605 -17.952  1.00  0.00           H  
ATOM   1519  HA  SER A  95     -28.254  19.017 -20.228  1.00  0.00           H  
ATOM   1520  HB2 SER A  95     -27.071  20.600 -18.915  1.00  0.00           H  
ATOM   1521  HB3 SER A  95     -27.809  20.034 -17.573  1.00  0.00           H  
ATOM   1522  HG  SER A  95     -28.814  21.942 -18.315  1.00  0.00           H  
ATOM   1523  N   PHE A  96     -26.703  17.470 -17.845  1.00  0.00           N  
ATOM   1524  CA  PHE A  96     -25.547  16.622 -17.580  1.00  0.00           C  
ATOM   1525  C   PHE A  96     -25.627  15.305 -18.348  1.00  0.00           C  
ATOM   1526  O   PHE A  96     -24.621  14.818 -18.866  1.00  0.00           O  
ATOM   1527  CB  PHE A  96     -25.406  16.347 -16.081  1.00  0.00           C  
ATOM   1528  CG  PHE A  96     -24.183  15.546 -15.731  1.00  0.00           C  
ATOM   1529  CD1 PHE A  96     -22.915  16.106 -15.850  1.00  0.00           C  
ATOM   1530  CD2 PHE A  96     -24.294  14.223 -15.315  1.00  0.00           C  
ATOM   1531  CE1 PHE A  96     -21.773  15.359 -15.561  1.00  0.00           C  
ATOM   1532  CE2 PHE A  96     -23.159  13.469 -15.024  1.00  0.00           C  
ATOM   1533  CZ  PHE A  96     -21.896  14.038 -15.147  1.00  0.00           C  
ATOM   1534  H   PHE A  96     -27.341  17.686 -17.106  1.00  0.00           H  
ATOM   1535  HA  PHE A  96     -24.729  17.109 -17.884  1.00  0.00           H  
ATOM   1536  HB2 PHE A  96     -26.213  15.843 -15.774  1.00  0.00           H  
ATOM   1537  HB3 PHE A  96     -25.358  17.223 -15.601  1.00  0.00           H  
ATOM   1538  HD1 PHE A  96     -22.821  17.056 -16.147  1.00  0.00           H  
ATOM   1539  HD2 PHE A  96     -25.199  13.808 -15.224  1.00  0.00           H  
ATOM   1540  HE1 PHE A  96     -20.867  15.773 -15.652  1.00  0.00           H  
ATOM   1541  HE2 PHE A  96     -23.253  12.519 -14.727  1.00  0.00           H  
ATOM   1542  HZ  PHE A  96     -21.080  13.499 -14.938  1.00  0.00           H  
ATOM   1543  N   THR A  97     -26.823  14.729 -18.427  1.00  0.00           N  
ATOM   1544  CA  THR A  97     -26.993  13.476 -19.156  1.00  0.00           C  
ATOM   1545  C   THR A  97     -26.540  13.672 -20.608  1.00  0.00           C  
ATOM   1546  O   THR A  97     -25.847  12.823 -21.174  1.00  0.00           O  
ATOM   1547  CB  THR A  97     -28.465  13.007 -19.131  1.00  0.00           C  
ATOM   1548  OG1 THR A  97     -28.871  12.791 -17.773  1.00  0.00           O  
ATOM   1549  CG2 THR A  97     -28.621  11.705 -19.911  1.00  0.00           C  
ATOM   1550  H   THR A  97     -27.611  15.157 -17.984  1.00  0.00           H  
ATOM   1551  HA  THR A  97     -26.422  12.774 -18.731  1.00  0.00           H  
ATOM   1552  HB  THR A  97     -29.044  13.711 -19.542  1.00  0.00           H  
ATOM   1553  HG1 THR A  97     -29.824  12.487 -17.754  1.00  0.00           H  
ATOM   1554 HG21 THR A  97     -29.577  11.414 -19.886  1.00  0.00           H  
ATOM   1555 HG22 THR A  97     -28.341  11.849 -20.860  1.00  0.00           H  
ATOM   1556 HG23 THR A  97     -28.047  10.998 -19.498  1.00  0.00           H  
ATOM   1557  N   ALA A  98     -26.928  14.800 -21.197  1.00  0.00           N  
ATOM   1558  CA  ALA A  98     -26.555  15.123 -22.573  1.00  0.00           C  
ATOM   1559  C   ALA A  98     -25.035  15.197 -22.710  1.00  0.00           C  
ATOM   1560  O   ALA A  98     -24.463  14.756 -23.710  1.00  0.00           O  
ATOM   1561  CB  ALA A  98     -27.175  16.457 -22.979  1.00  0.00           C  
ATOM   1562  H   ALA A  98     -27.492  15.446 -20.683  1.00  0.00           H  
ATOM   1563  HA  ALA A  98     -26.901  14.407 -23.179  1.00  0.00           H  
ATOM   1564  HB1 ALA A  98     -26.916  16.672 -23.921  1.00  0.00           H  
ATOM   1565  HB2 ALA A  98     -28.171  16.396 -22.913  1.00  0.00           H  
ATOM   1566  HB3 ALA A  98     -26.844  17.178 -22.370  1.00  0.00           H  
ATOM   1567  N   ILE A  99     -24.387  15.763 -21.698  1.00  0.00           N  
ATOM   1568  CA  ILE A  99     -22.940  15.898 -21.708  1.00  0.00           C  
ATOM   1569  C   ILE A  99     -22.242  14.539 -21.683  1.00  0.00           C  
ATOM   1570  O   ILE A  99     -21.380  14.267 -22.521  1.00  0.00           O  
ATOM   1571  CB  ILE A  99     -22.459  16.754 -20.517  1.00  0.00           C  
ATOM   1572  CG1 ILE A  99     -22.927  18.202 -20.702  1.00  0.00           C  
ATOM   1573  CG2 ILE A  99     -20.939  16.695 -20.414  1.00  0.00           C  
ATOM   1574  CD1 ILE A  99     -22.696  19.094 -19.496  1.00  0.00           C  
ATOM   1575  H   ILE A  99     -24.905  16.103 -20.913  1.00  0.00           H  
ATOM   1576  HA  ILE A  99     -22.678  16.366 -22.552  1.00  0.00           H  
ATOM   1577  HB  ILE A  99     -22.856  16.390 -19.674  1.00  0.00           H  
ATOM   1578 HG12 ILE A  99     -23.907  18.191 -20.900  1.00  0.00           H  
ATOM   1579 HG13 ILE A  99     -22.434  18.593 -21.479  1.00  0.00           H  
ATOM   1580 HG21 ILE A  99     -20.635  17.252 -19.641  1.00  0.00           H  
ATOM   1581 HG22 ILE A  99     -20.651  15.747 -20.276  1.00  0.00           H  
ATOM   1582 HG23 ILE A  99     -20.534  17.047 -21.258  1.00  0.00           H  
ATOM   1583 HD11 ILE A  99     -23.026  20.017 -19.696  1.00  0.00           H  
ATOM   1584 HD12 ILE A  99     -23.191  18.726 -18.709  1.00  0.00           H  
ATOM   1585 HD13 ILE A  99     -21.718  19.128 -19.289  1.00  0.00           H  
ATOM   1586  N   LEU A 100     -22.615  13.686 -20.733  1.00  0.00           N  
ATOM   1587  CA  LEU A 100     -22.005  12.365 -20.622  1.00  0.00           C  
ATOM   1588  C   LEU A 100     -22.352  11.401 -21.749  1.00  0.00           C  
ATOM   1589  O   LEU A 100     -21.642  10.420 -21.957  1.00  0.00           O  
ATOM   1590  CB  LEU A 100     -22.357  11.711 -19.287  1.00  0.00           C  
ATOM   1591  CG  LEU A 100     -21.366  11.917 -18.143  1.00  0.00           C  
ATOM   1592  CD1 LEU A 100     -21.739  10.982 -16.996  1.00  0.00           C  
ATOM   1593  CD2 LEU A 100     -19.950  11.623 -18.618  1.00  0.00           C  
ATOM   1594  H   LEU A 100     -23.326  13.955 -20.083  1.00  0.00           H  
ATOM   1595  HA  LEU A 100     -21.013  12.494 -20.637  1.00  0.00           H  
ATOM   1596  HB2 LEU A 100     -22.439  10.727 -19.444  1.00  0.00           H  
ATOM   1597  HB3 LEU A 100     -23.240  12.077 -18.993  1.00  0.00           H  
ATOM   1598  HG  LEU A 100     -21.418  12.864 -17.827  1.00  0.00           H  
ATOM   1599 HD11 LEU A 100     -21.096  11.108 -16.240  1.00  0.00           H  
ATOM   1600 HD12 LEU A 100     -22.666  11.191 -16.684  1.00  0.00           H  
ATOM   1601 HD13 LEU A 100     -21.700  10.034 -17.312  1.00  0.00           H  
ATOM   1602 HD21 LEU A 100     -19.310  11.761 -17.862  1.00  0.00           H  
ATOM   1603 HD22 LEU A 100     -19.894  10.676 -18.934  1.00  0.00           H  
ATOM   1604 HD23 LEU A 100     -19.716  12.239 -19.370  1.00  0.00           H  
ATOM   1605  N   ASP A 101     -23.439  11.658 -22.469  1.00  0.00           N  
ATOM   1606  CA  ASP A 101     -23.807  10.772 -23.571  1.00  0.00           C  
ATOM   1607  C   ASP A 101     -22.912  10.978 -24.786  1.00  0.00           C  
ATOM   1608  O   ASP A 101     -22.860  10.129 -25.682  1.00  0.00           O  
ATOM   1609  CB  ASP A 101     -25.268  10.984 -23.979  1.00  0.00           C  
ATOM   1610  CG  ASP A 101     -26.238  10.225 -23.091  1.00  0.00           C  
ATOM   1611  OD1 ASP A 101     -25.840   9.175 -22.538  1.00  0.00           O  
ATOM   1612  OD2 ASP A 101     -27.399  10.664 -22.962  1.00  0.00           O  
ATOM   1613  H   ASP A 101     -24.004  12.456 -22.257  1.00  0.00           H  
ATOM   1614  HA  ASP A 101     -23.702   9.827 -23.261  1.00  0.00           H  
ATOM   1615  HB2 ASP A 101     -25.386  10.672 -24.922  1.00  0.00           H  
ATOM   1616  HB3 ASP A 101     -25.478  11.960 -23.922  1.00  0.00           H  
ATOM   1617  N   SER A 102     -22.199  12.103 -24.813  1.00  0.00           N  
ATOM   1618  CA  SER A 102     -21.321  12.414 -25.938  1.00  0.00           C  
ATOM   1619  C   SER A 102     -19.852  12.628 -25.579  1.00  0.00           C  
ATOM   1620  O   SER A 102     -18.983  12.563 -26.449  1.00  0.00           O  
ATOM   1621  CB  SER A 102     -21.840  13.655 -26.666  1.00  0.00           C  
ATOM   1622  OG  SER A 102     -23.117  13.414 -27.224  1.00  0.00           O  
ATOM   1623  H   SER A 102     -22.266  12.746 -24.050  1.00  0.00           H  
ATOM   1624  HA  SER A 102     -21.367  11.647 -26.578  1.00  0.00           H  
ATOM   1625  HB2 SER A 102     -21.203  13.896 -27.398  1.00  0.00           H  
ATOM   1626  HB3 SER A 102     -21.904  14.413 -26.017  1.00  0.00           H  
ATOM   1627  HG  SER A 102     -23.436  14.237 -27.694  1.00  0.00           H  
ATOM   1628  N   MET A 103     -19.568  12.881 -24.305  1.00  0.00           N  
ATOM   1629  CA  MET A 103     -18.187  13.114 -23.884  1.00  0.00           C  
ATOM   1630  C   MET A 103     -17.812  12.336 -22.634  1.00  0.00           C  
ATOM   1631  O   MET A 103     -18.681  11.891 -21.879  1.00  0.00           O  
ATOM   1632  CB  MET A 103     -17.961  14.602 -23.609  1.00  0.00           C  
ATOM   1633  CG  MET A 103     -18.375  15.543 -24.736  1.00  0.00           C  
ATOM   1634  SD  MET A 103     -17.994  17.266 -24.328  1.00  0.00           S  
ATOM   1635  CE  MET A 103     -18.779  17.394 -22.781  1.00  0.00           C  
ATOM   1636  H   MET A 103     -20.305  12.912 -23.629  1.00  0.00           H  
ATOM   1637  HA  MET A 103     -17.578  12.833 -24.626  1.00  0.00           H  
ATOM   1638  HB2 MET A 103     -16.986  14.739 -23.434  1.00  0.00           H  
ATOM   1639  HB3 MET A 103     -18.484  14.848 -22.793  1.00  0.00           H  
ATOM   1640  HG2 MET A 103     -19.359  15.455 -24.889  1.00  0.00           H  
ATOM   1641  HG3 MET A 103     -17.884  15.289 -25.569  1.00  0.00           H  
ATOM   1642  HE1 MET A 103     -18.652  18.317 -22.418  1.00  0.00           H  
ATOM   1643  HE2 MET A 103     -19.756  17.209 -22.887  1.00  0.00           H  
ATOM   1644  HE3 MET A 103     -18.380  16.730 -22.149  1.00  0.00           H  
ATOM   1645  N   ASP A 104     -16.507  12.179 -22.425  1.00  0.00           N  
ATOM   1646  CA  ASP A 104     -15.986  11.498 -21.248  1.00  0.00           C  
ATOM   1647  C   ASP A 104     -15.458  12.562 -20.303  1.00  0.00           C  
ATOM   1648  O   ASP A 104     -15.038  13.632 -20.737  1.00  0.00           O  
ATOM   1649  CB  ASP A 104     -14.820  10.573 -21.600  1.00  0.00           C  
ATOM   1650  CG  ASP A 104     -15.249   9.347 -22.376  1.00  0.00           C  
ATOM   1651  OD1 ASP A 104     -16.459   9.040 -22.401  1.00  0.00           O  
ATOM   1652  OD2 ASP A 104     -14.358   8.681 -22.948  1.00  0.00           O  
ATOM   1653  H   ASP A 104     -15.863  12.541 -23.099  1.00  0.00           H  
ATOM   1654  HA  ASP A 104     -16.715  10.977 -20.804  1.00  0.00           H  
ATOM   1655  HB2 ASP A 104     -14.382  10.276 -20.752  1.00  0.00           H  
ATOM   1656  HB3 ASP A 104     -14.163  11.086 -22.152  1.00  0.00           H  
ATOM   1657  N   ILE A 105     -15.473  12.265 -19.013  1.00  0.00           N  
ATOM   1658  CA  ILE A 105     -14.951  13.199 -18.028  1.00  0.00           C  
ATOM   1659  C   ILE A 105     -13.869  12.466 -17.242  1.00  0.00           C  
ATOM   1660  O   ILE A 105     -14.062  11.327 -16.816  1.00  0.00           O  
ATOM   1661  CB  ILE A 105     -16.061  13.687 -17.062  1.00  0.00           C  
ATOM   1662  CG1 ILE A 105     -17.186  14.358 -17.860  1.00  0.00           C  
ATOM   1663  CG2 ILE A 105     -15.474  14.654 -16.040  1.00  0.00           C  
ATOM   1664  CD1 ILE A 105     -18.404  14.734 -17.037  1.00  0.00           C  
ATOM   1665  H   ILE A 105     -15.848  11.388 -18.712  1.00  0.00           H  
ATOM   1666  HA  ILE A 105     -14.548  13.985 -18.496  1.00  0.00           H  
ATOM   1667  HB  ILE A 105     -16.437  12.897 -16.578  1.00  0.00           H  
ATOM   1668 HG12 ILE A 105     -17.478  13.727 -18.579  1.00  0.00           H  
ATOM   1669 HG13 ILE A 105     -16.820  15.191 -18.275  1.00  0.00           H  
ATOM   1670 HG21 ILE A 105     -16.196  14.964 -15.421  1.00  0.00           H  
ATOM   1671 HG22 ILE A 105     -14.760  14.191 -15.514  1.00  0.00           H  
ATOM   1672 HG23 ILE A 105     -15.081  15.442 -16.514  1.00  0.00           H  
ATOM   1673 HD11 ILE A 105     -19.086  15.163 -17.629  1.00  0.00           H  
ATOM   1674 HD12 ILE A 105     -18.793  13.911 -16.622  1.00  0.00           H  
ATOM   1675 HD13 ILE A 105     -18.136  15.375 -16.318  1.00  0.00           H  
ATOM   1676  N   PHE A 106     -12.716  13.105 -17.085  1.00  0.00           N  
ATOM   1677  CA  PHE A 106     -11.630  12.508 -16.328  1.00  0.00           C  
ATOM   1678  C   PHE A 106     -11.429  13.373 -15.095  1.00  0.00           C  
ATOM   1679  O   PHE A 106     -11.197  14.578 -15.204  1.00  0.00           O  
ATOM   1680  CB  PHE A 106     -10.357  12.450 -17.177  1.00  0.00           C  
ATOM   1681  CG  PHE A 106     -10.432  11.461 -18.304  1.00  0.00           C  
ATOM   1682  CD1 PHE A 106     -11.051  11.795 -19.507  1.00  0.00           C  
ATOM   1683  CD2 PHE A 106      -9.907  10.178 -18.154  1.00  0.00           C  
ATOM   1684  CE1 PHE A 106     -11.145  10.859 -20.550  1.00  0.00           C  
ATOM   1685  CE2 PHE A 106      -9.996   9.241 -19.184  1.00  0.00           C  
ATOM   1686  CZ  PHE A 106     -10.616   9.581 -20.382  1.00  0.00           C  
ATOM   1687  H   PHE A 106     -12.594  14.010 -17.493  1.00  0.00           H  
ATOM   1688  HA  PHE A 106     -11.887  11.583 -16.048  1.00  0.00           H  
ATOM   1689  HB2 PHE A 106      -9.593  12.197 -16.584  1.00  0.00           H  
ATOM   1690  HB3 PHE A 106     -10.193  13.358 -17.563  1.00  0.00           H  
ATOM   1691  HD1 PHE A 106     -11.433  12.711 -19.629  1.00  0.00           H  
ATOM   1692  HD2 PHE A 106      -9.460   9.926 -17.296  1.00  0.00           H  
ATOM   1693  HE1 PHE A 106     -11.590  11.109 -21.410  1.00  0.00           H  
ATOM   1694  HE2 PHE A 106      -9.614   8.325 -19.061  1.00  0.00           H  
ATOM   1695  HZ  PHE A 106     -10.682   8.910 -21.121  1.00  0.00           H  
ATOM   1696  N   LEU A 107     -11.531  12.754 -13.924  1.00  0.00           N  
ATOM   1697  CA  LEU A 107     -11.402  13.475 -12.661  1.00  0.00           C  
ATOM   1698  C   LEU A 107     -10.235  12.990 -11.802  1.00  0.00           C  
ATOM   1699  O   LEU A 107     -10.203  11.827 -11.401  1.00  0.00           O  
ATOM   1700  CB  LEU A 107     -12.697  13.318 -11.863  1.00  0.00           C  
ATOM   1701  CG  LEU A 107     -12.811  14.061 -10.534  1.00  0.00           C  
ATOM   1702  CD1 LEU A 107     -13.014  15.546 -10.804  1.00  0.00           C  
ATOM   1703  CD2 LEU A 107     -13.987  13.505  -9.740  1.00  0.00           C  
ATOM   1704  H   LEU A 107     -11.701  11.769 -13.907  1.00  0.00           H  
ATOM   1705  HA  LEU A 107     -11.268  14.445 -12.861  1.00  0.00           H  
ATOM   1706  HB2 LEU A 107     -12.812  12.343 -11.670  1.00  0.00           H  
ATOM   1707  HB3 LEU A 107     -13.446  13.633 -12.446  1.00  0.00           H  
ATOM   1708  HG  LEU A 107     -11.969  13.933 -10.010  1.00  0.00           H  
ATOM   1709 HD11 LEU A 107     -13.089  16.036  -9.935  1.00  0.00           H  
ATOM   1710 HD12 LEU A 107     -12.234  15.901 -11.320  1.00  0.00           H  
ATOM   1711 HD13 LEU A 107     -13.852  15.677 -11.334  1.00  0.00           H  
ATOM   1712 HD21 LEU A 107     -14.061  13.992  -8.870  1.00  0.00           H  
ATOM   1713 HD22 LEU A 107     -14.830  13.627 -10.263  1.00  0.00           H  
ATOM   1714 HD23 LEU A 107     -13.841  12.531  -9.566  1.00  0.00           H  
ATOM   1715  N   GLU A 108      -9.284  13.876 -11.516  1.00  0.00           N  
ATOM   1716  CA  GLU A 108      -8.157  13.505 -10.668  1.00  0.00           C  
ATOM   1717  C   GLU A 108      -8.332  14.268  -9.362  1.00  0.00           C  
ATOM   1718  O   GLU A 108      -8.057  15.468  -9.288  1.00  0.00           O  
ATOM   1719  CB  GLU A 108      -6.813  13.866 -11.318  1.00  0.00           C  
ATOM   1720  CG  GLU A 108      -5.623  13.470 -10.444  1.00  0.00           C  
ATOM   1721  CD  GLU A 108      -4.277  13.621 -11.133  1.00  0.00           C  
ATOM   1722  OE1 GLU A 108      -4.221  14.188 -12.242  1.00  0.00           O  
ATOM   1723  OE2 GLU A 108      -3.265  13.166 -10.557  1.00  0.00           O  
ATOM   1724  H   GLU A 108      -9.343  14.803 -11.885  1.00  0.00           H  
ATOM   1725  HA  GLU A 108      -8.186  12.522 -10.486  1.00  0.00           H  
ATOM   1726  HB2 GLU A 108      -6.785  14.854 -11.472  1.00  0.00           H  
ATOM   1727  HB3 GLU A 108      -6.741  13.390 -12.194  1.00  0.00           H  
ATOM   1728  HG2 GLU A 108      -5.734  12.513 -10.176  1.00  0.00           H  
ATOM   1729  HG3 GLU A 108      -5.626  14.048  -9.628  1.00  0.00           H  
ATOM   1730  N   ILE A 109      -8.801  13.559  -8.339  1.00  0.00           N  
ATOM   1731  CA  ILE A 109      -9.068  14.150  -7.032  1.00  0.00           C  
ATOM   1732  C   ILE A 109      -7.838  14.528  -6.204  1.00  0.00           C  
ATOM   1733  O   ILE A 109      -7.814  15.589  -5.572  1.00  0.00           O  
ATOM   1734  CB  ILE A 109      -9.967  13.208  -6.206  1.00  0.00           C  
ATOM   1735  CG1 ILE A 109     -11.265  12.943  -6.977  1.00  0.00           C  
ATOM   1736  CG2 ILE A 109     -10.276  13.831  -4.849  1.00  0.00           C  
ATOM   1737  CD1 ILE A 109     -12.234  11.980  -6.287  1.00  0.00           C  
ATOM   1738  H   ILE A 109      -8.977  12.584  -8.471  1.00  0.00           H  
ATOM   1739  HA  ILE A 109      -9.587  14.990  -7.189  1.00  0.00           H  
ATOM   1740  HB  ILE A 109      -9.489  12.341  -6.065  1.00  0.00           H  
ATOM   1741 HG12 ILE A 109     -11.025  12.558  -7.868  1.00  0.00           H  
ATOM   1742 HG13 ILE A 109     -11.734  13.817  -7.107  1.00  0.00           H  
ATOM   1743 HG21 ILE A 109     -10.859  13.212  -4.323  1.00  0.00           H  
ATOM   1744 HG22 ILE A 109      -9.422  13.988  -4.352  1.00  0.00           H  
ATOM   1745 HG23 ILE A 109     -10.749  14.702  -4.982  1.00  0.00           H  
ATOM   1746 HD11 ILE A 109     -13.049  11.864  -6.854  1.00  0.00           H  
ATOM   1747 HD12 ILE A 109     -11.788  11.094  -6.158  1.00  0.00           H  
ATOM   1748 HD13 ILE A 109     -12.498  12.353  -5.397  1.00  0.00           H  
ATOM   1749  N   VAL A 110      -6.830  13.657  -6.190  1.00  0.00           N  
ATOM   1750  CA  VAL A 110      -5.600  13.917  -5.436  1.00  0.00           C  
ATOM   1751  C   VAL A 110      -4.411  13.913  -6.400  1.00  0.00           C  
ATOM   1752  O   VAL A 110      -3.733  12.897  -6.568  1.00  0.00           O  
ATOM   1753  CB  VAL A 110      -5.365  12.843  -4.351  1.00  0.00           C  
ATOM   1754  CG1 VAL A 110      -4.209  13.272  -3.440  1.00  0.00           C  
ATOM   1755  CG2 VAL A 110      -6.629  12.640  -3.541  1.00  0.00           C  
ATOM   1756  H   VAL A 110      -6.915  12.805  -6.707  1.00  0.00           H  
ATOM   1757  HA  VAL A 110      -5.666  14.815  -5.000  1.00  0.00           H  
ATOM   1758  HB  VAL A 110      -5.124  11.981  -4.796  1.00  0.00           H  
ATOM   1759 HG11 VAL A 110      -4.060  12.574  -2.739  1.00  0.00           H  
ATOM   1760 HG12 VAL A 110      -3.377  13.380  -3.985  1.00  0.00           H  
ATOM   1761 HG13 VAL A 110      -4.435  14.142  -3.002  1.00  0.00           H  
ATOM   1762 HG21 VAL A 110      -6.468  11.944  -2.841  1.00  0.00           H  
ATOM   1763 HG22 VAL A 110      -6.885  13.501  -3.102  1.00  0.00           H  
ATOM   1764 HG23 VAL A 110      -7.368  12.341  -4.145  1.00  0.00           H  
ATOM   1765  N   THR A 111      -4.163  15.068  -7.008  1.00  0.00           N  
ATOM   1766  CA  THR A 111      -3.093  15.246  -7.992  1.00  0.00           C  
ATOM   1767  C   THR A 111      -1.680  15.209  -7.400  1.00  0.00           C  
ATOM   1768  O   THR A 111      -0.720  14.872  -8.093  1.00  0.00           O  
ATOM   1769  CB  THR A 111      -3.310  16.581  -8.753  1.00  0.00           C  
ATOM   1770  OG1 THR A 111      -4.600  16.565  -9.382  1.00  0.00           O  
ATOM   1771  CG2 THR A 111      -2.240  16.786  -9.818  1.00  0.00           C  
ATOM   1772  H   THR A 111      -4.736  15.856  -6.782  1.00  0.00           H  
ATOM   1773  HA  THR A 111      -3.164  14.502  -8.656  1.00  0.00           H  
ATOM   1774  HB  THR A 111      -3.273  17.339  -8.102  1.00  0.00           H  
ATOM   1775  HG1 THR A 111      -4.742  17.424  -9.873  1.00  0.00           H  
ATOM   1776 HG21 THR A 111      -2.403  17.651 -10.292  1.00  0.00           H  
ATOM   1777 HG22 THR A 111      -1.339  16.808  -9.385  1.00  0.00           H  
ATOM   1778 HG23 THR A 111      -2.276  16.034 -10.476  1.00  0.00           H  
ATOM   1779  N   ASN A 112      -1.570  15.535  -6.115  1.00  0.00           N  
ATOM   1780  CA  ASN A 112      -0.293  15.561  -5.404  1.00  0.00           C  
ATOM   1781  C   ASN A 112      -0.484  14.724  -4.132  1.00  0.00           C  
ATOM   1782  O   ASN A 112      -0.640  15.262  -3.043  1.00  0.00           O  
ATOM   1783  CB  ASN A 112       0.035  17.023  -5.065  1.00  0.00           C  
ATOM   1784  CG  ASN A 112       1.333  17.196  -4.283  1.00  0.00           C  
ATOM   1785  OD1 ASN A 112       1.663  18.315  -3.881  1.00  0.00           O  
ATOM   1786  ND2 ASN A 112       2.067  16.111  -4.069  1.00  0.00           N  
ATOM   1787  H   ASN A 112      -2.400  15.774  -5.611  1.00  0.00           H  
ATOM   1788  HA  ASN A 112       0.429  15.167  -5.973  1.00  0.00           H  
ATOM   1789  HB2 ASN A 112      -0.715  17.396  -4.518  1.00  0.00           H  
ATOM   1790  HB3 ASN A 112       0.111  17.536  -5.920  1.00  0.00           H  
ATOM   1791 HD21 ASN A 112       1.760  15.224  -4.414  1.00  0.00           H  
ATOM   1792 HD22 ASN A 112       2.927  16.181  -3.563  1.00  0.00           H  
ATOM   1793  N   PRO A 113      -0.488  13.387  -4.264  1.00  0.00           N  
ATOM   1794  CA  PRO A 113      -0.674  12.506  -3.104  1.00  0.00           C  
ATOM   1795  C   PRO A 113       0.397  12.559  -2.016  1.00  0.00           C  
ATOM   1796  O   PRO A 113       0.081  12.393  -0.841  1.00  0.00           O  
ATOM   1797  CB  PRO A 113      -0.797  11.120  -3.735  1.00  0.00           C  
ATOM   1798  CG  PRO A 113       0.075  11.226  -4.941  1.00  0.00           C  
ATOM   1799  CD  PRO A 113      -0.268  12.599  -5.491  1.00  0.00           C  
ATOM   1800  HA  PRO A 113      -1.552  12.732  -2.683  1.00  0.00           H  
ATOM   1801  HB2 PRO A 113      -0.466  10.411  -3.113  1.00  0.00           H  
ATOM   1802  HB3 PRO A 113      -1.743  10.924  -3.991  1.00  0.00           H  
ATOM   1803  HG2 PRO A 113       1.042  11.170  -4.692  1.00  0.00           H  
ATOM   1804  HG3 PRO A 113      -0.140  10.509  -5.604  1.00  0.00           H  
ATOM   1805  HD2 PRO A 113       0.488  12.972  -6.030  1.00  0.00           H  
ATOM   1806  HD3 PRO A 113      -1.094  12.567  -6.053  1.00  0.00           H  
ATOM   1807  N   ASN A 114       1.654  12.774  -2.396  1.00  0.00           N  
ATOM   1808  CA  ASN A 114       2.725  12.830  -1.401  1.00  0.00           C  
ATOM   1809  C   ASN A 114       2.535  14.051  -0.498  1.00  0.00           C  
ATOM   1810  O   ASN A 114       2.644  13.957   0.731  1.00  0.00           O  
ATOM   1811  CB  ASN A 114       4.094  12.905  -2.082  1.00  0.00           C  
ATOM   1812  CG  ASN A 114       4.467  11.623  -2.802  1.00  0.00           C  
ATOM   1813  OD1 ASN A 114       5.492  11.564  -3.483  1.00  0.00           O  
ATOM   1814  ND2 ASN A 114       3.645  10.586  -2.654  1.00  0.00           N  
ATOM   1815  H   ASN A 114       1.867  12.898  -3.365  1.00  0.00           H  
ATOM   1816  HA  ASN A 114       2.688  12.003  -0.839  1.00  0.00           H  
ATOM   1817  HB2 ASN A 114       4.787  13.093  -1.386  1.00  0.00           H  
ATOM   1818  HB3 ASN A 114       4.079  13.652  -2.747  1.00  0.00           H  
ATOM   1819 HD21 ASN A 114       2.823  10.676  -2.092  1.00  0.00           H  
ATOM   1820 HD22 ASN A 114       3.850   9.717  -3.105  1.00  0.00           H  
ATOM   1821  N   GLY A 115       2.251  15.195  -1.116  1.00  0.00           N  
ATOM   1822  CA  GLY A 115       2.044  16.413  -0.356  1.00  0.00           C  
ATOM   1823  C   GLY A 115       0.795  16.329   0.495  1.00  0.00           C  
ATOM   1824  O   GLY A 115       0.759  16.846   1.612  1.00  0.00           O  
ATOM   1825  H   GLY A 115       2.180  15.215  -2.113  1.00  0.00           H  
ATOM   1826  HA2 GLY A 115       1.954  17.181  -0.990  1.00  0.00           H  
ATOM   1827  HA3 GLY A 115       2.833  16.563   0.239  1.00  0.00           H  
ATOM   1828  N   PHE A 116      -0.235  15.670  -0.025  1.00  0.00           N  
ATOM   1829  CA  PHE A 116      -1.487  15.534   0.711  1.00  0.00           C  
ATOM   1830  C   PHE A 116      -1.263  14.731   1.988  1.00  0.00           C  
ATOM   1831  O   PHE A 116      -1.702  15.128   3.064  1.00  0.00           O  
ATOM   1832  CB  PHE A 116      -2.547  14.849  -0.156  1.00  0.00           C  
ATOM   1833  CG  PHE A 116      -3.924  14.858   0.449  1.00  0.00           C  
ATOM   1834  CD1 PHE A 116      -4.522  16.056   0.836  1.00  0.00           C  
ATOM   1835  CD2 PHE A 116      -4.632  13.669   0.618  1.00  0.00           C  
ATOM   1836  CE1 PHE A 116      -5.804  16.067   1.382  1.00  0.00           C  
ATOM   1837  CE2 PHE A 116      -5.915  13.673   1.164  1.00  0.00           C  
ATOM   1838  CZ  PHE A 116      -6.502  14.876   1.544  1.00  0.00           C  
ATOM   1839  H   PHE A 116      -0.151  15.261  -0.934  1.00  0.00           H  
ATOM   1840  HA  PHE A 116      -1.815  16.446   0.958  1.00  0.00           H  
ATOM   1841  HB2 PHE A 116      -2.271  13.898  -0.299  1.00  0.00           H  
ATOM   1842  HB3 PHE A 116      -2.587  15.320  -1.037  1.00  0.00           H  
ATOM   1843  HD1 PHE A 116      -4.026  16.917   0.721  1.00  0.00           H  
ATOM   1844  HD2 PHE A 116      -4.215  12.803   0.344  1.00  0.00           H  
ATOM   1845  HE1 PHE A 116      -6.222  16.933   1.658  1.00  0.00           H  
ATOM   1846  HE2 PHE A 116      -6.412  12.813   1.282  1.00  0.00           H  
ATOM   1847  HZ  PHE A 116      -7.423  14.884   1.933  1.00  0.00           H  
ATOM   1848  N   ALA A 117      -0.577  13.602   1.870  1.00  0.00           N  
ATOM   1849  CA  ALA A 117      -0.301  12.776   3.039  1.00  0.00           C  
ATOM   1850  C   ALA A 117       0.513  13.590   4.040  1.00  0.00           C  
ATOM   1851  O   ALA A 117       0.320  13.474   5.245  1.00  0.00           O  
ATOM   1852  CB  ALA A 117       0.471  11.525   2.632  1.00  0.00           C  
ATOM   1853  H   ALA A 117      -0.246  13.315   0.971  1.00  0.00           H  
ATOM   1854  HA  ALA A 117      -1.166  12.505   3.462  1.00  0.00           H  
ATOM   1855  HB1 ALA A 117       0.654  10.968   3.442  1.00  0.00           H  
ATOM   1856  HB2 ALA A 117      -0.071  10.996   1.979  1.00  0.00           H  
ATOM   1857  HB3 ALA A 117       1.337  11.791   2.208  1.00  0.00           H  
ATOM   1858  N   PHE A 118       1.420  14.420   3.530  1.00  0.00           N  
ATOM   1859  CA  PHE A 118       2.269  15.246   4.385  1.00  0.00           C  
ATOM   1860  C   PHE A 118       1.461  16.292   5.158  1.00  0.00           C  
ATOM   1861  O   PHE A 118       1.790  16.611   6.299  1.00  0.00           O  
ATOM   1862  CB  PHE A 118       3.352  15.929   3.536  1.00  0.00           C  
ATOM   1863  CG  PHE A 118       4.513  16.455   4.335  1.00  0.00           C  
ATOM   1864  CD1 PHE A 118       5.465  15.581   4.858  1.00  0.00           C  
ATOM   1865  CD2 PHE A 118       4.662  17.822   4.560  1.00  0.00           C  
ATOM   1866  CE1 PHE A 118       6.551  16.061   5.592  1.00  0.00           C  
ATOM   1867  CE2 PHE A 118       5.747  18.314   5.293  1.00  0.00           C  
ATOM   1868  CZ  PHE A 118       6.691  17.431   5.809  1.00  0.00           C  
ATOM   1869  H   PHE A 118       1.523  14.480   2.537  1.00  0.00           H  
ATOM   1870  HA  PHE A 118       2.721  14.649   5.047  1.00  0.00           H  
ATOM   1871  HB2 PHE A 118       2.933  16.695   3.048  1.00  0.00           H  
ATOM   1872  HB3 PHE A 118       3.700  15.264   2.876  1.00  0.00           H  
ATOM   1873  HD1 PHE A 118       5.369  14.597   4.705  1.00  0.00           H  
ATOM   1874  HD2 PHE A 118       3.985  18.459   4.193  1.00  0.00           H  
ATOM   1875  HE1 PHE A 118       7.227  15.424   5.961  1.00  0.00           H  
ATOM   1876  HE2 PHE A 118       5.844  19.297   5.446  1.00  0.00           H  
ATOM   1877  HZ  PHE A 118       7.468  17.778   6.334  1.00  0.00           H  
ATOM   1878  N   THR A 119       0.401  16.822   4.552  1.00  0.00           N  
ATOM   1879  CA  THR A 119      -0.421  17.817   5.241  1.00  0.00           C  
ATOM   1880  C   THR A 119      -1.173  17.189   6.411  1.00  0.00           C  
ATOM   1881  O   THR A 119      -1.531  17.878   7.363  1.00  0.00           O  
ATOM   1882  CB  THR A 119      -1.453  18.500   4.291  1.00  0.00           C  
ATOM   1883  OG1 THR A 119      -2.289  17.511   3.678  1.00  0.00           O  
ATOM   1884  CG2 THR A 119      -0.734  19.293   3.208  1.00  0.00           C  
ATOM   1885  H   THR A 119       0.166  16.539   3.622  1.00  0.00           H  
ATOM   1886  HA  THR A 119       0.185  18.525   5.604  1.00  0.00           H  
ATOM   1887  HB  THR A 119      -2.024  19.123   4.825  1.00  0.00           H  
ATOM   1888  HG1 THR A 119      -2.946  17.959   3.072  1.00  0.00           H  
ATOM   1889 HG21 THR A 119      -1.408  19.724   2.608  1.00  0.00           H  
ATOM   1890 HG22 THR A 119      -0.166  19.998   3.633  1.00  0.00           H  
ATOM   1891 HG23 THR A 119      -0.156  18.677   2.672  1.00  0.00           H  
ATOM   1892  N   HIS A 120      -1.401  15.880   6.343  1.00  0.00           N  
ATOM   1893  CA  HIS A 120      -2.112  15.167   7.403  1.00  0.00           C  
ATOM   1894  C   HIS A 120      -1.206  14.704   8.539  1.00  0.00           C  
ATOM   1895  O   HIS A 120      -1.649  14.597   9.687  1.00  0.00           O  
ATOM   1896  CB  HIS A 120      -2.830  13.946   6.824  1.00  0.00           C  
ATOM   1897  CG  HIS A 120      -4.166  14.252   6.224  1.00  0.00           C  
ATOM   1898  ND1 HIS A 120      -5.309  14.381   6.981  1.00  0.00           N  
ATOM   1899  CD2 HIS A 120      -4.540  14.456   4.939  1.00  0.00           C  
ATOM   1900  CE1 HIS A 120      -6.333  14.647   6.188  1.00  0.00           C  
ATOM   1901  NE2 HIS A 120      -5.893  14.698   4.944  1.00  0.00           N  
ATOM   1902  H   HIS A 120      -1.077  15.370   5.546  1.00  0.00           H  
ATOM   1903  HA  HIS A 120      -2.802  15.782   7.785  1.00  0.00           H  
ATOM   1904  HB2 HIS A 120      -2.961  13.280   7.559  1.00  0.00           H  
ATOM   1905  HB3 HIS A 120      -2.250  13.548   6.113  1.00  0.00           H  
ATOM   1906  HD1 HIS A 120      -5.357  14.288   7.976  1.00  0.00           H  
ATOM   1907  HD2 HIS A 120      -3.944  14.435   4.137  1.00  0.00           H  
ATOM   1908  HE1 HIS A 120      -7.279  14.786   6.480  1.00  0.00           H  
ATOM   1909  HE2 HIS A 120      -6.453  14.883   4.137  1.00  0.00           H  
ATOM   1910  N   SER A 121       0.059  14.432   8.230  1.00  0.00           N  
ATOM   1911  CA  SER A 121       0.985  13.934   9.242  1.00  0.00           C  
ATOM   1912  C   SER A 121       1.998  14.912   9.820  1.00  0.00           C  
ATOM   1913  O   SER A 121       2.411  14.753  10.967  1.00  0.00           O  
ATOM   1914  CB  SER A 121       1.741  12.723   8.695  1.00  0.00           C  
ATOM   1915  OG  SER A 121       2.563  13.092   7.604  1.00  0.00           O  
ATOM   1916  H   SER A 121       0.379  14.570   7.293  1.00  0.00           H  
ATOM   1917  HA  SER A 121       0.430  13.607  10.007  1.00  0.00           H  
ATOM   1918  HB2 SER A 121       1.082  12.036   8.390  1.00  0.00           H  
ATOM   1919  HB3 SER A 121       2.312  12.339   9.420  1.00  0.00           H  
ATOM   1920  HG  SER A 121       3.047  12.286   7.263  1.00  0.00           H  
ATOM   1921  N   GLU A 122       2.409  15.919   9.059  1.00  0.00           N  
ATOM   1922  CA  GLU A 122       3.402  16.841   9.597  1.00  0.00           C  
ATOM   1923  C   GLU A 122       3.212  18.340   9.389  1.00  0.00           C  
ATOM   1924  O   GLU A 122       3.383  19.117  10.326  1.00  0.00           O  
ATOM   1925  CB  GLU A 122       4.791  16.434   9.108  1.00  0.00           C  
ATOM   1926  CG  GLU A 122       5.234  15.079   9.649  1.00  0.00           C  
ATOM   1927  CD  GLU A 122       6.690  14.787   9.377  1.00  0.00           C  
ATOM   1928  OE1 GLU A 122       7.542  15.617   9.766  1.00  0.00           O  
ATOM   1929  OE2 GLU A 122       6.982  13.726   8.780  1.00  0.00           O  
ATOM   1930  H   GLU A 122       2.045  16.043   8.136  1.00  0.00           H  
ATOM   1931  HA  GLU A 122       3.405  16.698  10.587  1.00  0.00           H  
ATOM   1932  HB2 GLU A 122       5.449  17.127   9.403  1.00  0.00           H  
ATOM   1933  HB3 GLU A 122       4.778  16.391   8.109  1.00  0.00           H  
ATOM   1934  HG2 GLU A 122       4.680  14.367   9.219  1.00  0.00           H  
ATOM   1935  HG3 GLU A 122       5.085  15.066  10.638  1.00  0.00           H  
ATOM   1936  N   ASN A 123       2.871  18.757   8.177  1.00  0.00           N  
ATOM   1937  CA  ASN A 123       2.701  20.182   7.914  1.00  0.00           C  
ATOM   1938  C   ASN A 123       1.409  20.433   7.149  1.00  0.00           C  
ATOM   1939  O   ASN A 123       1.334  20.184   5.945  1.00  0.00           O  
ATOM   1940  CB  ASN A 123       3.887  20.705   7.104  1.00  0.00           C  
ATOM   1941  CG  ASN A 123       3.899  22.216   6.999  1.00  0.00           C  
ATOM   1942  OD1 ASN A 123       2.884  22.874   7.219  1.00  0.00           O  
ATOM   1943  ND2 ASN A 123       5.050  22.772   6.649  1.00  0.00           N  
ATOM   1944  H   ASN A 123       2.730  18.094   7.442  1.00  0.00           H  
ATOM   1945  HA  ASN A 123       2.662  20.671   8.786  1.00  0.00           H  
ATOM   1946  HB2 ASN A 123       3.840  20.320   6.182  1.00  0.00           H  
ATOM   1947  HB3 ASN A 123       4.733  20.408   7.547  1.00  0.00           H  
ATOM   1948 HD21 ASN A 123       5.851  22.198   6.480  1.00  0.00           H  
ATOM   1949 HD22 ASN A 123       5.117  23.765   6.554  1.00  0.00           H  
ATOM   1950  N   ARG A 124       0.400  20.937   7.856  1.00  0.00           N  
ATOM   1951  CA  ARG A 124      -0.906  21.214   7.264  1.00  0.00           C  
ATOM   1952  C   ARG A 124      -0.854  22.216   6.112  1.00  0.00           C  
ATOM   1953  O   ARG A 124      -1.701  22.187   5.217  1.00  0.00           O  
ATOM   1954  CB  ARG A 124      -1.872  21.719   8.346  1.00  0.00           C  
ATOM   1955  CG  ARG A 124      -3.212  22.217   7.815  1.00  0.00           C  
ATOM   1956  CD  ARG A 124      -3.916  21.162   6.960  1.00  0.00           C  
ATOM   1957  NE  ARG A 124      -4.587  21.755   5.800  1.00  0.00           N  
ATOM   1958  CZ  ARG A 124      -5.828  22.225   5.811  1.00  0.00           C  
ATOM   1959  NH1 ARG A 124      -6.549  22.149   6.916  1.00  0.00           N  
ATOM   1960  NH2 ARG A 124      -6.357  22.750   4.719  1.00  0.00           N  
ATOM   1961  H   ARG A 124       0.541  21.133   8.826  1.00  0.00           H  
ATOM   1962  HA  ARG A 124      -1.269  20.354   6.906  1.00  0.00           H  
ATOM   1963  HB2 ARG A 124      -1.430  22.472   8.833  1.00  0.00           H  
ATOM   1964  HB3 ARG A 124      -2.048  20.968   8.983  1.00  0.00           H  
ATOM   1965  HG2 ARG A 124      -3.056  23.033   7.258  1.00  0.00           H  
ATOM   1966  HG3 ARG A 124      -3.800  22.450   8.590  1.00  0.00           H  
ATOM   1967  HD2 ARG A 124      -4.597  20.693   7.522  1.00  0.00           H  
ATOM   1968  HD3 ARG A 124      -3.237  20.502   6.638  1.00  0.00           H  
ATOM   1969  HE  ARG A 124      -4.075  21.809   4.943  1.00  0.00           H  
ATOM   1970 HH11 ARG A 124      -7.484  22.502   6.928  1.00  0.00           H  
ATOM   1971 HH12 ARG A 124      -6.159  21.738   7.740  1.00  0.00           H  
ATOM   1972 HH21 ARG A 124      -7.293  23.102   4.736  1.00  0.00           H  
ATOM   1973 HH22 ARG A 124      -5.821  22.795   3.876  1.00  0.00           H  
ATOM   1974  N   LEU A 125       0.140  23.096   6.131  1.00  0.00           N  
ATOM   1975  CA  LEU A 125       0.268  24.107   5.088  1.00  0.00           C  
ATOM   1976  C   LEU A 125       1.267  23.773   3.989  1.00  0.00           C  
ATOM   1977  O   LEU A 125       1.717  24.673   3.284  1.00  0.00           O  
ATOM   1978  CB  LEU A 125       0.635  25.461   5.704  1.00  0.00           C  
ATOM   1979  CG  LEU A 125      -0.407  26.100   6.623  1.00  0.00           C  
ATOM   1980  CD1 LEU A 125       0.128  27.417   7.158  1.00  0.00           C  
ATOM   1981  CD2 LEU A 125      -1.696  26.320   5.855  1.00  0.00           C  
ATOM   1982  H   LEU A 125       0.811  23.065   6.872  1.00  0.00           H  
ATOM   1983  HA  LEU A 125      -0.629  24.207   4.657  1.00  0.00           H  
ATOM   1984  HB2 LEU A 125       0.809  26.098   4.954  1.00  0.00           H  
ATOM   1985  HB3 LEU A 125       1.472  25.335   6.236  1.00  0.00           H  
ATOM   1986  HG  LEU A 125      -0.586  25.485   7.391  1.00  0.00           H  
ATOM   1987 HD11 LEU A 125      -0.554  27.834   7.759  1.00  0.00           H  
ATOM   1988 HD12 LEU A 125       0.969  27.251   7.673  1.00  0.00           H  
ATOM   1989 HD13 LEU A 125       0.321  28.033   6.394  1.00  0.00           H  
ATOM   1990 HD21 LEU A 125      -2.376  26.738   6.458  1.00  0.00           H  
ATOM   1991 HD22 LEU A 125      -1.522  26.925   5.078  1.00  0.00           H  
ATOM   1992 HD23 LEU A 125      -2.040  25.442   5.523  1.00  0.00           H  
ATOM   1993  N   TRP A 126       1.629  22.498   3.840  1.00  0.00           N  
ATOM   1994  CA  TRP A 126       2.570  22.125   2.784  1.00  0.00           C  
ATOM   1995  C   TRP A 126       1.864  22.333   1.442  1.00  0.00           C  
ATOM   1996  O   TRP A 126       0.698  21.978   1.294  1.00  0.00           O  
ATOM   1997  CB  TRP A 126       3.009  20.664   2.924  1.00  0.00           C  
ATOM   1998  CG  TRP A 126       4.135  20.322   2.003  1.00  0.00           C  
ATOM   1999  CD1 TRP A 126       4.060  19.647   0.816  1.00  0.00           C  
ATOM   2000  CD2 TRP A 126       5.506  20.716   2.155  1.00  0.00           C  
ATOM   2001  NE1 TRP A 126       5.302  19.602   0.216  1.00  0.00           N  
ATOM   2002  CE2 TRP A 126       6.206  20.251   1.018  1.00  0.00           C  
ATOM   2003  CE3 TRP A 126       6.209  21.423   3.141  1.00  0.00           C  
ATOM   2004  CZ2 TRP A 126       7.576  20.470   0.840  1.00  0.00           C  
ATOM   2005  CZ3 TRP A 126       7.575  21.641   2.964  1.00  0.00           C  
ATOM   2006  CH2 TRP A 126       8.241  21.165   1.821  1.00  0.00           C  
ATOM   2007  H   TRP A 126       1.257  21.798   4.450  1.00  0.00           H  
ATOM   2008  HA  TRP A 126       3.373  22.718   2.831  1.00  0.00           H  
ATOM   2009  HB2 TRP A 126       2.231  20.072   2.714  1.00  0.00           H  
ATOM   2010  HB3 TRP A 126       3.304  20.505   3.866  1.00  0.00           H  
ATOM   2011  HD1 TRP A 126       3.226  19.245   0.438  1.00  0.00           H  
ATOM   2012  HE1 TRP A 126       5.509  19.167  -0.660  1.00  0.00           H  
ATOM   2013  HE3 TRP A 126       5.740  21.764   3.955  1.00  0.00           H  
ATOM   2014  HZ2 TRP A 126       8.054  20.133   0.029  1.00  0.00           H  
ATOM   2015  HZ3 TRP A 126       8.088  22.143   3.660  1.00  0.00           H  
ATOM   2016  HH2 TRP A 126       9.221  21.336   1.720  1.00  0.00           H  
ATOM   2017  N   ARG A 127       2.581  22.890   0.469  1.00  0.00           N  
ATOM   2018  CA  ARG A 127       2.016  23.196  -0.845  1.00  0.00           C  
ATOM   2019  C   ARG A 127       2.633  22.433  -2.020  1.00  0.00           C  
ATOM   2020  O   ARG A 127       1.948  22.129  -3.000  1.00  0.00           O  
ATOM   2021  CB  ARG A 127       2.161  24.707  -1.094  1.00  0.00           C  
ATOM   2022  CG  ARG A 127       2.000  25.181  -2.542  1.00  0.00           C  
ATOM   2023  CD  ARG A 127       2.490  26.632  -2.650  1.00  0.00           C  
ATOM   2024  NE  ARG A 127       2.552  27.147  -4.018  1.00  0.00           N  
ATOM   2025  CZ  ARG A 127       1.545  27.734  -4.660  1.00  0.00           C  
ATOM   2026  NH1 ARG A 127       0.373  27.895  -4.063  1.00  0.00           N  
ATOM   2027  NH2 ARG A 127       1.714  28.169  -5.905  1.00  0.00           N  
ATOM   2028  H   ARG A 127       3.542  23.107   0.643  1.00  0.00           H  
ATOM   2029  HA  ARG A 127       1.040  22.981  -0.818  1.00  0.00           H  
ATOM   2030  HB2 ARG A 127       3.072  24.980  -0.785  1.00  0.00           H  
ATOM   2031  HB3 ARG A 127       1.469  25.173  -0.543  1.00  0.00           H  
ATOM   2032  HG2 ARG A 127       1.037  25.132  -2.806  1.00  0.00           H  
ATOM   2033  HG3 ARG A 127       2.542  24.598  -3.148  1.00  0.00           H  
ATOM   2034  HD2 ARG A 127       3.407  26.683  -2.254  1.00  0.00           H  
ATOM   2035  HD3 ARG A 127       1.868  27.212  -2.125  1.00  0.00           H  
ATOM   2036  HE  ARG A 127       3.418  27.050  -4.509  1.00  0.00           H  
ATOM   2037 HH11 ARG A 127      -0.380  28.337  -4.551  1.00  0.00           H  
ATOM   2038 HH12 ARG A 127       0.242  27.575  -3.125  1.00  0.00           H  
ATOM   2039 HH21 ARG A 127       0.957  28.610  -6.388  1.00  0.00           H  
ATOM   2040 HH22 ARG A 127       2.598  28.055  -6.359  1.00  0.00           H  
ATOM   2041  N   LYS A 128       3.920  22.125  -1.904  1.00  0.00           N  
ATOM   2042  CA  LYS A 128       4.680  21.463  -2.963  1.00  0.00           C  
ATOM   2043  C   LYS A 128       4.648  19.936  -3.002  1.00  0.00           C  
ATOM   2044  O   LYS A 128       3.935  19.287  -2.242  1.00  0.00           O  
ATOM   2045  CB  LYS A 128       6.143  21.925  -2.880  1.00  0.00           C  
ATOM   2046  CG  LYS A 128       6.322  23.441  -2.911  1.00  0.00           C  
ATOM   2047  CD  LYS A 128       7.791  23.849  -3.015  1.00  0.00           C  
ATOM   2048  CE  LYS A 128       8.591  23.490  -1.759  1.00  0.00           C  
ATOM   2049  NZ  LYS A 128      10.027  23.855  -1.921  1.00  0.00           N  
ATOM   2050  H   LYS A 128       4.391  22.357  -1.053  1.00  0.00           H  
ATOM   2051  HA  LYS A 128       4.316  21.789  -3.836  1.00  0.00           H  
ATOM   2052  HB2 LYS A 128       6.640  21.534  -3.655  1.00  0.00           H  
ATOM   2053  HB3 LYS A 128       6.533  21.580  -2.026  1.00  0.00           H  
ATOM   2054  HG2 LYS A 128       5.940  23.827  -2.072  1.00  0.00           H  
ATOM   2055  HG3 LYS A 128       5.830  23.807  -3.701  1.00  0.00           H  
ATOM   2056  HD2 LYS A 128       7.840  24.838  -3.154  1.00  0.00           H  
ATOM   2057  HD3 LYS A 128       8.199  23.381  -3.799  1.00  0.00           H  
ATOM   2058  HE2 LYS A 128       8.520  22.506  -1.595  1.00  0.00           H  
ATOM   2059  HE3 LYS A 128       8.213  23.986  -0.977  1.00  0.00           H  
ATOM   2060  HZ1 LYS A 128      10.528  23.612  -1.091  1.00  0.00           H  
ATOM   2061  HZ2 LYS A 128      10.411  23.359  -2.700  1.00  0.00           H  
ATOM   2062  HZ3 LYS A 128      10.105  24.839  -2.081  1.00  0.00           H  
ATOM   2063  N   THR A 129       5.428  19.376  -3.922  1.00  0.00           N  
ATOM   2064  CA  THR A 129       5.556  17.933  -4.046  1.00  0.00           C  
ATOM   2065  C   THR A 129       6.519  17.509  -2.936  1.00  0.00           C  
ATOM   2066  O   THR A 129       6.834  18.304  -2.047  1.00  0.00           O  
ATOM   2067  CB  THR A 129       6.148  17.525  -5.411  1.00  0.00           C  
ATOM   2068  OG1 THR A 129       7.437  18.130  -5.577  1.00  0.00           O  
ATOM   2069  CG2 THR A 129       5.225  17.972  -6.546  1.00  0.00           C  
ATOM   2070  H   THR A 129       5.941  19.964  -4.547  1.00  0.00           H  
ATOM   2071  HA  THR A 129       4.666  17.497  -3.914  1.00  0.00           H  
ATOM   2072  HB  THR A 129       6.247  16.530  -5.441  1.00  0.00           H  
ATOM   2073  HG1 THR A 129       7.819  17.864  -6.462  1.00  0.00           H  
ATOM   2074 HG21 THR A 129       5.621  17.701  -7.424  1.00  0.00           H  
ATOM   2075 HG22 THR A 129       4.329  17.541  -6.437  1.00  0.00           H  
ATOM   2076 HG23 THR A 129       5.121  18.966  -6.519  1.00  0.00           H  
ATOM   2077  N   ARG A 130       6.991  16.269  -2.997  1.00  0.00           N  
ATOM   2078  CA  ARG A 130       7.893  15.732  -1.984  1.00  0.00           C  
ATOM   2079  C   ARG A 130       9.241  15.261  -2.538  1.00  0.00           C  
ATOM   2080  O   ARG A 130       9.960  14.530  -1.858  1.00  0.00           O  
ATOM   2081  CB  ARG A 130       7.210  14.547  -1.301  1.00  0.00           C  
ATOM   2082  CG  ARG A 130       6.992  14.674   0.178  1.00  0.00           C  
ATOM   2083  CD  ARG A 130       6.139  15.871   0.543  1.00  0.00           C  
ATOM   2084  NE  ARG A 130       6.928  16.922   1.174  1.00  0.00           N  
ATOM   2085  CZ  ARG A 130       7.781  16.728   2.178  1.00  0.00           C  
ATOM   2086  NH1 ARG A 130       7.978  15.512   2.668  1.00  0.00           N  
ATOM   2087  NH2 ARG A 130       8.448  17.756   2.690  1.00  0.00           N  
ATOM   2088  H   ARG A 130       6.719  15.685  -3.762  1.00  0.00           H  
ATOM   2089  HA  ARG A 130       8.061  16.441  -1.299  1.00  0.00           H  
ATOM   2090  HB2 ARG A 130       7.775  13.737  -1.458  1.00  0.00           H  
ATOM   2091  HB3 ARG A 130       6.317  14.419  -1.732  1.00  0.00           H  
ATOM   2092  HG2 ARG A 130       7.881  14.767   0.626  1.00  0.00           H  
ATOM   2093  HG3 ARG A 130       6.538  13.846   0.507  1.00  0.00           H  
ATOM   2094  HD2 ARG A 130       5.423  15.578   1.177  1.00  0.00           H  
ATOM   2095  HD3 ARG A 130       5.719  16.235  -0.288  1.00  0.00           H  
ATOM   2096  HE  ARG A 130       6.821  17.854   0.829  1.00  0.00           H  
ATOM   2097 HH11 ARG A 130       8.620  15.375   3.422  1.00  0.00           H  
ATOM   2098 HH12 ARG A 130       7.484  14.732   2.284  1.00  0.00           H  
ATOM   2099 HH21 ARG A 130       9.089  17.611   3.444  1.00  0.00           H  
ATOM   2100 HH22 ARG A 130       8.310  18.675   2.322  1.00  0.00           H  
ATOM   2101  N   SER A 131       9.601  15.660  -3.753  1.00  0.00           N  
ATOM   2102  CA  SER A 131      10.869  15.190  -4.303  1.00  0.00           C  
ATOM   2103  C   SER A 131      12.072  15.868  -3.663  1.00  0.00           C  
ATOM   2104  O   SER A 131      12.010  17.029  -3.268  1.00  0.00           O  
ATOM   2105  CB  SER A 131      10.918  15.397  -5.811  1.00  0.00           C  
ATOM   2106  OG  SER A 131       9.628  15.269  -6.371  1.00  0.00           O  
ATOM   2107  H   SER A 131       9.013  16.272  -4.282  1.00  0.00           H  
ATOM   2108  HA  SER A 131      10.937  14.208  -4.124  1.00  0.00           H  
ATOM   2109  HB2 SER A 131      11.522  14.712  -6.218  1.00  0.00           H  
ATOM   2110  HB3 SER A 131      11.272  16.312  -6.006  1.00  0.00           H  
ATOM   2111  HG  SER A 131       9.679  15.408  -7.360  1.00  0.00           H  
ATOM   2112  N   VAL A 132      13.166  15.122  -3.563  1.00  0.00           N  
ATOM   2113  CA  VAL A 132      14.394  15.630  -2.969  1.00  0.00           C  
ATOM   2114  C   VAL A 132      15.469  15.734  -4.035  1.00  0.00           C  
ATOM   2115  O   VAL A 132      15.485  14.950  -4.983  1.00  0.00           O  
ATOM   2116  CB  VAL A 132      14.908  14.690  -1.861  1.00  0.00           C  
ATOM   2117  CG1 VAL A 132      16.179  15.250  -1.251  1.00  0.00           C  
ATOM   2118  CG2 VAL A 132      13.840  14.508  -0.799  1.00  0.00           C  
ATOM   2119  H   VAL A 132      13.146  14.183  -3.906  1.00  0.00           H  
ATOM   2120  HA  VAL A 132      14.224  16.536  -2.581  1.00  0.00           H  
ATOM   2121  HB  VAL A 132      15.112  13.799  -2.266  1.00  0.00           H  
ATOM   2122 HG11 VAL A 132      16.504  14.634  -0.534  1.00  0.00           H  
ATOM   2123 HG12 VAL A 132      16.879  15.336  -1.960  1.00  0.00           H  
ATOM   2124 HG13 VAL A 132      15.991  16.150  -0.857  1.00  0.00           H  
ATOM   2125 HG21 VAL A 132      14.181  13.897  -0.084  1.00  0.00           H  
ATOM   2126 HG22 VAL A 132      13.613  15.396  -0.399  1.00  0.00           H  
ATOM   2127 HG23 VAL A 132      13.021  14.111  -1.214  1.00  0.00           H  
ATOM   2128  N   THR A 133      16.362  16.705  -3.884  1.00  0.00           N  
ATOM   2129  CA  THR A 133      17.450  16.880  -4.838  1.00  0.00           C  
ATOM   2130  C   THR A 133      18.749  17.261  -4.143  1.00  0.00           C  
ATOM   2131  O   THR A 133      18.822  18.261  -3.427  1.00  0.00           O  
ATOM   2132  CB  THR A 133      17.122  17.948  -5.894  1.00  0.00           C  
ATOM   2133  OG1 THR A 133      15.996  17.521  -6.673  1.00  0.00           O  
ATOM   2134  CG2 THR A 133      18.311  18.157  -6.814  1.00  0.00           C  
ATOM   2135  H   THR A 133      16.287  17.326  -3.104  1.00  0.00           H  
ATOM   2136  HA  THR A 133      17.593  16.010  -5.310  1.00  0.00           H  
ATOM   2137  HB  THR A 133      16.901  18.809  -5.437  1.00  0.00           H  
ATOM   2138  HG1 THR A 133      15.783  18.216  -7.360  1.00  0.00           H  
ATOM   2139 HG21 THR A 133      18.086  18.853  -7.496  1.00  0.00           H  
ATOM   2140 HG22 THR A 133      19.099  18.458  -6.277  1.00  0.00           H  
ATOM   2141 HG23 THR A 133      18.531  17.297  -7.275  1.00  0.00           H  
ATOM   2142  N   SER A 134      19.767  16.436  -4.378  1.00  0.00           N  
ATOM   2143  CA  SER A 134      21.107  16.588  -3.818  1.00  0.00           C  
ATOM   2144  C   SER A 134      21.516  17.973  -3.320  1.00  0.00           C  
ATOM   2145  O   SER A 134      21.684  18.186  -2.118  1.00  0.00           O  
ATOM   2146  CB  SER A 134      22.136  16.105  -4.843  1.00  0.00           C  
ATOM   2147  OG  SER A 134      21.987  16.796  -6.074  1.00  0.00           O  
ATOM   2148  H   SER A 134      19.602  15.656  -4.982  1.00  0.00           H  
ATOM   2149  HA  SER A 134      21.166  15.969  -3.035  1.00  0.00           H  
ATOM   2150  HB2 SER A 134      22.008  15.126  -5.000  1.00  0.00           H  
ATOM   2151  HB3 SER A 134      23.056  16.268  -4.485  1.00  0.00           H  
ATOM   2152  HG  SER A 134      22.668  16.465  -6.727  1.00  0.00           H  
ATOM   2153  N   SER A 135      21.682  18.906  -4.253  1.00  0.00           N  
ATOM   2154  CA  SER A 135      22.113  20.265  -3.932  1.00  0.00           C  
ATOM   2155  C   SER A 135      21.151  21.115  -3.101  1.00  0.00           C  
ATOM   2156  O   SER A 135      20.909  22.275  -3.438  1.00  0.00           O  
ATOM   2157  CB  SER A 135      22.448  21.013  -5.227  1.00  0.00           C  
ATOM   2158  OG  SER A 135      21.311  21.105  -6.069  1.00  0.00           O  
ATOM   2159  H   SER A 135      21.506  18.669  -5.208  1.00  0.00           H  
ATOM   2160  HA  SER A 135      22.962  20.188  -3.410  1.00  0.00           H  
ATOM   2161  HB2 SER A 135      23.174  20.523  -5.710  1.00  0.00           H  
ATOM   2162  HB3 SER A 135      22.763  21.935  -5.000  1.00  0.00           H  
ATOM   2163  HG  SER A 135      21.554  21.596  -6.905  1.00  0.00           H  
ATOM   2164  N   SER A 136      20.615  20.553  -2.018  1.00  0.00           N  
ATOM   2165  CA  SER A 136      19.696  21.291  -1.153  1.00  0.00           C  
ATOM   2166  C   SER A 136      19.056  20.411  -0.087  1.00  0.00           C  
ATOM   2167  O   SER A 136      18.751  19.244  -0.332  1.00  0.00           O  
ATOM   2168  CB  SER A 136      18.587  21.951  -1.979  1.00  0.00           C  
ATOM   2169  OG  SER A 136      17.744  22.743  -1.157  1.00  0.00           O  
ATOM   2170  H   SER A 136      20.846  19.607  -1.792  1.00  0.00           H  
ATOM   2171  HA  SER A 136      20.213  22.012  -0.692  1.00  0.00           H  
ATOM   2172  HB2 SER A 136      18.040  21.239  -2.419  1.00  0.00           H  
ATOM   2173  HB3 SER A 136      19.002  22.533  -2.678  1.00  0.00           H  
ATOM   2174  HG  SER A 136      17.030  23.162  -1.718  1.00  0.00           H  
ATOM   2175  N   LEU A 137      18.855  20.980   1.098  1.00  0.00           N  
ATOM   2176  CA  LEU A 137      18.227  20.258   2.193  1.00  0.00           C  
ATOM   2177  C   LEU A 137      16.728  20.536   2.183  1.00  0.00           C  
ATOM   2178  O   LEU A 137      15.985  20.034   3.026  1.00  0.00           O  
ATOM   2179  CB  LEU A 137      18.830  20.671   3.539  1.00  0.00           C  
ATOM   2180  CG  LEU A 137      20.243  20.153   3.848  1.00  0.00           C  
ATOM   2181  CD1 LEU A 137      21.251  20.752   2.880  1.00  0.00           C  
ATOM   2182  CD2 LEU A 137      20.609  20.512   5.279  1.00  0.00           C  
ATOM   2183  H   LEU A 137      19.143  21.927   1.240  1.00  0.00           H  
ATOM   2184  HA  LEU A 137      18.375  19.278   2.060  1.00  0.00           H  
ATOM   2185  HB2 LEU A 137      18.221  20.339   4.259  1.00  0.00           H  
ATOM   2186  HB3 LEU A 137      18.861  21.670   3.564  1.00  0.00           H  
ATOM   2187  HG  LEU A 137      20.252  19.158   3.751  1.00  0.00           H  
ATOM   2188 HD11 LEU A 137      22.165  20.406   3.094  1.00  0.00           H  
ATOM   2189 HD12 LEU A 137      21.008  20.496   1.945  1.00  0.00           H  
ATOM   2190 HD13 LEU A 137      21.244  21.748   2.965  1.00  0.00           H  
ATOM   2191 HD21 LEU A 137      21.529  20.176   5.482  1.00  0.00           H  
ATOM   2192 HD22 LEU A 137      20.585  21.506   5.390  1.00  0.00           H  
ATOM   2193 HD23 LEU A 137      19.954  20.091   5.906  1.00  0.00           H  
ATOM   2194  N   CYS A 138      16.288  21.349   1.228  1.00  0.00           N  
ATOM   2195  CA  CYS A 138      14.873  21.662   1.105  1.00  0.00           C  
ATOM   2196  C   CYS A 138      14.216  20.654   0.175  1.00  0.00           C  
ATOM   2197  O   CYS A 138      14.860  20.106  -0.720  1.00  0.00           O  
ATOM   2198  CB  CYS A 138      14.671  23.090   0.597  1.00  0.00           C  
ATOM   2199  SG  CYS A 138      14.957  24.290   1.933  1.00  0.00           S  
ATOM   2200  H   CYS A 138      16.939  21.751   0.585  1.00  0.00           H  
ATOM   2201  HA  CYS A 138      14.451  21.583   2.008  1.00  0.00           H  
ATOM   2202  HB2 CYS A 138      13.735  23.190   0.260  1.00  0.00           H  
ATOM   2203  HB3 CYS A 138      15.314  23.268  -0.148  1.00  0.00           H  
ATOM   2204  N   VAL A 139      12.929  20.415   0.396  1.00  0.00           N  
ATOM   2205  CA  VAL A 139      12.192  19.431  -0.382  1.00  0.00           C  
ATOM   2206  C   VAL A 139      11.006  19.990  -1.161  1.00  0.00           C  
ATOM   2207  O   VAL A 139      10.393  20.978  -0.760  1.00  0.00           O  
ATOM   2208  CB  VAL A 139      11.666  18.317   0.558  1.00  0.00           C  
ATOM   2209  CG1 VAL A 139      10.857  17.292  -0.219  1.00  0.00           C  
ATOM   2210  CG2 VAL A 139      12.841  17.645   1.266  1.00  0.00           C  
ATOM   2211  H   VAL A 139      12.455  20.924   1.115  1.00  0.00           H  
ATOM   2212  HA  VAL A 139      12.824  19.014  -1.035  1.00  0.00           H  
ATOM   2213  HB  VAL A 139      11.074  18.734   1.248  1.00  0.00           H  
ATOM   2214 HG11 VAL A 139      10.528  16.584   0.406  1.00  0.00           H  
ATOM   2215 HG12 VAL A 139      10.077  17.743  -0.653  1.00  0.00           H  
ATOM   2216 HG13 VAL A 139      11.434  16.875  -0.921  1.00  0.00           H  
ATOM   2217 HG21 VAL A 139      12.499  16.927   1.872  1.00  0.00           H  
ATOM   2218 HG22 VAL A 139      13.454  17.243   0.586  1.00  0.00           H  
ATOM   2219 HG23 VAL A 139      13.339  18.325   1.804  1.00  0.00           H  
ATOM   2220  N   GLY A 140      10.708  19.346  -2.285  1.00  0.00           N  
ATOM   2221  CA  GLY A 140       9.552  19.718  -3.078  1.00  0.00           C  
ATOM   2222  C   GLY A 140       9.653  20.818  -4.103  1.00  0.00           C  
ATOM   2223  O   GLY A 140      10.495  21.709  -4.020  1.00  0.00           O  
ATOM   2224  H   GLY A 140      11.291  18.592  -2.589  1.00  0.00           H  
ATOM   2225  HA2 GLY A 140       8.838  19.991  -2.434  1.00  0.00           H  
ATOM   2226  HA3 GLY A 140       9.263  18.895  -3.567  1.00  0.00           H  
ATOM   2227  N   VAL A 141       8.757  20.725  -5.079  1.00  0.00           N  
ATOM   2228  CA  VAL A 141       8.639  21.672  -6.175  1.00  0.00           C  
ATOM   2229  C   VAL A 141       7.177  22.096  -6.279  1.00  0.00           C  
ATOM   2230  O   VAL A 141       6.269  21.307  -6.000  1.00  0.00           O  
ATOM   2231  CB  VAL A 141       9.050  21.018  -7.511  1.00  0.00           C  
ATOM   2232  CG1 VAL A 141       8.723  21.946  -8.684  1.00  0.00           C  
ATOM   2233  CG2 VAL A 141      10.530  20.689  -7.488  1.00  0.00           C  
ATOM   2234  H   VAL A 141       8.122  19.953  -5.058  1.00  0.00           H  
ATOM   2235  HA  VAL A 141       9.213  22.471  -5.997  1.00  0.00           H  
ATOM   2236  HB  VAL A 141       8.535  20.168  -7.623  1.00  0.00           H  
ATOM   2237 HG11 VAL A 141       8.995  21.508  -9.541  1.00  0.00           H  
ATOM   2238 HG12 VAL A 141       7.740  22.129  -8.700  1.00  0.00           H  
ATOM   2239 HG13 VAL A 141       9.220  22.807  -8.577  1.00  0.00           H  
ATOM   2240 HG21 VAL A 141      10.791  20.266  -8.356  1.00  0.00           H  
ATOM   2241 HG22 VAL A 141      11.056  21.529  -7.355  1.00  0.00           H  
ATOM   2242 HG23 VAL A 141      10.719  20.055  -6.738  1.00  0.00           H  
ATOM   2243  N   ASP A 142       6.949  23.346  -6.663  1.00  0.00           N  
ATOM   2244  CA  ASP A 142       5.591  23.836  -6.838  1.00  0.00           C  
ATOM   2245  C   ASP A 142       5.123  23.210  -8.149  1.00  0.00           C  
ATOM   2246  O   ASP A 142       5.545  23.634  -9.223  1.00  0.00           O  
ATOM   2247  CB  ASP A 142       5.581  25.359  -6.968  1.00  0.00           C  
ATOM   2248  CG  ASP A 142       4.174  25.928  -7.063  1.00  0.00           C  
ATOM   2249  OD1 ASP A 142       3.260  25.190  -7.490  1.00  0.00           O  
ATOM   2250  OD2 ASP A 142       3.990  27.112  -6.727  1.00  0.00           O  
ATOM   2251  H   ASP A 142       7.721  23.958  -6.834  1.00  0.00           H  
ATOM   2252  HA  ASP A 142       5.009  23.543  -6.079  1.00  0.00           H  
ATOM   2253  HB2 ASP A 142       6.086  25.613  -7.793  1.00  0.00           H  
ATOM   2254  HB3 ASP A 142       6.032  25.752  -6.167  1.00  0.00           H  
ATOM   2255  N   ALA A 143       4.264  22.199  -8.062  1.00  0.00           N  
ATOM   2256  CA  ALA A 143       3.772  21.530  -9.258  1.00  0.00           C  
ATOM   2257  C   ALA A 143       3.084  22.475 -10.238  1.00  0.00           C  
ATOM   2258  O   ALA A 143       3.002  22.164 -11.425  1.00  0.00           O  
ATOM   2259  CB  ALA A 143       2.823  20.391  -8.882  1.00  0.00           C  
ATOM   2260  H   ALA A 143       3.951  21.894  -7.163  1.00  0.00           H  
ATOM   2261  HA  ALA A 143       4.559  21.128  -9.726  1.00  0.00           H  
ATOM   2262  HB1 ALA A 143       2.495  19.943  -9.713  1.00  0.00           H  
ATOM   2263  HB2 ALA A 143       3.309  19.726  -8.314  1.00  0.00           H  
ATOM   2264  HB3 ALA A 143       2.045  20.759  -8.373  1.00  0.00           H  
ATOM   2265  N   ASN A 144       2.576  23.618  -9.770  1.00  0.00           N  
ATOM   2266  CA  ASN A 144       1.929  24.529 -10.712  1.00  0.00           C  
ATOM   2267  C   ASN A 144       2.825  25.663 -11.216  1.00  0.00           C  
ATOM   2268  O   ASN A 144       2.347  26.748 -11.561  1.00  0.00           O  
ATOM   2269  CB  ASN A 144       0.622  25.100 -10.147  1.00  0.00           C  
ATOM   2270  CG  ASN A 144      -0.345  25.510 -11.250  1.00  0.00           C  
ATOM   2271  OD1 ASN A 144      -0.432  24.836 -12.285  1.00  0.00           O  
ATOM   2272  ND2 ASN A 144      -1.078  26.604 -11.041  1.00  0.00           N  
ATOM   2273  H   ASN A 144       2.637  23.845  -8.798  1.00  0.00           H  
ATOM   2274  HA  ASN A 144       1.680  23.984 -11.512  1.00  0.00           H  
ATOM   2275  HB2 ASN A 144       0.835  25.902  -9.589  1.00  0.00           H  
ATOM   2276  HB3 ASN A 144       0.185  24.404  -9.577  1.00  0.00           H  
ATOM   2277 HD21 ASN A 144      -0.976  27.119 -10.190  1.00  0.00           H  
ATOM   2278 HD22 ASN A 144      -1.730  26.909 -11.735  1.00  0.00           H  
ATOM   2279  N   ARG A 145       4.128  25.391 -11.247  1.00  0.00           N  
ATOM   2280  CA  ARG A 145       5.133  26.320 -11.764  1.00  0.00           C  
ATOM   2281  C   ARG A 145       6.096  25.444 -12.558  1.00  0.00           C  
ATOM   2282  O   ARG A 145       7.088  25.921 -13.104  1.00  0.00           O  
ATOM   2283  CB  ARG A 145       5.904  27.004 -10.624  1.00  0.00           C  
ATOM   2284  CG  ARG A 145       5.080  27.979  -9.784  1.00  0.00           C  
ATOM   2285  CD  ARG A 145       4.657  29.197 -10.591  1.00  0.00           C  
ATOM   2286  NE  ARG A 145       3.942  30.165  -9.762  1.00  0.00           N  
ATOM   2287  CZ  ARG A 145       2.732  29.966  -9.253  1.00  0.00           C  
ATOM   2288  NH1 ARG A 145       2.079  28.838  -9.507  1.00  0.00           N  
ATOM   2289  NH2 ARG A 145       2.165  30.903  -8.503  1.00  0.00           N  
ATOM   2290  H   ARG A 145       4.436  24.506 -10.899  1.00  0.00           H  
ATOM   2291  HA  ARG A 145       4.707  27.002 -12.359  1.00  0.00           H  
ATOM   2292  HB2 ARG A 145       6.668  27.509 -11.025  1.00  0.00           H  
ATOM   2293  HB3 ARG A 145       6.257  26.292 -10.017  1.00  0.00           H  
ATOM   2294  HG2 ARG A 145       5.630  28.281  -9.005  1.00  0.00           H  
ATOM   2295  HG3 ARG A 145       4.262  27.510  -9.452  1.00  0.00           H  
ATOM   2296  HD2 ARG A 145       4.058  28.902 -11.336  1.00  0.00           H  
ATOM   2297  HD3 ARG A 145       5.472  29.634 -10.972  1.00  0.00           H  
ATOM   2298  HE  ARG A 145       4.394  31.035  -9.565  1.00  0.00           H  
ATOM   2299 HH11 ARG A 145       1.168  28.690  -9.123  1.00  0.00           H  
ATOM   2300 HH12 ARG A 145       2.498  28.136 -10.083  1.00  0.00           H  
ATOM   2301 HH21 ARG A 145       1.254  30.753  -8.120  1.00  0.00           H  
ATOM   2302 HH22 ARG A 145       2.649  31.759  -8.321  1.00  0.00           H  
ATOM   2303  N   ASN A 146       5.764  24.157 -12.639  1.00  0.00           N  
ATOM   2304  CA  ASN A 146       6.608  23.157 -13.294  1.00  0.00           C  
ATOM   2305  C   ASN A 146       6.223  22.760 -14.730  1.00  0.00           C  
ATOM   2306  O   ASN A 146       6.909  21.945 -15.351  1.00  0.00           O  
ATOM   2307  CB  ASN A 146       6.635  21.916 -12.395  1.00  0.00           C  
ATOM   2308  CG  ASN A 146       7.722  20.930 -12.767  1.00  0.00           C  
ATOM   2309  OD1 ASN A 146       7.439  19.772 -13.083  1.00  0.00           O  
ATOM   2310  ND2 ASN A 146       8.972  21.375 -12.716  1.00  0.00           N  
ATOM   2311  H   ASN A 146       4.899  23.861 -12.234  1.00  0.00           H  
ATOM   2312  HA  ASN A 146       7.538  23.524 -13.325  1.00  0.00           H  
ATOM   2313  HB2 ASN A 146       5.751  21.454 -12.465  1.00  0.00           H  
ATOM   2314  HB3 ASN A 146       6.784  22.211 -11.451  1.00  0.00           H  
ATOM   2315 HD21 ASN A 146       9.155  22.323 -12.454  1.00  0.00           H  
ATOM   2316 HD22 ASN A 146       9.730  20.762 -12.939  1.00  0.00           H  
ATOM   2317  N   TRP A 147       5.151  23.336 -15.264  1.00  0.00           N  
ATOM   2318  CA  TRP A 147       4.712  22.983 -16.615  1.00  0.00           C  
ATOM   2319  C   TRP A 147       5.504  23.713 -17.703  1.00  0.00           C  
ATOM   2320  O   TRP A 147       6.088  24.770 -17.460  1.00  0.00           O  
ATOM   2321  CB  TRP A 147       3.208  23.247 -16.775  1.00  0.00           C  
ATOM   2322  CG  TRP A 147       2.358  22.496 -15.773  1.00  0.00           C  
ATOM   2323  CD1 TRP A 147       2.324  22.689 -14.417  1.00  0.00           C  
ATOM   2324  CD2 TRP A 147       1.456  21.417 -16.044  1.00  0.00           C  
ATOM   2325  NE1 TRP A 147       1.461  21.799 -13.831  1.00  0.00           N  
ATOM   2326  CE2 TRP A 147       0.913  21.005 -14.804  1.00  0.00           C  
ATOM   2327  CE3 TRP A 147       1.052  20.757 -17.212  1.00  0.00           C  
ATOM   2328  CZ2 TRP A 147      -0.014  19.962 -14.698  1.00  0.00           C  
ATOM   2329  CZ3 TRP A 147       0.124  19.713 -17.108  1.00  0.00           C  
ATOM   2330  CH2 TRP A 147      -0.396  19.328 -15.858  1.00  0.00           C  
ATOM   2331  H   TRP A 147       4.640  24.016 -14.738  1.00  0.00           H  
ATOM   2332  HA  TRP A 147       4.863  22.002 -16.736  1.00  0.00           H  
ATOM   2333  HB2 TRP A 147       2.933  22.969 -17.696  1.00  0.00           H  
ATOM   2334  HB3 TRP A 147       3.044  24.227 -16.659  1.00  0.00           H  
ATOM   2335  HD1 TRP A 147       2.853  23.380 -13.925  1.00  0.00           H  
ATOM   2336  HE1 TRP A 147       1.264  21.739 -12.852  1.00  0.00           H  
ATOM   2337  HE3 TRP A 147       1.419  21.026 -18.102  1.00  0.00           H  
ATOM   2338  HZ2 TRP A 147      -0.385  19.687 -13.811  1.00  0.00           H  
ATOM   2339  HZ3 TRP A 147      -0.173  19.234 -17.934  1.00  0.00           H  
ATOM   2340  HH2 TRP A 147      -1.056  18.579 -15.812  1.00  0.00           H  
ATOM   2341  N   ASP A 148       5.510  23.138 -18.903  1.00  0.00           N  
ATOM   2342  CA  ASP A 148       6.247  23.701 -20.032  1.00  0.00           C  
ATOM   2343  C   ASP A 148       5.496  24.844 -20.705  1.00  0.00           C  
ATOM   2344  O   ASP A 148       5.002  24.712 -21.821  1.00  0.00           O  
ATOM   2345  CB  ASP A 148       6.543  22.609 -21.064  1.00  0.00           C  
ATOM   2346  CG  ASP A 148       7.696  22.973 -21.989  1.00  0.00           C  
ATOM   2347  OD1 ASP A 148       8.420  23.953 -21.700  1.00  0.00           O  
ATOM   2348  OD2 ASP A 148       7.883  22.269 -23.003  1.00  0.00           O  
ATOM   2349  H   ASP A 148       4.993  22.293 -19.037  1.00  0.00           H  
ATOM   2350  HA  ASP A 148       7.118  24.055 -19.692  1.00  0.00           H  
ATOM   2351  HB2 ASP A 148       5.723  22.461 -21.617  1.00  0.00           H  
ATOM   2352  HB3 ASP A 148       6.775  21.765 -20.580  1.00  0.00           H  
ATOM   2353  N   ALA A 149       5.408  25.968 -20.006  1.00  0.00           N  
ATOM   2354  CA  ALA A 149       4.734  27.146 -20.526  1.00  0.00           C  
ATOM   2355  C   ALA A 149       5.414  28.329 -19.868  1.00  0.00           C  
ATOM   2356  O   ALA A 149       5.088  28.684 -18.736  1.00  0.00           O  
ATOM   2357  CB  ALA A 149       3.246  27.109 -20.166  1.00  0.00           C  
ATOM   2358  H   ALA A 149       5.817  26.006 -19.094  1.00  0.00           H  
ATOM   2359  HA  ALA A 149       4.846  27.195 -21.519  1.00  0.00           H  
ATOM   2360  HB1 ALA A 149       2.795  27.924 -20.529  1.00  0.00           H  
ATOM   2361  HB2 ALA A 149       2.827  26.292 -20.562  1.00  0.00           H  
ATOM   2362  HB3 ALA A 149       3.144  27.087 -19.171  1.00  0.00           H  
ATOM   2363  N   GLY A 150       6.375  28.921 -20.571  1.00  0.00           N  
ATOM   2364  CA  GLY A 150       7.100  30.053 -20.026  1.00  0.00           C  
ATOM   2365  C   GLY A 150       7.884  29.625 -18.800  1.00  0.00           C  
ATOM   2366  O   GLY A 150       8.151  30.433 -17.911  1.00  0.00           O  
ATOM   2367  H   GLY A 150       6.600  28.582 -21.485  1.00  0.00           H  
ATOM   2368  HA2 GLY A 150       6.451  30.770 -19.771  1.00  0.00           H  
ATOM   2369  HA3 GLY A 150       7.732  30.405 -20.717  1.00  0.00           H  
ATOM   2370  N   PHE A 151       8.259  28.348 -18.758  1.00  0.00           N  
ATOM   2371  CA  PHE A 151       9.003  27.799 -17.626  1.00  0.00           C  
ATOM   2372  C   PHE A 151      10.235  28.615 -17.253  1.00  0.00           C  
ATOM   2373  O   PHE A 151      10.975  29.070 -18.121  1.00  0.00           O  
ATOM   2374  CB  PHE A 151       9.457  26.366 -17.916  1.00  0.00           C  
ATOM   2375  CG  PHE A 151      10.238  25.744 -16.788  1.00  0.00           C  
ATOM   2376  CD1 PHE A 151       9.582  25.147 -15.717  1.00  0.00           C  
ATOM   2377  CD2 PHE A 151      11.627  25.808 -16.768  1.00  0.00           C  
ATOM   2378  CE1 PHE A 151      10.301  24.626 -14.638  1.00  0.00           C  
ATOM   2379  CE2 PHE A 151      12.354  25.290 -15.694  1.00  0.00           C  
ATOM   2380  CZ  PHE A 151      11.690  24.700 -14.629  1.00  0.00           C  
ATOM   2381  H   PHE A 151       8.025  27.748 -19.523  1.00  0.00           H  
ATOM   2382  HA  PHE A 151       8.393  27.778 -16.834  1.00  0.00           H  
ATOM   2383  HB2 PHE A 151      10.034  26.376 -18.733  1.00  0.00           H  
ATOM   2384  HB3 PHE A 151       8.647  25.806 -18.087  1.00  0.00           H  
ATOM   2385  HD1 PHE A 151       8.584  25.090 -15.719  1.00  0.00           H  
ATOM   2386  HD2 PHE A 151      12.112  26.231 -17.533  1.00  0.00           H  
ATOM   2387  HE1 PHE A 151       9.817  24.200 -13.873  1.00  0.00           H  
ATOM   2388  HE2 PHE A 151      13.353  25.344 -15.693  1.00  0.00           H  
ATOM   2389  HZ  PHE A 151      12.208  24.329 -13.858  1.00  0.00           H  
ATOM   2390  N   GLY A 152      10.452  28.785 -15.952  1.00  0.00           N  
ATOM   2391  CA  GLY A 152      11.615  29.511 -15.479  1.00  0.00           C  
ATOM   2392  C   GLY A 152      11.555  31.024 -15.568  1.00  0.00           C  
ATOM   2393  O   GLY A 152      12.446  31.712 -15.069  1.00  0.00           O  
ATOM   2394  H   GLY A 152       9.804  28.407 -15.291  1.00  0.00           H  
ATOM   2395  HA2 GLY A 152      12.402  29.207 -16.016  1.00  0.00           H  
ATOM   2396  HA3 GLY A 152      11.754  29.269 -14.519  1.00  0.00           H  
ATOM   2397  N   LYS A 153      10.512  31.554 -16.193  1.00  0.00           N  
ATOM   2398  CA  LYS A 153      10.388  32.998 -16.329  1.00  0.00           C  
ATOM   2399  C   LYS A 153       9.746  33.641 -15.102  1.00  0.00           C  
ATOM   2400  O   LYS A 153       9.344  32.948 -14.166  1.00  0.00           O  
ATOM   2401  CB  LYS A 153       9.600  33.323 -17.599  1.00  0.00           C  
ATOM   2402  CG  LYS A 153      10.286  32.779 -18.855  1.00  0.00           C  
ATOM   2403  CD  LYS A 153       9.505  33.039 -20.137  1.00  0.00           C  
ATOM   2404  CE  LYS A 153       9.417  34.518 -20.469  1.00  0.00           C  
ATOM   2405  NZ  LYS A 153       8.546  35.254 -19.509  1.00  0.00           N  
ATOM   2406  H   LYS A 153       9.806  30.957 -16.574  1.00  0.00           H  
ATOM   2407  HA  LYS A 153      11.307  33.378 -16.431  1.00  0.00           H  
ATOM   2408  HB2 LYS A 153       9.516  34.316 -17.682  1.00  0.00           H  
ATOM   2409  HB3 LYS A 153       8.689  32.916 -17.527  1.00  0.00           H  
ATOM   2410  HG2 LYS A 153      10.401  31.791 -18.750  1.00  0.00           H  
ATOM   2411  HG3 LYS A 153      11.183  33.212 -18.938  1.00  0.00           H  
ATOM   2412  HD2 LYS A 153       8.579  32.678 -20.028  1.00  0.00           H  
ATOM   2413  HD3 LYS A 153       9.960  32.567 -20.892  1.00  0.00           H  
ATOM   2414  HE2 LYS A 153       9.041  34.620 -21.390  1.00  0.00           H  
ATOM   2415  HE3 LYS A 153      10.336  34.911 -20.438  1.00  0.00           H  
ATOM   2416  HZ1 LYS A 153       8.514  36.221 -19.761  1.00  0.00           H  
ATOM   2417  HZ2 LYS A 153       7.622  34.872 -19.537  1.00  0.00           H  
ATOM   2418  HZ3 LYS A 153       8.917  35.163 -18.585  1.00  0.00           H  
ATOM   2419  N   ALA A 154       9.675  34.969 -15.104  1.00  0.00           N  
ATOM   2420  CA  ALA A 154       9.094  35.719 -13.997  1.00  0.00           C  
ATOM   2421  C   ALA A 154       7.773  35.110 -13.552  1.00  0.00           C  
ATOM   2422  O   ALA A 154       6.916  34.791 -14.377  1.00  0.00           O  
ATOM   2423  CB  ALA A 154       8.886  37.180 -14.407  1.00  0.00           C  
ATOM   2424  H   ALA A 154      10.032  35.470 -15.892  1.00  0.00           H  
ATOM   2425  HA  ALA A 154       9.731  35.693 -13.227  1.00  0.00           H  
ATOM   2426  HB1 ALA A 154       8.487  37.687 -13.643  1.00  0.00           H  
ATOM   2427  HB2 ALA A 154       9.766  37.586 -14.653  1.00  0.00           H  
ATOM   2428  HB3 ALA A 154       8.268  37.221 -15.192  1.00  0.00           H  
ATOM   2429  N   GLY A 155       7.612  34.948 -12.245  1.00  0.00           N  
ATOM   2430  CA  GLY A 155       6.383  34.372 -11.728  1.00  0.00           C  
ATOM   2431  C   GLY A 155       6.608  33.056 -11.009  1.00  0.00           C  
ATOM   2432  O   GLY A 155       5.659  32.386 -10.604  1.00  0.00           O  
ATOM   2433  H   GLY A 155       8.338  35.223 -11.615  1.00  0.00           H  
ATOM   2434  HA2 GLY A 155       5.757  34.216 -12.492  1.00  0.00           H  
ATOM   2435  HA3 GLY A 155       5.971  35.020 -11.087  1.00  0.00           H  
ATOM   2436  N   ALA A 156       7.872  32.683 -10.855  1.00  0.00           N  
ATOM   2437  CA  ALA A 156       8.242  31.452 -10.174  1.00  0.00           C  
ATOM   2438  C   ALA A 156       9.586  31.687  -9.501  1.00  0.00           C  
ATOM   2439  O   ALA A 156      10.372  32.514  -9.960  1.00  0.00           O  
ATOM   2440  CB  ALA A 156       8.347  30.315 -11.169  1.00  0.00           C  
ATOM   2441  H   ALA A 156       8.596  33.269 -11.220  1.00  0.00           H  
ATOM   2442  HA  ALA A 156       7.554  31.231  -9.483  1.00  0.00           H  
ATOM   2443  HB1 ALA A 156       8.602  29.475 -10.690  1.00  0.00           H  
ATOM   2444  HB2 ALA A 156       7.465  30.186 -11.622  1.00  0.00           H  
ATOM   2445  HB3 ALA A 156       9.044  30.533 -11.852  1.00  0.00           H  
ATOM   2446  N   SER A 157       9.854  30.962  -8.421  1.00  0.00           N  
ATOM   2447  CA  SER A 157      11.111  31.127  -7.696  1.00  0.00           C  
ATOM   2448  C   SER A 157      12.173  30.122  -8.116  1.00  0.00           C  
ATOM   2449  O   SER A 157      11.865  28.982  -8.473  1.00  0.00           O  
ATOM   2450  CB  SER A 157      10.879  31.007  -6.188  1.00  0.00           C  
ATOM   2451  OG  SER A 157      12.109  31.122  -5.483  1.00  0.00           O  
ATOM   2452  H   SER A 157       9.185  30.293  -8.099  1.00  0.00           H  
ATOM   2453  HA  SER A 157      11.460  32.045  -7.884  1.00  0.00           H  
ATOM   2454  HB2 SER A 157      10.467  30.118  -5.988  1.00  0.00           H  
ATOM   2455  HB3 SER A 157      10.261  31.735  -5.891  1.00  0.00           H  
ATOM   2456  HG  SER A 157      11.939  31.041  -4.501  1.00  0.00           H  
ATOM   2457  N   SER A 158      13.432  30.548  -8.056  1.00  0.00           N  
ATOM   2458  CA  SER A 158      14.540  29.680  -8.433  1.00  0.00           C  
ATOM   2459  C   SER A 158      15.234  29.088  -7.208  1.00  0.00           C  
ATOM   2460  O   SER A 158      16.194  28.334  -7.345  1.00  0.00           O  
ATOM   2461  CB  SER A 158      15.558  30.446  -9.287  1.00  0.00           C  
ATOM   2462  OG  SER A 158      16.170  31.491  -8.547  1.00  0.00           O  
ATOM   2463  H   SER A 158      13.621  31.480  -7.747  1.00  0.00           H  
ATOM   2464  HA  SER A 158      14.175  28.927  -8.981  1.00  0.00           H  
ATOM   2465  HB2 SER A 158      15.089  30.839 -10.078  1.00  0.00           H  
ATOM   2466  HB3 SER A 158      16.265  29.811  -9.599  1.00  0.00           H  
ATOM   2467  HG  SER A 158      16.827  31.971  -9.129  1.00  0.00           H  
ATOM   2468  N   SER A 159      14.766  29.432  -6.009  1.00  0.00           N  
ATOM   2469  CA  SER A 159      15.373  28.875  -4.800  1.00  0.00           C  
ATOM   2470  C   SER A 159      14.562  27.652  -4.385  1.00  0.00           C  
ATOM   2471  O   SER A 159      13.345  27.728  -4.208  1.00  0.00           O  
ATOM   2472  CB  SER A 159      15.393  29.898  -3.661  1.00  0.00           C  
ATOM   2473  OG  SER A 159      14.139  29.975  -3.011  1.00  0.00           O  
ATOM   2474  H   SER A 159      14.000  30.071  -5.935  1.00  0.00           H  
ATOM   2475  HA  SER A 159      16.310  28.593  -5.004  1.00  0.00           H  
ATOM   2476  HB2 SER A 159      15.621  30.797  -4.036  1.00  0.00           H  
ATOM   2477  HB3 SER A 159      16.088  29.629  -2.995  1.00  0.00           H  
ATOM   2478  HG  SER A 159      14.186  30.650  -2.275  1.00  0.00           H  
ATOM   2479  N   PRO A 160      15.231  26.503  -4.228  1.00  0.00           N  
ATOM   2480  CA  PRO A 160      14.606  25.236  -3.841  1.00  0.00           C  
ATOM   2481  C   PRO A 160      13.766  25.285  -2.568  1.00  0.00           C  
ATOM   2482  O   PRO A 160      12.832  24.502  -2.406  1.00  0.00           O  
ATOM   2483  CB  PRO A 160      15.800  24.295  -3.705  1.00  0.00           C  
ATOM   2484  CG  PRO A 160      16.752  24.830  -4.730  1.00  0.00           C  
ATOM   2485  CD  PRO A 160      16.670  26.313  -4.488  1.00  0.00           C  
ATOM   2486  HA  PRO A 160      14.030  24.918  -4.594  1.00  0.00           H  
ATOM   2487  HB2 PRO A 160      16.194  24.341  -2.787  1.00  0.00           H  
ATOM   2488  HB3 PRO A 160      15.541  23.351  -3.910  1.00  0.00           H  
ATOM   2489  HG2 PRO A 160      17.679  24.488  -4.578  1.00  0.00           H  
ATOM   2490  HG3 PRO A 160      16.458  24.596  -5.657  1.00  0.00           H  
ATOM   2491  HD2 PRO A 160      17.221  26.583  -3.698  1.00  0.00           H  
ATOM   2492  HD3 PRO A 160      16.965  26.829  -5.292  1.00  0.00           H  
ATOM   2493  N   CYS A 161      14.096  26.200  -1.663  1.00  0.00           N  
ATOM   2494  CA  CYS A 161      13.363  26.309  -0.410  1.00  0.00           C  
ATOM   2495  C   CYS A 161      12.090  27.131  -0.524  1.00  0.00           C  
ATOM   2496  O   CYS A 161      11.280  27.162   0.403  1.00  0.00           O  
ATOM   2497  CB  CYS A 161      14.263  26.915   0.661  1.00  0.00           C  
ATOM   2498  SG  CYS A 161      15.736  25.904   1.001  1.00  0.00           S  
ATOM   2499  H   CYS A 161      14.858  26.822  -1.845  1.00  0.00           H  
ATOM   2500  HA  CYS A 161      13.111  25.387  -0.117  1.00  0.00           H  
ATOM   2501  HB2 CYS A 161      13.736  27.006   1.506  1.00  0.00           H  
ATOM   2502  HB3 CYS A 161      14.560  27.819   0.354  1.00  0.00           H  
ATOM   2503  N   SER A 162      11.911  27.780  -1.668  1.00  0.00           N  
ATOM   2504  CA  SER A 162      10.739  28.614  -1.896  1.00  0.00           C  
ATOM   2505  C   SER A 162       9.461  27.817  -2.139  1.00  0.00           C  
ATOM   2506  O   SER A 162       9.495  26.707  -2.672  1.00  0.00           O  
ATOM   2507  CB  SER A 162      10.987  29.546  -3.081  1.00  0.00           C  
ATOM   2508  OG  SER A 162       9.832  30.314  -3.372  1.00  0.00           O  
ATOM   2509  H   SER A 162      12.597  27.694  -2.390  1.00  0.00           H  
ATOM   2510  HA  SER A 162      10.600  29.179  -1.083  1.00  0.00           H  
ATOM   2511  HB2 SER A 162      11.227  28.999  -3.883  1.00  0.00           H  
ATOM   2512  HB3 SER A 162      11.743  30.162  -2.860  1.00  0.00           H  
ATOM   2513  HG  SER A 162      10.018  30.915  -4.149  1.00  0.00           H  
ATOM   2514  N   GLU A 163       8.339  28.411  -1.739  1.00  0.00           N  
ATOM   2515  CA  GLU A 163       7.018  27.819  -1.898  1.00  0.00           C  
ATOM   2516  C   GLU A 163       6.614  27.831  -3.372  1.00  0.00           C  
ATOM   2517  O   GLU A 163       5.682  27.134  -3.776  1.00  0.00           O  
ATOM   2518  CB  GLU A 163       5.998  28.623  -1.088  1.00  0.00           C  
ATOM   2519  CG  GLU A 163       5.227  27.819  -0.056  1.00  0.00           C  
ATOM   2520  CD  GLU A 163       4.326  28.696   0.802  1.00  0.00           C  
ATOM   2521  OE1 GLU A 163       3.531  29.480   0.233  1.00  0.00           O  
ATOM   2522  OE2 GLU A 163       4.414  28.596   2.046  1.00  0.00           O  
ATOM   2523  H   GLU A 163       8.407  29.310  -1.307  1.00  0.00           H  
ATOM   2524  HA  GLU A 163       7.035  26.876  -1.567  1.00  0.00           H  
ATOM   2525  HB2 GLU A 163       5.340  29.023  -1.726  1.00  0.00           H  
ATOM   2526  HB3 GLU A 163       6.486  29.354  -0.611  1.00  0.00           H  
ATOM   2527  HG2 GLU A 163       5.879  27.349   0.539  1.00  0.00           H  
ATOM   2528  HG3 GLU A 163       4.662  27.144  -0.530  1.00  0.00           H  
ATOM   2529  N   THR A 164       7.321  28.625  -4.169  1.00  0.00           N  
ATOM   2530  CA  THR A 164       7.028  28.732  -5.593  1.00  0.00           C  
ATOM   2531  C   THR A 164       8.179  28.244  -6.482  1.00  0.00           C  
ATOM   2532  O   THR A 164       8.266  28.593  -7.659  1.00  0.00           O  
ATOM   2533  CB  THR A 164       6.655  30.188  -5.945  1.00  0.00           C  
ATOM   2534  OG1 THR A 164       5.482  30.552  -5.209  1.00  0.00           O  
ATOM   2535  CG2 THR A 164       6.347  30.333  -7.424  1.00  0.00           C  
ATOM   2536  H   THR A 164       8.071  29.162  -3.783  1.00  0.00           H  
ATOM   2537  HA  THR A 164       6.231  28.159  -5.784  1.00  0.00           H  
ATOM   2538  HB  THR A 164       7.409  30.797  -5.698  1.00  0.00           H  
ATOM   2539  HG1 THR A 164       5.230  31.494  -5.429  1.00  0.00           H  
ATOM   2540 HG21 THR A 164       6.109  31.284  -7.623  1.00  0.00           H  
ATOM   2541 HG22 THR A 164       7.150  30.071  -7.959  1.00  0.00           H  
ATOM   2542 HG23 THR A 164       5.579  29.740  -7.664  1.00  0.00           H  
ATOM   2543  N   TYR A 165       9.053  27.419  -5.917  1.00  0.00           N  
ATOM   2544  CA  TYR A 165      10.183  26.864  -6.663  1.00  0.00           C  
ATOM   2545  C   TYR A 165       9.679  26.098  -7.891  1.00  0.00           C  
ATOM   2546  O   TYR A 165       8.838  25.207  -7.769  1.00  0.00           O  
ATOM   2547  CB  TYR A 165      10.980  25.932  -5.748  1.00  0.00           C  
ATOM   2548  CG  TYR A 165      12.140  25.246  -6.419  1.00  0.00           C  
ATOM   2549  CD1 TYR A 165      13.043  25.965  -7.197  1.00  0.00           C  
ATOM   2550  CD2 TYR A 165      12.343  23.875  -6.265  1.00  0.00           C  
ATOM   2551  CE1 TYR A 165      14.123  25.333  -7.813  1.00  0.00           C  
ATOM   2552  CE2 TYR A 165      13.419  23.234  -6.871  1.00  0.00           C  
ATOM   2553  CZ  TYR A 165      14.304  23.967  -7.646  1.00  0.00           C  
ATOM   2554  OH  TYR A 165      15.354  23.330  -8.273  1.00  0.00           O  
ATOM   2555  H   TYR A 165       8.936  27.170  -4.956  1.00  0.00           H  
ATOM   2556  HA  TYR A 165      10.775  27.612  -6.964  1.00  0.00           H  
ATOM   2557  HB2 TYR A 165      10.359  25.229  -5.400  1.00  0.00           H  
ATOM   2558  HB3 TYR A 165      11.335  26.471  -4.984  1.00  0.00           H  
ATOM   2559  HD1 TYR A 165      12.915  26.950  -7.316  1.00  0.00           H  
ATOM   2560  HD2 TYR A 165      11.704  23.343  -5.709  1.00  0.00           H  
ATOM   2561  HE1 TYR A 165      14.763  25.861  -8.372  1.00  0.00           H  
ATOM   2562  HE2 TYR A 165      13.553  22.251  -6.748  1.00  0.00           H  
ATOM   2563  HH  TYR A 165      15.485  22.346  -8.153  1.00  0.00           H  
ATOM   2564  N   HIS A 166      10.199  26.438  -9.070  1.00  0.00           N  
ATOM   2565  CA  HIS A 166       9.770  25.790 -10.311  1.00  0.00           C  
ATOM   2566  C   HIS A 166      10.420  24.447 -10.654  1.00  0.00           C  
ATOM   2567  O   HIS A 166       9.961  23.760 -11.560  1.00  0.00           O  
ATOM   2568  CB  HIS A 166       9.946  26.745 -11.503  1.00  0.00           C  
ATOM   2569  CG  HIS A 166      11.307  27.361 -11.599  1.00  0.00           C  
ATOM   2570  ND1 HIS A 166      12.463  26.615 -11.679  1.00  0.00           N  
ATOM   2571  CD2 HIS A 166      11.694  28.659 -11.644  1.00  0.00           C  
ATOM   2572  CE1 HIS A 166      13.503  27.426 -11.768  1.00  0.00           C  
ATOM   2573  NE2 HIS A 166      13.064  28.672 -11.749  1.00  0.00           N  
ATOM   2574  H   HIS A 166      10.898  27.152  -9.108  1.00  0.00           H  
ATOM   2575  HA  HIS A 166       8.789  25.620 -10.222  1.00  0.00           H  
ATOM   2576  HB2 HIS A 166       9.274  27.481 -11.418  1.00  0.00           H  
ATOM   2577  HB3 HIS A 166       9.774  26.232 -12.344  1.00  0.00           H  
ATOM   2578  HD1 HIS A 166      12.508  25.616 -11.671  1.00  0.00           H  
ATOM   2579  HD2 HIS A 166      11.094  29.458 -11.608  1.00  0.00           H  
ATOM   2580  HE1 HIS A 166      14.460  27.144 -11.838  1.00  0.00           H  
ATOM   2581  HE2 HIS A 166      13.635  29.491 -11.802  1.00  0.00           H  
ATOM   2582  N   GLY A 167      11.476  24.075  -9.940  1.00  0.00           N  
ATOM   2583  CA  GLY A 167      12.142  22.815 -10.229  1.00  0.00           C  
ATOM   2584  C   GLY A 167      13.311  23.003 -11.180  1.00  0.00           C  
ATOM   2585  O   GLY A 167      13.520  24.101 -11.696  1.00  0.00           O  
ATOM   2586  H   GLY A 167      11.813  24.661  -9.204  1.00  0.00           H  
ATOM   2587  HA2 GLY A 167      11.483  22.188 -10.645  1.00  0.00           H  
ATOM   2588  HA3 GLY A 167      12.480  22.423  -9.373  1.00  0.00           H  
ATOM   2589  N   LYS A 168      14.073  21.936 -11.416  1.00  0.00           N  
ATOM   2590  CA  LYS A 168      15.239  22.000 -12.300  1.00  0.00           C  
ATOM   2591  C   LYS A 168      14.906  22.248 -13.762  1.00  0.00           C  
ATOM   2592  O   LYS A 168      15.624  22.969 -14.455  1.00  0.00           O  
ATOM   2593  CB  LYS A 168      16.064  20.714 -12.197  1.00  0.00           C  
ATOM   2594  CG  LYS A 168      16.842  20.571 -10.907  1.00  0.00           C  
ATOM   2595  CD  LYS A 168      17.836  19.422 -11.009  1.00  0.00           C  
ATOM   2596  CE  LYS A 168      18.656  19.286  -9.739  1.00  0.00           C  
ATOM   2597  NZ  LYS A 168      19.410  20.529  -9.413  1.00  0.00           N  
ATOM   2598  H   LYS A 168      13.842  21.067 -10.977  1.00  0.00           H  
ATOM   2599  HA  LYS A 168      15.815  22.756 -11.988  1.00  0.00           H  
ATOM   2600  HB2 LYS A 168      16.713  20.698 -12.957  1.00  0.00           H  
ATOM   2601  HB3 LYS A 168      15.441  19.936 -12.274  1.00  0.00           H  
ATOM   2602  HG2 LYS A 168      16.206  20.390 -10.157  1.00  0.00           H  
ATOM   2603  HG3 LYS A 168      17.338  21.420 -10.726  1.00  0.00           H  
ATOM   2604  HD2 LYS A 168      18.452  19.592 -11.778  1.00  0.00           H  
ATOM   2605  HD3 LYS A 168      17.335  18.571 -11.166  1.00  0.00           H  
ATOM   2606  HE2 LYS A 168      19.308  18.537  -9.856  1.00  0.00           H  
ATOM   2607  HE3 LYS A 168      18.040  19.076  -8.980  1.00  0.00           H  
ATOM   2608  HZ1 LYS A 168      19.933  20.391  -8.572  1.00  0.00           H  
ATOM   2609  HZ2 LYS A 168      20.036  20.746 -10.162  1.00  0.00           H  
ATOM   2610  HZ3 LYS A 168      18.768  21.285  -9.286  1.00  0.00           H  
ATOM   2611  N   TYR A 169      13.823  21.645 -14.235  1.00  0.00           N  
ATOM   2612  CA  TYR A 169      13.408  21.813 -15.620  1.00  0.00           C  
ATOM   2613  C   TYR A 169      11.928  21.477 -15.756  1.00  0.00           C  
ATOM   2614  O   TYR A 169      11.351  20.837 -14.882  1.00  0.00           O  
ATOM   2615  CB  TYR A 169      14.260  20.920 -16.528  1.00  0.00           C  
ATOM   2616  CG  TYR A 169      14.347  19.483 -16.071  1.00  0.00           C  
ATOM   2617  CD1 TYR A 169      13.366  18.556 -16.422  1.00  0.00           C  
ATOM   2618  CD2 TYR A 169      15.397  19.057 -15.260  1.00  0.00           C  
ATOM   2619  CE1 TYR A 169      13.430  17.239 -15.976  1.00  0.00           C  
ATOM   2620  CE2 TYR A 169      15.471  17.745 -14.806  1.00  0.00           C  
ATOM   2621  CZ  TYR A 169      14.486  16.842 -15.165  1.00  0.00           C  
ATOM   2622  OH  TYR A 169      14.556  15.546 -14.710  1.00  0.00           O  
ATOM   2623  H   TYR A 169      13.281  21.064 -13.628  1.00  0.00           H  
ATOM   2624  HA  TYR A 169      13.547  22.767 -15.884  1.00  0.00           H  
ATOM   2625  HB2 TYR A 169      15.186  21.296 -16.560  1.00  0.00           H  
ATOM   2626  HB3 TYR A 169      13.863  20.935 -17.446  1.00  0.00           H  
ATOM   2627  HD1 TYR A 169      12.604  18.842 -17.003  1.00  0.00           H  
ATOM   2628  HD2 TYR A 169      16.111  19.707 -15.000  1.00  0.00           H  
ATOM   2629  HE1 TYR A 169      12.721  16.584 -16.237  1.00  0.00           H  
ATOM   2630  HE2 TYR A 169      16.231  17.456 -14.224  1.00  0.00           H  
ATOM   2631  HH  TYR A 169      15.316  15.261 -14.126  1.00  0.00           H  
ATOM   2632  N   ALA A 170      11.316  21.919 -16.849  1.00  0.00           N  
ATOM   2633  CA  ALA A 170       9.898  21.670 -17.085  1.00  0.00           C  
ATOM   2634  C   ALA A 170       9.556  20.176 -17.071  1.00  0.00           C  
ATOM   2635  O   ALA A 170      10.257  19.357 -17.679  1.00  0.00           O  
ATOM   2636  CB  ALA A 170       9.476  22.300 -18.415  1.00  0.00           C  
ATOM   2637  H   ALA A 170      11.840  22.435 -17.527  1.00  0.00           H  
ATOM   2638  HA  ALA A 170       9.380  22.113 -16.354  1.00  0.00           H  
ATOM   2639  HB1 ALA A 170       8.504  22.127 -18.572  1.00  0.00           H  
ATOM   2640  HB2 ALA A 170       9.638  23.286 -18.383  1.00  0.00           H  
ATOM   2641  HB3 ALA A 170      10.011  21.898 -19.159  1.00  0.00           H  
ATOM   2642  N   ASN A 171       8.480  19.836 -16.361  1.00  0.00           N  
ATOM   2643  CA  ASN A 171       7.991  18.463 -16.244  1.00  0.00           C  
ATOM   2644  C   ASN A 171       8.893  17.541 -15.429  1.00  0.00           C  
ATOM   2645  O   ASN A 171       8.850  16.322 -15.599  1.00  0.00           O  
ATOM   2646  CB  ASN A 171       7.784  17.855 -17.633  1.00  0.00           C  
ATOM   2647  CG  ASN A 171       6.786  18.627 -18.463  1.00  0.00           C  
ATOM   2648  OD1 ASN A 171       6.899  18.688 -19.689  1.00  0.00           O  
ATOM   2649  ND2 ASN A 171       5.794  19.212 -17.807  1.00  0.00           N  
ATOM   2650  H   ASN A 171       7.981  20.559 -15.883  1.00  0.00           H  
ATOM   2651  HA  ASN A 171       7.100  18.495 -15.791  1.00  0.00           H  
ATOM   2652  HB2 ASN A 171       7.454  16.917 -17.526  1.00  0.00           H  
ATOM   2653  HB3 ASN A 171       8.661  17.847 -18.113  1.00  0.00           H  
ATOM   2654 HD21 ASN A 171       5.740  19.137 -16.811  1.00  0.00           H  
ATOM   2655 HD22 ASN A 171       5.099  19.728 -18.308  1.00  0.00           H  
ATOM   2656  N   SER A 172       9.708  18.112 -14.545  1.00  0.00           N  
ATOM   2657  CA  SER A 172      10.599  17.305 -13.722  1.00  0.00           C  
ATOM   2658  C   SER A 172       9.816  16.473 -12.707  1.00  0.00           C  
ATOM   2659  O   SER A 172      10.245  15.387 -12.319  1.00  0.00           O  
ATOM   2660  CB  SER A 172      11.604  18.197 -12.981  1.00  0.00           C  
ATOM   2661  OG  SER A 172      10.946  19.095 -12.100  1.00  0.00           O  
ATOM   2662  H   SER A 172       9.709  19.107 -14.445  1.00  0.00           H  
ATOM   2663  HA  SER A 172      11.106  16.683 -14.319  1.00  0.00           H  
ATOM   2664  HB2 SER A 172      12.128  18.723 -13.651  1.00  0.00           H  
ATOM   2665  HB3 SER A 172      12.225  17.618 -12.452  1.00  0.00           H  
ATOM   2666  HG  SER A 172      11.625  19.661 -11.633  1.00  0.00           H  
ATOM   2667  N   GLU A 173       8.669  16.982 -12.271  1.00  0.00           N  
ATOM   2668  CA  GLU A 173       7.866  16.261 -11.292  1.00  0.00           C  
ATOM   2669  C   GLU A 173       7.018  15.193 -11.970  1.00  0.00           C  
ATOM   2670  O   GLU A 173       6.290  15.470 -12.928  1.00  0.00           O  
ATOM   2671  CB  GLU A 173       6.989  17.246 -10.507  1.00  0.00           C  
ATOM   2672  CG  GLU A 173       7.798  18.382  -9.882  1.00  0.00           C  
ATOM   2673  CD  GLU A 173       8.946  17.866  -9.025  1.00  0.00           C  
ATOM   2674  OE1 GLU A 173       8.689  17.426  -7.887  1.00  0.00           O  
ATOM   2675  OE2 GLU A 173      10.098  17.881  -9.501  1.00  0.00           O  
ATOM   2676  H   GLU A 173       8.355  17.866 -12.617  1.00  0.00           H  
ATOM   2677  HA  GLU A 173       8.485  15.810 -10.649  1.00  0.00           H  
ATOM   2678  HB2 GLU A 173       6.521  16.747  -9.778  1.00  0.00           H  
ATOM   2679  HB3 GLU A 173       6.312  17.639 -11.130  1.00  0.00           H  
ATOM   2680  HG2 GLU A 173       7.191  18.933  -9.309  1.00  0.00           H  
ATOM   2681  HG3 GLU A 173       8.173  18.951 -10.614  1.00  0.00           H  
ATOM   2682  N   VAL A 174       7.122  13.966 -11.473  1.00  0.00           N  
ATOM   2683  CA  VAL A 174       6.376  12.856 -12.046  1.00  0.00           C  
ATOM   2684  C   VAL A 174       4.875  13.100 -11.971  1.00  0.00           C  
ATOM   2685  O   VAL A 174       4.123  12.620 -12.815  1.00  0.00           O  
ATOM   2686  CB  VAL A 174       6.720  11.526 -11.342  1.00  0.00           C  
ATOM   2687  CG1 VAL A 174       6.287  11.573  -9.884  1.00  0.00           C  
ATOM   2688  CG2 VAL A 174       6.055  10.363 -12.077  1.00  0.00           C  
ATOM   2689  H   VAL A 174       7.724  13.802 -10.691  1.00  0.00           H  
ATOM   2690  HA  VAL A 174       6.631  12.774 -13.010  1.00  0.00           H  
ATOM   2691  HB  VAL A 174       7.711  11.397 -11.375  1.00  0.00           H  
ATOM   2692 HG11 VAL A 174       6.515  10.706  -9.440  1.00  0.00           H  
ATOM   2693 HG12 VAL A 174       6.761  12.321  -9.419  1.00  0.00           H  
ATOM   2694 HG13 VAL A 174       5.300  11.723  -9.834  1.00  0.00           H  
ATOM   2695 HG21 VAL A 174       6.281   9.505 -11.617  1.00  0.00           H  
ATOM   2696 HG22 VAL A 174       5.063  10.491 -12.075  1.00  0.00           H  
ATOM   2697 HG23 VAL A 174       6.385  10.332 -13.020  1.00  0.00           H  
ATOM   2698  N   GLU A 175       4.439  13.854 -10.965  1.00  0.00           N  
ATOM   2699  CA  GLU A 175       3.020  14.149 -10.824  1.00  0.00           C  
ATOM   2700  C   GLU A 175       2.531  14.993 -12.002  1.00  0.00           C  
ATOM   2701  O   GLU A 175       1.390  14.855 -12.453  1.00  0.00           O  
ATOM   2702  CB  GLU A 175       2.755  14.894  -9.511  1.00  0.00           C  
ATOM   2703  CG  GLU A 175       2.987  14.078  -8.235  1.00  0.00           C  
ATOM   2704  CD  GLU A 175       4.446  13.991  -7.817  1.00  0.00           C  
ATOM   2705  OE1 GLU A 175       5.305  14.658  -8.437  1.00  0.00           O  
ATOM   2706  OE2 GLU A 175       4.737  13.256  -6.845  1.00  0.00           O  
ATOM   2707  H   GLU A 175       5.091  14.221 -10.301  1.00  0.00           H  
ATOM   2708  HA  GLU A 175       2.512  13.288 -10.813  1.00  0.00           H  
ATOM   2709  HB2 GLU A 175       1.802  15.197  -9.515  1.00  0.00           H  
ATOM   2710  HB3 GLU A 175       3.358  15.691  -9.481  1.00  0.00           H  
ATOM   2711  HG2 GLU A 175       2.647  13.150  -8.388  1.00  0.00           H  
ATOM   2712  HG3 GLU A 175       2.471  14.503  -7.491  1.00  0.00           H  
ATOM   2713  N   VAL A 176       3.398  15.871 -12.499  1.00  0.00           N  
ATOM   2714  CA  VAL A 176       3.049  16.728 -13.623  1.00  0.00           C  
ATOM   2715  C   VAL A 176       3.189  15.963 -14.933  1.00  0.00           C  
ATOM   2716  O   VAL A 176       2.288  15.992 -15.781  1.00  0.00           O  
ATOM   2717  CB  VAL A 176       3.948  17.995 -13.669  1.00  0.00           C  
ATOM   2718  CG1 VAL A 176       3.646  18.812 -14.920  1.00  0.00           C  
ATOM   2719  CG2 VAL A 176       3.710  18.848 -12.423  1.00  0.00           C  
ATOM   2720  H   VAL A 176       4.309  15.944 -12.092  1.00  0.00           H  
ATOM   2721  HA  VAL A 176       2.097  17.016 -13.521  1.00  0.00           H  
ATOM   2722  HB  VAL A 176       4.907  17.712 -13.690  1.00  0.00           H  
ATOM   2723 HG11 VAL A 176       4.230  19.623 -14.937  1.00  0.00           H  
ATOM   2724 HG12 VAL A 176       3.823  18.256 -15.732  1.00  0.00           H  
ATOM   2725 HG13 VAL A 176       2.686  19.093 -14.911  1.00  0.00           H  
ATOM   2726 HG21 VAL A 176       4.291  19.661 -12.459  1.00  0.00           H  
ATOM   2727 HG22 VAL A 176       2.750  19.126 -12.388  1.00  0.00           H  
ATOM   2728 HG23 VAL A 176       3.933  18.315 -11.607  1.00  0.00           H  
ATOM   2729  N   LYS A 177       4.308  15.263 -15.091  1.00  0.00           N  
ATOM   2730  CA  LYS A 177       4.540  14.510 -16.318  1.00  0.00           C  
ATOM   2731  C   LYS A 177       3.474  13.443 -16.549  1.00  0.00           C  
ATOM   2732  O   LYS A 177       3.109  13.170 -17.686  1.00  0.00           O  
ATOM   2733  CB  LYS A 177       5.923  13.853 -16.306  1.00  0.00           C  
ATOM   2734  CG  LYS A 177       6.486  13.686 -17.723  1.00  0.00           C  
ATOM   2735  CD  LYS A 177       7.743  12.848 -17.759  1.00  0.00           C  
ATOM   2736  CE  LYS A 177       8.363  12.863 -19.160  1.00  0.00           C  
ATOM   2737  NZ  LYS A 177       7.367  12.547 -20.228  1.00  0.00           N  
ATOM   2738  H   LYS A 177       4.995  15.253 -14.364  1.00  0.00           H  
ATOM   2739  HA  LYS A 177       4.508  15.151 -17.085  1.00  0.00           H  
ATOM   2740  HB2 LYS A 177       5.850  12.952 -15.878  1.00  0.00           H  
ATOM   2741  HB3 LYS A 177       6.548  14.424 -15.774  1.00  0.00           H  
ATOM   2742  HG2 LYS A 177       6.695  14.591 -18.092  1.00  0.00           H  
ATOM   2743  HG3 LYS A 177       5.792  13.246 -18.293  1.00  0.00           H  
ATOM   2744  HD2 LYS A 177       7.517  11.906 -17.510  1.00  0.00           H  
ATOM   2745  HD3 LYS A 177       8.403  13.217 -17.104  1.00  0.00           H  
ATOM   2746  HE2 LYS A 177       9.096  12.184 -19.194  1.00  0.00           H  
ATOM   2747  HE3 LYS A 177       8.742  13.772 -19.333  1.00  0.00           H  
ATOM   2748  HZ1 LYS A 177       7.817  12.569 -21.121  1.00  0.00           H  
ATOM   2749  HZ2 LYS A 177       6.986  11.636 -20.069  1.00  0.00           H  
ATOM   2750  HZ3 LYS A 177       6.632  13.224 -20.209  1.00  0.00           H  
ATOM   2751  N   SER A 178       2.979  12.839 -15.471  1.00  0.00           N  
ATOM   2752  CA  SER A 178       1.951  11.806 -15.587  1.00  0.00           C  
ATOM   2753  C   SER A 178       0.719  12.349 -16.296  1.00  0.00           C  
ATOM   2754  O   SER A 178       0.106  11.653 -17.103  1.00  0.00           O  
ATOM   2755  CB  SER A 178       1.572  11.270 -14.204  1.00  0.00           C  
ATOM   2756  OG  SER A 178       2.667  10.580 -13.624  1.00  0.00           O  
ATOM   2757  H   SER A 178       3.316  13.096 -14.566  1.00  0.00           H  
ATOM   2758  HA  SER A 178       2.321  11.051 -16.129  1.00  0.00           H  
ATOM   2759  HB2 SER A 178       0.798  10.643 -14.294  1.00  0.00           H  
ATOM   2760  HB3 SER A 178       1.314  12.035 -13.613  1.00  0.00           H  
ATOM   2761  HG  SER A 178       2.405  10.236 -12.722  1.00  0.00           H  
ATOM   2762  N   ILE A 179       0.355  13.594 -15.989  1.00  0.00           N  
ATOM   2763  CA  ILE A 179      -0.793  14.228 -16.625  1.00  0.00           C  
ATOM   2764  C   ILE A 179      -0.454  14.599 -18.068  1.00  0.00           C  
ATOM   2765  O   ILE A 179      -1.236  14.344 -18.981  1.00  0.00           O  
ATOM   2766  CB  ILE A 179      -1.209  15.513 -15.882  1.00  0.00           C  
ATOM   2767  CG1 ILE A 179      -1.666  15.170 -14.465  1.00  0.00           C  
ATOM   2768  CG2 ILE A 179      -2.328  16.223 -16.644  1.00  0.00           C  
ATOM   2769  CD1 ILE A 179      -1.970  16.392 -13.619  1.00  0.00           C  
ATOM   2770  H   ILE A 179       0.881  14.104 -15.308  1.00  0.00           H  
ATOM   2771  HA  ILE A 179      -1.561  13.588 -16.625  1.00  0.00           H  
ATOM   2772  HB  ILE A 179      -0.419  16.124 -15.827  1.00  0.00           H  
ATOM   2773 HG12 ILE A 179      -0.942  14.646 -14.016  1.00  0.00           H  
ATOM   2774 HG13 ILE A 179      -2.494  14.612 -14.525  1.00  0.00           H  
ATOM   2775 HG21 ILE A 179      -2.590  17.054 -16.154  1.00  0.00           H  
ATOM   2776 HG22 ILE A 179      -2.007  16.463 -17.560  1.00  0.00           H  
ATOM   2777 HG23 ILE A 179      -3.119  15.616 -16.717  1.00  0.00           H  
ATOM   2778 HD11 ILE A 179      -2.262  16.102 -12.708  1.00  0.00           H  
ATOM   2779 HD12 ILE A 179      -1.148  16.957 -13.542  1.00  0.00           H  
ATOM   2780 HD13 ILE A 179      -2.700  16.923 -14.050  1.00  0.00           H  
ATOM   2781  N   VAL A 180       0.713  15.202 -18.271  1.00  0.00           N  
ATOM   2782  CA  VAL A 180       1.128  15.607 -19.611  1.00  0.00           C  
ATOM   2783  C   VAL A 180       1.096  14.432 -20.590  1.00  0.00           C  
ATOM   2784  O   VAL A 180       0.533  14.549 -21.680  1.00  0.00           O  
ATOM   2785  CB  VAL A 180       2.551  16.226 -19.598  1.00  0.00           C  
ATOM   2786  CG1 VAL A 180       3.034  16.480 -21.021  1.00  0.00           C  
ATOM   2787  CG2 VAL A 180       2.541  17.543 -18.814  1.00  0.00           C  
ATOM   2788  H   VAL A 180       1.316  15.381 -17.494  1.00  0.00           H  
ATOM   2789  HA  VAL A 180       0.489  16.303 -19.938  1.00  0.00           H  
ATOM   2790  HB  VAL A 180       3.178  15.588 -19.152  1.00  0.00           H  
ATOM   2791 HG11 VAL A 180       3.951  16.878 -20.996  1.00  0.00           H  
ATOM   2792 HG12 VAL A 180       3.060  15.616 -21.524  1.00  0.00           H  
ATOM   2793 HG13 VAL A 180       2.408  17.113 -21.477  1.00  0.00           H  
ATOM   2794 HG21 VAL A 180       3.461  17.936 -18.810  1.00  0.00           H  
ATOM   2795 HG22 VAL A 180       1.907  18.184 -19.247  1.00  0.00           H  
ATOM   2796 HG23 VAL A 180       2.249  17.369 -17.874  1.00  0.00           H  
ATOM   2797  N   ASP A 181       1.681  13.303 -20.192  1.00  0.00           N  
ATOM   2798  CA  ASP A 181       1.726  12.116 -21.051  1.00  0.00           C  
ATOM   2799  C   ASP A 181       0.342  11.574 -21.378  1.00  0.00           C  
ATOM   2800  O   ASP A 181       0.052  11.208 -22.520  1.00  0.00           O  
ATOM   2801  CB  ASP A 181       2.536  10.991 -20.395  1.00  0.00           C  
ATOM   2802  CG  ASP A 181       3.965  11.385 -20.102  1.00  0.00           C  
ATOM   2803  OD1 ASP A 181       4.489  12.304 -20.764  1.00  0.00           O  
ATOM   2804  OD2 ASP A 181       4.576  10.756 -19.213  1.00  0.00           O  
ATOM   2805  H   ASP A 181       2.100  13.264 -19.285  1.00  0.00           H  
ATOM   2806  HA  ASP A 181       2.175  12.367 -21.909  1.00  0.00           H  
ATOM   2807  HB2 ASP A 181       2.543  10.203 -21.010  1.00  0.00           H  
ATOM   2808  HB3 ASP A 181       2.092  10.739 -19.535  1.00  0.00           H  
ATOM   2809  N   PHE A 182      -0.510  11.504 -20.365  1.00  0.00           N  
ATOM   2810  CA  PHE A 182      -1.861  10.984 -20.553  1.00  0.00           C  
ATOM   2811  C   PHE A 182      -2.683  11.888 -21.461  1.00  0.00           C  
ATOM   2812  O   PHE A 182      -3.412  11.406 -22.324  1.00  0.00           O  
ATOM   2813  CB  PHE A 182      -2.553  10.823 -19.200  1.00  0.00           C  
ATOM   2814  CG  PHE A 182      -3.892  10.144 -19.279  1.00  0.00           C  
ATOM   2815  CD1 PHE A 182      -3.981   8.758 -19.232  1.00  0.00           C  
ATOM   2816  CD2 PHE A 182      -5.060  10.889 -19.399  1.00  0.00           C  
ATOM   2817  CE1 PHE A 182      -5.214   8.119 -19.303  1.00  0.00           C  
ATOM   2818  CE2 PHE A 182      -6.305  10.260 -19.469  1.00  0.00           C  
ATOM   2819  CZ  PHE A 182      -6.382   8.873 -19.420  1.00  0.00           C  
ATOM   2820  H   PHE A 182      -0.223  11.812 -19.458  1.00  0.00           H  
ATOM   2821  HA  PHE A 182      -1.795  10.083 -20.982  1.00  0.00           H  
ATOM   2822  HB2 PHE A 182      -2.683  11.731 -18.803  1.00  0.00           H  
ATOM   2823  HB3 PHE A 182      -1.959  10.281 -18.605  1.00  0.00           H  
ATOM   2824  HD1 PHE A 182      -3.147   8.213 -19.146  1.00  0.00           H  
ATOM   2825  HD2 PHE A 182      -5.008  11.887 -19.436  1.00  0.00           H  
ATOM   2826  HE1 PHE A 182      -5.263   7.121 -19.270  1.00  0.00           H  
ATOM   2827  HE2 PHE A 182      -7.139  10.806 -19.554  1.00  0.00           H  
ATOM   2828  HZ  PHE A 182      -7.271   8.417 -19.468  1.00  0.00           H  
ATOM   2829  N   VAL A 183      -2.569  13.197 -21.266  1.00  0.00           N  
ATOM   2830  CA  VAL A 183      -3.314  14.141 -22.092  1.00  0.00           C  
ATOM   2831  C   VAL A 183      -2.812  14.085 -23.536  1.00  0.00           C  
ATOM   2832  O   VAL A 183      -3.610  14.079 -24.480  1.00  0.00           O  
ATOM   2833  CB  VAL A 183      -3.194  15.581 -21.530  1.00  0.00           C  
ATOM   2834  CG1 VAL A 183      -3.787  16.587 -22.498  1.00  0.00           C  
ATOM   2835  CG2 VAL A 183      -3.918  15.663 -20.202  1.00  0.00           C  
ATOM   2836  H   VAL A 183      -1.966  13.539 -20.545  1.00  0.00           H  
ATOM   2837  HA  VAL A 183      -4.278  13.877 -22.082  1.00  0.00           H  
ATOM   2838  HB  VAL A 183      -2.228  15.796 -21.388  1.00  0.00           H  
ATOM   2839 HG11 VAL A 183      -3.700  17.508 -22.117  1.00  0.00           H  
ATOM   2840 HG12 VAL A 183      -3.299  16.539 -23.369  1.00  0.00           H  
ATOM   2841 HG13 VAL A 183      -4.754  16.378 -22.646  1.00  0.00           H  
ATOM   2842 HG21 VAL A 183      -3.842  16.591 -19.838  1.00  0.00           H  
ATOM   2843 HG22 VAL A 183      -4.883  15.435 -20.334  1.00  0.00           H  
ATOM   2844 HG23 VAL A 183      -3.507  15.017 -19.558  1.00  0.00           H  
ATOM   2845  N   LYS A 184      -1.492  14.026 -23.710  1.00  0.00           N  
ATOM   2846  CA  LYS A 184      -0.913  13.956 -25.048  1.00  0.00           C  
ATOM   2847  C   LYS A 184      -1.304  12.676 -25.776  1.00  0.00           C  
ATOM   2848  O   LYS A 184      -1.684  12.716 -26.948  1.00  0.00           O  
ATOM   2849  CB  LYS A 184       0.613  14.053 -24.986  1.00  0.00           C  
ATOM   2850  CG  LYS A 184       1.139  15.474 -25.036  1.00  0.00           C  
ATOM   2851  CD  LYS A 184       2.653  15.489 -25.144  1.00  0.00           C  
ATOM   2852  CE  LYS A 184       3.152  16.852 -25.595  1.00  0.00           C  
ATOM   2853  NZ  LYS A 184       2.692  17.941 -24.688  1.00  0.00           N  
ATOM   2854  H   LYS A 184      -0.889  14.030 -22.912  1.00  0.00           H  
ATOM   2855  HA  LYS A 184      -1.254  14.733 -25.577  1.00  0.00           H  
ATOM   2856  HB2 LYS A 184       0.993  13.549 -25.762  1.00  0.00           H  
ATOM   2857  HB3 LYS A 184       0.921  13.633 -24.132  1.00  0.00           H  
ATOM   2858  HG2 LYS A 184       0.866  15.954 -24.202  1.00  0.00           H  
ATOM   2859  HG3 LYS A 184       0.750  15.939 -25.831  1.00  0.00           H  
ATOM   2860  HD2 LYS A 184       2.941  14.799 -25.808  1.00  0.00           H  
ATOM   2861  HD3 LYS A 184       3.047  15.276 -24.250  1.00  0.00           H  
ATOM   2862  HE2 LYS A 184       2.809  17.033 -26.517  1.00  0.00           H  
ATOM   2863  HE3 LYS A 184       4.152  16.842 -25.607  1.00  0.00           H  
ATOM   2864  HZ1 LYS A 184       3.040  18.819 -25.018  1.00  0.00           H  
ATOM   2865  HZ2 LYS A 184       1.692  17.963 -24.674  1.00  0.00           H  
ATOM   2866  HZ3 LYS A 184       3.035  17.772 -23.764  1.00  0.00           H  
ATOM   2867  N   ASN A 185      -1.204  11.540 -25.087  1.00  0.00           N  
ATOM   2868  CA  ASN A 185      -1.556  10.257 -25.692  1.00  0.00           C  
ATOM   2869  C   ASN A 185      -3.018  10.235 -26.137  1.00  0.00           C  
ATOM   2870  O   ASN A 185      -3.338   9.765 -27.230  1.00  0.00           O  
ATOM   2871  CB  ASN A 185      -1.319   9.101 -24.711  1.00  0.00           C  
ATOM   2872  CG  ASN A 185       0.151   8.773 -24.527  1.00  0.00           C  
ATOM   2873  OD1 ASN A 185       1.006   9.220 -25.291  1.00  0.00           O  
ATOM   2874  ND2 ASN A 185       0.447   7.973 -23.514  1.00  0.00           N  
ATOM   2875  H   ASN A 185      -0.883  11.566 -24.140  1.00  0.00           H  
ATOM   2876  HA  ASN A 185      -0.977  10.115 -26.495  1.00  0.00           H  
ATOM   2877  HB2 ASN A 185      -1.786   8.288 -25.058  1.00  0.00           H  
ATOM   2878  HB3 ASN A 185      -1.703   9.353 -23.823  1.00  0.00           H  
ATOM   2879 HD21 ASN A 185      -0.279   7.632 -22.917  1.00  0.00           H  
ATOM   2880 HD22 ASN A 185       1.397   7.710 -23.346  1.00  0.00           H  
ATOM   2881  N   HIS A 186      -3.895  10.744 -25.273  1.00  0.00           N  
ATOM   2882  CA  HIS A 186      -5.336  10.801 -25.536  1.00  0.00           C  
ATOM   2883  C   HIS A 186      -5.617  11.628 -26.788  1.00  0.00           C  
ATOM   2884  O   HIS A 186      -6.362  11.208 -27.686  1.00  0.00           O  
ATOM   2885  CB  HIS A 186      -6.044  11.430 -24.335  1.00  0.00           C  
ATOM   2886  CG  HIS A 186      -7.537  11.411 -24.435  1.00  0.00           C  
ATOM   2887  ND1 HIS A 186      -8.313  10.466 -23.801  1.00  0.00           N  
ATOM   2888  CD2 HIS A 186      -8.395  12.222 -25.096  1.00  0.00           C  
ATOM   2889  CE1 HIS A 186      -9.587  10.697 -24.064  1.00  0.00           C  
ATOM   2890  NE2 HIS A 186      -9.664  11.757 -24.848  1.00  0.00           N  
ATOM   2891  H   HIS A 186      -3.554  11.104 -24.404  1.00  0.00           H  
ATOM   2892  HA  HIS A 186      -5.682   9.873 -25.672  1.00  0.00           H  
ATOM   2893  HB2 HIS A 186      -5.746  12.381 -24.256  1.00  0.00           H  
ATOM   2894  HB3 HIS A 186      -5.777  10.927 -23.513  1.00  0.00           H  
ATOM   2895  HD1 HIS A 186      -7.966   9.721 -23.231  1.00  0.00           H  
ATOM   2896  HD2 HIS A 186      -8.151  13.012 -25.659  1.00  0.00           H  
ATOM   2897  HE1 HIS A 186     -10.361  10.161 -23.727  1.00  0.00           H  
ATOM   2898  HE2 HIS A 186     -10.509  12.157 -25.204  1.00  0.00           H  
ATOM   2899  N   GLY A 187      -5.030  12.820 -26.820  1.00  0.00           N  
ATOM   2900  CA  GLY A 187      -5.169  13.716 -27.953  1.00  0.00           C  
ATOM   2901  C   GLY A 187      -6.546  14.261 -28.279  1.00  0.00           C  
ATOM   2902  O   GLY A 187      -6.711  14.920 -29.309  1.00  0.00           O  
ATOM   2903  H   GLY A 187      -4.476  13.108 -26.039  1.00  0.00           H  
ATOM   2904  HA2 GLY A 187      -4.848  13.222 -28.761  1.00  0.00           H  
ATOM   2905  HA3 GLY A 187      -4.573  14.501 -27.783  1.00  0.00           H  
ATOM   2906  N   ASN A 188      -7.541  14.006 -27.435  1.00  0.00           N  
ATOM   2907  CA  ASN A 188      -8.869  14.518 -27.735  1.00  0.00           C  
ATOM   2908  C   ASN A 188      -9.546  15.247 -26.585  1.00  0.00           C  
ATOM   2909  O   ASN A 188     -10.765  15.179 -26.436  1.00  0.00           O  
ATOM   2910  CB  ASN A 188      -9.775  13.391 -28.251  1.00  0.00           C  
ATOM   2911  CG  ASN A 188     -10.895  13.910 -29.146  1.00  0.00           C  
ATOM   2912  OD1 ASN A 188     -10.756  14.954 -29.783  1.00  0.00           O  
ATOM   2913  ND2 ASN A 188     -12.000  13.173 -29.212  1.00  0.00           N  
ATOM   2914  H   ASN A 188      -7.379  13.470 -26.606  1.00  0.00           H  
ATOM   2915  HA  ASN A 188      -8.768  15.177 -28.480  1.00  0.00           H  
ATOM   2916  HB2 ASN A 188     -10.182  12.921 -27.467  1.00  0.00           H  
ATOM   2917  HB3 ASN A 188      -9.219  12.746 -28.774  1.00  0.00           H  
ATOM   2918 HD21 ASN A 188     -12.072  12.331 -28.678  1.00  0.00           H  
ATOM   2919 HD22 ASN A 188     -12.759  13.461 -29.796  1.00  0.00           H  
ATOM   2920  N   PHE A 189      -8.764  15.946 -25.769  1.00  0.00           N  
ATOM   2921  CA  PHE A 189      -9.357  16.707 -24.682  1.00  0.00           C  
ATOM   2922  C   PHE A 189      -9.829  18.045 -25.240  1.00  0.00           C  
ATOM   2923  O   PHE A 189      -9.136  18.675 -26.042  1.00  0.00           O  
ATOM   2924  CB  PHE A 189      -8.359  16.919 -23.538  1.00  0.00           C  
ATOM   2925  CG  PHE A 189      -8.316  15.772 -22.571  1.00  0.00           C  
ATOM   2926  CD1 PHE A 189      -9.236  15.698 -21.526  1.00  0.00           C  
ATOM   2927  CD2 PHE A 189      -7.397  14.738 -22.731  1.00  0.00           C  
ATOM   2928  CE1 PHE A 189      -9.245  14.617 -20.662  1.00  0.00           C  
ATOM   2929  CE2 PHE A 189      -7.397  13.644 -21.865  1.00  0.00           C  
ATOM   2930  CZ  PHE A 189      -8.323  13.583 -20.831  1.00  0.00           C  
ATOM   2931  H   PHE A 189      -7.773  15.948 -25.902  1.00  0.00           H  
ATOM   2932  HA  PHE A 189     -10.148  16.206 -24.331  1.00  0.00           H  
ATOM   2933  HB2 PHE A 189      -8.618  17.746 -23.039  1.00  0.00           H  
ATOM   2934  HB3 PHE A 189      -7.447  17.039 -23.930  1.00  0.00           H  
ATOM   2935  HD1 PHE A 189      -9.898  16.436 -21.399  1.00  0.00           H  
ATOM   2936  HD2 PHE A 189      -6.730  14.780 -23.475  1.00  0.00           H  
ATOM   2937  HE1 PHE A 189      -9.911  14.577 -19.917  1.00  0.00           H  
ATOM   2938  HE2 PHE A 189      -6.733  12.907 -21.988  1.00  0.00           H  
ATOM   2939  HZ  PHE A 189      -8.329  12.800 -20.209  1.00  0.00           H  
ATOM   2940  N   LYS A 190     -11.023  18.462 -24.828  1.00  0.00           N  
ATOM   2941  CA  LYS A 190     -11.602  19.715 -25.294  1.00  0.00           C  
ATOM   2942  C   LYS A 190     -11.631  20.765 -24.190  1.00  0.00           C  
ATOM   2943  O   LYS A 190     -11.720  21.967 -24.456  1.00  0.00           O  
ATOM   2944  CB  LYS A 190     -13.015  19.466 -25.811  1.00  0.00           C  
ATOM   2945  CG  LYS A 190     -13.087  18.447 -26.942  1.00  0.00           C  
ATOM   2946  CD  LYS A 190     -12.397  18.962 -28.195  1.00  0.00           C  
ATOM   2947  CE  LYS A 190     -12.390  17.912 -29.297  1.00  0.00           C  
ATOM   2948  NZ  LYS A 190     -11.778  18.442 -30.550  1.00  0.00           N  
ATOM   2949  H   LYS A 190     -11.537  17.900 -24.180  1.00  0.00           H  
ATOM   2950  HA  LYS A 190     -11.044  20.062 -26.048  1.00  0.00           H  
ATOM   2951  HB2 LYS A 190     -13.386  20.333 -26.144  1.00  0.00           H  
ATOM   2952  HB3 LYS A 190     -13.574  19.134 -25.052  1.00  0.00           H  
ATOM   2953  HG2 LYS A 190     -14.047  18.261 -27.152  1.00  0.00           H  
ATOM   2954  HG3 LYS A 190     -12.640  17.602 -26.648  1.00  0.00           H  
ATOM   2955  HD2 LYS A 190     -11.453  19.204 -27.970  1.00  0.00           H  
ATOM   2956  HD3 LYS A 190     -12.881  19.774 -28.522  1.00  0.00           H  
ATOM   2957  HE2 LYS A 190     -13.331  17.634 -29.487  1.00  0.00           H  
ATOM   2958  HE3 LYS A 190     -11.864  17.120 -28.988  1.00  0.00           H  
ATOM   2959  HZ1 LYS A 190     -11.788  17.731 -31.253  1.00  0.00           H  
ATOM   2960  HZ2 LYS A 190     -12.301  19.232 -30.868  1.00  0.00           H  
ATOM   2961  HZ3 LYS A 190     -10.834  18.718 -30.369  1.00  0.00           H  
ATOM   2962  N   ALA A 191     -11.564  20.306 -22.945  1.00  0.00           N  
ATOM   2963  CA  ALA A 191     -11.566  21.223 -21.816  1.00  0.00           C  
ATOM   2964  C   ALA A 191     -10.556  20.726 -20.795  1.00  0.00           C  
ATOM   2965  O   ALA A 191     -10.359  19.517 -20.650  1.00  0.00           O  
ATOM   2966  CB  ALA A 191     -12.952  21.295 -21.202  1.00  0.00           C  
ATOM   2967  H   ALA A 191     -11.512  19.321 -22.783  1.00  0.00           H  
ATOM   2968  HA  ALA A 191     -11.297  22.133 -22.130  1.00  0.00           H  
ATOM   2969  HB1 ALA A 191     -12.941  21.928 -20.428  1.00  0.00           H  
ATOM   2970  HB2 ALA A 191     -13.604  21.619 -21.888  1.00  0.00           H  
ATOM   2971  HB3 ALA A 191     -13.224  20.386 -20.886  1.00  0.00           H  
ATOM   2972  N   PHE A 192      -9.919  21.662 -20.099  1.00  0.00           N  
ATOM   2973  CA  PHE A 192      -8.904  21.349 -19.089  1.00  0.00           C  
ATOM   2974  C   PHE A 192      -9.122  22.301 -17.910  1.00  0.00           C  
ATOM   2975  O   PHE A 192      -8.831  23.497 -17.997  1.00  0.00           O  
ATOM   2976  CB  PHE A 192      -7.507  21.547 -19.702  1.00  0.00           C  
ATOM   2977  CG  PHE A 192      -6.372  21.065 -18.833  1.00  0.00           C  
ATOM   2978  CD1 PHE A 192      -5.916  21.832 -17.765  1.00  0.00           C  
ATOM   2979  CD2 PHE A 192      -5.755  19.845 -19.093  1.00  0.00           C  
ATOM   2980  CE1 PHE A 192      -4.859  21.395 -16.966  1.00  0.00           C  
ATOM   2981  CE2 PHE A 192      -4.693  19.392 -18.299  1.00  0.00           C  
ATOM   2982  CZ  PHE A 192      -4.242  20.170 -17.232  1.00  0.00           C  
ATOM   2983  H   PHE A 192     -10.142  22.621 -20.272  1.00  0.00           H  
ATOM   2984  HA  PHE A 192      -9.009  20.402 -18.784  1.00  0.00           H  
ATOM   2985  HB2 PHE A 192      -7.376  22.523 -19.874  1.00  0.00           H  
ATOM   2986  HB3 PHE A 192      -7.472  21.048 -20.568  1.00  0.00           H  
ATOM   2987  HD1 PHE A 192      -6.353  22.710 -17.567  1.00  0.00           H  
ATOM   2988  HD2 PHE A 192      -6.074  19.284 -19.857  1.00  0.00           H  
ATOM   2989  HE1 PHE A 192      -4.543  21.959 -16.203  1.00  0.00           H  
ATOM   2990  HE2 PHE A 192      -4.259  18.513 -18.497  1.00  0.00           H  
ATOM   2991  HZ  PHE A 192      -3.483  19.853 -16.662  1.00  0.00           H  
ATOM   2992  N   LEU A 193      -9.652  21.767 -16.816  1.00  0.00           N  
ATOM   2993  CA  LEU A 193      -9.952  22.567 -15.632  1.00  0.00           C  
ATOM   2994  C   LEU A 193      -9.104  22.187 -14.418  1.00  0.00           C  
ATOM   2995  O   LEU A 193      -9.107  21.033 -13.983  1.00  0.00           O  
ATOM   2996  CB  LEU A 193     -11.440  22.421 -15.285  1.00  0.00           C  
ATOM   2997  CG  LEU A 193     -12.492  23.266 -16.018  1.00  0.00           C  
ATOM   2998  CD1 LEU A 193     -12.167  23.409 -17.484  1.00  0.00           C  
ATOM   2999  CD2 LEU A 193     -13.852  22.621 -15.831  1.00  0.00           C  
ATOM   3000  H   LEU A 193      -9.852  20.787 -16.803  1.00  0.00           H  
ATOM   3001  HA  LEU A 193      -9.774  23.527 -15.850  1.00  0.00           H  
ATOM   3002  HB2 LEU A 193     -11.530  22.631 -14.311  1.00  0.00           H  
ATOM   3003  HB3 LEU A 193     -11.680  21.463 -15.443  1.00  0.00           H  
ATOM   3004  HG  LEU A 193     -12.512  24.177 -15.606  1.00  0.00           H  
ATOM   3005 HD11 LEU A 193     -12.870  23.963 -17.929  1.00  0.00           H  
ATOM   3006 HD12 LEU A 193     -11.278  23.854 -17.586  1.00  0.00           H  
ATOM   3007 HD13 LEU A 193     -12.138  22.504 -17.909  1.00  0.00           H  
ATOM   3008 HD21 LEU A 193     -14.546  23.163 -16.305  1.00  0.00           H  
ATOM   3009 HD22 LEU A 193     -13.837  21.695 -16.209  1.00  0.00           H  
ATOM   3010 HD23 LEU A 193     -14.070  22.579 -14.856  1.00  0.00           H  
ATOM   3011  N   SER A 194      -8.384  23.162 -13.871  1.00  0.00           N  
ATOM   3012  CA  SER A 194      -7.556  22.915 -12.695  1.00  0.00           C  
ATOM   3013  C   SER A 194      -8.136  23.717 -11.534  1.00  0.00           C  
ATOM   3014  O   SER A 194      -8.313  24.931 -11.636  1.00  0.00           O  
ATOM   3015  CB  SER A 194      -6.108  23.330 -12.960  1.00  0.00           C  
ATOM   3016  OG  SER A 194      -5.272  22.874 -11.905  1.00  0.00           O  
ATOM   3017  H   SER A 194      -8.410  24.078 -14.271  1.00  0.00           H  
ATOM   3018  HA  SER A 194      -7.584  21.941 -12.470  1.00  0.00           H  
ATOM   3019  HB2 SER A 194      -6.054  24.327 -13.018  1.00  0.00           H  
ATOM   3020  HB3 SER A 194      -5.801  22.929 -13.823  1.00  0.00           H  
ATOM   3021  HG  SER A 194      -4.328  23.149 -12.085  1.00  0.00           H  
ATOM   3022  N   ILE A 195      -8.430  23.035 -10.432  1.00  0.00           N  
ATOM   3023  CA  ILE A 195      -9.041  23.681  -9.275  1.00  0.00           C  
ATOM   3024  C   ILE A 195      -8.095  23.896  -8.089  1.00  0.00           C  
ATOM   3025  O   ILE A 195      -7.368  22.990  -7.678  1.00  0.00           O  
ATOM   3026  CB  ILE A 195     -10.292  22.875  -8.839  1.00  0.00           C  
ATOM   3027  CG1 ILE A 195     -11.280  22.813 -10.014  1.00  0.00           C  
ATOM   3028  CG2 ILE A 195     -10.952  23.521  -7.614  1.00  0.00           C  
ATOM   3029  CD1 ILE A 195     -12.555  22.042  -9.721  1.00  0.00           C  
ATOM   3030  H   ILE A 195      -8.228  22.056 -10.395  1.00  0.00           H  
ATOM   3031  HA  ILE A 195      -9.357  24.583  -9.570  1.00  0.00           H  
ATOM   3032  HB  ILE A 195     -10.011  21.945  -8.603  1.00  0.00           H  
ATOM   3033 HG12 ILE A 195     -10.820  22.375 -10.787  1.00  0.00           H  
ATOM   3034 HG13 ILE A 195     -11.530  23.749 -10.262  1.00  0.00           H  
ATOM   3035 HG21 ILE A 195     -11.755  22.988  -7.348  1.00  0.00           H  
ATOM   3036 HG22 ILE A 195     -10.300  23.541  -6.856  1.00  0.00           H  
ATOM   3037 HG23 ILE A 195     -11.231  24.455  -7.839  1.00  0.00           H  
ATOM   3038 HD11 ILE A 195     -13.142  22.048 -10.531  1.00  0.00           H  
ATOM   3039 HD12 ILE A 195     -12.326  21.098  -9.482  1.00  0.00           H  
ATOM   3040 HD13 ILE A 195     -13.037  22.472  -8.957  1.00  0.00           H  
ATOM   3041  N   HIS A 196      -8.129  25.120  -7.561  1.00  0.00           N  
ATOM   3042  CA  HIS A 196      -7.295  25.554  -6.440  1.00  0.00           C  
ATOM   3043  C   HIS A 196      -8.158  26.351  -5.450  1.00  0.00           C  
ATOM   3044  O   HIS A 196      -9.370  26.489  -5.622  1.00  0.00           O  
ATOM   3045  CB  HIS A 196      -6.200  26.509  -6.941  1.00  0.00           C  
ATOM   3046  CG  HIS A 196      -5.233  25.903  -7.912  1.00  0.00           C  
ATOM   3047  ND1 HIS A 196      -3.928  25.617  -7.578  1.00  0.00           N  
ATOM   3048  CD2 HIS A 196      -5.365  25.574  -9.219  1.00  0.00           C  
ATOM   3049  CE1 HIS A 196      -3.295  25.140  -8.634  1.00  0.00           C  
ATOM   3050  NE2 HIS A 196      -4.144  25.102  -9.645  1.00  0.00           N  
ATOM   3051  H   HIS A 196      -8.765  25.783  -7.956  1.00  0.00           H  
ATOM   3052  HA  HIS A 196      -6.885  24.763  -5.985  1.00  0.00           H  
ATOM   3053  HB2 HIS A 196      -5.683  26.833  -6.148  1.00  0.00           H  
ATOM   3054  HB3 HIS A 196      -6.645  27.285  -7.388  1.00  0.00           H  
ATOM   3055  HD1 HIS A 196      -3.522  25.750  -6.674  1.00  0.00           H  
ATOM   3056  HD2 HIS A 196      -6.194  25.658  -9.771  1.00  0.00           H  
ATOM   3057  HE1 HIS A 196      -2.337  24.856  -8.663  1.00  0.00           H  
ATOM   3058  HE2 HIS A 196      -3.934  24.783 -10.569  1.00  0.00           H  
ATOM   3059  N   SER A 197      -7.499  26.877  -4.422  1.00  0.00           N  
ATOM   3060  CA  SER A 197      -8.114  27.750  -3.423  1.00  0.00           C  
ATOM   3061  C   SER A 197      -6.922  28.546  -2.884  1.00  0.00           C  
ATOM   3062  O   SER A 197      -5.791  28.054  -2.932  1.00  0.00           O  
ATOM   3063  CB  SER A 197      -8.797  26.951  -2.302  1.00  0.00           C  
ATOM   3064  OG  SER A 197      -7.884  26.480  -1.329  1.00  0.00           O  
ATOM   3065  H   SER A 197      -6.527  26.663  -4.326  1.00  0.00           H  
ATOM   3066  HA  SER A 197      -8.771  28.365  -3.859  1.00  0.00           H  
ATOM   3067  HB2 SER A 197      -9.264  26.166  -2.708  1.00  0.00           H  
ATOM   3068  HB3 SER A 197      -9.467  27.541  -1.852  1.00  0.00           H  
ATOM   3069  HG  SER A 197      -8.380  25.969  -0.626  1.00  0.00           H  
ATOM   3070  N   TYR A 198      -7.133  29.763  -2.382  1.00  0.00           N  
ATOM   3071  CA  TYR A 198      -8.429  30.435  -2.289  1.00  0.00           C  
ATOM   3072  C   TYR A 198      -8.311  31.796  -2.984  1.00  0.00           C  
ATOM   3073  O   TYR A 198      -7.212  32.195  -3.369  1.00  0.00           O  
ATOM   3074  CB  TYR A 198      -8.771  30.681  -0.813  1.00  0.00           C  
ATOM   3075  CG  TYR A 198      -7.720  31.524  -0.108  1.00  0.00           C  
ATOM   3076  CD1 TYR A 198      -6.575  30.943   0.435  1.00  0.00           C  
ATOM   3077  CD2 TYR A 198      -7.850  32.913  -0.036  1.00  0.00           C  
ATOM   3078  CE1 TYR A 198      -5.582  31.722   1.036  1.00  0.00           C  
ATOM   3079  CE2 TYR A 198      -6.870  33.698   0.556  1.00  0.00           C  
ATOM   3080  CZ  TYR A 198      -5.740  33.101   1.091  1.00  0.00           C  
ATOM   3081  OH  TYR A 198      -4.783  33.893   1.677  1.00  0.00           O  
ATOM   3082  H   TYR A 198      -6.336  30.260  -2.039  1.00  0.00           H  
ATOM   3083  HA  TYR A 198      -9.140  29.882  -2.724  1.00  0.00           H  
ATOM   3084  HB2 TYR A 198      -8.840  29.798  -0.348  1.00  0.00           H  
ATOM   3085  HB3 TYR A 198      -9.650  31.155  -0.762  1.00  0.00           H  
ATOM   3086  HD1 TYR A 198      -6.462  29.950   0.394  1.00  0.00           H  
ATOM   3087  HD2 TYR A 198      -8.664  33.350  -0.418  1.00  0.00           H  
ATOM   3088  HE1 TYR A 198      -4.766  31.291   1.422  1.00  0.00           H  
ATOM   3089  HE2 TYR A 198      -6.979  34.691   0.596  1.00  0.00           H  
ATOM   3090  HH  TYR A 198      -4.907  34.885   1.711  1.00  0.00           H  
ATOM   3091  N   SER A 199      -9.439  32.500  -3.112  1.00  0.00           N  
ATOM   3092  CA  SER A 199      -9.514  33.839  -3.724  1.00  0.00           C  
ATOM   3093  C   SER A 199     -10.831  34.115  -4.434  1.00  0.00           C  
ATOM   3094  O   SER A 199     -11.197  35.275  -4.642  1.00  0.00           O  
ATOM   3095  CB  SER A 199      -8.380  34.076  -4.724  1.00  0.00           C  
ATOM   3096  OG  SER A 199      -7.252  34.632  -4.075  1.00  0.00           O  
ATOM   3097  H   SER A 199     -10.286  32.093  -2.771  1.00  0.00           H  
ATOM   3098  HA  SER A 199      -9.418  34.513  -2.991  1.00  0.00           H  
ATOM   3099  HB2 SER A 199      -8.694  34.706  -5.434  1.00  0.00           H  
ATOM   3100  HB3 SER A 199      -8.123  33.205  -5.142  1.00  0.00           H  
ATOM   3101  HG  SER A 199      -6.522  34.780  -4.743  1.00  0.00           H  
ATOM   3102  N   GLN A 200     -11.536  33.052  -4.812  1.00  0.00           N  
ATOM   3103  CA  GLN A 200     -12.812  33.175  -5.515  1.00  0.00           C  
ATOM   3104  C   GLN A 200     -12.617  33.886  -6.845  1.00  0.00           C  
ATOM   3105  O   GLN A 200     -13.101  35.004  -7.067  1.00  0.00           O  
ATOM   3106  CB  GLN A 200     -13.835  33.894  -4.630  1.00  0.00           C  
ATOM   3107  CG  GLN A 200     -14.128  33.081  -3.362  1.00  0.00           C  
ATOM   3108  CD  GLN A 200     -15.089  33.754  -2.405  1.00  0.00           C  
ATOM   3109  OE1 GLN A 200     -15.316  33.259  -1.300  1.00  0.00           O  
ATOM   3110  NE2 GLN A 200     -15.666  34.880  -2.823  1.00  0.00           N  
ATOM   3111  H   GLN A 200     -11.182  32.139  -4.609  1.00  0.00           H  
ATOM   3112  HA  GLN A 200     -13.155  32.254  -5.702  1.00  0.00           H  
ATOM   3113  HB2 GLN A 200     -14.684  34.017  -5.144  1.00  0.00           H  
ATOM   3114  HB3 GLN A 200     -13.471  34.788  -4.369  1.00  0.00           H  
ATOM   3115  HG2 GLN A 200     -13.265  32.925  -2.882  1.00  0.00           H  
ATOM   3116  HG3 GLN A 200     -14.521  32.203  -3.636  1.00  0.00           H  
ATOM   3117 HE21 GLN A 200     -15.451  35.245  -3.729  1.00  0.00           H  
ATOM   3118 HE22 GLN A 200     -16.314  35.360  -2.231  1.00  0.00           H  
ATOM   3119  N   LEU A 201     -11.904  33.200  -7.734  1.00  0.00           N  
ATOM   3120  CA  LEU A 201     -11.593  33.713  -9.061  1.00  0.00           C  
ATOM   3121  C   LEU A 201     -11.762  32.620 -10.106  1.00  0.00           C  
ATOM   3122  O   LEU A 201     -11.602  31.436  -9.805  1.00  0.00           O  
ATOM   3123  CB  LEU A 201     -10.139  34.168  -9.116  1.00  0.00           C  
ATOM   3124  CG  LEU A 201      -9.580  35.083  -8.029  1.00  0.00           C  
ATOM   3125  CD1 LEU A 201      -8.064  35.082  -8.107  1.00  0.00           C  
ATOM   3126  CD2 LEU A 201     -10.139  36.488  -8.203  1.00  0.00           C  
ATOM   3127  H   LEU A 201     -11.567  32.293  -7.480  1.00  0.00           H  
ATOM   3128  HA  LEU A 201     -12.196  34.482  -9.276  1.00  0.00           H  
ATOM   3129  HB2 LEU A 201     -10.020  34.648  -9.985  1.00  0.00           H  
ATOM   3130  HB3 LEU A 201      -9.578  33.340  -9.112  1.00  0.00           H  
ATOM   3131  HG  LEU A 201      -9.859  34.732  -7.135  1.00  0.00           H  
ATOM   3132 HD11 LEU A 201      -7.693  35.680  -7.397  1.00  0.00           H  
ATOM   3133 HD12 LEU A 201      -7.724  34.152  -7.970  1.00  0.00           H  
ATOM   3134 HD13 LEU A 201      -7.776  35.413  -9.006  1.00  0.00           H  
ATOM   3135 HD21 LEU A 201      -9.771  37.084  -7.489  1.00  0.00           H  
ATOM   3136 HD22 LEU A 201      -9.877  36.842  -9.101  1.00  0.00           H  
ATOM   3137 HD23 LEU A 201     -11.136  36.461  -8.133  1.00  0.00           H  
ATOM   3138  N   LEU A 202     -12.077  33.032 -11.331  1.00  0.00           N  
ATOM   3139  CA  LEU A 202     -12.197  32.112 -12.457  1.00  0.00           C  
ATOM   3140  C   LEU A 202     -11.195  32.706 -13.439  1.00  0.00           C  
ATOM   3141  O   LEU A 202     -11.391  33.810 -13.946  1.00  0.00           O  
ATOM   3142  CB  LEU A 202     -13.598  32.132 -13.077  1.00  0.00           C  
ATOM   3143  CG  LEU A 202     -14.008  30.810 -13.751  1.00  0.00           C  
ATOM   3144  CD1 LEU A 202     -15.134  31.070 -14.749  1.00  0.00           C  
ATOM   3145  CD2 LEU A 202     -12.826  30.175 -14.456  1.00  0.00           C  
ATOM   3146  H   LEU A 202     -12.237  34.007 -11.486  1.00  0.00           H  
ATOM   3147  HA  LEU A 202     -11.934  31.184 -12.193  1.00  0.00           H  
ATOM   3148  HB2 LEU A 202     -13.626  32.857 -13.765  1.00  0.00           H  
ATOM   3149  HB3 LEU A 202     -14.258  32.333 -12.354  1.00  0.00           H  
ATOM   3150  HG  LEU A 202     -14.340  30.180 -13.049  1.00  0.00           H  
ATOM   3151 HD11 LEU A 202     -15.398  30.210 -15.185  1.00  0.00           H  
ATOM   3152 HD12 LEU A 202     -15.922  31.456 -14.269  1.00  0.00           H  
ATOM   3153 HD13 LEU A 202     -14.819  31.714 -15.446  1.00  0.00           H  
ATOM   3154 HD21 LEU A 202     -13.115  29.319 -14.886  1.00  0.00           H  
ATOM   3155 HD22 LEU A 202     -12.481  30.800 -15.156  1.00  0.00           H  
ATOM   3156 HD23 LEU A 202     -12.103  29.987 -13.791  1.00  0.00           H  
ATOM   3157  N   LEU A 203     -10.118  31.979 -13.701  1.00  0.00           N  
ATOM   3158  CA  LEU A 203      -9.060  32.479 -14.578  1.00  0.00           C  
ATOM   3159  C   LEU A 203      -8.867  31.718 -15.880  1.00  0.00           C  
ATOM   3160  O   LEU A 203      -9.149  30.526 -15.958  1.00  0.00           O  
ATOM   3161  CB  LEU A 203      -7.728  32.457 -13.817  1.00  0.00           C  
ATOM   3162  CG  LEU A 203      -7.414  33.488 -12.726  1.00  0.00           C  
ATOM   3163  CD1 LEU A 203      -8.670  34.034 -12.103  1.00  0.00           C  
ATOM   3164  CD2 LEU A 203      -6.519  32.832 -11.686  1.00  0.00           C  
ATOM   3165  H   LEU A 203     -10.027  31.071 -13.291  1.00  0.00           H  
ATOM   3166  HA  LEU A 203      -9.270  33.430 -14.805  1.00  0.00           H  
ATOM   3167  HB2 LEU A 203      -7.008  32.546 -14.505  1.00  0.00           H  
ATOM   3168  HB3 LEU A 203      -7.665  31.558 -13.383  1.00  0.00           H  
ATOM   3169  HG  LEU A 203      -6.912  34.246 -13.142  1.00  0.00           H  
ATOM   3170 HD11 LEU A 203      -8.430  34.701 -11.398  1.00  0.00           H  
ATOM   3171 HD12 LEU A 203      -9.225  34.478 -12.806  1.00  0.00           H  
ATOM   3172 HD13 LEU A 203      -9.190  33.286 -11.690  1.00  0.00           H  
ATOM   3173 HD21 LEU A 203      -6.305  33.492 -10.966  1.00  0.00           H  
ATOM   3174 HD22 LEU A 203      -6.992  32.046 -11.287  1.00  0.00           H  
ATOM   3175 HD23 LEU A 203      -5.672  32.526 -12.121  1.00  0.00           H  
ATOM   3176  N   TYR A 204      -8.379  32.427 -16.899  1.00  0.00           N  
ATOM   3177  CA  TYR A 204      -8.052  31.816 -18.184  1.00  0.00           C  
ATOM   3178  C   TYR A 204      -6.649  32.322 -18.559  1.00  0.00           C  
ATOM   3179  O   TYR A 204      -6.132  33.253 -17.935  1.00  0.00           O  
ATOM   3180  CB  TYR A 204      -9.100  32.140 -19.271  1.00  0.00           C  
ATOM   3181  CG  TYR A 204      -9.484  33.594 -19.437  1.00  0.00           C  
ATOM   3182  CD1 TYR A 204      -8.732  34.445 -20.243  1.00  0.00           C  
ATOM   3183  CD2 TYR A 204     -10.626  34.109 -18.818  1.00  0.00           C  
ATOM   3184  CE1 TYR A 204      -9.108  35.771 -20.437  1.00  0.00           C  
ATOM   3185  CE2 TYR A 204     -11.012  35.434 -19.003  1.00  0.00           C  
ATOM   3186  CZ  TYR A 204     -10.247  36.260 -19.814  1.00  0.00           C  
ATOM   3187  OH  TYR A 204     -10.622  37.570 -20.007  1.00  0.00           O  
ATOM   3188  H   TYR A 204      -8.232  33.409 -16.779  1.00  0.00           H  
ATOM   3189  HA  TYR A 204      -8.012  30.824 -18.065  1.00  0.00           H  
ATOM   3190  HB2 TYR A 204      -9.932  31.631 -19.050  1.00  0.00           H  
ATOM   3191  HB3 TYR A 204      -8.736  31.821 -20.146  1.00  0.00           H  
ATOM   3192  HD1 TYR A 204      -7.908  34.097 -20.690  1.00  0.00           H  
ATOM   3193  HD2 TYR A 204     -11.176  33.515 -18.231  1.00  0.00           H  
ATOM   3194  HE1 TYR A 204      -8.560  36.368 -21.023  1.00  0.00           H  
ATOM   3195  HE2 TYR A 204     -11.833  35.787 -18.555  1.00  0.00           H  
ATOM   3196  HH  TYR A 204     -11.442  37.926 -19.560  1.00  0.00           H  
ATOM   3197  N   PRO A 205      -6.004  31.703 -19.557  1.00  0.00           N  
ATOM   3198  CA  PRO A 205      -4.652  32.095 -19.989  1.00  0.00           C  
ATOM   3199  C   PRO A 205      -4.526  33.549 -20.448  1.00  0.00           C  
ATOM   3200  O   PRO A 205      -5.504  34.137 -20.908  1.00  0.00           O  
ATOM   3201  CB  PRO A 205      -4.352  31.109 -21.119  1.00  0.00           C  
ATOM   3202  CG  PRO A 205      -5.193  29.910 -20.767  1.00  0.00           C  
ATOM   3203  CD  PRO A 205      -6.484  30.542 -20.324  1.00  0.00           C  
ATOM   3204  HA  PRO A 205      -4.011  31.934 -19.238  1.00  0.00           H  
ATOM   3205  HB2 PRO A 205      -4.621  31.487 -22.005  1.00  0.00           H  
ATOM   3206  HB3 PRO A 205      -3.381  30.872 -21.139  1.00  0.00           H  
ATOM   3207  HG2 PRO A 205      -5.333  29.320 -21.562  1.00  0.00           H  
ATOM   3208  HG3 PRO A 205      -4.777  29.380 -20.028  1.00  0.00           H  
ATOM   3209  HD2 PRO A 205      -7.037  30.826 -21.107  1.00  0.00           H  
ATOM   3210  HD3 PRO A 205      -7.015  29.920 -19.749  1.00  0.00           H  
ATOM   3211  N   TYR A 206      -3.326  34.129 -20.351  1.00  0.00           N  
ATOM   3212  CA  TYR A 206      -2.127  33.470 -19.837  1.00  0.00           C  
ATOM   3213  C   TYR A 206      -1.665  34.089 -18.524  1.00  0.00           C  
ATOM   3214  O   TYR A 206      -2.130  35.155 -18.112  1.00  0.00           O  
ATOM   3215  CB  TYR A 206      -0.941  33.627 -20.797  1.00  0.00           C  
ATOM   3216  CG  TYR A 206      -1.022  32.932 -22.136  1.00  0.00           C  
ATOM   3217  CD1 TYR A 206      -0.919  31.543 -22.231  1.00  0.00           C  
ATOM   3218  CD2 TYR A 206      -1.096  33.671 -23.317  1.00  0.00           C  
ATOM   3219  CE1 TYR A 206      -0.872  30.906 -23.473  1.00  0.00           C  
ATOM   3220  CE2 TYR A 206      -1.050  33.047 -24.560  1.00  0.00           C  
ATOM   3221  CZ  TYR A 206      -0.931  31.666 -24.632  1.00  0.00           C  
ATOM   3222  OH  TYR A 206      -0.814  31.056 -25.860  1.00  0.00           O  
ATOM   3223  H   TYR A 206      -3.243  35.079 -20.651  1.00  0.00           H  
ATOM   3224  HA  TYR A 206      -2.316  32.498 -19.698  1.00  0.00           H  
ATOM   3225  HB2 TYR A 206      -0.130  33.278 -20.328  1.00  0.00           H  
ATOM   3226  HB3 TYR A 206      -0.828  34.605 -20.975  1.00  0.00           H  
ATOM   3227  HD1 TYR A 206      -0.878  30.995 -21.396  1.00  0.00           H  
ATOM   3228  HD2 TYR A 206      -1.184  34.666 -23.269  1.00  0.00           H  
ATOM   3229  HE1 TYR A 206      -0.796  29.910 -23.526  1.00  0.00           H  
ATOM   3230  HE2 TYR A 206      -1.102  33.591 -25.397  1.00  0.00           H  
ATOM   3231  HH  TYR A 206      -0.856  31.603 -26.696  1.00  0.00           H  
ATOM   3232  N   GLY A 207      -0.708  33.414 -17.899  1.00  0.00           N  
ATOM   3233  CA  GLY A 207      -0.114  33.904 -16.675  1.00  0.00           C  
ATOM   3234  C   GLY A 207       1.345  34.266 -16.931  1.00  0.00           C  
ATOM   3235  O   GLY A 207       1.882  35.177 -16.305  1.00  0.00           O  
ATOM   3236  H   GLY A 207      -0.391  32.547 -18.283  1.00  0.00           H  
ATOM   3237  HA2 GLY A 207      -0.163  33.194 -15.972  1.00  0.00           H  
ATOM   3238  HA3 GLY A 207      -0.610  34.715 -16.365  1.00  0.00           H  
ATOM   3239  N   TYR A 208       1.997  33.573 -17.868  1.00  0.00           N  
ATOM   3240  CA  TYR A 208       3.408  33.839 -18.129  1.00  0.00           C  
ATOM   3241  C   TYR A 208       3.704  34.982 -19.098  1.00  0.00           C  
ATOM   3242  O   TYR A 208       4.833  35.457 -19.167  1.00  0.00           O  
ATOM   3243  CB  TYR A 208       4.125  32.562 -18.603  1.00  0.00           C  
ATOM   3244  CG  TYR A 208       3.857  32.150 -20.036  1.00  0.00           C  
ATOM   3245  CD1 TYR A 208       2.760  31.355 -20.364  1.00  0.00           C  
ATOM   3246  CD2 TYR A 208       4.705  32.557 -21.066  1.00  0.00           C  
ATOM   3247  CE1 TYR A 208       2.517  30.976 -21.684  1.00  0.00           C  
ATOM   3248  CE2 TYR A 208       4.473  32.185 -22.386  1.00  0.00           C  
ATOM   3249  CZ  TYR A 208       3.378  31.396 -22.688  1.00  0.00           C  
ATOM   3250  OH  TYR A 208       3.133  31.037 -23.997  1.00  0.00           O  
ATOM   3251  H   TYR A 208       1.517  32.870 -18.392  1.00  0.00           H  
ATOM   3252  HA  TYR A 208       3.820  34.091 -17.253  1.00  0.00           H  
ATOM   3253  HB2 TYR A 208       3.838  31.810 -18.009  1.00  0.00           H  
ATOM   3254  HB3 TYR A 208       5.109  32.708 -18.505  1.00  0.00           H  
ATOM   3255  HD1 TYR A 208       2.138  31.052 -19.642  1.00  0.00           H  
ATOM   3256  HD2 TYR A 208       5.497  33.129 -20.851  1.00  0.00           H  
ATOM   3257  HE1 TYR A 208       1.727  30.405 -21.906  1.00  0.00           H  
ATOM   3258  HE2 TYR A 208       5.093  32.486 -23.111  1.00  0.00           H  
ATOM   3259  HH  TYR A 208       3.752  31.338 -24.722  1.00  0.00           H  
ATOM   3260  N   THR A 209       2.697  35.435 -19.832  1.00  0.00           N  
ATOM   3261  CA  THR A 209       2.903  36.521 -20.784  1.00  0.00           C  
ATOM   3262  C   THR A 209       1.709  37.460 -20.802  1.00  0.00           C  
ATOM   3263  O   THR A 209       0.591  37.056 -20.486  1.00  0.00           O  
ATOM   3264  CB  THR A 209       3.118  35.977 -22.215  1.00  0.00           C  
ATOM   3265  OG1 THR A 209       3.171  37.071 -23.141  1.00  0.00           O  
ATOM   3266  CG2 THR A 209       1.972  35.047 -22.610  1.00  0.00           C  
ATOM   3267  H   THR A 209       1.789  35.029 -19.732  1.00  0.00           H  
ATOM   3268  HA  THR A 209       3.714  37.038 -20.511  1.00  0.00           H  
ATOM   3269  HB  THR A 209       3.980  35.472 -22.250  1.00  0.00           H  
ATOM   3270  HG1 THR A 209       3.310  36.718 -24.066  1.00  0.00           H  
ATOM   3271 HG21 THR A 209       2.125  34.704 -23.537  1.00  0.00           H  
ATOM   3272 HG22 THR A 209       1.932  34.278 -21.972  1.00  0.00           H  
ATOM   3273 HG23 THR A 209       1.109  35.551 -22.580  1.00  0.00           H  
ATOM   3274  N   THR A 210       1.948  38.715 -21.169  1.00  0.00           N  
ATOM   3275  CA  THR A 210       0.869  39.695 -21.234  1.00  0.00           C  
ATOM   3276  C   THR A 210       0.125  39.580 -22.562  1.00  0.00           C  
ATOM   3277  O   THR A 210      -0.882  40.251 -22.777  1.00  0.00           O  
ATOM   3278  CB  THR A 210       1.400  41.128 -21.102  1.00  0.00           C  
ATOM   3279  OG1 THR A 210       2.284  41.402 -22.192  1.00  0.00           O  
ATOM   3280  CG2 THR A 210       2.151  41.301 -19.787  1.00  0.00           C  
ATOM   3281  H   THR A 210       2.880  38.991 -21.404  1.00  0.00           H  
ATOM   3282  HA  THR A 210       0.227  39.518 -20.488  1.00  0.00           H  
ATOM   3283  HB  THR A 210       0.632  41.768 -21.130  1.00  0.00           H  
ATOM   3284  HG1 THR A 210       2.634  42.335 -22.111  1.00  0.00           H  
ATOM   3285 HG21 THR A 210       2.490  42.239 -19.718  1.00  0.00           H  
ATOM   3286 HG22 THR A 210       1.534  41.112 -19.023  1.00  0.00           H  
ATOM   3287 HG23 THR A 210       2.922  40.665 -19.757  1.00  0.00           H  
ATOM   3288  N   GLN A 211       0.633  38.734 -23.451  1.00  0.00           N  
ATOM   3289  CA  GLN A 211       0.016  38.514 -24.758  1.00  0.00           C  
ATOM   3290  C   GLN A 211      -1.404  37.985 -24.556  1.00  0.00           C  
ATOM   3291  O   GLN A 211      -1.618  37.086 -23.745  1.00  0.00           O  
ATOM   3292  CB  GLN A 211       0.839  37.490 -25.546  1.00  0.00           C  
ATOM   3293  CG  GLN A 211       0.180  36.952 -26.813  1.00  0.00           C  
ATOM   3294  CD  GLN A 211       0.131  37.967 -27.943  1.00  0.00           C  
ATOM   3295  OE1 GLN A 211       1.166  38.485 -28.379  1.00  0.00           O  
ATOM   3296  NE2 GLN A 211      -1.076  38.252 -28.431  1.00  0.00           N  
ATOM   3297  H   GLN A 211       1.465  38.231 -23.219  1.00  0.00           H  
ATOM   3298  HA  GLN A 211      -0.017  39.377 -25.262  1.00  0.00           H  
ATOM   3299  HB2 GLN A 211       1.025  36.715 -24.943  1.00  0.00           H  
ATOM   3300  HB3 GLN A 211       1.701  37.924 -25.808  1.00  0.00           H  
ATOM   3301  HG2 GLN A 211      -0.756  36.678 -26.592  1.00  0.00           H  
ATOM   3302  HG3 GLN A 211       0.696  36.154 -27.125  1.00  0.00           H  
ATOM   3303 HE21 GLN A 211      -1.887  37.810 -28.049  1.00  0.00           H  
ATOM   3304 HE22 GLN A 211      -1.170  38.908 -29.180  1.00  0.00           H  
ATOM   3305  N   SER A 212      -2.369  38.543 -25.287  1.00  0.00           N  
ATOM   3306  CA  SER A 212      -3.758  38.098 -25.178  1.00  0.00           C  
ATOM   3307  C   SER A 212      -3.975  36.864 -26.038  1.00  0.00           C  
ATOM   3308  O   SER A 212      -3.497  36.804 -27.171  1.00  0.00           O  
ATOM   3309  CB  SER A 212      -4.725  39.194 -25.645  1.00  0.00           C  
ATOM   3310  OG  SER A 212      -4.715  40.305 -24.768  1.00  0.00           O  
ATOM   3311  H   SER A 212      -2.139  39.280 -25.922  1.00  0.00           H  
ATOM   3312  HA  SER A 212      -3.956  37.871 -24.224  1.00  0.00           H  
ATOM   3313  HB2 SER A 212      -5.650  38.817 -25.681  1.00  0.00           H  
ATOM   3314  HB3 SER A 212      -4.454  39.499 -26.558  1.00  0.00           H  
ATOM   3315  HG  SER A 212      -5.354  40.998 -25.101  1.00  0.00           H  
ATOM   3316  N   ILE A 213      -4.693  35.878 -25.507  1.00  0.00           N  
ATOM   3317  CA  ILE A 213      -4.964  34.668 -26.270  1.00  0.00           C  
ATOM   3318  C   ILE A 213      -5.903  34.996 -27.431  1.00  0.00           C  
ATOM   3319  O   ILE A 213      -6.656  35.971 -27.377  1.00  0.00           O  
ATOM   3320  CB  ILE A 213      -5.615  33.579 -25.390  1.00  0.00           C  
ATOM   3321  CG1 ILE A 213      -6.926  34.094 -24.797  1.00  0.00           C  
ATOM   3322  CG2 ILE A 213      -4.653  33.181 -24.272  1.00  0.00           C  
ATOM   3323  CD1 ILE A 213      -7.748  33.018 -24.112  1.00  0.00           C  
ATOM   3324  H   ILE A 213      -5.049  35.969 -24.577  1.00  0.00           H  
ATOM   3325  HA  ILE A 213      -4.103  34.316 -26.638  1.00  0.00           H  
ATOM   3326  HB  ILE A 213      -5.807  32.776 -25.955  1.00  0.00           H  
ATOM   3327 HG12 ILE A 213      -7.474  34.488 -25.535  1.00  0.00           H  
ATOM   3328 HG13 ILE A 213      -6.712  34.804 -24.126  1.00  0.00           H  
ATOM   3329 HG21 ILE A 213      -5.076  32.476 -23.703  1.00  0.00           H  
ATOM   3330 HG22 ILE A 213      -3.808  32.825 -24.671  1.00  0.00           H  
ATOM   3331 HG23 ILE A 213      -4.445  33.982 -23.710  1.00  0.00           H  
ATOM   3332 HD11 ILE A 213      -8.588  33.421 -23.748  1.00  0.00           H  
ATOM   3333 HD12 ILE A 213      -7.980  32.304 -24.773  1.00  0.00           H  
ATOM   3334 HD13 ILE A 213      -7.218  32.620 -23.363  1.00  0.00           H  
ATOM   3335  N   PRO A 214      -5.844  34.201 -28.513  1.00  0.00           N  
ATOM   3336  CA  PRO A 214      -6.694  34.405 -29.691  1.00  0.00           C  
ATOM   3337  C   PRO A 214      -8.190  34.255 -29.384  1.00  0.00           C  
ATOM   3338  O   PRO A 214      -9.035  34.877 -30.040  1.00  0.00           O  
ATOM   3339  CB  PRO A 214      -6.199  33.333 -30.659  1.00  0.00           C  
ATOM   3340  CG  PRO A 214      -4.752  33.195 -30.288  1.00  0.00           C  
ATOM   3341  CD  PRO A 214      -4.810  33.187 -28.788  1.00  0.00           C  
ATOM   3342  HA  PRO A 214      -6.520  35.311 -30.077  1.00  0.00           H  
ATOM   3343  HB2 PRO A 214      -6.689  32.472 -30.525  1.00  0.00           H  
ATOM   3344  HB3 PRO A 214      -6.301  33.630 -31.608  1.00  0.00           H  
ATOM   3345  HG2 PRO A 214      -4.367  32.342 -30.641  1.00  0.00           H  
ATOM   3346  HG3 PRO A 214      -4.215  33.968 -30.626  1.00  0.00           H  
ATOM   3347  HD2 PRO A 214      -5.080  32.289 -28.440  1.00  0.00           H  
ATOM   3348  HD3 PRO A 214      -3.931  33.448 -28.389  1.00  0.00           H  
ATOM   3349  N   ASP A 215      -8.512  33.427 -28.392  1.00  0.00           N  
ATOM   3350  CA  ASP A 215      -9.902  33.190 -28.011  1.00  0.00           C  
ATOM   3351  C   ASP A 215     -10.342  33.994 -26.792  1.00  0.00           C  
ATOM   3352  O   ASP A 215     -11.265  33.597 -26.086  1.00  0.00           O  
ATOM   3353  CB  ASP A 215     -10.126  31.704 -27.721  1.00  0.00           C  
ATOM   3354  CG  ASP A 215      -9.719  30.818 -28.874  1.00  0.00           C  
ATOM   3355  OD1 ASP A 215     -10.426  30.824 -29.906  1.00  0.00           O  
ATOM   3356  OD2 ASP A 215      -8.690  30.122 -28.751  1.00  0.00           O  
ATOM   3357  H   ASP A 215      -7.783  32.955 -27.895  1.00  0.00           H  
ATOM   3358  HA  ASP A 215     -10.485  33.448 -28.782  1.00  0.00           H  
ATOM   3359  HB2 ASP A 215     -11.097  31.558 -27.532  1.00  0.00           H  
ATOM   3360  HB3 ASP A 215      -9.588  31.450 -26.917  1.00  0.00           H  
ATOM   3361  N   LYS A 216      -9.693  35.128 -26.553  1.00  0.00           N  
ATOM   3362  CA  LYS A 216     -10.025  35.960 -25.396  1.00  0.00           C  
ATOM   3363  C   LYS A 216     -11.505  36.336 -25.310  1.00  0.00           C  
ATOM   3364  O   LYS A 216     -12.127  36.222 -24.249  1.00  0.00           O  
ATOM   3365  CB  LYS A 216      -9.181  37.235 -25.413  1.00  0.00           C  
ATOM   3366  CG  LYS A 216      -9.422  38.146 -24.222  1.00  0.00           C  
ATOM   3367  CD  LYS A 216      -8.584  39.408 -24.321  1.00  0.00           C  
ATOM   3368  CE  LYS A 216      -8.791  40.300 -23.110  1.00  0.00           C  
ATOM   3369  NZ  LYS A 216      -8.447  39.591 -21.846  1.00  0.00           N  
ATOM   3370  H   LYS A 216      -8.965  35.418 -27.174  1.00  0.00           H  
ATOM   3371  HA  LYS A 216      -9.790  35.447 -24.571  1.00  0.00           H  
ATOM   3372  HB2 LYS A 216      -9.395  37.743 -26.247  1.00  0.00           H  
ATOM   3373  HB3 LYS A 216      -8.216  36.974 -25.420  1.00  0.00           H  
ATOM   3374  HG2 LYS A 216      -9.180  37.658 -23.383  1.00  0.00           H  
ATOM   3375  HG3 LYS A 216     -10.389  38.398 -24.194  1.00  0.00           H  
ATOM   3376  HD2 LYS A 216      -8.847  39.910 -25.145  1.00  0.00           H  
ATOM   3377  HD3 LYS A 216      -7.618  39.155 -24.379  1.00  0.00           H  
ATOM   3378  HE2 LYS A 216      -9.750  40.582 -23.074  1.00  0.00           H  
ATOM   3379  HE3 LYS A 216      -8.209  41.108 -23.198  1.00  0.00           H  
ATOM   3380  HZ1 LYS A 216      -8.594  40.204 -21.070  1.00  0.00           H  
ATOM   3381  HZ2 LYS A 216      -9.029  38.783 -21.748  1.00  0.00           H  
ATOM   3382  HZ3 LYS A 216      -7.488  39.310 -21.872  1.00  0.00           H  
ATOM   3383  N   THR A 217     -12.073  36.790 -26.423  1.00  0.00           N  
ATOM   3384  CA  THR A 217     -13.475  37.188 -26.431  1.00  0.00           C  
ATOM   3385  C   THR A 217     -14.432  36.071 -26.013  1.00  0.00           C  
ATOM   3386  O   THR A 217     -15.352  36.306 -25.229  1.00  0.00           O  
ATOM   3387  CB  THR A 217     -13.896  37.716 -27.819  1.00  0.00           C  
ATOM   3388  OG1 THR A 217     -13.107  38.866 -28.147  1.00  0.00           O  
ATOM   3389  CG2 THR A 217     -15.369  38.107 -27.817  1.00  0.00           C  
ATOM   3390  H   THR A 217     -11.533  36.859 -27.262  1.00  0.00           H  
ATOM   3391  HA  THR A 217     -13.581  37.937 -25.777  1.00  0.00           H  
ATOM   3392  HB  THR A 217     -13.744  37.004 -28.504  1.00  0.00           H  
ATOM   3393  HG1 THR A 217     -13.378  39.210 -29.046  1.00  0.00           H  
ATOM   3394 HG21 THR A 217     -15.625  38.446 -28.722  1.00  0.00           H  
ATOM   3395 HG22 THR A 217     -15.926  37.308 -27.591  1.00  0.00           H  
ATOM   3396 HG23 THR A 217     -15.523  38.824 -27.137  1.00  0.00           H  
ATOM   3397  N   GLU A 218     -14.220  34.865 -26.532  1.00  0.00           N  
ATOM   3398  CA  GLU A 218     -15.089  33.741 -26.196  1.00  0.00           C  
ATOM   3399  C   GLU A 218     -14.898  33.269 -24.760  1.00  0.00           C  
ATOM   3400  O   GLU A 218     -15.871  33.082 -24.038  1.00  0.00           O  
ATOM   3401  CB  GLU A 218     -14.854  32.559 -27.141  1.00  0.00           C  
ATOM   3402  CG  GLU A 218     -15.775  31.372 -26.860  1.00  0.00           C  
ATOM   3403  CD  GLU A 218     -15.530  30.175 -27.766  1.00  0.00           C  
ATOM   3404  OE1 GLU A 218     -14.586  30.214 -28.580  1.00  0.00           O  
ATOM   3405  OE2 GLU A 218     -16.286  29.185 -27.660  1.00  0.00           O  
ATOM   3406  H   GLU A 218     -13.455  34.726 -27.161  1.00  0.00           H  
ATOM   3407  HA  GLU A 218     -16.038  34.039 -26.301  1.00  0.00           H  
ATOM   3408  HB2 GLU A 218     -13.906  32.256 -27.042  1.00  0.00           H  
ATOM   3409  HB3 GLU A 218     -15.009  32.867 -28.080  1.00  0.00           H  
ATOM   3410  HG2 GLU A 218     -16.721  31.671 -26.983  1.00  0.00           H  
ATOM   3411  HG3 GLU A 218     -15.637  31.083 -25.913  1.00  0.00           H  
ATOM   3412  N   LEU A 219     -13.647  33.068 -24.349  1.00  0.00           N  
ATOM   3413  CA  LEU A 219     -13.374  32.605 -22.992  1.00  0.00           C  
ATOM   3414  C   LEU A 219     -13.845  33.589 -21.925  1.00  0.00           C  
ATOM   3415  O   LEU A 219     -14.331  33.189 -20.867  1.00  0.00           O  
ATOM   3416  CB  LEU A 219     -11.877  32.315 -22.822  1.00  0.00           C  
ATOM   3417  CG  LEU A 219     -11.469  30.846 -23.015  1.00  0.00           C  
ATOM   3418  CD1 LEU A 219     -12.094  30.279 -24.267  1.00  0.00           C  
ATOM   3419  CD2 LEU A 219      -9.954  30.737 -23.064  1.00  0.00           C  
ATOM   3420  H   LEU A 219     -12.887  33.236 -24.977  1.00  0.00           H  
ATOM   3421  HA  LEU A 219     -13.869  31.747 -22.856  1.00  0.00           H  
ATOM   3422  HB2 LEU A 219     -11.611  32.591 -21.898  1.00  0.00           H  
ATOM   3423  HB3 LEU A 219     -11.377  32.865 -23.491  1.00  0.00           H  
ATOM   3424  HG  LEU A 219     -11.799  30.320 -22.231  1.00  0.00           H  
ATOM   3425 HD11 LEU A 219     -11.817  29.324 -24.375  1.00  0.00           H  
ATOM   3426 HD12 LEU A 219     -13.090  30.331 -24.195  1.00  0.00           H  
ATOM   3427 HD13 LEU A 219     -11.789  30.806 -25.060  1.00  0.00           H  
ATOM   3428 HD21 LEU A 219      -9.693  29.780 -23.190  1.00  0.00           H  
ATOM   3429 HD22 LEU A 219      -9.605  31.281 -23.827  1.00  0.00           H  
ATOM   3430 HD23 LEU A 219      -9.567  31.078 -22.207  1.00  0.00           H  
ATOM   3431  N   ASN A 220     -13.705  34.879 -22.199  1.00  0.00           N  
ATOM   3432  CA  ASN A 220     -14.135  35.884 -21.240  1.00  0.00           C  
ATOM   3433  C   ASN A 220     -15.654  35.800 -21.032  1.00  0.00           C  
ATOM   3434  O   ASN A 220     -16.143  35.946 -19.913  1.00  0.00           O  
ATOM   3435  CB  ASN A 220     -13.721  37.277 -21.729  1.00  0.00           C  
ATOM   3436  CG  ASN A 220     -14.066  38.371 -20.742  1.00  0.00           C  
ATOM   3437  OD1 ASN A 220     -15.086  39.041 -20.878  1.00  0.00           O  
ATOM   3438  ND2 ASN A 220     -13.223  38.546 -19.734  1.00  0.00           N  
ATOM   3439  H   ASN A 220     -13.302  35.162 -23.069  1.00  0.00           H  
ATOM   3440  HA  ASN A 220     -13.683  35.705 -20.366  1.00  0.00           H  
ATOM   3441  HB2 ASN A 220     -14.190  37.465 -22.592  1.00  0.00           H  
ATOM   3442  HB3 ASN A 220     -12.732  37.282 -21.879  1.00  0.00           H  
ATOM   3443 HD21 ASN A 220     -12.404  37.977 -19.663  1.00  0.00           H  
ATOM   3444 HD22 ASN A 220     -13.406  39.247 -19.045  1.00  0.00           H  
ATOM   3445  N   GLN A 221     -16.393  35.544 -22.107  1.00  0.00           N  
ATOM   3446  CA  GLN A 221     -17.846  35.444 -22.014  1.00  0.00           C  
ATOM   3447  C   GLN A 221     -18.236  34.143 -21.316  1.00  0.00           C  
ATOM   3448  O   GLN A 221     -19.198  34.104 -20.548  1.00  0.00           O  
ATOM   3449  CB  GLN A 221     -18.468  35.526 -23.415  1.00  0.00           C  
ATOM   3450  CG  GLN A 221     -19.992  35.534 -23.449  1.00  0.00           C  
ATOM   3451  CD  GLN A 221     -20.620  36.651 -22.620  1.00  0.00           C  
ATOM   3452  OE1 GLN A 221     -20.255  37.827 -22.742  1.00  0.00           O  
ATOM   3453  NE2 GLN A 221     -21.583  36.285 -21.783  1.00  0.00           N  
ATOM   3454  H   GLN A 221     -15.946  35.418 -22.993  1.00  0.00           H  
ATOM   3455  HA  GLN A 221     -18.184  36.212 -21.470  1.00  0.00           H  
ATOM   3456  HB2 GLN A 221     -18.151  34.737 -23.941  1.00  0.00           H  
ATOM   3457  HB3 GLN A 221     -18.144  36.367 -23.848  1.00  0.00           H  
ATOM   3458  HG2 GLN A 221     -20.320  34.657 -23.097  1.00  0.00           H  
ATOM   3459  HG3 GLN A 221     -20.286  35.643 -24.399  1.00  0.00           H  
ATOM   3460 HE21 GLN A 221     -21.848  35.323 -21.715  1.00  0.00           H  
ATOM   3461 HE22 GLN A 221     -22.044  36.971 -21.220  1.00  0.00           H  
ATOM   3462  N   VAL A 222     -17.490  33.074 -21.569  1.00  0.00           N  
ATOM   3463  CA  VAL A 222     -17.791  31.802 -20.913  1.00  0.00           C  
ATOM   3464  C   VAL A 222     -17.574  31.964 -19.407  1.00  0.00           C  
ATOM   3465  O   VAL A 222     -18.383  31.501 -18.600  1.00  0.00           O  
ATOM   3466  CB  VAL A 222     -16.890  30.668 -21.444  1.00  0.00           C  
ATOM   3467  CG1 VAL A 222     -17.083  29.408 -20.613  1.00  0.00           C  
ATOM   3468  CG2 VAL A 222     -17.227  30.394 -22.901  1.00  0.00           C  
ATOM   3469  H   VAL A 222     -16.723  33.139 -22.207  1.00  0.00           H  
ATOM   3470  HA  VAL A 222     -18.748  31.565 -21.082  1.00  0.00           H  
ATOM   3471  HB  VAL A 222     -15.934  30.956 -21.380  1.00  0.00           H  
ATOM   3472 HG11 VAL A 222     -16.494  28.682 -20.967  1.00  0.00           H  
ATOM   3473 HG12 VAL A 222     -16.843  29.597 -19.661  1.00  0.00           H  
ATOM   3474 HG13 VAL A 222     -18.038  29.118 -20.665  1.00  0.00           H  
ATOM   3475 HG21 VAL A 222     -16.643  29.659 -23.246  1.00  0.00           H  
ATOM   3476 HG22 VAL A 222     -18.186  30.121 -22.976  1.00  0.00           H  
ATOM   3477 HG23 VAL A 222     -17.073  31.222 -23.440  1.00  0.00           H  
ATOM   3478  N   ALA A 223     -16.489  32.639 -19.037  1.00  0.00           N  
ATOM   3479  CA  ALA A 223     -16.179  32.868 -17.629  1.00  0.00           C  
ATOM   3480  C   ALA A 223     -17.254  33.748 -16.999  1.00  0.00           C  
ATOM   3481  O   ALA A 223     -17.669  33.522 -15.862  1.00  0.00           O  
ATOM   3482  CB  ALA A 223     -14.811  33.525 -17.491  1.00  0.00           C  
ATOM   3483  H   ALA A 223     -15.873  32.997 -19.738  1.00  0.00           H  
ATOM   3484  HA  ALA A 223     -16.164  31.988 -17.155  1.00  0.00           H  
ATOM   3485  HB1 ALA A 223     -14.610  33.677 -16.523  1.00  0.00           H  
ATOM   3486  HB2 ALA A 223     -14.113  32.928 -17.887  1.00  0.00           H  
ATOM   3487  HB3 ALA A 223     -14.812  34.401 -17.972  1.00  0.00           H  
ATOM   3488  N   LYS A 224     -17.705  34.752 -17.742  1.00  0.00           N  
ATOM   3489  CA  LYS A 224     -18.740  35.645 -17.232  1.00  0.00           C  
ATOM   3490  C   LYS A 224     -19.997  34.838 -16.899  1.00  0.00           C  
ATOM   3491  O   LYS A 224     -20.610  35.025 -15.843  1.00  0.00           O  
ATOM   3492  CB  LYS A 224     -19.063  36.730 -18.271  1.00  0.00           C  
ATOM   3493  CG  LYS A 224     -20.074  37.763 -17.793  1.00  0.00           C  
ATOM   3494  CD  LYS A 224     -20.312  38.845 -18.837  1.00  0.00           C  
ATOM   3495  CE  LYS A 224     -21.309  39.880 -18.335  1.00  0.00           C  
ATOM   3496  NZ  LYS A 224     -21.553  40.967 -19.332  1.00  0.00           N  
ATOM   3497  H   LYS A 224     -17.332  34.897 -18.658  1.00  0.00           H  
ATOM   3498  HA  LYS A 224     -18.407  36.084 -16.398  1.00  0.00           H  
ATOM   3499  HB2 LYS A 224     -19.431  36.284 -19.087  1.00  0.00           H  
ATOM   3500  HB3 LYS A 224     -18.214  37.205 -18.504  1.00  0.00           H  
ATOM   3501  HG2 LYS A 224     -19.730  38.190 -16.957  1.00  0.00           H  
ATOM   3502  HG3 LYS A 224     -20.941  37.303 -17.600  1.00  0.00           H  
ATOM   3503  HD2 LYS A 224     -20.671  38.423 -19.669  1.00  0.00           H  
ATOM   3504  HD3 LYS A 224     -19.445  39.299 -19.041  1.00  0.00           H  
ATOM   3505  HE2 LYS A 224     -20.952  40.289 -17.495  1.00  0.00           H  
ATOM   3506  HE3 LYS A 224     -22.176  39.422 -18.140  1.00  0.00           H  
ATOM   3507  HZ1 LYS A 224     -22.212  41.620 -18.959  1.00  0.00           H  
ATOM   3508  HZ2 LYS A 224     -20.693  41.437 -19.530  1.00  0.00           H  
ATOM   3509  HZ3 LYS A 224     -21.917  40.571 -20.175  1.00  0.00           H  
ATOM   3510  N   SER A 225     -20.376  33.938 -17.801  1.00  0.00           N  
ATOM   3511  CA  SER A 225     -21.559  33.106 -17.600  1.00  0.00           C  
ATOM   3512  C   SER A 225     -21.409  32.134 -16.430  1.00  0.00           C  
ATOM   3513  O   SER A 225     -22.341  31.947 -15.643  1.00  0.00           O  
ATOM   3514  CB  SER A 225     -21.871  32.316 -18.875  1.00  0.00           C  
ATOM   3515  OG  SER A 225     -22.284  33.180 -19.917  1.00  0.00           O  
ATOM   3516  H   SER A 225     -19.838  33.828 -18.637  1.00  0.00           H  
ATOM   3517  HA  SER A 225     -22.334  33.708 -17.408  1.00  0.00           H  
ATOM   3518  HB2 SER A 225     -22.602  31.661 -18.684  1.00  0.00           H  
ATOM   3519  HB3 SER A 225     -21.050  31.824 -19.164  1.00  0.00           H  
ATOM   3520  HG  SER A 225     -22.482  32.643 -20.737  1.00  0.00           H  
ATOM   3521  N   ALA A 226     -20.238  31.514 -16.324  1.00  0.00           N  
ATOM   3522  CA  ALA A 226     -19.974  30.556 -15.255  1.00  0.00           C  
ATOM   3523  C   ALA A 226     -20.042  31.225 -13.889  1.00  0.00           C  
ATOM   3524  O   ALA A 226     -20.581  30.663 -12.932  1.00  0.00           O  
ATOM   3525  CB  ALA A 226     -18.602  29.913 -15.461  1.00  0.00           C  
ATOM   3526  H   ALA A 226     -19.521  31.709 -16.993  1.00  0.00           H  
ATOM   3527  HA  ALA A 226     -20.670  29.839 -15.292  1.00  0.00           H  
ATOM   3528  HB1 ALA A 226     -18.427  29.258 -14.726  1.00  0.00           H  
ATOM   3529  HB2 ALA A 226     -18.585  29.439 -16.341  1.00  0.00           H  
ATOM   3530  HB3 ALA A 226     -17.897  30.622 -15.451  1.00  0.00           H  
ATOM   3531  N   VAL A 227     -19.487  32.429 -13.805  1.00  0.00           N  
ATOM   3532  CA  VAL A 227     -19.479  33.190 -12.563  1.00  0.00           C  
ATOM   3533  C   VAL A 227     -20.894  33.573 -12.131  1.00  0.00           C  
ATOM   3534  O   VAL A 227     -21.215  33.553 -10.938  1.00  0.00           O  
ATOM   3535  CB  VAL A 227     -18.608  34.462 -12.710  1.00  0.00           C  
ATOM   3536  CG1 VAL A 227     -18.871  35.422 -11.571  1.00  0.00           C  
ATOM   3537  CG2 VAL A 227     -17.134  34.064 -12.737  1.00  0.00           C  
ATOM   3538  H   VAL A 227     -19.062  32.825 -14.619  1.00  0.00           H  
ATOM   3539  HA  VAL A 227     -19.078  32.617 -11.848  1.00  0.00           H  
ATOM   3540  HB  VAL A 227     -18.837  34.913 -13.573  1.00  0.00           H  
ATOM   3541 HG11 VAL A 227     -18.301  36.236 -11.683  1.00  0.00           H  
ATOM   3542 HG12 VAL A 227     -19.835  35.687 -11.575  1.00  0.00           H  
ATOM   3543 HG13 VAL A 227     -18.651  34.977 -10.703  1.00  0.00           H  
ATOM   3544 HG21 VAL A 227     -16.569  34.884 -12.832  1.00  0.00           H  
ATOM   3545 HG22 VAL A 227     -16.900  33.595 -11.886  1.00  0.00           H  
ATOM   3546 HG23 VAL A 227     -16.968  33.453 -13.511  1.00  0.00           H  
ATOM   3547  N   ALA A 228     -21.737  33.923 -13.100  1.00  0.00           N  
ATOM   3548  CA  ALA A 228     -23.118  34.295 -12.809  1.00  0.00           C  
ATOM   3549  C   ALA A 228     -23.886  33.069 -12.311  1.00  0.00           C  
ATOM   3550  O   ALA A 228     -24.700  33.162 -11.387  1.00  0.00           O  
ATOM   3551  CB  ALA A 228     -23.785  34.870 -14.069  1.00  0.00           C  
ATOM   3552  H   ALA A 228     -21.417  33.931 -14.047  1.00  0.00           H  
ATOM   3553  HA  ALA A 228     -23.122  34.993 -12.093  1.00  0.00           H  
ATOM   3554  HB1 ALA A 228     -24.730  35.122 -13.860  1.00  0.00           H  
ATOM   3555  HB2 ALA A 228     -23.283  35.680 -14.372  1.00  0.00           H  
ATOM   3556  HB3 ALA A 228     -23.776  34.182 -14.795  1.00  0.00           H  
ATOM   3557  N   ALA A 229     -23.621  31.918 -12.921  1.00  0.00           N  
ATOM   3558  CA  ALA A 229     -24.280  30.685 -12.521  1.00  0.00           C  
ATOM   3559  C   ALA A 229     -23.885  30.311 -11.091  1.00  0.00           C  
ATOM   3560  O   ALA A 229     -24.739  29.980 -10.271  1.00  0.00           O  
ATOM   3561  CB  ALA A 229     -23.915  29.561 -13.481  1.00  0.00           C  
ATOM   3562  H   ALA A 229     -22.957  31.900 -13.668  1.00  0.00           H  
ATOM   3563  HA  ALA A 229     -25.270  30.825 -12.554  1.00  0.00           H  
ATOM   3564  HB1 ALA A 229     -24.373  28.718 -13.197  1.00  0.00           H  
ATOM   3565  HB2 ALA A 229     -24.208  29.804 -14.406  1.00  0.00           H  
ATOM   3566  HB3 ALA A 229     -22.925  29.422 -13.470  1.00  0.00           H  
ATOM   3567  N   LEU A 230     -22.590  30.380 -10.799  1.00  0.00           N  
ATOM   3568  CA  LEU A 230     -22.066  30.037  -9.479  1.00  0.00           C  
ATOM   3569  C   LEU A 230     -22.651  30.935  -8.387  1.00  0.00           C  
ATOM   3570  O   LEU A 230     -23.015  30.468  -7.305  1.00  0.00           O  
ATOM   3571  CB  LEU A 230     -20.536  30.153  -9.494  1.00  0.00           C  
ATOM   3572  CG  LEU A 230     -19.753  29.627  -8.285  1.00  0.00           C  
ATOM   3573  CD1 LEU A 230     -18.308  29.366  -8.693  1.00  0.00           C  
ATOM   3574  CD2 LEU A 230     -19.821  30.627  -7.139  1.00  0.00           C  
ATOM   3575  H   LEU A 230     -21.951  30.677 -11.509  1.00  0.00           H  
ATOM   3576  HA  LEU A 230     -22.311  29.089  -9.276  1.00  0.00           H  
ATOM   3577  HB2 LEU A 230     -20.314  31.123  -9.591  1.00  0.00           H  
ATOM   3578  HB3 LEU A 230     -20.210  29.655 -10.297  1.00  0.00           H  
ATOM   3579  HG  LEU A 230     -20.164  28.766  -7.986  1.00  0.00           H  
ATOM   3580 HD11 LEU A 230     -17.796  29.023  -7.905  1.00  0.00           H  
ATOM   3581 HD12 LEU A 230     -18.286  28.687  -9.426  1.00  0.00           H  
ATOM   3582 HD13 LEU A 230     -17.894  30.217  -9.015  1.00  0.00           H  
ATOM   3583 HD21 LEU A 230     -19.307  30.273  -6.357  1.00  0.00           H  
ATOM   3584 HD22 LEU A 230     -19.425  31.497  -7.432  1.00  0.00           H  
ATOM   3585 HD23 LEU A 230     -20.775  30.767  -6.875  1.00  0.00           H  
ATOM   3586  N   LYS A 231     -22.743  32.223  -8.685  1.00  0.00           N  
ATOM   3587  CA  LYS A 231     -23.269  33.207  -7.747  1.00  0.00           C  
ATOM   3588  C   LYS A 231     -24.755  33.030  -7.437  1.00  0.00           C  
ATOM   3589  O   LYS A 231     -25.213  33.386  -6.351  1.00  0.00           O  
ATOM   3590  CB  LYS A 231     -23.032  34.608  -8.313  1.00  0.00           C  
ATOM   3591  CG  LYS A 231     -23.477  35.758  -7.431  1.00  0.00           C  
ATOM   3592  CD  LYS A 231     -23.196  37.083  -8.128  1.00  0.00           C  
ATOM   3593  CE  LYS A 231     -23.580  38.265  -7.258  1.00  0.00           C  
ATOM   3594  NZ  LYS A 231     -22.823  38.262  -5.971  1.00  0.00           N  
ATOM   3595  H   LYS A 231     -22.440  32.531  -9.587  1.00  0.00           H  
ATOM   3596  HA  LYS A 231     -22.759  33.126  -6.890  1.00  0.00           H  
ATOM   3597  HB2 LYS A 231     -23.526  34.677  -9.180  1.00  0.00           H  
ATOM   3598  HB3 LYS A 231     -22.051  34.710  -8.479  1.00  0.00           H  
ATOM   3599  HG2 LYS A 231     -22.977  35.726  -6.566  1.00  0.00           H  
ATOM   3600  HG3 LYS A 231     -24.458  35.679  -7.252  1.00  0.00           H  
ATOM   3601  HD2 LYS A 231     -23.722  37.121  -8.977  1.00  0.00           H  
ATOM   3602  HD3 LYS A 231     -22.220  37.138  -8.338  1.00  0.00           H  
ATOM   3603  HE2 LYS A 231     -24.559  38.219  -7.060  1.00  0.00           H  
ATOM   3604  HE3 LYS A 231     -23.379  39.111  -7.752  1.00  0.00           H  
ATOM   3605  HZ1 LYS A 231     -23.097  39.051  -5.421  1.00  0.00           H  
ATOM   3606  HZ2 LYS A 231     -23.022  37.420  -5.469  1.00  0.00           H  
ATOM   3607  HZ3 LYS A 231     -21.843  38.313  -6.161  1.00  0.00           H  
ATOM   3608  N   SER A 232     -25.505  32.479  -8.389  1.00  0.00           N  
ATOM   3609  CA  SER A 232     -26.949  32.302  -8.230  1.00  0.00           C  
ATOM   3610  C   SER A 232     -27.397  31.431  -7.062  1.00  0.00           C  
ATOM   3611  O   SER A 232     -28.556  31.497  -6.640  1.00  0.00           O  
ATOM   3612  CB  SER A 232     -27.551  31.723  -9.510  1.00  0.00           C  
ATOM   3613  OG  SER A 232     -27.267  30.337  -9.615  1.00  0.00           O  
ATOM   3614  H   SER A 232     -25.069  32.177  -9.237  1.00  0.00           H  
ATOM   3615  HA  SER A 232     -27.348  33.209  -8.096  1.00  0.00           H  
ATOM   3616  HB2 SER A 232     -27.163  32.198 -10.300  1.00  0.00           H  
ATOM   3617  HB3 SER A 232     -28.542  31.855  -9.496  1.00  0.00           H  
ATOM   3618  HG  SER A 232     -27.668  29.977 -10.457  1.00  0.00           H  
ATOM   3619  N   LEU A 233     -26.497  30.614  -6.538  1.00  0.00           N  
ATOM   3620  CA  LEU A 233     -26.867  29.720  -5.455  1.00  0.00           C  
ATOM   3621  C   LEU A 233     -26.878  30.357  -4.070  1.00  0.00           C  
ATOM   3622  O   LEU A 233     -27.914  30.373  -3.395  1.00  0.00           O  
ATOM   3623  CB  LEU A 233     -25.946  28.498  -5.459  1.00  0.00           C  
ATOM   3624  CG  LEU A 233     -26.643  27.159  -5.207  1.00  0.00           C  
ATOM   3625  CD1 LEU A 233     -25.631  26.024  -5.284  1.00  0.00           C  
ATOM   3626  CD2 LEU A 233     -27.315  27.178  -3.855  1.00  0.00           C  
ATOM   3627  H   LEU A 233     -25.560  30.612  -6.889  1.00  0.00           H  
ATOM   3628  HA  LEU A 233     -27.794  29.395  -5.641  1.00  0.00           H  
ATOM   3629  HB2 LEU A 233     -25.257  28.627  -4.746  1.00  0.00           H  
ATOM   3630  HB3 LEU A 233     -25.498  28.451  -6.352  1.00  0.00           H  
ATOM   3631  HG  LEU A 233     -27.339  27.020  -5.912  1.00  0.00           H  
ATOM   3632 HD11 LEU A 233     -26.094  25.153  -5.118  1.00  0.00           H  
ATOM   3633 HD12 LEU A 233     -25.212  26.012  -6.192  1.00  0.00           H  
ATOM   3634 HD13 LEU A 233     -24.922  26.162  -4.592  1.00  0.00           H  
ATOM   3635 HD21 LEU A 233     -27.769  26.301  -3.696  1.00  0.00           H  
ATOM   3636 HD22 LEU A 233     -26.629  27.332  -3.144  1.00  0.00           H  
ATOM   3637 HD23 LEU A 233     -27.993  27.913  -3.830  1.00  0.00           H  
ATOM   3638  N   TYR A 234     -25.728  30.878  -3.650  1.00  0.00           N  
ATOM   3639  CA  TYR A 234     -25.591  31.495  -2.336  1.00  0.00           C  
ATOM   3640  C   TYR A 234     -25.117  32.941  -2.398  1.00  0.00           C  
ATOM   3641  O   TYR A 234     -24.889  33.573  -1.366  1.00  0.00           O  
ATOM   3642  CB  TYR A 234     -24.614  30.682  -1.480  1.00  0.00           C  
ATOM   3643  CG  TYR A 234     -25.054  29.253  -1.261  1.00  0.00           C  
ATOM   3644  CD1 TYR A 234     -26.223  28.968  -0.559  1.00  0.00           C  
ATOM   3645  CD2 TYR A 234     -24.307  28.186  -1.758  1.00  0.00           C  
ATOM   3646  CE1 TYR A 234     -26.639  27.661  -0.355  1.00  0.00           C  
ATOM   3647  CE2 TYR A 234     -24.715  26.870  -1.561  1.00  0.00           C  
ATOM   3648  CZ  TYR A 234     -25.882  26.618  -0.857  1.00  0.00           C  
ATOM   3649  OH  TYR A 234     -26.306  25.329  -0.655  1.00  0.00           O  
ATOM   3650  H   TYR A 234     -24.932  30.845  -4.255  1.00  0.00           H  
ATOM   3651  HA  TYR A 234     -26.485  31.479  -1.889  1.00  0.00           H  
ATOM   3652  HB2 TYR A 234     -24.527  31.127  -0.589  1.00  0.00           H  
ATOM   3653  HB3 TYR A 234     -23.724  30.673  -1.936  1.00  0.00           H  
ATOM   3654  HD1 TYR A 234     -26.773  29.720  -0.195  1.00  0.00           H  
ATOM   3655  HD2 TYR A 234     -23.464  28.369  -2.264  1.00  0.00           H  
ATOM   3656  HE1 TYR A 234     -27.481  27.474   0.152  1.00  0.00           H  
ATOM   3657  HE2 TYR A 234     -24.171  26.113  -1.924  1.00  0.00           H  
ATOM   3658  HH  TYR A 234     -25.769  24.564  -1.012  1.00  0.00           H  
ATOM   3659  N   GLY A 235     -24.960  33.467  -3.607  1.00  0.00           N  
ATOM   3660  CA  GLY A 235     -24.504  34.839  -3.745  1.00  0.00           C  
ATOM   3661  C   GLY A 235     -22.999  35.035  -3.633  1.00  0.00           C  
ATOM   3662  O   GLY A 235     -22.536  36.171  -3.463  1.00  0.00           O  
ATOM   3663  H   GLY A 235     -25.155  32.920  -4.421  1.00  0.00           H  
ATOM   3664  HA2 GLY A 235     -24.941  35.384  -3.030  1.00  0.00           H  
ATOM   3665  HA3 GLY A 235     -24.794  35.173  -4.642  1.00  0.00           H  
ATOM   3666  N   THR A 236     -22.229  33.948  -3.722  1.00  0.00           N  
ATOM   3667  CA  THR A 236     -20.768  34.037  -3.631  1.00  0.00           C  
ATOM   3668  C   THR A 236     -20.215  34.794  -4.840  1.00  0.00           C  
ATOM   3669  O   THR A 236     -20.469  34.419  -5.981  1.00  0.00           O  
ATOM   3670  CB  THR A 236     -20.117  32.636  -3.578  1.00  0.00           C  
ATOM   3671  OG1 THR A 236     -20.602  31.925  -2.429  1.00  0.00           O  
ATOM   3672  CG2 THR A 236     -18.591  32.755  -3.487  1.00  0.00           C  
ATOM   3673  H   THR A 236     -22.658  33.054  -3.854  1.00  0.00           H  
ATOM   3674  HA  THR A 236     -20.526  34.537  -2.799  1.00  0.00           H  
ATOM   3675  HB  THR A 236     -20.359  32.129  -4.405  1.00  0.00           H  
ATOM   3676  HG1 THR A 236     -20.180  31.019  -2.395  1.00  0.00           H  
ATOM   3677 HG21 THR A 236     -18.187  31.841  -3.454  1.00  0.00           H  
ATOM   3678 HG22 THR A 236     -18.246  33.243  -4.289  1.00  0.00           H  
ATOM   3679 HG23 THR A 236     -18.345  33.259  -2.659  1.00  0.00           H  
ATOM   3680  N   SER A 237     -19.447  35.849  -4.581  1.00  0.00           N  
ATOM   3681  CA  SER A 237     -18.892  36.675  -5.651  1.00  0.00           C  
ATOM   3682  C   SER A 237     -17.509  36.272  -6.124  1.00  0.00           C  
ATOM   3683  O   SER A 237     -16.571  36.166  -5.335  1.00  0.00           O  
ATOM   3684  CB  SER A 237     -18.860  38.144  -5.223  1.00  0.00           C  
ATOM   3685  OG  SER A 237     -20.174  38.653  -5.105  1.00  0.00           O  
ATOM   3686  H   SER A 237     -19.244  36.083  -3.630  1.00  0.00           H  
ATOM   3687  HA  SER A 237     -19.509  36.605  -6.435  1.00  0.00           H  
ATOM   3688  HB2 SER A 237     -18.361  38.676  -5.908  1.00  0.00           H  
ATOM   3689  HB3 SER A 237     -18.397  38.220  -4.340  1.00  0.00           H  
ATOM   3690  HG  SER A 237     -20.136  39.612  -4.825  1.00  0.00           H  
ATOM   3691  N   TYR A 238     -17.401  36.068  -7.432  1.00  0.00           N  
ATOM   3692  CA  TYR A 238     -16.155  35.683  -8.080  1.00  0.00           C  
ATOM   3693  C   TYR A 238     -15.723  36.751  -9.078  1.00  0.00           C  
ATOM   3694  O   TYR A 238     -16.563  37.430  -9.671  1.00  0.00           O  
ATOM   3695  CB  TYR A 238     -16.344  34.379  -8.858  1.00  0.00           C  
ATOM   3696  CG  TYR A 238     -15.984  33.110  -8.124  1.00  0.00           C  
ATOM   3697  CD1 TYR A 238     -16.636  32.744  -6.946  1.00  0.00           C  
ATOM   3698  CD2 TYR A 238     -15.008  32.254  -8.629  1.00  0.00           C  
ATOM   3699  CE1 TYR A 238     -16.320  31.550  -6.294  1.00  0.00           C  
ATOM   3700  CE2 TYR A 238     -14.685  31.063  -7.989  1.00  0.00           C  
ATOM   3701  CZ  TYR A 238     -15.343  30.717  -6.825  1.00  0.00           C  
ATOM   3702  OH  TYR A 238     -15.023  29.536  -6.195  1.00  0.00           O  
ATOM   3703  H   TYR A 238     -18.216  36.185  -8.000  1.00  0.00           H  
ATOM   3704  HA  TYR A 238     -15.442  35.561  -7.390  1.00  0.00           H  
ATOM   3705  HB2 TYR A 238     -15.776  34.428  -9.680  1.00  0.00           H  
ATOM   3706  HB3 TYR A 238     -17.307  34.317  -9.121  1.00  0.00           H  
ATOM   3707  HD1 TYR A 238     -17.339  33.344  -6.564  1.00  0.00           H  
ATOM   3708  HD2 TYR A 238     -14.529  32.502  -9.471  1.00  0.00           H  
ATOM   3709  HE1 TYR A 238     -16.794  31.296  -5.451  1.00  0.00           H  
ATOM   3710  HE2 TYR A 238     -13.982  30.462  -8.368  1.00  0.00           H  
ATOM   3711  HH  TYR A 238     -14.319  28.939  -6.580  1.00  0.00           H  
ATOM   3712  N   LYS A 239     -14.414  36.908  -9.248  1.00  0.00           N  
ATOM   3713  CA  LYS A 239     -13.888  37.837 -10.240  1.00  0.00           C  
ATOM   3714  C   LYS A 239     -13.361  36.906 -11.336  1.00  0.00           C  
ATOM   3715  O   LYS A 239     -13.152  35.718 -11.081  1.00  0.00           O  
ATOM   3716  CB  LYS A 239     -12.743  38.683  -9.671  1.00  0.00           C  
ATOM   3717  CG  LYS A 239     -13.180  39.728  -8.650  1.00  0.00           C  
ATOM   3718  CD  LYS A 239     -12.609  39.446  -7.263  1.00  0.00           C  
ATOM   3719  CE  LYS A 239     -13.130  38.125  -6.694  1.00  0.00           C  
ATOM   3720  NZ  LYS A 239     -12.594  37.835  -5.336  1.00  0.00           N  
ATOM   3721  H   LYS A 239     -13.779  36.379  -8.685  1.00  0.00           H  
ATOM   3722  HA  LYS A 239     -14.616  38.423 -10.595  1.00  0.00           H  
ATOM   3723  HB2 LYS A 239     -12.296  39.155 -10.430  1.00  0.00           H  
ATOM   3724  HB3 LYS A 239     -12.089  38.068  -9.229  1.00  0.00           H  
ATOM   3725  HG2 LYS A 239     -14.178  39.727  -8.594  1.00  0.00           H  
ATOM   3726  HG3 LYS A 239     -12.864  40.627  -8.953  1.00  0.00           H  
ATOM   3727  HD2 LYS A 239     -12.871  40.189  -6.648  1.00  0.00           H  
ATOM   3728  HD3 LYS A 239     -11.612  39.401  -7.326  1.00  0.00           H  
ATOM   3729  HE2 LYS A 239     -12.862  37.384  -7.309  1.00  0.00           H  
ATOM   3730  HE3 LYS A 239     -14.128  38.170  -6.642  1.00  0.00           H  
ATOM   3731  HZ1 LYS A 239     -12.963  36.965  -5.011  1.00  0.00           H  
ATOM   3732  HZ2 LYS A 239     -11.596  37.779  -5.376  1.00  0.00           H  
ATOM   3733  HZ3 LYS A 239     -12.862  38.566  -4.709  1.00  0.00           H  
ATOM   3734  N   TYR A 240     -13.175  37.423 -12.547  1.00  0.00           N  
ATOM   3735  CA  TYR A 240     -12.667  36.594 -13.641  1.00  0.00           C  
ATOM   3736  C   TYR A 240     -11.831  37.414 -14.617  1.00  0.00           C  
ATOM   3737  O   TYR A 240     -11.956  38.639 -14.688  1.00  0.00           O  
ATOM   3738  CB  TYR A 240     -13.826  35.917 -14.380  1.00  0.00           C  
ATOM   3739  CG  TYR A 240     -14.775  36.888 -15.043  1.00  0.00           C  
ATOM   3740  CD1 TYR A 240     -15.836  37.440 -14.332  1.00  0.00           C  
ATOM   3741  CD2 TYR A 240     -14.581  37.298 -16.364  1.00  0.00           C  
ATOM   3742  CE1 TYR A 240     -16.679  38.376 -14.911  1.00  0.00           C  
ATOM   3743  CE2 TYR A 240     -15.425  38.240 -16.955  1.00  0.00           C  
ATOM   3744  CZ  TYR A 240     -16.469  38.773 -16.217  1.00  0.00           C  
ATOM   3745  OH  TYR A 240     -17.299  39.719 -16.770  1.00  0.00           O  
ATOM   3746  H   TYR A 240     -13.384  38.387 -12.712  1.00  0.00           H  
ATOM   3747  HA  TYR A 240     -12.084  35.881 -13.250  1.00  0.00           H  
ATOM   3748  HB2 TYR A 240     -14.343  35.370 -13.722  1.00  0.00           H  
ATOM   3749  HB3 TYR A 240     -13.444  35.318 -15.084  1.00  0.00           H  
ATOM   3750  HD1 TYR A 240     -15.993  37.156 -13.386  1.00  0.00           H  
ATOM   3751  HD2 TYR A 240     -13.827  36.911 -16.894  1.00  0.00           H  
ATOM   3752  HE1 TYR A 240     -17.437  38.762 -14.385  1.00  0.00           H  
ATOM   3753  HE2 TYR A 240     -15.277  38.527 -17.901  1.00  0.00           H  
ATOM   3754  HH  TYR A 240     -17.159  40.016 -17.715  1.00  0.00           H  
ATOM   3755  N   GLY A 241     -10.982  36.723 -15.367  1.00  0.00           N  
ATOM   3756  CA  GLY A 241     -10.113  37.372 -16.332  1.00  0.00           C  
ATOM   3757  C   GLY A 241      -8.864  36.531 -16.515  1.00  0.00           C  
ATOM   3758  O   GLY A 241      -8.789  35.422 -15.985  1.00  0.00           O  
ATOM   3759  H   GLY A 241     -10.940  35.729 -15.265  1.00  0.00           H  
ATOM   3760  HA2 GLY A 241      -9.860  38.280 -15.998  1.00  0.00           H  
ATOM   3761  HA3 GLY A 241     -10.590  37.459 -17.207  1.00  0.00           H  
ATOM   3762  N   SER A 242      -7.885  37.039 -17.261  1.00  0.00           N  
ATOM   3763  CA  SER A 242      -6.648  36.296 -17.482  1.00  0.00           C  
ATOM   3764  C   SER A 242      -5.845  36.271 -16.188  1.00  0.00           C  
ATOM   3765  O   SER A 242      -5.986  37.154 -15.341  1.00  0.00           O  
ATOM   3766  CB  SER A 242      -5.812  36.937 -18.602  1.00  0.00           C  
ATOM   3767  OG  SER A 242      -5.307  38.207 -18.223  1.00  0.00           O  
ATOM   3768  H   SER A 242      -7.999  37.942 -17.676  1.00  0.00           H  
ATOM   3769  HA  SER A 242      -6.875  35.357 -17.742  1.00  0.00           H  
ATOM   3770  HB2 SER A 242      -6.387  37.046 -19.413  1.00  0.00           H  
ATOM   3771  HB3 SER A 242      -5.044  36.334 -18.817  1.00  0.00           H  
ATOM   3772  HG  SER A 242      -4.771  38.590 -18.975  1.00  0.00           H  
ATOM   3773  N   ILE A 243      -5.011  35.250 -16.037  1.00  0.00           N  
ATOM   3774  CA  ILE A 243      -4.182  35.102 -14.845  1.00  0.00           C  
ATOM   3775  C   ILE A 243      -3.336  36.339 -14.548  1.00  0.00           C  
ATOM   3776  O   ILE A 243      -3.421  36.912 -13.466  1.00  0.00           O  
ATOM   3777  CB  ILE A 243      -3.222  33.901 -14.992  1.00  0.00           C  
ATOM   3778  CG1 ILE A 243      -4.024  32.608 -15.109  1.00  0.00           C  
ATOM   3779  CG2 ILE A 243      -2.265  33.845 -13.800  1.00  0.00           C  
ATOM   3780  CD1 ILE A 243      -3.230  31.473 -15.706  1.00  0.00           C  
ATOM   3781  H   ILE A 243      -4.949  34.562 -16.760  1.00  0.00           H  
ATOM   3782  HA  ILE A 243      -4.781  34.934 -14.062  1.00  0.00           H  
ATOM   3783  HB  ILE A 243      -2.685  34.021 -15.827  1.00  0.00           H  
ATOM   3784 HG12 ILE A 243      -4.821  32.779 -15.689  1.00  0.00           H  
ATOM   3785 HG13 ILE A 243      -4.328  32.338 -14.195  1.00  0.00           H  
ATOM   3786 HG21 ILE A 243      -1.648  33.065 -13.904  1.00  0.00           H  
ATOM   3787 HG22 ILE A 243      -1.731  34.690 -13.761  1.00  0.00           H  
ATOM   3788 HG23 ILE A 243      -2.790  33.744 -12.955  1.00  0.00           H  
ATOM   3789 HD11 ILE A 243      -3.804  30.656 -15.758  1.00  0.00           H  
ATOM   3790 HD12 ILE A 243      -2.926  31.726 -16.625  1.00  0.00           H  
ATOM   3791 HD13 ILE A 243      -2.433  31.285 -15.131  1.00  0.00           H  
ATOM   3792  N   ILE A 244      -2.527  36.749 -15.520  1.00  0.00           N  
ATOM   3793  CA  ILE A 244      -1.625  37.881 -15.341  1.00  0.00           C  
ATOM   3794  C   ILE A 244      -2.307  39.218 -15.030  1.00  0.00           C  
ATOM   3795  O   ILE A 244      -1.748  40.046 -14.315  1.00  0.00           O  
ATOM   3796  CB  ILE A 244      -0.680  38.007 -16.574  1.00  0.00           C  
ATOM   3797  CG1 ILE A 244       0.463  38.973 -16.264  1.00  0.00           C  
ATOM   3798  CG2 ILE A 244      -1.463  38.434 -17.810  1.00  0.00           C  
ATOM   3799  CD1 ILE A 244       1.600  38.896 -17.267  1.00  0.00           C  
ATOM   3800  H   ILE A 244      -2.537  36.269 -16.397  1.00  0.00           H  
ATOM   3801  HA  ILE A 244      -1.045  37.665 -14.556  1.00  0.00           H  
ATOM   3802  HB  ILE A 244      -0.284  37.107 -16.754  1.00  0.00           H  
ATOM   3803 HG12 ILE A 244       0.824  38.757 -15.357  1.00  0.00           H  
ATOM   3804 HG13 ILE A 244       0.101  39.905 -16.265  1.00  0.00           H  
ATOM   3805 HG21 ILE A 244      -0.841  38.509 -18.589  1.00  0.00           H  
ATOM   3806 HG22 ILE A 244      -2.167  37.753 -18.010  1.00  0.00           H  
ATOM   3807 HG23 ILE A 244      -1.895  39.320 -17.641  1.00  0.00           H  
ATOM   3808 HD11 ILE A 244       2.314  39.548 -17.012  1.00  0.00           H  
ATOM   3809 HD12 ILE A 244       1.979  37.971 -17.271  1.00  0.00           H  
ATOM   3810 HD13 ILE A 244       1.256  39.119 -18.179  1.00  0.00           H  
ATOM   3811  N   THR A 245      -3.518  39.417 -15.544  1.00  0.00           N  
ATOM   3812  CA  THR A 245      -4.269  40.653 -15.315  1.00  0.00           C  
ATOM   3813  C   THR A 245      -5.090  40.619 -14.029  1.00  0.00           C  
ATOM   3814  O   THR A 245      -5.443  41.669 -13.482  1.00  0.00           O  
ATOM   3815  CB  THR A 245      -5.242  40.935 -16.491  1.00  0.00           C  
ATOM   3816  OG1 THR A 245      -4.492  41.264 -17.665  1.00  0.00           O  
ATOM   3817  CG2 THR A 245      -6.179  42.093 -16.159  1.00  0.00           C  
ATOM   3818  H   THR A 245      -3.929  38.699 -16.105  1.00  0.00           H  
ATOM   3819  HA  THR A 245      -3.619  41.411 -15.255  1.00  0.00           H  
ATOM   3820  HB  THR A 245      -5.786  40.115 -16.669  1.00  0.00           H  
ATOM   3821  HG1 THR A 245      -5.120  41.445 -18.422  1.00  0.00           H  
ATOM   3822 HG21 THR A 245      -6.795  42.255 -16.930  1.00  0.00           H  
ATOM   3823 HG22 THR A 245      -6.715  41.865 -15.346  1.00  0.00           H  
ATOM   3824 HG23 THR A 245      -5.641  42.917 -15.983  1.00  0.00           H  
ATOM   3825  N   THR A 246      -5.390  39.416 -13.546  1.00  0.00           N  
ATOM   3826  CA  THR A 246      -6.205  39.255 -12.346  1.00  0.00           C  
ATOM   3827  C   THR A 246      -5.398  39.094 -11.064  1.00  0.00           C  
ATOM   3828  O   THR A 246      -5.718  39.717 -10.049  1.00  0.00           O  
ATOM   3829  CB  THR A 246      -7.165  38.064 -12.523  1.00  0.00           C  
ATOM   3830  OG1 THR A 246      -7.914  38.255 -13.728  1.00  0.00           O  
ATOM   3831  CG2 THR A 246      -8.143  37.969 -11.360  1.00  0.00           C  
ATOM   3832  H   THR A 246      -5.049  38.602 -14.017  1.00  0.00           H  
ATOM   3833  HA  THR A 246      -6.763  40.079 -12.249  1.00  0.00           H  
ATOM   3834  HB  THR A 246      -6.638  37.216 -12.587  1.00  0.00           H  
ATOM   3835  HG1 THR A 246      -8.542  37.487 -13.855  1.00  0.00           H  
ATOM   3836 HG21 THR A 246      -8.753  37.189 -11.500  1.00  0.00           H  
ATOM   3837 HG22 THR A 246      -7.636  37.846 -10.507  1.00  0.00           H  
ATOM   3838 HG23 THR A 246      -8.683  38.809 -11.309  1.00  0.00           H  
ATOM   3839  N   ILE A 247      -4.355  38.271 -11.093  1.00  0.00           N  
ATOM   3840  CA  ILE A 247      -3.538  38.101  -9.900  1.00  0.00           C  
ATOM   3841  C   ILE A 247      -2.133  38.653 -10.086  1.00  0.00           C  
ATOM   3842  O   ILE A 247      -1.786  39.680  -9.499  1.00  0.00           O  
ATOM   3843  CB  ILE A 247      -3.474  36.622  -9.446  1.00  0.00           C  
ATOM   3844  CG1 ILE A 247      -3.149  35.703 -10.623  1.00  0.00           C  
ATOM   3845  CG2 ILE A 247      -4.804  36.223  -8.834  1.00  0.00           C  
ATOM   3846  CD1 ILE A 247      -3.149  34.231 -10.250  1.00  0.00           C  
ATOM   3847  H   ILE A 247      -4.132  37.771 -11.930  1.00  0.00           H  
ATOM   3848  HA  ILE A 247      -3.970  38.622  -9.164  1.00  0.00           H  
ATOM   3849  HB  ILE A 247      -2.758  36.527  -8.754  1.00  0.00           H  
ATOM   3850 HG12 ILE A 247      -2.243  35.942 -10.972  1.00  0.00           H  
ATOM   3851 HG13 ILE A 247      -3.832  35.850 -11.339  1.00  0.00           H  
ATOM   3852 HG21 ILE A 247      -4.763  35.268  -8.541  1.00  0.00           H  
ATOM   3853 HG22 ILE A 247      -4.996  36.806  -8.045  1.00  0.00           H  
ATOM   3854 HG23 ILE A 247      -5.530  36.332  -9.513  1.00  0.00           H  
ATOM   3855 HD11 ILE A 247      -2.931  33.683 -11.057  1.00  0.00           H  
ATOM   3856 HD12 ILE A 247      -2.464  34.067  -9.540  1.00  0.00           H  
ATOM   3857 HD13 ILE A 247      -4.052  33.974  -9.907  1.00  0.00           H  
ATOM   3858  N   TYR A 248      -1.330  37.989 -10.909  1.00  0.00           N  
ATOM   3859  CA  TYR A 248       0.036  38.430 -11.157  1.00  0.00           C  
ATOM   3860  C   TYR A 248       0.711  37.534 -12.183  1.00  0.00           C  
ATOM   3861  O   TYR A 248       0.165  36.501 -12.578  1.00  0.00           O  
ATOM   3862  CB  TYR A 248       0.839  38.406  -9.850  1.00  0.00           C  
ATOM   3863  CG  TYR A 248       0.644  37.137  -9.050  1.00  0.00           C  
ATOM   3864  CD1 TYR A 248       0.936  35.889  -9.601  1.00  0.00           C  
ATOM   3865  CD2 TYR A 248       0.140  37.180  -7.751  1.00  0.00           C  
ATOM   3866  CE1 TYR A 248       0.726  34.715  -8.880  1.00  0.00           C  
ATOM   3867  CE2 TYR A 248      -0.072  36.013  -7.019  1.00  0.00           C  
ATOM   3868  CZ  TYR A 248       0.221  34.785  -7.591  1.00  0.00           C  
ATOM   3869  OH  TYR A 248       0.003  33.628  -6.877  1.00  0.00           O  
ATOM   3870  H   TYR A 248      -1.670  37.169 -11.368  1.00  0.00           H  
ATOM   3871  HA  TYR A 248       0.016  39.366 -11.508  1.00  0.00           H  
ATOM   3872  HB2 TYR A 248       0.554  39.182  -9.288  1.00  0.00           H  
ATOM   3873  HB3 TYR A 248       1.810  38.495 -10.073  1.00  0.00           H  
ATOM   3874  HD1 TYR A 248       1.303  35.836 -10.530  1.00  0.00           H  
ATOM   3875  HD2 TYR A 248      -0.073  38.065  -7.337  1.00  0.00           H  
ATOM   3876  HE1 TYR A 248       0.938  33.828  -9.290  1.00  0.00           H  
ATOM   3877  HE2 TYR A 248      -0.433  36.061  -6.088  1.00  0.00           H  
ATOM   3878  HH  TYR A 248      -0.361  33.676  -5.947  1.00  0.00           H  
ATOM   3879  N   GLN A 249       1.902  37.931 -12.610  1.00  0.00           N  
ATOM   3880  CA  GLN A 249       2.648  37.149 -13.579  1.00  0.00           C  
ATOM   3881  C   GLN A 249       3.049  35.848 -12.892  1.00  0.00           C  
ATOM   3882  O   GLN A 249       3.617  35.862 -11.802  1.00  0.00           O  
ATOM   3883  CB  GLN A 249       3.889  37.919 -14.031  1.00  0.00           C  
ATOM   3884  CG  GLN A 249       4.551  37.366 -15.286  1.00  0.00           C  
ATOM   3885  CD  GLN A 249       5.687  38.248 -15.771  1.00  0.00           C  
ATOM   3886  OE1 GLN A 249       6.215  38.060 -16.869  1.00  0.00           O  
ATOM   3887  NE2 GLN A 249       6.072  39.219 -14.947  1.00  0.00           N  
ATOM   3888  H   GLN A 249       2.292  38.782 -12.259  1.00  0.00           H  
ATOM   3889  HA  GLN A 249       2.069  36.949 -14.369  1.00  0.00           H  
ATOM   3890  HB2 GLN A 249       4.559  37.896 -13.289  1.00  0.00           H  
ATOM   3891  HB3 GLN A 249       3.621  38.866 -14.210  1.00  0.00           H  
ATOM   3892  HG2 GLN A 249       3.864  37.299 -16.010  1.00  0.00           H  
ATOM   3893  HG3 GLN A 249       4.913  36.456 -15.085  1.00  0.00           H  
ATOM   3894 HE21 GLN A 249       5.616  39.336 -14.065  1.00  0.00           H  
ATOM   3895 HE22 GLN A 249       6.817  39.832 -15.210  1.00  0.00           H  
ATOM   3896  N   ALA A 250       2.718  34.725 -13.521  1.00  0.00           N  
ATOM   3897  CA  ALA A 250       3.047  33.411 -12.981  1.00  0.00           C  
ATOM   3898  C   ALA A 250       3.409  32.509 -14.154  1.00  0.00           C  
ATOM   3899  O   ALA A 250       2.615  32.341 -15.080  1.00  0.00           O  
ATOM   3900  CB  ALA A 250       1.861  32.840 -12.227  1.00  0.00           C  
ATOM   3901  H   ALA A 250       2.228  34.783 -14.391  1.00  0.00           H  
ATOM   3902  HA  ALA A 250       3.830  33.489 -12.364  1.00  0.00           H  
ATOM   3903  HB1 ALA A 250       2.100  31.940 -11.862  1.00  0.00           H  
ATOM   3904  HB2 ALA A 250       1.619  33.451 -11.474  1.00  0.00           H  
ATOM   3905  HB3 ALA A 250       1.082  32.752 -12.848  1.00  0.00           H  
ATOM   3906  N   SER A 251       4.601  31.925 -14.107  1.00  0.00           N  
ATOM   3907  CA  SER A 251       5.069  31.060 -15.183  1.00  0.00           C  
ATOM   3908  C   SER A 251       5.003  29.573 -14.845  1.00  0.00           C  
ATOM   3909  O   SER A 251       5.076  29.180 -13.678  1.00  0.00           O  
ATOM   3910  CB  SER A 251       6.511  31.419 -15.533  1.00  0.00           C  
ATOM   3911  OG  SER A 251       7.353  31.179 -14.418  1.00  0.00           O  
ATOM   3912  H   SER A 251       5.191  32.082 -13.315  1.00  0.00           H  
ATOM   3913  HA  SER A 251       4.500  31.225 -15.989  1.00  0.00           H  
ATOM   3914  HB2 SER A 251       6.560  32.386 -15.784  1.00  0.00           H  
ATOM   3915  HB3 SER A 251       6.814  30.859 -16.304  1.00  0.00           H  
ATOM   3916  HG  SER A 251       8.295  31.416 -14.655  1.00  0.00           H  
ATOM   3917  N   GLY A 252       4.869  28.751 -15.881  1.00  0.00           N  
ATOM   3918  CA  GLY A 252       4.824  27.311 -15.693  1.00  0.00           C  
ATOM   3919  C   GLY A 252       3.528  26.739 -15.154  1.00  0.00           C  
ATOM   3920  O   GLY A 252       3.546  25.662 -14.556  1.00  0.00           O  
ATOM   3921  H   GLY A 252       4.798  29.130 -16.804  1.00  0.00           H  
ATOM   3922  HA2 GLY A 252       5.553  27.065 -15.054  1.00  0.00           H  
ATOM   3923  HA3 GLY A 252       4.999  26.883 -16.580  1.00  0.00           H  
ATOM   3924  N   GLY A 253       2.416  27.447 -15.370  1.00  0.00           N  
ATOM   3925  CA  GLY A 253       1.110  26.998 -14.902  1.00  0.00           C  
ATOM   3926  C   GLY A 253       0.444  26.003 -15.838  1.00  0.00           C  
ATOM   3927  O   GLY A 253       0.627  26.067 -17.057  1.00  0.00           O  
ATOM   3928  H   GLY A 253       2.481  28.312 -15.868  1.00  0.00           H  
ATOM   3929  HA2 GLY A 253       0.514  27.796 -14.811  1.00  0.00           H  
ATOM   3930  HA3 GLY A 253       1.225  26.565 -14.008  1.00  0.00           H  
ATOM   3931  N   SER A 254      -0.360  25.101 -15.279  1.00  0.00           N  
ATOM   3932  CA  SER A 254      -1.009  24.057 -16.075  1.00  0.00           C  
ATOM   3933  C   SER A 254      -1.891  24.530 -17.221  1.00  0.00           C  
ATOM   3934  O   SER A 254      -1.783  24.032 -18.350  1.00  0.00           O  
ATOM   3935  CB  SER A 254      -1.818  23.122 -15.164  1.00  0.00           C  
ATOM   3936  OG  SER A 254      -2.918  23.776 -14.556  1.00  0.00           O  
ATOM   3937  H   SER A 254      -0.524  25.137 -14.293  1.00  0.00           H  
ATOM   3938  HA  SER A 254      -0.279  23.506 -16.480  1.00  0.00           H  
ATOM   3939  HB2 SER A 254      -1.215  22.773 -14.446  1.00  0.00           H  
ATOM   3940  HB3 SER A 254      -2.161  22.359 -15.711  1.00  0.00           H  
ATOM   3941  HG  SER A 254      -3.411  23.128 -13.975  1.00  0.00           H  
ATOM   3942  N   ILE A 255      -2.756  25.491 -16.924  1.00  0.00           N  
ATOM   3943  CA  ILE A 255      -3.692  26.048 -17.894  1.00  0.00           C  
ATOM   3944  C   ILE A 255      -3.022  26.683 -19.112  1.00  0.00           C  
ATOM   3945  O   ILE A 255      -3.556  26.629 -20.222  1.00  0.00           O  
ATOM   3946  CB  ILE A 255      -4.605  27.073 -17.182  1.00  0.00           C  
ATOM   3947  CG1 ILE A 255      -5.996  26.470 -17.012  1.00  0.00           C  
ATOM   3948  CG2 ILE A 255      -4.592  28.397 -17.905  1.00  0.00           C  
ATOM   3949  CD1 ILE A 255      -6.008  25.209 -16.195  1.00  0.00           C  
ATOM   3950  H   ILE A 255      -2.767  25.851 -15.991  1.00  0.00           H  
ATOM   3951  HA  ILE A 255      -4.271  25.301 -18.221  1.00  0.00           H  
ATOM   3952  HB  ILE A 255      -4.230  27.226 -16.268  1.00  0.00           H  
ATOM   3953 HG12 ILE A 255      -6.364  26.263 -17.918  1.00  0.00           H  
ATOM   3954 HG13 ILE A 255      -6.580  27.145 -16.561  1.00  0.00           H  
ATOM   3955 HG21 ILE A 255      -5.188  29.043 -17.428  1.00  0.00           H  
ATOM   3956 HG22 ILE A 255      -3.659  28.757 -17.925  1.00  0.00           H  
ATOM   3957 HG23 ILE A 255      -4.920  28.269 -18.841  1.00  0.00           H  
ATOM   3958 HD11 ILE A 255      -6.945  24.868 -16.123  1.00  0.00           H  
ATOM   3959 HD12 ILE A 255      -5.435  24.519 -16.638  1.00  0.00           H  
ATOM   3960 HD13 ILE A 255      -5.652  25.401 -15.281  1.00  0.00           H  
ATOM   3961  N   ASP A 256      -1.865  27.303 -18.903  1.00  0.00           N  
ATOM   3962  CA  ASP A 256      -1.144  27.918 -20.009  1.00  0.00           C  
ATOM   3963  C   ASP A 256      -0.611  26.801 -20.906  1.00  0.00           C  
ATOM   3964  O   ASP A 256      -0.661  26.896 -22.130  1.00  0.00           O  
ATOM   3965  CB  ASP A 256      -0.005  28.797 -19.481  1.00  0.00           C  
ATOM   3966  CG  ASP A 256      -0.514  30.071 -18.813  1.00  0.00           C  
ATOM   3967  OD1 ASP A 256      -1.731  30.336 -18.877  1.00  0.00           O  
ATOM   3968  OD2 ASP A 256       0.299  30.816 -18.236  1.00  0.00           O  
ATOM   3969  H   ASP A 256      -1.486  27.348 -17.979  1.00  0.00           H  
ATOM   3970  HA  ASP A 256      -1.777  28.486 -20.536  1.00  0.00           H  
ATOM   3971  HB2 ASP A 256       0.586  29.050 -20.247  1.00  0.00           H  
ATOM   3972  HB3 ASP A 256       0.522  28.272 -18.812  1.00  0.00           H  
ATOM   3973  N   TRP A 257      -0.115  25.736 -20.286  1.00  0.00           N  
ATOM   3974  CA  TRP A 257       0.385  24.594 -21.037  1.00  0.00           C  
ATOM   3975  C   TRP A 257      -0.735  23.948 -21.866  1.00  0.00           C  
ATOM   3976  O   TRP A 257      -0.585  23.743 -23.071  1.00  0.00           O  
ATOM   3977  CB  TRP A 257       0.974  23.541 -20.091  1.00  0.00           C  
ATOM   3978  CG  TRP A 257       1.389  22.299 -20.824  1.00  0.00           C  
ATOM   3979  CD1 TRP A 257       2.530  22.118 -21.554  1.00  0.00           C  
ATOM   3980  CD2 TRP A 257       0.615  21.110 -20.989  1.00  0.00           C  
ATOM   3981  NE1 TRP A 257       2.508  20.891 -22.168  1.00  0.00           N  
ATOM   3982  CE2 TRP A 257       1.344  20.251 -21.840  1.00  0.00           C  
ATOM   3983  CE3 TRP A 257      -0.629  20.687 -20.505  1.00  0.00           C  
ATOM   3984  CZ2 TRP A 257       0.870  18.992 -22.218  1.00  0.00           C  
ATOM   3985  CZ3 TRP A 257      -1.103  19.431 -20.884  1.00  0.00           C  
ATOM   3986  CH2 TRP A 257      -0.352  18.601 -21.731  1.00  0.00           C  
ATOM   3987  H   TRP A 257      -0.085  25.719 -19.287  1.00  0.00           H  
ATOM   3988  HA  TRP A 257       1.104  24.907 -21.657  1.00  0.00           H  
ATOM   3989  HB2 TRP A 257       0.285  23.298 -19.408  1.00  0.00           H  
ATOM   3990  HB3 TRP A 257       1.774  23.929 -19.634  1.00  0.00           H  
ATOM   3991  HD1 TRP A 257       3.273  22.783 -21.630  1.00  0.00           H  
ATOM   3992  HE1 TRP A 257       3.226  20.524 -22.759  1.00  0.00           H  
ATOM   3993  HE3 TRP A 257      -1.167  21.274 -19.900  1.00  0.00           H  
ATOM   3994  HZ2 TRP A 257       1.402  18.398 -22.821  1.00  0.00           H  
ATOM   3995  HZ3 TRP A 257      -1.991  19.117 -20.547  1.00  0.00           H  
ATOM   3996  HH2 TRP A 257      -0.716  17.705 -21.985  1.00  0.00           H  
ATOM   3997  N   SER A 258      -1.855  23.632 -21.222  1.00  0.00           N  
ATOM   3998  CA  SER A 258      -2.967  22.986 -21.921  1.00  0.00           C  
ATOM   3999  C   SER A 258      -3.525  23.832 -23.062  1.00  0.00           C  
ATOM   4000  O   SER A 258      -3.858  23.303 -24.129  1.00  0.00           O  
ATOM   4001  CB  SER A 258      -4.086  22.617 -20.933  1.00  0.00           C  
ATOM   4002  OG  SER A 258      -4.656  23.756 -20.314  1.00  0.00           O  
ATOM   4003  H   SER A 258      -1.938  23.839 -20.247  1.00  0.00           H  
ATOM   4004  HA  SER A 258      -2.621  22.135 -22.317  1.00  0.00           H  
ATOM   4005  HB2 SER A 258      -3.706  22.023 -20.224  1.00  0.00           H  
ATOM   4006  HB3 SER A 258      -4.804  22.128 -21.429  1.00  0.00           H  
ATOM   4007  HG  SER A 258      -5.376  23.467 -19.683  1.00  0.00           H  
ATOM   4008  N   TYR A 259      -3.626  25.141 -22.852  1.00  0.00           N  
ATOM   4009  CA  TYR A 259      -4.140  26.002 -23.905  1.00  0.00           C  
ATOM   4010  C   TYR A 259      -3.179  25.952 -25.097  1.00  0.00           C  
ATOM   4011  O   TYR A 259      -3.607  25.857 -26.248  1.00  0.00           O  
ATOM   4012  CB  TYR A 259      -4.283  27.447 -23.415  1.00  0.00           C  
ATOM   4013  CG  TYR A 259      -4.899  28.350 -24.461  1.00  0.00           C  
ATOM   4014  CD1 TYR A 259      -6.264  28.309 -24.721  1.00  0.00           C  
ATOM   4015  CD2 TYR A 259      -4.108  29.199 -25.231  1.00  0.00           C  
ATOM   4016  CE1 TYR A 259      -6.832  29.091 -25.734  1.00  0.00           C  
ATOM   4017  CE2 TYR A 259      -4.665  29.987 -26.243  1.00  0.00           C  
ATOM   4018  CZ  TYR A 259      -6.023  29.928 -26.489  1.00  0.00           C  
ATOM   4019  OH  TYR A 259      -6.578  30.698 -27.490  1.00  0.00           O  
ATOM   4020  H   TYR A 259      -3.350  25.532 -21.974  1.00  0.00           H  
ATOM   4021  HA  TYR A 259      -5.036  25.665 -24.194  1.00  0.00           H  
ATOM   4022  HB2 TYR A 259      -3.377  27.798 -23.181  1.00  0.00           H  
ATOM   4023  HB3 TYR A 259      -4.864  27.455 -22.601  1.00  0.00           H  
ATOM   4024  HD1 TYR A 259      -6.850  27.711 -24.175  1.00  0.00           H  
ATOM   4025  HD2 TYR A 259      -3.124  29.246 -25.057  1.00  0.00           H  
ATOM   4026  HE1 TYR A 259      -7.815  29.047 -25.912  1.00  0.00           H  
ATOM   4027  HE2 TYR A 259      -4.082  30.591 -26.787  1.00  0.00           H  
ATOM   4028  HH  TYR A 259      -5.998  31.302 -28.036  1.00  0.00           H  
ATOM   4029  N   ASN A 260      -1.880  26.002 -24.821  1.00  0.00           N  
ATOM   4030  CA  ASN A 260      -0.893  25.954 -25.893  1.00  0.00           C  
ATOM   4031  C   ASN A 260      -0.884  24.618 -26.624  1.00  0.00           C  
ATOM   4032  O   ASN A 260      -0.313  24.504 -27.707  1.00  0.00           O  
ATOM   4033  CB  ASN A 260       0.507  26.279 -25.359  1.00  0.00           C  
ATOM   4034  CG  ASN A 260       0.710  27.766 -25.174  1.00  0.00           C  
ATOM   4035  OD1 ASN A 260      -0.001  28.571 -25.775  1.00  0.00           O  
ATOM   4036  ND2 ASN A 260       1.683  28.141 -24.358  1.00  0.00           N  
ATOM   4037  H   ASN A 260      -1.577  26.073 -23.871  1.00  0.00           H  
ATOM   4038  HA  ASN A 260      -1.134  26.661 -26.558  1.00  0.00           H  
ATOM   4039  HB2 ASN A 260       1.187  25.938 -26.008  1.00  0.00           H  
ATOM   4040  HB3 ASN A 260       0.630  25.824 -24.477  1.00  0.00           H  
ATOM   4041 HD21 ASN A 260       2.236  27.452 -23.890  1.00  0.00           H  
ATOM   4042 HD22 ASN A 260       1.864  29.113 -24.210  1.00  0.00           H  
ATOM   4043  N   GLN A 261      -1.531  23.618 -26.033  1.00  0.00           N  
ATOM   4044  CA  GLN A 261      -1.626  22.300 -26.647  1.00  0.00           C  
ATOM   4045  C   GLN A 261      -2.872  22.229 -27.534  1.00  0.00           C  
ATOM   4046  O   GLN A 261      -3.165  21.195 -28.142  1.00  0.00           O  
ATOM   4047  CB  GLN A 261      -1.693  21.218 -25.565  1.00  0.00           C  
ATOM   4048  CG  GLN A 261      -0.627  20.154 -25.706  1.00  0.00           C  
ATOM   4049  CD  GLN A 261       0.775  20.735 -25.691  1.00  0.00           C  
ATOM   4050  OE1 GLN A 261       1.723  20.089 -26.122  1.00  0.00           O  
ATOM   4051  NE2 GLN A 261       0.912  21.957 -25.183  1.00  0.00           N  
ATOM   4052  H   GLN A 261      -1.963  23.774 -25.145  1.00  0.00           H  
ATOM   4053  HA  GLN A 261      -0.815  22.145 -27.212  1.00  0.00           H  
ATOM   4054  HB2 GLN A 261      -2.589  20.776 -25.614  1.00  0.00           H  
ATOM   4055  HB3 GLN A 261      -1.586  21.656 -24.673  1.00  0.00           H  
ATOM   4056  HG2 GLN A 261      -0.766  19.673 -26.571  1.00  0.00           H  
ATOM   4057  HG3 GLN A 261      -0.715  19.508 -24.948  1.00  0.00           H  
ATOM   4058 HE21 GLN A 261       0.111  22.449 -24.842  1.00  0.00           H  
ATOM   4059 HE22 GLN A 261       1.816  22.383 -25.142  1.00  0.00           H  
ATOM   4060  N   GLY A 262      -3.610  23.334 -27.603  1.00  0.00           N  
ATOM   4061  CA  GLY A 262      -4.808  23.363 -28.427  1.00  0.00           C  
ATOM   4062  C   GLY A 262      -6.105  23.085 -27.685  1.00  0.00           C  
ATOM   4063  O   GLY A 262      -7.159  22.946 -28.304  1.00  0.00           O  
ATOM   4064  H   GLY A 262      -3.340  24.147 -27.087  1.00  0.00           H  
ATOM   4065  HA2 GLY A 262      -4.708  22.674 -29.145  1.00  0.00           H  
ATOM   4066  HA3 GLY A 262      -4.877  24.270 -28.843  1.00  0.00           H  
ATOM   4067  N   ILE A 263      -6.035  22.990 -26.361  1.00  0.00           N  
ATOM   4068  CA  ILE A 263      -7.227  22.746 -25.556  1.00  0.00           C  
ATOM   4069  C   ILE A 263      -7.748  24.136 -25.224  1.00  0.00           C  
ATOM   4070  O   ILE A 263      -7.263  24.800 -24.302  1.00  0.00           O  
ATOM   4071  CB  ILE A 263      -6.884  21.957 -24.276  1.00  0.00           C  
ATOM   4072  CG1 ILE A 263      -6.169  20.652 -24.661  1.00  0.00           C  
ATOM   4073  CG2 ILE A 263      -8.167  21.644 -23.499  1.00  0.00           C  
ATOM   4074  CD1 ILE A 263      -5.776  19.759 -23.492  1.00  0.00           C  
ATOM   4075  H   ILE A 263      -5.149  23.088 -25.908  1.00  0.00           H  
ATOM   4076  HA  ILE A 263      -7.906  22.246 -26.094  1.00  0.00           H  
ATOM   4077  HB  ILE A 263      -6.278  22.508 -23.702  1.00  0.00           H  
ATOM   4078 HG12 ILE A 263      -5.337  20.891 -25.161  1.00  0.00           H  
ATOM   4079 HG13 ILE A 263      -6.778  20.130 -25.258  1.00  0.00           H  
ATOM   4080 HG21 ILE A 263      -7.939  21.133 -22.671  1.00  0.00           H  
ATOM   4081 HG22 ILE A 263      -8.622  22.499 -23.248  1.00  0.00           H  
ATOM   4082 HG23 ILE A 263      -8.778  21.096 -24.071  1.00  0.00           H  
ATOM   4083 HD11 ILE A 263      -5.320  18.939 -23.838  1.00  0.00           H  
ATOM   4084 HD12 ILE A 263      -5.154  20.256 -22.887  1.00  0.00           H  
ATOM   4085 HD13 ILE A 263      -6.596  19.495 -22.984  1.00  0.00           H  
ATOM   4086  N   LYS A 264      -8.726  24.573 -26.012  1.00  0.00           N  
ATOM   4087  CA  LYS A 264      -9.305  25.907 -25.896  1.00  0.00           C  
ATOM   4088  C   LYS A 264      -9.935  26.297 -24.563  1.00  0.00           C  
ATOM   4089  O   LYS A 264      -9.646  27.368 -24.029  1.00  0.00           O  
ATOM   4090  CB  LYS A 264     -10.336  26.128 -27.009  1.00  0.00           C  
ATOM   4091  CG  LYS A 264     -10.978  27.510 -26.952  1.00  0.00           C  
ATOM   4092  CD  LYS A 264     -12.230  27.621 -27.813  1.00  0.00           C  
ATOM   4093  CE  LYS A 264     -11.928  28.066 -29.226  1.00  0.00           C  
ATOM   4094  NZ  LYS A 264     -13.196  28.400 -29.945  1.00  0.00           N  
ATOM   4095  H   LYS A 264      -9.081  23.959 -26.717  1.00  0.00           H  
ATOM   4096  HA  LYS A 264      -8.562  26.556 -26.062  1.00  0.00           H  
ATOM   4097  HB2 LYS A 264     -11.054  25.438 -26.921  1.00  0.00           H  
ATOM   4098  HB3 LYS A 264      -9.880  26.024 -27.893  1.00  0.00           H  
ATOM   4099  HG2 LYS A 264     -10.312  28.184 -27.270  1.00  0.00           H  
ATOM   4100  HG3 LYS A 264     -11.225  27.708 -26.003  1.00  0.00           H  
ATOM   4101  HD2 LYS A 264     -12.849  28.285 -27.394  1.00  0.00           H  
ATOM   4102  HD3 LYS A 264     -12.675  26.726 -27.848  1.00  0.00           H  
ATOM   4103  HE2 LYS A 264     -11.458  27.329 -29.711  1.00  0.00           H  
ATOM   4104  HE3 LYS A 264     -11.341  28.875 -29.199  1.00  0.00           H  
ATOM   4105  HZ1 LYS A 264     -12.983  28.693 -30.877  1.00  0.00           H  
ATOM   4106  HZ2 LYS A 264     -13.785  27.592 -29.975  1.00  0.00           H  
ATOM   4107  HZ3 LYS A 264     -13.668  29.138 -29.463  1.00  0.00           H  
ATOM   4108  N   TYR A 265     -10.797  25.442 -24.029  1.00  0.00           N  
ATOM   4109  CA  TYR A 265     -11.459  25.754 -22.774  1.00  0.00           C  
ATOM   4110  C   TYR A 265     -10.622  25.366 -21.568  1.00  0.00           C  
ATOM   4111  O   TYR A 265     -10.890  24.366 -20.894  1.00  0.00           O  
ATOM   4112  CB  TYR A 265     -12.839  25.084 -22.746  1.00  0.00           C  
ATOM   4113  CG  TYR A 265     -13.657  25.453 -23.972  1.00  0.00           C  
ATOM   4114  CD1 TYR A 265     -14.207  26.730 -24.103  1.00  0.00           C  
ATOM   4115  CD2 TYR A 265     -13.807  24.558 -25.039  1.00  0.00           C  
ATOM   4116  CE1 TYR A 265     -14.881  27.115 -25.271  1.00  0.00           C  
ATOM   4117  CE2 TYR A 265     -14.483  24.935 -26.213  1.00  0.00           C  
ATOM   4118  CZ  TYR A 265     -15.013  26.217 -26.319  1.00  0.00           C  
ATOM   4119  OH  TYR A 265     -15.647  26.615 -27.483  1.00  0.00           O  
ATOM   4120  H   TYR A 265     -10.992  24.578 -24.493  1.00  0.00           H  
ATOM   4121  HA  TYR A 265     -11.600  26.743 -22.742  1.00  0.00           H  
ATOM   4122  HB2 TYR A 265     -13.329  25.381 -21.926  1.00  0.00           H  
ATOM   4123  HB3 TYR A 265     -12.719  24.092 -22.721  1.00  0.00           H  
ATOM   4124  HD1 TYR A 265     -14.119  27.382 -23.350  1.00  0.00           H  
ATOM   4125  HD2 TYR A 265     -13.427  23.636 -24.965  1.00  0.00           H  
ATOM   4126  HE1 TYR A 265     -15.265  28.035 -25.348  1.00  0.00           H  
ATOM   4127  HE2 TYR A 265     -14.582  24.286 -26.967  1.00  0.00           H  
ATOM   4128  HH  TYR A 265     -15.746  25.973 -28.243  1.00  0.00           H  
ATOM   4129  N   SER A 266      -9.594  26.171 -21.310  1.00  0.00           N  
ATOM   4130  CA  SER A 266      -8.691  25.952 -20.184  1.00  0.00           C  
ATOM   4131  C   SER A 266      -8.957  27.018 -19.127  1.00  0.00           C  
ATOM   4132  O   SER A 266      -8.775  28.212 -19.378  1.00  0.00           O  
ATOM   4133  CB  SER A 266      -7.238  26.018 -20.659  1.00  0.00           C  
ATOM   4134  OG  SER A 266      -6.991  24.996 -21.608  1.00  0.00           O  
ATOM   4135  H   SER A 266      -9.434  26.955 -21.910  1.00  0.00           H  
ATOM   4136  HA  SER A 266      -8.868  25.049 -19.792  1.00  0.00           H  
ATOM   4137  HB2 SER A 266      -6.628  25.897 -19.876  1.00  0.00           H  
ATOM   4138  HB3 SER A 266      -7.067  26.909 -21.080  1.00  0.00           H  
ATOM   4139  HG  SER A 266      -6.040  25.047 -21.913  1.00  0.00           H  
ATOM   4140  N   PHE A 267      -9.403  26.581 -17.952  1.00  0.00           N  
ATOM   4141  CA  PHE A 267      -9.727  27.492 -16.858  1.00  0.00           C  
ATOM   4142  C   PHE A 267      -9.230  26.984 -15.509  1.00  0.00           C  
ATOM   4143  O   PHE A 267      -9.170  25.778 -15.275  1.00  0.00           O  
ATOM   4144  CB  PHE A 267     -11.248  27.650 -16.725  1.00  0.00           C  
ATOM   4145  CG  PHE A 267     -11.918  28.289 -17.907  1.00  0.00           C  
ATOM   4146  CD1 PHE A 267     -12.041  29.674 -17.991  1.00  0.00           C  
ATOM   4147  CD2 PHE A 267     -12.476  27.502 -18.910  1.00  0.00           C  
ATOM   4148  CE1 PHE A 267     -12.721  30.270 -19.057  1.00  0.00           C  
ATOM   4149  CE2 PHE A 267     -13.153  28.082 -19.976  1.00  0.00           C  
ATOM   4150  CZ  PHE A 267     -13.277  29.468 -20.051  1.00  0.00           C  
ATOM   4151  H   PHE A 267      -9.520  25.598 -17.814  1.00  0.00           H  
ATOM   4152  HA  PHE A 267      -9.319  28.386 -17.043  1.00  0.00           H  
ATOM   4153  HB2 PHE A 267     -11.433  28.213 -15.920  1.00  0.00           H  
ATOM   4154  HB3 PHE A 267     -11.645  26.742 -16.595  1.00  0.00           H  
ATOM   4155  HD1 PHE A 267     -11.638  30.249 -17.279  1.00  0.00           H  
ATOM   4156  HD2 PHE A 267     -12.389  26.507 -18.863  1.00  0.00           H  
ATOM   4157  HE1 PHE A 267     -12.808  31.265 -19.106  1.00  0.00           H  
ATOM   4158  HE2 PHE A 267     -13.551  27.505 -20.689  1.00  0.00           H  
ATOM   4159  HZ  PHE A 267     -13.764  29.886 -20.817  1.00  0.00           H  
ATOM   4160  N   THR A 268      -8.877  27.912 -14.626  1.00  0.00           N  
ATOM   4161  CA  THR A 268      -8.480  27.551 -13.273  1.00  0.00           C  
ATOM   4162  C   THR A 268      -9.487  28.210 -12.335  1.00  0.00           C  
ATOM   4163  O   THR A 268      -9.798  29.393 -12.473  1.00  0.00           O  
ATOM   4164  CB  THR A 268      -7.069  28.053 -12.902  1.00  0.00           C  
ATOM   4165  OG1 THR A 268      -6.082  27.246 -13.557  1.00  0.00           O  
ATOM   4166  CG2 THR A 268      -6.859  27.970 -11.399  1.00  0.00           C  
ATOM   4167  H   THR A 268      -8.884  28.875 -14.896  1.00  0.00           H  
ATOM   4168  HA  THR A 268      -8.522  26.558 -13.165  1.00  0.00           H  
ATOM   4169  HB  THR A 268      -6.968  29.003 -13.198  1.00  0.00           H  
ATOM   4170  HG1 THR A 268      -5.169  27.574 -13.315  1.00  0.00           H  
ATOM   4171 HG21 THR A 268      -5.942  28.298 -11.172  1.00  0.00           H  
ATOM   4172 HG22 THR A 268      -7.540  28.537 -10.935  1.00  0.00           H  
ATOM   4173 HG23 THR A 268      -6.957  27.021 -11.101  1.00  0.00           H  
ATOM   4174  N   PHE A 269     -10.009  27.427 -11.398  1.00  0.00           N  
ATOM   4175  CA  PHE A 269     -10.960  27.918 -10.409  1.00  0.00           C  
ATOM   4176  C   PHE A 269     -10.202  28.114  -9.097  1.00  0.00           C  
ATOM   4177  O   PHE A 269      -9.385  27.276  -8.731  1.00  0.00           O  
ATOM   4178  CB  PHE A 269     -12.060  26.874 -10.159  1.00  0.00           C  
ATOM   4179  CG  PHE A 269     -13.250  26.984 -11.076  1.00  0.00           C  
ATOM   4180  CD1 PHE A 269     -14.337  27.785 -10.734  1.00  0.00           C  
ATOM   4181  CD2 PHE A 269     -13.301  26.255 -12.261  1.00  0.00           C  
ATOM   4182  CE1 PHE A 269     -15.462  27.855 -11.556  1.00  0.00           C  
ATOM   4183  CE2 PHE A 269     -14.419  26.317 -13.094  1.00  0.00           C  
ATOM   4184  CZ  PHE A 269     -15.504  27.119 -12.740  1.00  0.00           C  
ATOM   4185  H   PHE A 269      -9.739  26.464 -11.370  1.00  0.00           H  
ATOM   4186  HA  PHE A 269     -11.362  28.782 -10.711  1.00  0.00           H  
ATOM   4187  HB2 PHE A 269     -12.381  26.979  -9.218  1.00  0.00           H  
ATOM   4188  HB3 PHE A 269     -11.660  25.965 -10.276  1.00  0.00           H  
ATOM   4189  HD1 PHE A 269     -14.311  28.317  -9.888  1.00  0.00           H  
ATOM   4190  HD2 PHE A 269     -12.526  25.679 -12.519  1.00  0.00           H  
ATOM   4191  HE1 PHE A 269     -16.237  28.432 -11.297  1.00  0.00           H  
ATOM   4192  HE2 PHE A 269     -14.442  25.788 -13.942  1.00  0.00           H  
ATOM   4193  HZ  PHE A 269     -16.308  27.166 -13.332  1.00  0.00           H  
ATOM   4194  N   GLU A 270     -10.455  29.225  -8.415  1.00  0.00           N  
ATOM   4195  CA  GLU A 270      -9.867  29.486  -7.101  1.00  0.00           C  
ATOM   4196  C   GLU A 270     -11.101  29.566  -6.202  1.00  0.00           C  
ATOM   4197  O   GLU A 270     -11.860  30.539  -6.252  1.00  0.00           O  
ATOM   4198  CB  GLU A 270      -9.110  30.815  -7.075  1.00  0.00           C  
ATOM   4199  CG  GLU A 270      -7.802  30.797  -7.842  1.00  0.00           C  
ATOM   4200  CD  GLU A 270      -6.595  30.705  -6.931  1.00  0.00           C  
ATOM   4201  OE1 GLU A 270      -6.565  29.827  -6.041  1.00  0.00           O  
ATOM   4202  OE2 GLU A 270      -5.666  31.520  -7.109  1.00  0.00           O  
ATOM   4203  H   GLU A 270     -11.069  29.907  -8.813  1.00  0.00           H  
ATOM   4204  HA  GLU A 270      -9.272  28.732  -6.822  1.00  0.00           H  
ATOM   4205  HB2 GLU A 270      -8.912  31.045  -6.122  1.00  0.00           H  
ATOM   4206  HB3 GLU A 270      -9.698  31.519  -7.473  1.00  0.00           H  
ATOM   4207  HG2 GLU A 270      -7.734  31.637  -8.380  1.00  0.00           H  
ATOM   4208  HG3 GLU A 270      -7.801  30.007  -8.456  1.00  0.00           H  
ATOM   4209  N   LEU A 271     -11.308  28.540  -5.389  1.00  0.00           N  
ATOM   4210  CA  LEU A 271     -12.487  28.484  -4.533  1.00  0.00           C  
ATOM   4211  C   LEU A 271     -12.458  29.396  -3.303  1.00  0.00           C  
ATOM   4212  O   LEU A 271     -11.591  30.257  -3.165  1.00  0.00           O  
ATOM   4213  CB  LEU A 271     -12.736  27.028  -4.118  1.00  0.00           C  
ATOM   4214  CG  LEU A 271     -13.378  26.076  -5.150  1.00  0.00           C  
ATOM   4215  CD1 LEU A 271     -13.055  26.488  -6.572  1.00  0.00           C  
ATOM   4216  CD2 LEU A 271     -12.923  24.657  -4.873  1.00  0.00           C  
ATOM   4217  H   LEU A 271     -10.645  27.792  -5.362  1.00  0.00           H  
ATOM   4218  HA  LEU A 271     -13.268  28.768  -5.090  1.00  0.00           H  
ATOM   4219  HB2 LEU A 271     -13.335  27.046  -3.318  1.00  0.00           H  
ATOM   4220  HB3 LEU A 271     -11.852  26.637  -3.863  1.00  0.00           H  
ATOM   4221  HG  LEU A 271     -14.370  26.113  -5.033  1.00  0.00           H  
ATOM   4222 HD11 LEU A 271     -13.486  25.850  -7.210  1.00  0.00           H  
ATOM   4223 HD12 LEU A 271     -13.401  27.411  -6.738  1.00  0.00           H  
ATOM   4224 HD13 LEU A 271     -12.064  26.474  -6.706  1.00  0.00           H  
ATOM   4225 HD21 LEU A 271     -13.337  24.038  -5.540  1.00  0.00           H  
ATOM   4226 HD22 LEU A 271     -11.927  24.606  -4.945  1.00  0.00           H  
ATOM   4227 HD23 LEU A 271     -13.205  24.391  -3.951  1.00  0.00           H  
ATOM   4228  N   ARG A 272     -13.435  29.208  -2.423  1.00  0.00           N  
ATOM   4229  CA  ARG A 272     -13.539  30.003  -1.206  1.00  0.00           C  
ATOM   4230  C   ARG A 272     -12.384  29.694  -0.257  1.00  0.00           C  
ATOM   4231  O   ARG A 272     -11.768  28.634  -0.345  1.00  0.00           O  
ATOM   4232  CB  ARG A 272     -14.879  29.708  -0.526  1.00  0.00           C  
ATOM   4233  CG  ARG A 272     -16.057  30.248  -1.326  1.00  0.00           C  
ATOM   4234  CD  ARG A 272     -17.338  29.447  -1.174  1.00  0.00           C  
ATOM   4235  NE  ARG A 272     -17.829  29.381   0.192  1.00  0.00           N  
ATOM   4236  CZ  ARG A 272     -19.099  29.145   0.522  1.00  0.00           C  
ATOM   4237  NH1 ARG A 272     -20.027  28.980  -0.414  1.00  0.00           N  
ATOM   4238  NH2 ARG A 272     -19.446  29.095   1.797  1.00  0.00           N  
ATOM   4239  H   ARG A 272     -14.119  28.500  -2.601  1.00  0.00           H  
ATOM   4240  HA  ARG A 272     -13.507  30.972  -1.449  1.00  0.00           H  
ATOM   4241  HB2 ARG A 272     -14.882  30.133   0.379  1.00  0.00           H  
ATOM   4242  HB3 ARG A 272     -14.981  28.718  -0.430  1.00  0.00           H  
ATOM   4243  HG2 ARG A 272     -15.803  30.251  -2.293  1.00  0.00           H  
ATOM   4244  HG3 ARG A 272     -16.236  31.185  -1.025  1.00  0.00           H  
ATOM   4245  HD2 ARG A 272     -17.167  28.515  -1.493  1.00  0.00           H  
ATOM   4246  HD3 ARG A 272     -18.044  29.870  -1.743  1.00  0.00           H  
ATOM   4247  HE  ARG A 272     -17.172  29.522   0.932  1.00  0.00           H  
ATOM   4248 HH11 ARG A 272     -20.976  28.804  -0.152  1.00  0.00           H  
ATOM   4249 HH12 ARG A 272     -19.777  29.032  -1.381  1.00  0.00           H  
ATOM   4250 HH21 ARG A 272     -20.397  28.918   2.050  1.00  0.00           H  
ATOM   4251 HH22 ARG A 272     -18.757  29.234   2.508  1.00  0.00           H  
ATOM   4252  N   ASP A 273     -12.040  30.658   0.593  1.00  0.00           N  
ATOM   4253  CA  ASP A 273     -12.719  31.937   0.601  1.00  0.00           C  
ATOM   4254  C   ASP A 273     -11.679  32.939   0.137  1.00  0.00           C  
ATOM   4255  O   ASP A 273     -11.182  32.882  -0.986  1.00  0.00           O  
ATOM   4256  CB  ASP A 273     -13.244  32.298   2.004  1.00  0.00           C  
ATOM   4257  CG  ASP A 273     -12.144  32.363   3.062  1.00  0.00           C  
ATOM   4258  OD1 ASP A 273     -10.952  32.416   2.701  1.00  0.00           O  
ATOM   4259  OD2 ASP A 273     -12.483  32.382   4.269  1.00  0.00           O  
ATOM   4260  H   ASP A 273     -11.296  30.496   1.241  1.00  0.00           H  
ATOM   4261  HA  ASP A 273     -13.480  31.918  -0.048  1.00  0.00           H  
ATOM   4262  HB2 ASP A 273     -13.911  31.606   2.281  1.00  0.00           H  
ATOM   4263  HB3 ASP A 273     -13.691  33.191   1.956  1.00  0.00           H  
ATOM   4264  N   THR A 274     -12.250  34.843   0.970  1.00  0.00           N  
ATOM   4265  CA  THR A 274     -11.249  35.662   0.315  1.00  0.00           C  
ATOM   4266  C   THR A 274     -10.116  35.943   1.289  1.00  0.00           C  
ATOM   4267  O   THR A 274      -9.387  36.920   1.144  1.00  0.00           O  
ATOM   4268  CB  THR A 274     -11.890  36.956  -0.148  1.00  0.00           C  
ATOM   4269  OG1 THR A 274     -12.693  37.478   0.918  1.00  0.00           O  
ATOM   4270  CG2 THR A 274     -12.782  36.686  -1.352  1.00  0.00           C  
ATOM   4271  H   THR A 274     -13.190  35.173   1.052  1.00  0.00           H  
ATOM   4272  HA  THR A 274     -10.888  35.171  -0.478  1.00  0.00           H  
ATOM   4273  HB  THR A 274     -11.181  37.617  -0.393  1.00  0.00           H  
ATOM   4274  HG1 THR A 274     -13.122  38.333   0.625  1.00  0.00           H  
ATOM   4275 HG21 THR A 274     -13.202  37.542  -1.654  1.00  0.00           H  
ATOM   4276 HG22 THR A 274     -12.232  36.304  -2.095  1.00  0.00           H  
ATOM   4277 HG23 THR A 274     -13.497  36.035  -1.098  1.00  0.00           H  
ATOM   4278  N   GLY A 275      -9.974  35.079   2.288  1.00  0.00           N  
ATOM   4279  CA  GLY A 275      -8.908  35.272   3.249  1.00  0.00           C  
ATOM   4280  C   GLY A 275      -9.256  35.124   4.718  1.00  0.00           C  
ATOM   4281  O   GLY A 275      -8.350  34.981   5.538  1.00  0.00           O  
ATOM   4282  H   GLY A 275     -10.598  34.302   2.376  1.00  0.00           H  
ATOM   4283  HA2 GLY A 275      -8.550  36.196   3.117  1.00  0.00           H  
ATOM   4284  HA3 GLY A 275      -8.193  34.604   3.042  1.00  0.00           H  
ATOM   4285  N   ARG A 276     -10.537  35.158   5.077  1.00  0.00           N  
ATOM   4286  CA  ARG A 276     -10.883  35.014   6.490  1.00  0.00           C  
ATOM   4287  C   ARG A 276     -10.301  33.712   7.037  1.00  0.00           C  
ATOM   4288  O   ARG A 276      -9.633  33.702   8.074  1.00  0.00           O  
ATOM   4289  CB  ARG A 276     -12.395  35.005   6.706  1.00  0.00           C  
ATOM   4290  CG  ARG A 276     -12.764  34.929   8.188  1.00  0.00           C  
ATOM   4291  CD  ARG A 276     -14.209  34.507   8.401  1.00  0.00           C  
ATOM   4292  NE  ARG A 276     -15.159  35.455   7.828  1.00  0.00           N  
ATOM   4293  CZ  ARG A 276     -15.338  36.696   8.272  1.00  0.00           C  
ATOM   4294  NH1 ARG A 276     -14.629  37.142   9.303  1.00  0.00           N  
ATOM   4295  NH2 ARG A 276     -16.227  37.489   7.687  1.00  0.00           N  
ATOM   4296  H   ARG A 276     -11.253  35.280   4.390  1.00  0.00           H  
ATOM   4297  HA  ARG A 276     -10.490  35.781   6.998  1.00  0.00           H  
ATOM   4298  HB2 ARG A 276     -12.783  34.212   6.236  1.00  0.00           H  
ATOM   4299  HB3 ARG A 276     -12.781  35.843   6.320  1.00  0.00           H  
ATOM   4300  HG2 ARG A 276     -12.628  35.830   8.600  1.00  0.00           H  
ATOM   4301  HG3 ARG A 276     -12.165  34.264   8.635  1.00  0.00           H  
ATOM   4302  HD2 ARG A 276     -14.381  34.435   9.384  1.00  0.00           H  
ATOM   4303  HD3 ARG A 276     -14.349  33.614   7.972  1.00  0.00           H  
ATOM   4304  HE  ARG A 276     -15.711  35.152   7.051  1.00  0.00           H  
ATOM   4305 HH11 ARG A 276     -14.764  38.075   9.636  1.00  0.00           H  
ATOM   4306 HH12 ARG A 276     -13.960  36.545   9.746  1.00  0.00           H  
ATOM   4307 HH21 ARG A 276     -16.361  38.422   8.021  1.00  0.00           H  
ATOM   4308 HH22 ARG A 276     -16.763  37.154   6.912  1.00  0.00           H  
ATOM   4309  N   TYR A 277     -10.564  32.613   6.333  1.00  0.00           N  
ATOM   4310  CA  TYR A 277     -10.065  31.297   6.733  1.00  0.00           C  
ATOM   4311  C   TYR A 277      -8.905  30.834   5.864  1.00  0.00           C  
ATOM   4312  O   TYR A 277      -8.048  30.061   6.308  1.00  0.00           O  
ATOM   4313  CB  TYR A 277     -11.194  30.270   6.668  1.00  0.00           C  
ATOM   4314  CG  TYR A 277     -12.270  30.522   7.695  1.00  0.00           C  
ATOM   4315  CD1 TYR A 277     -12.012  30.339   9.052  1.00  0.00           C  
ATOM   4316  CD2 TYR A 277     -13.533  30.973   7.314  1.00  0.00           C  
ATOM   4317  CE1 TYR A 277     -12.986  30.602  10.011  1.00  0.00           C  
ATOM   4318  CE2 TYR A 277     -14.518  31.237   8.262  1.00  0.00           C  
ATOM   4319  CZ  TYR A 277     -14.235  31.051   9.610  1.00  0.00           C  
ATOM   4320  OH  TYR A 277     -15.188  31.326  10.561  1.00  0.00           O  
ATOM   4321  H   TYR A 277     -11.120  32.689   5.505  1.00  0.00           H  
ATOM   4322  HA  TYR A 277      -9.746  31.355   7.679  1.00  0.00           H  
ATOM   4323  HB2 TYR A 277     -10.809  29.361   6.825  1.00  0.00           H  
ATOM   4324  HB3 TYR A 277     -11.606  30.305   5.758  1.00  0.00           H  
ATOM   4325  HD1 TYR A 277     -11.112  30.013   9.342  1.00  0.00           H  
ATOM   4326  HD2 TYR A 277     -13.735  31.109   6.344  1.00  0.00           H  
ATOM   4327  HE1 TYR A 277     -12.786  30.468  10.982  1.00  0.00           H  
ATOM   4328  HE2 TYR A 277     -15.421  31.558   7.976  1.00  0.00           H  
ATOM   4329  HH  TYR A 277     -16.092  31.650  10.283  1.00  0.00           H  
ATOM   4330  N   GLY A 278      -8.875  31.314   4.626  1.00  0.00           N  
ATOM   4331  CA  GLY A 278      -7.805  30.929   3.724  1.00  0.00           C  
ATOM   4332  C   GLY A 278      -7.843  29.441   3.453  1.00  0.00           C  
ATOM   4333  O   GLY A 278      -8.886  28.895   3.095  1.00  0.00           O  
ATOM   4334  H   GLY A 278      -9.590  31.941   4.315  1.00  0.00           H  
ATOM   4335  HA2 GLY A 278      -6.926  31.165   4.138  1.00  0.00           H  
ATOM   4336  HA3 GLY A 278      -7.910  31.423   2.861  1.00  0.00           H  
ATOM   4337  N   PHE A 279      -6.717  28.772   3.648  1.00  0.00           N  
ATOM   4338  CA  PHE A 279      -6.638  27.338   3.394  1.00  0.00           C  
ATOM   4339  C   PHE A 279      -7.360  26.501   4.441  1.00  0.00           C  
ATOM   4340  O   PHE A 279      -7.736  25.361   4.175  1.00  0.00           O  
ATOM   4341  CB  PHE A 279      -5.172  26.908   3.315  1.00  0.00           C  
ATOM   4342  CG  PHE A 279      -4.380  27.673   2.302  1.00  0.00           C  
ATOM   4343  CD1 PHE A 279      -4.730  27.631   0.956  1.00  0.00           C  
ATOM   4344  CD2 PHE A 279      -3.306  28.468   2.694  1.00  0.00           C  
ATOM   4345  CE1 PHE A 279      -4.029  28.368   0.013  1.00  0.00           C  
ATOM   4346  CE2 PHE A 279      -2.598  29.208   1.762  1.00  0.00           C  
ATOM   4347  CZ  PHE A 279      -2.960  29.160   0.413  1.00  0.00           C  
ATOM   4348  H   PHE A 279      -5.907  29.258   3.975  1.00  0.00           H  
ATOM   4349  HA  PHE A 279      -7.062  27.157   2.507  1.00  0.00           H  
ATOM   4350  HB2 PHE A 279      -5.139  25.938   3.076  1.00  0.00           H  
ATOM   4351  HB3 PHE A 279      -4.753  27.044   4.213  1.00  0.00           H  
ATOM   4352  HD1 PHE A 279      -5.498  27.061   0.664  1.00  0.00           H  
ATOM   4353  HD2 PHE A 279      -3.043  28.505   3.658  1.00  0.00           H  
ATOM   4354  HE1 PHE A 279      -4.292  28.329  -0.951  1.00  0.00           H  
ATOM   4355  HE2 PHE A 279      -1.829  29.776   2.054  1.00  0.00           H  
ATOM   4356  HZ  PHE A 279      -2.451  29.694  -0.262  1.00  0.00           H  
ATOM   4357  N   LEU A 280      -7.561  27.070   5.624  1.00  0.00           N  
ATOM   4358  CA  LEU A 280      -8.238  26.353   6.696  1.00  0.00           C  
ATOM   4359  C   LEU A 280      -9.745  26.597   6.699  1.00  0.00           C  
ATOM   4360  O   LEU A 280     -10.324  26.959   7.724  1.00  0.00           O  
ATOM   4361  CB  LEU A 280      -7.640  26.752   8.045  1.00  0.00           C  
ATOM   4362  CG  LEU A 280      -6.142  26.504   8.239  1.00  0.00           C  
ATOM   4363  CD1 LEU A 280      -5.760  26.833   9.676  1.00  0.00           C  
ATOM   4364  CD2 LEU A 280      -5.807  25.055   7.927  1.00  0.00           C  
ATOM   4365  H   LEU A 280      -7.243  28.005   5.781  1.00  0.00           H  
ATOM   4366  HA  LEU A 280      -8.081  25.374   6.563  1.00  0.00           H  
ATOM   4367  HB2 LEU A 280      -8.125  26.240   8.754  1.00  0.00           H  
ATOM   4368  HB3 LEU A 280      -7.803  27.731   8.170  1.00  0.00           H  
ATOM   4369  HG  LEU A 280      -5.629  27.099   7.620  1.00  0.00           H  
ATOM   4370 HD11 LEU A 280      -4.782  26.672   9.806  1.00  0.00           H  
ATOM   4371 HD12 LEU A 280      -5.968  27.793   9.865  1.00  0.00           H  
ATOM   4372 HD13 LEU A 280      -6.280  26.250  10.301  1.00  0.00           H  
ATOM   4373 HD21 LEU A 280      -4.827  24.904   8.057  1.00  0.00           H  
ATOM   4374 HD22 LEU A 280      -6.321  24.455   8.540  1.00  0.00           H  
ATOM   4375 HD23 LEU A 280      -6.053  24.853   6.979  1.00  0.00           H  
ATOM   4376  N   LEU A 281     -10.381  26.396   5.549  1.00  0.00           N  
ATOM   4377  CA  LEU A 281     -11.825  26.593   5.420  1.00  0.00           C  
ATOM   4378  C   LEU A 281     -12.580  25.568   6.271  1.00  0.00           C  
ATOM   4379  O   LEU A 281     -12.287  24.374   6.203  1.00  0.00           O  
ATOM   4380  CB  LEU A 281     -12.242  26.421   3.957  1.00  0.00           C  
ATOM   4381  CG  LEU A 281     -13.167  27.443   3.293  1.00  0.00           C  
ATOM   4382  CD1 LEU A 281     -13.777  26.798   2.055  1.00  0.00           C  
ATOM   4383  CD2 LEU A 281     -14.268  27.868   4.231  1.00  0.00           C  
ATOM   4384  H   LEU A 281      -9.858  26.102   4.749  1.00  0.00           H  
ATOM   4385  HA  LEU A 281     -12.062  27.515   5.725  1.00  0.00           H  
ATOM   4386  HB2 LEU A 281     -12.699  25.534   3.891  1.00  0.00           H  
ATOM   4387  HB3 LEU A 281     -11.400  26.403   3.418  1.00  0.00           H  
ATOM   4388  HG  LEU A 281     -12.635  28.245   3.021  1.00  0.00           H  
ATOM   4389 HD11 LEU A 281     -14.386  27.451   1.605  1.00  0.00           H  
ATOM   4390 HD12 LEU A 281     -13.048  26.533   1.424  1.00  0.00           H  
ATOM   4391 HD13 LEU A 281     -14.297  25.987   2.323  1.00  0.00           H  
ATOM   4392 HD21 LEU A 281     -14.857  28.534   3.774  1.00  0.00           H  
ATOM   4393 HD22 LEU A 281     -14.810  27.069   4.493  1.00  0.00           H  
ATOM   4394 HD23 LEU A 281     -13.868  28.282   5.049  1.00  0.00           H  
ATOM   4395  N   PRO A 282     -13.560  26.018   7.078  1.00  0.00           N  
ATOM   4396  CA  PRO A 282     -14.348  25.118   7.935  1.00  0.00           C  
ATOM   4397  C   PRO A 282     -15.093  24.040   7.139  1.00  0.00           C  
ATOM   4398  O   PRO A 282     -15.613  24.308   6.057  1.00  0.00           O  
ATOM   4399  CB  PRO A 282     -15.315  26.066   8.640  1.00  0.00           C  
ATOM   4400  CG  PRO A 282     -14.529  27.337   8.736  1.00  0.00           C  
ATOM   4401  CD  PRO A 282     -13.887  27.426   7.365  1.00  0.00           C  
ATOM   4402  HA  PRO A 282     -13.749  24.685   8.609  1.00  0.00           H  
ATOM   4403  HB2 PRO A 282     -16.147  26.198   8.101  1.00  0.00           H  
ATOM   4404  HB3 PRO A 282     -15.557  25.723   9.548  1.00  0.00           H  
ATOM   4405  HG2 PRO A 282     -15.127  28.120   8.907  1.00  0.00           H  
ATOM   4406  HG3 PRO A 282     -13.838  27.281   9.456  1.00  0.00           H  
ATOM   4407  HD2 PRO A 282     -14.526  27.794   6.689  1.00  0.00           H  
ATOM   4408  HD3 PRO A 282     -13.063  27.992   7.387  1.00  0.00           H  
ATOM   4409  N   ALA A 283     -15.145  22.831   7.691  1.00  0.00           N  
ATOM   4410  CA  ALA A 283     -15.821  21.709   7.048  1.00  0.00           C  
ATOM   4411  C   ALA A 283     -17.277  22.027   6.726  1.00  0.00           C  
ATOM   4412  O   ALA A 283     -17.844  21.485   5.773  1.00  0.00           O  
ATOM   4413  CB  ALA A 283     -15.743  20.478   7.941  1.00  0.00           C  
ATOM   4414  H   ALA A 283     -14.706  22.686   8.577  1.00  0.00           H  
ATOM   4415  HA  ALA A 283     -15.347  21.506   6.191  1.00  0.00           H  
ATOM   4416  HB1 ALA A 283     -16.208  19.713   7.495  1.00  0.00           H  
ATOM   4417  HB2 ALA A 283     -14.784  20.240   8.098  1.00  0.00           H  
ATOM   4418  HB3 ALA A 283     -16.186  20.673   8.816  1.00  0.00           H  
ATOM   4419  N   SER A 284     -17.878  22.912   7.517  1.00  0.00           N  
ATOM   4420  CA  SER A 284     -19.269  23.292   7.309  1.00  0.00           C  
ATOM   4421  C   SER A 284     -19.483  23.994   5.967  1.00  0.00           C  
ATOM   4422  O   SER A 284     -20.619  24.146   5.518  1.00  0.00           O  
ATOM   4423  CB  SER A 284     -19.750  24.188   8.456  1.00  0.00           C  
ATOM   4424  OG  SER A 284     -18.922  25.328   8.612  1.00  0.00           O  
ATOM   4425  H   SER A 284     -17.365  23.325   8.269  1.00  0.00           H  
ATOM   4426  HA  SER A 284     -19.822  22.459   7.314  1.00  0.00           H  
ATOM   4427  HB2 SER A 284     -19.739  23.661   9.306  1.00  0.00           H  
ATOM   4428  HB3 SER A 284     -20.684  24.489   8.262  1.00  0.00           H  
ATOM   4429  HG  SER A 284     -19.264  25.888   9.367  1.00  0.00           H  
ATOM   4430  N   GLN A 285     -18.399  24.412   5.320  1.00  0.00           N  
ATOM   4431  CA  GLN A 285     -18.526  25.086   4.027  1.00  0.00           C  
ATOM   4432  C   GLN A 285     -18.224  24.178   2.838  1.00  0.00           C  
ATOM   4433  O   GLN A 285     -18.311  24.608   1.687  1.00  0.00           O  
ATOM   4434  CB  GLN A 285     -17.616  26.317   3.969  1.00  0.00           C  
ATOM   4435  CG  GLN A 285     -17.918  27.348   5.045  1.00  0.00           C  
ATOM   4436  CD  GLN A 285     -17.261  28.689   4.780  1.00  0.00           C  
ATOM   4437  OE1 GLN A 285     -16.857  29.388   5.715  1.00  0.00           O  
ATOM   4438  NE2 GLN A 285     -17.165  29.066   3.508  1.00  0.00           N  
ATOM   4439  H   GLN A 285     -17.494  24.265   5.718  1.00  0.00           H  
ATOM   4440  HA  GLN A 285     -19.471  25.401   3.938  1.00  0.00           H  
ATOM   4441  HB2 GLN A 285     -17.728  26.751   3.075  1.00  0.00           H  
ATOM   4442  HB3 GLN A 285     -16.669  26.015   4.077  1.00  0.00           H  
ATOM   4443  HG2 GLN A 285     -17.588  26.999   5.922  1.00  0.00           H  
ATOM   4444  HG3 GLN A 285     -18.908  27.481   5.090  1.00  0.00           H  
ATOM   4445 HE21 GLN A 285     -17.505  28.468   2.782  1.00  0.00           H  
ATOM   4446 HE22 GLN A 285     -16.752  29.947   3.277  1.00  0.00           H  
ATOM   4447  N   ILE A 286     -17.875  22.926   3.109  1.00  0.00           N  
ATOM   4448  CA  ILE A 286     -17.559  21.987   2.034  1.00  0.00           C  
ATOM   4449  C   ILE A 286     -18.710  21.790   1.049  1.00  0.00           C  
ATOM   4450  O   ILE A 286     -18.559  22.012  -0.159  1.00  0.00           O  
ATOM   4451  CB  ILE A 286     -17.154  20.606   2.605  1.00  0.00           C  
ATOM   4452  CG1 ILE A 286     -15.849  20.738   3.398  1.00  0.00           C  
ATOM   4453  CG2 ILE A 286     -17.008  19.592   1.470  1.00  0.00           C  
ATOM   4454  CD1 ILE A 286     -15.400  19.451   4.079  1.00  0.00           C  
ATOM   4455  H   ILE A 286     -17.828  22.622   4.060  1.00  0.00           H  
ATOM   4456  HA  ILE A 286     -16.778  22.351   1.526  1.00  0.00           H  
ATOM   4457  HB  ILE A 286     -17.874  20.292   3.224  1.00  0.00           H  
ATOM   4458 HG12 ILE A 286     -15.979  21.437   4.102  1.00  0.00           H  
ATOM   4459 HG13 ILE A 286     -15.128  21.028   2.769  1.00  0.00           H  
ATOM   4460 HG21 ILE A 286     -16.746  18.704   1.848  1.00  0.00           H  
ATOM   4461 HG22 ILE A 286     -17.879  19.505   0.987  1.00  0.00           H  
ATOM   4462 HG23 ILE A 286     -16.303  19.904   0.833  1.00  0.00           H  
ATOM   4463 HD11 ILE A 286     -14.547  19.616   4.574  1.00  0.00           H  
ATOM   4464 HD12 ILE A 286     -16.105  19.150   4.721  1.00  0.00           H  
ATOM   4465 HD13 ILE A 286     -15.254  18.742   3.389  1.00  0.00           H  
ATOM   4466  N   ILE A 287     -19.867  21.380   1.551  1.00  0.00           N  
ATOM   4467  CA  ILE A 287     -20.995  21.148   0.655  1.00  0.00           C  
ATOM   4468  C   ILE A 287     -21.443  22.399  -0.115  1.00  0.00           C  
ATOM   4469  O   ILE A 287     -21.619  22.344  -1.334  1.00  0.00           O  
ATOM   4470  CB  ILE A 287     -22.169  20.483   1.421  1.00  0.00           C  
ATOM   4471  CG1 ILE A 287     -21.738  19.071   1.843  1.00  0.00           C  
ATOM   4472  CG2 ILE A 287     -23.406  20.395   0.540  1.00  0.00           C  
ATOM   4473  CD1 ILE A 287     -22.769  18.298   2.638  1.00  0.00           C  
ATOM   4474  H   ILE A 287     -19.965  21.231   2.535  1.00  0.00           H  
ATOM   4475  HA  ILE A 287     -20.687  20.486  -0.028  1.00  0.00           H  
ATOM   4476  HB  ILE A 287     -22.380  21.022   2.236  1.00  0.00           H  
ATOM   4477 HG12 ILE A 287     -20.913  19.153   2.402  1.00  0.00           H  
ATOM   4478 HG13 ILE A 287     -21.530  18.550   1.015  1.00  0.00           H  
ATOM   4479 HG21 ILE A 287     -24.150  19.964   1.051  1.00  0.00           H  
ATOM   4480 HG22 ILE A 287     -23.682  21.315   0.261  1.00  0.00           H  
ATOM   4481 HG23 ILE A 287     -23.199  19.848  -0.271  1.00  0.00           H  
ATOM   4482 HD11 ILE A 287     -22.405  17.396   2.868  1.00  0.00           H  
ATOM   4483 HD12 ILE A 287     -22.983  18.795   3.479  1.00  0.00           H  
ATOM   4484 HD13 ILE A 287     -23.600  18.193   2.092  1.00  0.00           H  
ATOM   4485  N   PRO A 288     -21.623  23.543   0.573  1.00  0.00           N  
ATOM   4486  CA  PRO A 288     -22.042  24.758  -0.138  1.00  0.00           C  
ATOM   4487  C   PRO A 288     -21.032  25.165  -1.222  1.00  0.00           C  
ATOM   4488  O   PRO A 288     -21.419  25.592  -2.312  1.00  0.00           O  
ATOM   4489  CB  PRO A 288     -22.146  25.790   0.983  1.00  0.00           C  
ATOM   4490  CG  PRO A 288     -22.594  24.954   2.145  1.00  0.00           C  
ATOM   4491  CD  PRO A 288     -21.695  23.742   2.031  1.00  0.00           C  
ATOM   4492  HA  PRO A 288     -22.942  24.615  -0.551  1.00  0.00           H  
ATOM   4493  HB2 PRO A 288     -21.261  26.218   1.165  1.00  0.00           H  
ATOM   4494  HB3 PRO A 288     -22.819  26.496   0.764  1.00  0.00           H  
ATOM   4495  HG2 PRO A 288     -22.451  25.431   3.012  1.00  0.00           H  
ATOM   4496  HG3 PRO A 288     -23.557  24.700   2.059  1.00  0.00           H  
ATOM   4497  HD2 PRO A 288     -20.791  23.924   2.417  1.00  0.00           H  
ATOM   4498  HD3 PRO A 288     -22.098  22.948   2.486  1.00  0.00           H  
ATOM   4499  N   THR A 289     -19.743  25.039  -0.919  1.00  0.00           N  
ATOM   4500  CA  THR A 289     -18.700  25.382  -1.889  1.00  0.00           C  
ATOM   4501  C   THR A 289     -18.788  24.445  -3.091  1.00  0.00           C  
ATOM   4502  O   THR A 289     -18.724  24.880  -4.252  1.00  0.00           O  
ATOM   4503  CB  THR A 289     -17.287  25.271  -1.259  1.00  0.00           C  
ATOM   4504  OG1 THR A 289     -17.157  26.234  -0.207  1.00  0.00           O  
ATOM   4505  CG2 THR A 289     -16.203  25.535  -2.308  1.00  0.00           C  
ATOM   4506  H   THR A 289     -19.481  24.704  -0.014  1.00  0.00           H  
ATOM   4507  HA  THR A 289     -18.843  26.322  -2.200  1.00  0.00           H  
ATOM   4508  HB  THR A 289     -17.165  24.353  -0.882  1.00  0.00           H  
ATOM   4509  HG1 THR A 289     -16.246  26.163   0.199  1.00  0.00           H  
ATOM   4510 HG21 THR A 289     -15.301  25.459  -1.882  1.00  0.00           H  
ATOM   4511 HG22 THR A 289     -16.282  24.863  -3.045  1.00  0.00           H  
ATOM   4512 HG23 THR A 289     -16.318  26.455  -2.682  1.00  0.00           H  
ATOM   4513  N   ALA A 290     -18.954  23.157  -2.818  1.00  0.00           N  
ATOM   4514  CA  ALA A 290     -19.054  22.157  -3.882  1.00  0.00           C  
ATOM   4515  C   ALA A 290     -20.301  22.384  -4.736  1.00  0.00           C  
ATOM   4516  O   ALA A 290     -20.253  22.318  -5.963  1.00  0.00           O  
ATOM   4517  CB  ALA A 290     -19.088  20.758  -3.284  1.00  0.00           C  
ATOM   4518  H   ALA A 290     -19.012  22.863  -1.864  1.00  0.00           H  
ATOM   4519  HA  ALA A 290     -18.248  22.234  -4.468  1.00  0.00           H  
ATOM   4520  HB1 ALA A 290     -19.156  20.083  -4.019  1.00  0.00           H  
ATOM   4521  HB2 ALA A 290     -18.250  20.598  -2.762  1.00  0.00           H  
ATOM   4522  HB3 ALA A 290     -19.880  20.673  -2.679  1.00  0.00           H  
ATOM   4523  N   GLN A 291     -21.425  22.657  -4.085  1.00  0.00           N  
ATOM   4524  CA  GLN A 291     -22.672  22.881  -4.810  1.00  0.00           C  
ATOM   4525  C   GLN A 291     -22.623  24.043  -5.805  1.00  0.00           C  
ATOM   4526  O   GLN A 291     -23.044  23.902  -6.957  1.00  0.00           O  
ATOM   4527  CB  GLN A 291     -23.818  23.098  -3.813  1.00  0.00           C  
ATOM   4528  CG  GLN A 291     -24.292  21.818  -3.136  1.00  0.00           C  
ATOM   4529  CD  GLN A 291     -25.275  22.078  -2.009  1.00  0.00           C  
ATOM   4530  OE1 GLN A 291     -26.073  21.212  -1.656  1.00  0.00           O  
ATOM   4531  NE2 GLN A 291     -25.211  23.270  -1.430  1.00  0.00           N  
ATOM   4532  H   GLN A 291     -21.417  22.710  -3.086  1.00  0.00           H  
ATOM   4533  HA  GLN A 291     -22.875  22.049  -5.327  1.00  0.00           H  
ATOM   4534  HB2 GLN A 291     -24.591  23.501  -4.303  1.00  0.00           H  
ATOM   4535  HB3 GLN A 291     -23.505  23.732  -3.106  1.00  0.00           H  
ATOM   4536  HG2 GLN A 291     -23.497  21.341  -2.762  1.00  0.00           H  
ATOM   4537  HG3 GLN A 291     -24.736  21.240  -3.821  1.00  0.00           H  
ATOM   4538 HE21 GLN A 291     -24.546  23.946  -1.749  1.00  0.00           H  
ATOM   4539 HE22 GLN A 291     -25.827  23.493  -0.675  1.00  0.00           H  
ATOM   4540  N   GLU A 292     -22.112  25.191  -5.368  1.00  0.00           N  
ATOM   4541  CA  GLU A 292     -22.049  26.357  -6.243  1.00  0.00           C  
ATOM   4542  C   GLU A 292     -20.972  26.193  -7.320  1.00  0.00           C  
ATOM   4543  O   GLU A 292     -21.148  26.638  -8.452  1.00  0.00           O  
ATOM   4544  CB  GLU A 292     -21.788  27.622  -5.413  1.00  0.00           C  
ATOM   4545  CG  GLU A 292     -20.435  27.628  -4.717  1.00  0.00           C  
ATOM   4546  CD  GLU A 292     -20.236  28.817  -3.781  1.00  0.00           C  
ATOM   4547  OE1 GLU A 292     -21.222  29.509  -3.441  1.00  0.00           O  
ATOM   4548  OE2 GLU A 292     -19.086  29.050  -3.376  1.00  0.00           O  
ATOM   4549  H   GLU A 292     -21.768  25.255  -4.431  1.00  0.00           H  
ATOM   4550  HA  GLU A 292     -22.934  26.457  -6.697  1.00  0.00           H  
ATOM   4551  HB2 GLU A 292     -22.502  27.696  -4.716  1.00  0.00           H  
ATOM   4552  HB3 GLU A 292     -21.833  28.414  -6.022  1.00  0.00           H  
ATOM   4553  HG2 GLU A 292     -19.720  27.652  -5.416  1.00  0.00           H  
ATOM   4554  HG3 GLU A 292     -20.350  26.787  -4.183  1.00  0.00           H  
ATOM   4555  N   THR A 293     -19.860  25.550  -6.970  1.00  0.00           N  
ATOM   4556  CA  THR A 293     -18.770  25.340  -7.925  1.00  0.00           C  
ATOM   4557  C   THR A 293     -19.253  24.455  -9.073  1.00  0.00           C  
ATOM   4558  O   THR A 293     -18.870  24.648 -10.224  1.00  0.00           O  
ATOM   4559  CB  THR A 293     -17.530  24.699  -7.226  1.00  0.00           C  
ATOM   4560  OG1 THR A 293     -16.425  24.625  -8.142  1.00  0.00           O  
ATOM   4561  CG2 THR A 293     -17.846  23.317  -6.734  1.00  0.00           C  
ATOM   4562  H   THR A 293     -19.767  25.204  -6.037  1.00  0.00           H  
ATOM   4563  HA  THR A 293     -18.500  26.227  -8.299  1.00  0.00           H  
ATOM   4564  HB  THR A 293     -17.267  25.268  -6.447  1.00  0.00           H  
ATOM   4565  HG1 THR A 293     -15.638  24.213  -7.682  1.00  0.00           H  
ATOM   4566 HG21 THR A 293     -17.038  22.928  -6.291  1.00  0.00           H  
ATOM   4567 HG22 THR A 293     -18.598  23.361  -6.076  1.00  0.00           H  
ATOM   4568 HG23 THR A 293     -18.112  22.741  -7.507  1.00  0.00           H  
ATOM   4569  N   TRP A 294     -20.108  23.489  -8.751  1.00  0.00           N  
ATOM   4570  CA  TRP A 294     -20.653  22.588  -9.753  1.00  0.00           C  
ATOM   4571  C   TRP A 294     -21.437  23.361 -10.806  1.00  0.00           C  
ATOM   4572  O   TRP A 294     -21.385  23.032 -11.990  1.00  0.00           O  
ATOM   4573  CB  TRP A 294     -21.560  21.552  -9.089  1.00  0.00           C  
ATOM   4574  CG  TRP A 294     -22.381  20.763 -10.062  1.00  0.00           C  
ATOM   4575  CD1 TRP A 294     -23.743  20.705 -10.123  1.00  0.00           C  
ATOM   4576  CD2 TRP A 294     -21.896  19.922 -11.113  1.00  0.00           C  
ATOM   4577  NE1 TRP A 294     -24.139  19.877 -11.147  1.00  0.00           N  
ATOM   4578  CE2 TRP A 294     -23.025  19.381 -11.772  1.00  0.00           C  
ATOM   4579  CE3 TRP A 294     -20.616  19.572 -11.565  1.00  0.00           C  
ATOM   4580  CZ2 TRP A 294     -22.913  18.507 -12.860  1.00  0.00           C  
ATOM   4581  CZ3 TRP A 294     -20.505  18.701 -12.652  1.00  0.00           C  
ATOM   4582  CH2 TRP A 294     -21.650  18.180 -13.284  1.00  0.00           C  
ATOM   4583  H   TRP A 294     -20.383  23.380  -7.796  1.00  0.00           H  
ATOM   4584  HA  TRP A 294     -19.897  22.112 -10.202  1.00  0.00           H  
ATOM   4585  HB2 TRP A 294     -22.180  22.028  -8.465  1.00  0.00           H  
ATOM   4586  HB3 TRP A 294     -20.988  20.917  -8.570  1.00  0.00           H  
ATOM   4587  HD1 TRP A 294     -24.364  21.194  -9.511  1.00  0.00           H  
ATOM   4588  HE1 TRP A 294     -25.085  19.671 -11.395  1.00  0.00           H  
ATOM   4589  HE3 TRP A 294     -19.799  19.938 -11.119  1.00  0.00           H  
ATOM   4590  HZ2 TRP A 294     -23.724  18.135 -13.311  1.00  0.00           H  
ATOM   4591  HZ3 TRP A 294     -19.598  18.444 -12.986  1.00  0.00           H  
ATOM   4592  HH2 TRP A 294     -21.540  17.558 -14.059  1.00  0.00           H  
ATOM   4593  N   LEU A 295     -22.159  24.395 -10.379  1.00  0.00           N  
ATOM   4594  CA  LEU A 295     -22.939  25.193 -11.322  1.00  0.00           C  
ATOM   4595  C   LEU A 295     -22.018  25.897 -12.315  1.00  0.00           C  
ATOM   4596  O   LEU A 295     -22.327  25.987 -13.509  1.00  0.00           O  
ATOM   4597  CB  LEU A 295     -23.801  26.219 -10.573  1.00  0.00           C  
ATOM   4598  CG  LEU A 295     -24.861  25.621  -9.643  1.00  0.00           C  
ATOM   4599  CD1 LEU A 295     -25.704  26.741  -9.026  1.00  0.00           C  
ATOM   4600  CD2 LEU A 295     -25.745  24.657 -10.428  1.00  0.00           C  
ATOM   4601  H   LEU A 295     -22.167  24.627  -9.406  1.00  0.00           H  
ATOM   4602  HA  LEU A 295     -23.545  24.581 -11.830  1.00  0.00           H  
ATOM   4603  HB2 LEU A 295     -24.268  26.786 -11.252  1.00  0.00           H  
ATOM   4604  HB3 LEU A 295     -23.193  26.791 -10.023  1.00  0.00           H  
ATOM   4605  HG  LEU A 295     -24.403  25.118  -8.910  1.00  0.00           H  
ATOM   4606 HD11 LEU A 295     -26.394  26.344  -8.420  1.00  0.00           H  
ATOM   4607 HD12 LEU A 295     -25.112  27.353  -8.501  1.00  0.00           H  
ATOM   4608 HD13 LEU A 295     -26.156  27.257  -9.753  1.00  0.00           H  
ATOM   4609 HD21 LEU A 295     -26.436  24.268  -9.819  1.00  0.00           H  
ATOM   4610 HD22 LEU A 295     -26.196  25.149 -11.173  1.00  0.00           H  
ATOM   4611 HD23 LEU A 295     -25.182  23.922 -10.807  1.00  0.00           H  
ATOM   4612  N   GLY A 296     -20.884  26.387 -11.819  1.00  0.00           N  
ATOM   4613  CA  GLY A 296     -19.930  27.056 -12.688  1.00  0.00           C  
ATOM   4614  C   GLY A 296     -19.268  26.063 -13.630  1.00  0.00           C  
ATOM   4615  O   GLY A 296     -19.073  26.341 -14.812  1.00  0.00           O  
ATOM   4616  H   GLY A 296     -20.687  26.294 -10.843  1.00  0.00           H  
ATOM   4617  HA2 GLY A 296     -19.227  27.494 -12.127  1.00  0.00           H  
ATOM   4618  HA3 GLY A 296     -20.408  27.750 -13.226  1.00  0.00           H  
ATOM   4619  N   VAL A 297     -18.925  24.891 -13.109  1.00  0.00           N  
ATOM   4620  CA  VAL A 297     -18.285  23.866 -13.926  1.00  0.00           C  
ATOM   4621  C   VAL A 297     -19.244  23.350 -14.995  1.00  0.00           C  
ATOM   4622  O   VAL A 297     -18.865  23.210 -16.155  1.00  0.00           O  
ATOM   4623  CB  VAL A 297     -17.792  22.691 -13.055  1.00  0.00           C  
ATOM   4624  CG1 VAL A 297     -17.320  21.540 -13.937  1.00  0.00           C  
ATOM   4625  CG2 VAL A 297     -16.659  23.166 -12.163  1.00  0.00           C  
ATOM   4626  H   VAL A 297     -19.108  24.708 -12.143  1.00  0.00           H  
ATOM   4627  HA  VAL A 297     -17.494  24.274 -14.382  1.00  0.00           H  
ATOM   4628  HB  VAL A 297     -18.546  22.373 -12.481  1.00  0.00           H  
ATOM   4629 HG11 VAL A 297     -17.004  20.786 -13.361  1.00  0.00           H  
ATOM   4630 HG12 VAL A 297     -18.078  21.226 -14.510  1.00  0.00           H  
ATOM   4631 HG13 VAL A 297     -16.569  21.852 -14.519  1.00  0.00           H  
ATOM   4632 HG21 VAL A 297     -16.338  22.406 -11.598  1.00  0.00           H  
ATOM   4633 HG22 VAL A 297     -15.906  23.500 -12.730  1.00  0.00           H  
ATOM   4634 HG23 VAL A 297     -16.986  23.905 -11.574  1.00  0.00           H  
ATOM   4635  N   LEU A 298     -20.490  23.094 -14.609  1.00  0.00           N  
ATOM   4636  CA  LEU A 298     -21.484  22.593 -15.556  1.00  0.00           C  
ATOM   4637  C   LEU A 298     -21.643  23.574 -16.724  1.00  0.00           C  
ATOM   4638  O   LEU A 298     -21.773  23.166 -17.884  1.00  0.00           O  
ATOM   4639  CB  LEU A 298     -22.828  22.404 -14.846  1.00  0.00           C  
ATOM   4640  CG  LEU A 298     -23.808  21.346 -15.364  1.00  0.00           C  
ATOM   4641  CD1 LEU A 298     -25.119  21.480 -14.600  1.00  0.00           C  
ATOM   4642  CD2 LEU A 298     -24.045  21.512 -16.842  1.00  0.00           C  
ATOM   4643  H   LEU A 298     -20.751  23.247 -13.656  1.00  0.00           H  
ATOM   4644  HA  LEU A 298     -21.178  21.710 -15.912  1.00  0.00           H  
ATOM   4645  HB2 LEU A 298     -23.303  23.283 -14.881  1.00  0.00           H  
ATOM   4646  HB3 LEU A 298     -22.625  22.173 -13.894  1.00  0.00           H  
ATOM   4647  HG  LEU A 298     -23.425  20.438 -15.196  1.00  0.00           H  
ATOM   4648 HD11 LEU A 298     -25.768  20.794 -14.929  1.00  0.00           H  
ATOM   4649 HD12 LEU A 298     -24.952  21.340 -13.624  1.00  0.00           H  
ATOM   4650 HD13 LEU A 298     -25.498  22.394 -14.745  1.00  0.00           H  
ATOM   4651 HD21 LEU A 298     -24.686  20.812 -17.157  1.00  0.00           H  
ATOM   4652 HD22 LEU A 298     -24.428  22.419 -17.018  1.00  0.00           H  
ATOM   4653 HD23 LEU A 298     -23.178  21.415 -17.332  1.00  0.00           H  
ATOM   4654  N   THR A 299     -21.620  24.867 -16.413  1.00  0.00           N  
ATOM   4655  CA  THR A 299     -21.759  25.906 -17.433  1.00  0.00           C  
ATOM   4656  C   THR A 299     -20.668  25.793 -18.494  1.00  0.00           C  
ATOM   4657  O   THR A 299     -20.934  25.907 -19.689  1.00  0.00           O  
ATOM   4658  CB  THR A 299     -21.688  27.314 -16.808  1.00  0.00           C  
ATOM   4659  OG1 THR A 299     -22.771  27.483 -15.885  1.00  0.00           O  
ATOM   4660  CG2 THR A 299     -21.779  28.388 -17.888  1.00  0.00           C  
ATOM   4661  H   THR A 299     -21.505  25.136 -15.457  1.00  0.00           H  
ATOM   4662  HA  THR A 299     -22.648  25.799 -17.878  1.00  0.00           H  
ATOM   4663  HB  THR A 299     -20.821  27.413 -16.319  1.00  0.00           H  
ATOM   4664  HG1 THR A 299     -22.724  28.396 -15.480  1.00  0.00           H  
ATOM   4665 HG21 THR A 299     -21.731  29.292 -17.464  1.00  0.00           H  
ATOM   4666 HG22 THR A 299     -21.020  28.280 -18.530  1.00  0.00           H  
ATOM   4667 HG23 THR A 299     -22.646  28.295 -18.378  1.00  0.00           H  
ATOM   4668  N   ILE A 300     -19.433  25.584 -18.053  1.00  0.00           N  
ATOM   4669  CA  ILE A 300     -18.314  25.459 -18.980  1.00  0.00           C  
ATOM   4670  C   ILE A 300     -18.476  24.186 -19.813  1.00  0.00           C  
ATOM   4671  O   ILE A 300     -18.271  24.197 -21.029  1.00  0.00           O  
ATOM   4672  CB  ILE A 300     -16.978  25.429 -18.209  1.00  0.00           C  
ATOM   4673  CG1 ILE A 300     -16.815  26.748 -17.446  1.00  0.00           C  
ATOM   4674  CG2 ILE A 300     -15.806  25.195 -19.177  1.00  0.00           C  
ATOM   4675  CD1 ILE A 300     -15.626  26.796 -16.515  1.00  0.00           C  
ATOM   4676  H   ILE A 300     -19.268  25.511 -17.069  1.00  0.00           H  
ATOM   4677  HA  ILE A 300     -18.314  26.248 -19.594  1.00  0.00           H  
ATOM   4678  HB  ILE A 300     -17.005  24.678 -17.550  1.00  0.00           H  
ATOM   4679 HG12 ILE A 300     -17.642  26.898 -16.904  1.00  0.00           H  
ATOM   4680 HG13 ILE A 300     -16.717  27.485 -18.115  1.00  0.00           H  
ATOM   4681 HG21 ILE A 300     -14.948  25.178 -18.664  1.00  0.00           H  
ATOM   4682 HG22 ILE A 300     -15.931  24.321 -19.647  1.00  0.00           H  
ATOM   4683 HG23 ILE A 300     -15.777  25.934 -19.850  1.00  0.00           H  
ATOM   4684 HD11 ILE A 300     -15.595  27.686 -16.060  1.00  0.00           H  
ATOM   4685 HD12 ILE A 300     -15.711  26.074 -15.829  1.00  0.00           H  
ATOM   4686 HD13 ILE A 300     -14.786  26.660 -17.040  1.00  0.00           H  
ATOM   4687  N   MET A 301     -18.849  23.090 -19.162  1.00  0.00           N  
ATOM   4688  CA  MET A 301     -19.052  21.832 -19.878  1.00  0.00           C  
ATOM   4689  C   MET A 301     -20.118  21.978 -20.967  1.00  0.00           C  
ATOM   4690  O   MET A 301     -19.931  21.518 -22.098  1.00  0.00           O  
ATOM   4691  CB  MET A 301     -19.469  20.722 -18.910  1.00  0.00           C  
ATOM   4692  CG  MET A 301     -18.420  20.363 -17.875  1.00  0.00           C  
ATOM   4693  SD  MET A 301     -18.921  18.940 -16.895  1.00  0.00           S  
ATOM   4694  CE  MET A 301     -17.534  17.891 -17.126  1.00  0.00           C  
ATOM   4695  H   MET A 301     -18.992  23.126 -18.173  1.00  0.00           H  
ATOM   4696  HA  MET A 301     -18.189  21.569 -20.310  1.00  0.00           H  
ATOM   4697  HB2 MET A 301     -19.674  19.902 -19.445  1.00  0.00           H  
ATOM   4698  HB3 MET A 301     -20.293  21.021 -18.429  1.00  0.00           H  
ATOM   4699  HG2 MET A 301     -18.283  21.145 -17.267  1.00  0.00           H  
ATOM   4700  HG3 MET A 301     -17.562  20.150 -18.342  1.00  0.00           H  
ATOM   4701  HE1 MET A 301     -17.675  17.037 -16.625  1.00  0.00           H  
ATOM   4702  HE2 MET A 301     -17.425  17.692 -18.100  1.00  0.00           H  
ATOM   4703  HE3 MET A 301     -16.711  18.346 -16.785  1.00  0.00           H  
ATOM   4704  N   GLU A 302     -21.234  22.617 -20.629  1.00  0.00           N  
ATOM   4705  CA  GLU A 302     -22.312  22.807 -21.598  1.00  0.00           C  
ATOM   4706  C   GLU A 302     -21.821  23.528 -22.837  1.00  0.00           C  
ATOM   4707  O   GLU A 302     -22.189  23.178 -23.956  1.00  0.00           O  
ATOM   4708  CB  GLU A 302     -23.463  23.607 -20.989  1.00  0.00           C  
ATOM   4709  CG  GLU A 302     -24.167  22.913 -19.847  1.00  0.00           C  
ATOM   4710  CD  GLU A 302     -25.474  23.592 -19.481  1.00  0.00           C  
ATOM   4711  OE1 GLU A 302     -26.448  23.456 -20.249  1.00  0.00           O  
ATOM   4712  OE2 GLU A 302     -25.521  24.268 -18.433  1.00  0.00           O  
ATOM   4713  H   GLU A 302     -21.337  22.972 -19.700  1.00  0.00           H  
ATOM   4714  HA  GLU A 302     -22.658  21.909 -21.869  1.00  0.00           H  
ATOM   4715  HB2 GLU A 302     -24.134  23.786 -21.708  1.00  0.00           H  
ATOM   4716  HB3 GLU A 302     -23.097  24.474 -20.651  1.00  0.00           H  
ATOM   4717  HG2 GLU A 302     -23.566  22.919 -19.047  1.00  0.00           H  
ATOM   4718  HG3 GLU A 302     -24.359  21.968 -20.113  1.00  0.00           H  
ATOM   4719  N   HIS A 303     -20.994  24.546 -22.629  1.00  0.00           N  
ATOM   4720  CA  HIS A 303     -20.451  25.324 -23.730  1.00  0.00           C  
ATOM   4721  C   HIS A 303     -19.553  24.452 -24.602  1.00  0.00           C  
ATOM   4722  O   HIS A 303     -19.576  24.543 -25.827  1.00  0.00           O  
ATOM   4723  CB  HIS A 303     -19.642  26.502 -23.188  1.00  0.00           C  
ATOM   4724  CG  HIS A 303     -19.274  27.508 -24.230  1.00  0.00           C  
ATOM   4725  ND1 HIS A 303     -20.182  28.403 -24.753  1.00  0.00           N  
ATOM   4726  CD2 HIS A 303     -18.102  27.746 -24.868  1.00  0.00           C  
ATOM   4727  CE1 HIS A 303     -19.586  29.149 -25.668  1.00  0.00           C  
ATOM   4728  NE2 HIS A 303     -18.325  28.770 -25.756  1.00  0.00           N  
ATOM   4729  H   HIS A 303     -20.739  24.783 -21.692  1.00  0.00           H  
ATOM   4730  HA  HIS A 303     -21.205  25.674 -24.286  1.00  0.00           H  
ATOM   4731  HB2 HIS A 303     -18.800  26.147 -22.781  1.00  0.00           H  
ATOM   4732  HB3 HIS A 303     -20.185  26.960 -22.484  1.00  0.00           H  
ATOM   4733  HD1 HIS A 303     -21.142  28.477 -24.483  1.00  0.00           H  
ATOM   4734  HD2 HIS A 303     -17.237  27.266 -24.720  1.00  0.00           H  
ATOM   4735  HE1 HIS A 303     -20.017  29.876 -26.202  1.00  0.00           H  
ATOM   4736  HE2 HIS A 303     -17.642  29.165 -26.370  1.00  0.00           H  
ATOM   4737  N   THR A 304     -18.767  23.599 -23.959  1.00  0.00           N  
ATOM   4738  CA  THR A 304     -17.848  22.721 -24.670  1.00  0.00           C  
ATOM   4739  C   THR A 304     -18.554  21.725 -25.583  1.00  0.00           C  
ATOM   4740  O   THR A 304     -18.095  21.466 -26.699  1.00  0.00           O  
ATOM   4741  CB  THR A 304     -16.959  21.946 -23.678  1.00  0.00           C  
ATOM   4742  OG1 THR A 304     -16.298  22.876 -22.811  1.00  0.00           O  
ATOM   4743  CG2 THR A 304     -15.909  21.141 -24.416  1.00  0.00           C  
ATOM   4744  H   THR A 304     -18.806  23.558 -22.961  1.00  0.00           H  
ATOM   4745  HA  THR A 304     -17.253  23.291 -25.237  1.00  0.00           H  
ATOM   4746  HB  THR A 304     -17.528  21.330 -23.133  1.00  0.00           H  
ATOM   4747  HG1 THR A 304     -15.720  22.377 -22.165  1.00  0.00           H  
ATOM   4748 HG21 THR A 304     -15.343  20.646 -23.756  1.00  0.00           H  
ATOM   4749 HG22 THR A 304     -16.358  20.488 -25.026  1.00  0.00           H  
ATOM   4750 HG23 THR A 304     -15.333  21.757 -24.953  1.00  0.00           H  
ATOM   4751  N   VAL A 305     -19.666  21.169 -25.109  1.00  0.00           N  
ATOM   4752  CA  VAL A 305     -20.433  20.193 -25.881  1.00  0.00           C  
ATOM   4753  C   VAL A 305     -20.975  20.814 -27.163  1.00  0.00           C  
ATOM   4754  O   VAL A 305     -20.876  20.224 -28.239  1.00  0.00           O  
ATOM   4755  CB  VAL A 305     -21.643  19.652 -25.083  1.00  0.00           C  
ATOM   4756  CG1 VAL A 305     -22.272  18.477 -25.818  1.00  0.00           C  
ATOM   4757  CG2 VAL A 305     -21.213  19.240 -23.692  1.00  0.00           C  
ATOM   4758  H   VAL A 305     -19.987  21.426 -24.197  1.00  0.00           H  
ATOM   4759  HA  VAL A 305     -19.835  19.428 -26.120  1.00  0.00           H  
ATOM   4760  HB  VAL A 305     -22.324  20.380 -25.004  1.00  0.00           H  
ATOM   4761 HG11 VAL A 305     -23.052  18.135 -25.294  1.00  0.00           H  
ATOM   4762 HG12 VAL A 305     -22.582  18.776 -26.721  1.00  0.00           H  
ATOM   4763 HG13 VAL A 305     -21.595  17.748 -25.922  1.00  0.00           H  
ATOM   4764 HG21 VAL A 305     -22.004  18.893 -23.188  1.00  0.00           H  
ATOM   4765 HG22 VAL A 305     -20.518  18.524 -23.756  1.00  0.00           H  
ATOM   4766 HG23 VAL A 305     -20.833  20.031 -23.213  1.00  0.00           H  
ATOM   4767  N   ASN A 306     -21.550  22.006 -27.035  1.00  0.00           N  
ATOM   4768  CA  ASN A 306     -22.132  22.714 -28.171  1.00  0.00           C  
ATOM   4769  C   ASN A 306     -21.108  23.514 -28.969  1.00  0.00           C  
ATOM   4770  O   ASN A 306     -21.474  24.349 -29.792  1.00  0.00           O  
ATOM   4771  CB  ASN A 306     -23.247  23.650 -27.688  1.00  0.00           C  
ATOM   4772  CG  ASN A 306     -24.337  22.918 -26.923  1.00  0.00           C  
ATOM   4773  OD1 ASN A 306     -24.936  21.968 -27.428  1.00  0.00           O  
ATOM   4774  ND2 ASN A 306     -24.602  23.361 -25.697  1.00  0.00           N  
ATOM   4775  H   ASN A 306     -21.585  22.431 -26.131  1.00  0.00           H  
ATOM   4776  HA  ASN A 306     -22.540  22.036 -28.782  1.00  0.00           H  
ATOM   4777  HB2 ASN A 306     -23.658  24.095 -28.484  1.00  0.00           H  
ATOM   4778  HB3 ASN A 306     -22.846  24.343 -27.089  1.00  0.00           H  
ATOM   4779 HD21 ASN A 306     -24.092  24.136 -25.324  1.00  0.00           H  
ATOM   4780 HD22 ASN A 306     -25.311  22.919 -25.148  1.00  0.00           H  
ATOM   4781  N   ASN A 307     -19.828  23.260 -28.722  1.00  0.00           N  
ATOM   4782  CA  ASN A 307     -18.759  23.962 -29.426  1.00  0.00           C  
ATOM   4783  C   ASN A 307     -17.546  23.061 -29.627  1.00  0.00           C  
ATOM   4784  O   ASN A 307     -17.683  21.913 -30.052  1.00  0.00           O  
ATOM   4785  CB  ASN A 307     -18.344  25.217 -28.651  1.00  0.00           C  
ATOM   4786  CG  ASN A 307     -19.431  26.277 -28.633  1.00  0.00           C  
ATOM   4787  OD1 ASN A 307     -19.837  26.785 -29.681  1.00  0.00           O  
ATOM   4788  ND2 ASN A 307     -19.908  26.616 -27.442  1.00  0.00           N  
ATOM   4789  H   ASN A 307     -19.591  22.571 -28.037  1.00  0.00           H  
ATOM   4790  HA  ASN A 307     -19.100  24.241 -30.324  1.00  0.00           H  
ATOM   4791  HB2 ASN A 307     -17.527  25.603 -29.080  1.00  0.00           H  
ATOM   4792  HB3 ASN A 307     -18.134  24.957 -27.708  1.00  0.00           H  
ATOM   4793 HD21 ASN A 307     -19.550  26.179 -26.617  1.00  0.00           H  
ATOM   4794 HD22 ASN A 307     -20.625  27.309 -27.369  1.00  0.00           H  
TER    4795      ASN A 307                                                      
ATOM   4796  N   ALA B   1     -25.566   5.900  48.149  1.00  0.00           N  
ATOM   4797  CA  ALA B   1     -24.720   4.982  48.964  1.00  0.00           C  
ATOM   4798  C   ALA B   1     -24.615   3.606  48.305  1.00  0.00           C  
ATOM   4799  O   ALA B   1     -23.591   2.930  48.420  1.00  0.00           O  
ATOM   4800  CB  ALA B   1     -25.302   4.849  50.372  1.00  0.00           C  
ATOM   4801  H   ALA B   1     -26.378   6.321  48.552  1.00  0.00           H  
ATOM   4802  HA  ALA B   1     -23.802   5.373  49.034  1.00  0.00           H  
ATOM   4803  HB1 ALA B   1     -24.730   4.232  50.912  1.00  0.00           H  
ATOM   4804  HB2 ALA B   1     -25.327   5.748  50.809  1.00  0.00           H  
ATOM   4805  HB3 ALA B   1     -26.230   4.479  50.316  1.00  0.00           H  
ATOM   4806  N   ARG B   2     -25.676   3.199  47.614  1.00  0.00           N  
ATOM   4807  CA  ARG B   2     -25.705   1.908  46.932  1.00  0.00           C  
ATOM   4808  C   ARG B   2     -26.636   1.992  45.722  1.00  0.00           C  
ATOM   4809  O   ARG B   2     -27.068   0.978  45.167  1.00  0.00           O  
ATOM   4810  CB  ARG B   2     -26.174   0.819  47.902  1.00  0.00           C  
ATOM   4811  CG  ARG B   2     -25.996  -0.599  47.388  1.00  0.00           C  
ATOM   4812  CD  ARG B   2     -25.904  -1.581  48.544  1.00  0.00           C  
ATOM   4813  NE  ARG B   2     -27.073  -1.532  49.414  1.00  0.00           N  
ATOM   4814  CZ  ARG B   2     -28.293  -1.908  49.044  1.00  0.00           C  
ATOM   4815  NH1 ARG B   2     -28.499  -2.368  47.815  1.00  0.00           N  
ATOM   4816  NH2 ARG B   2     -29.303  -1.829  49.902  1.00  0.00           N  
ATOM   4817  H   ARG B   2     -26.477   3.795  47.560  1.00  0.00           H  
ATOM   4818  HA  ARG B   2     -24.782   1.687  46.617  1.00  0.00           H  
ATOM   4819  HB2 ARG B   2     -27.146   0.964  48.089  1.00  0.00           H  
ATOM   4820  HB3 ARG B   2     -25.654   0.911  48.751  1.00  0.00           H  
ATOM   4821  HG2 ARG B   2     -25.157  -0.649  46.847  1.00  0.00           H  
ATOM   4822  HG3 ARG B   2     -26.778  -0.841  46.813  1.00  0.00           H  
ATOM   4823  HD2 ARG B   2     -25.092  -1.363  49.086  1.00  0.00           H  
ATOM   4824  HD3 ARG B   2     -25.819  -2.506  48.173  1.00  0.00           H  
ATOM   4825  HE  ARG B   2     -26.949  -1.195  50.347  1.00  0.00           H  
ATOM   4826 HH11 ARG B   2     -29.416  -2.651  47.534  1.00  0.00           H  
ATOM   4827 HH12 ARG B   2     -27.737  -2.431  47.170  1.00  0.00           H  
ATOM   4828 HH21 ARG B   2     -30.220  -2.112  49.622  1.00  0.00           H  
ATOM   4829 HH22 ARG B   2     -29.147  -1.486  50.828  1.00  0.00           H  
ATOM   4830  N   SER B   3     -26.931   3.224  45.327  1.00  0.00           N  
ATOM   4831  CA  SER B   3     -27.790   3.526  44.190  1.00  0.00           C  
ATOM   4832  C   SER B   3     -27.633   5.019  43.958  1.00  0.00           C  
ATOM   4833  O   SER B   3     -27.557   5.786  44.917  1.00  0.00           O  
ATOM   4834  CB  SER B   3     -29.250   3.204  44.516  1.00  0.00           C  
ATOM   4835  OG  SER B   3     -30.110   3.603  43.461  1.00  0.00           O  
ATOM   4836  H   SER B   3     -26.541   3.989  45.839  1.00  0.00           H  
ATOM   4837  HA  SER B   3     -27.492   3.015  43.383  1.00  0.00           H  
ATOM   4838  HB2 SER B   3     -29.512   3.687  45.351  1.00  0.00           H  
ATOM   4839  HB3 SER B   3     -29.343   2.219  44.658  1.00  0.00           H  
ATOM   4840  HG  SER B   3     -31.055   3.381  43.700  1.00  0.00           H  
ATOM   4841  N   THR B   4     -27.574   5.442  42.700  1.00  0.00           N  
ATOM   4842  CA  THR B   4     -27.418   6.862  42.424  1.00  0.00           C  
ATOM   4843  C   THR B   4     -28.634   7.634  42.923  1.00  0.00           C  
ATOM   4844  O   THR B   4     -28.609   8.863  43.000  1.00  0.00           O  
ATOM   4845  CB  THR B   4     -27.218   7.135  40.917  1.00  0.00           C  
ATOM   4846  OG1 THR B   4     -28.376   6.714  40.187  1.00  0.00           O  
ATOM   4847  CG2 THR B   4     -25.992   6.387  40.403  1.00  0.00           C  
ATOM   4848  H   THR B   4     -27.637   4.788  41.946  1.00  0.00           H  
ATOM   4849  HA  THR B   4     -26.611   7.192  42.914  1.00  0.00           H  
ATOM   4850  HB  THR B   4     -27.084   8.116  40.778  1.00  0.00           H  
ATOM   4851  HG1 THR B   4     -28.239   6.894  39.213  1.00  0.00           H  
ATOM   4852 HG21 THR B   4     -25.874   6.572  39.427  1.00  0.00           H  
ATOM   4853 HG22 THR B   4     -25.181   6.694  40.901  1.00  0.00           H  
ATOM   4854 HG23 THR B   4     -26.118   5.405  40.543  1.00  0.00           H  
ATOM   4855  N   ASN B   5     -29.694   6.907  43.269  1.00  0.00           N  
ATOM   4856  CA  ASN B   5     -30.908   7.538  43.774  1.00  0.00           C  
ATOM   4857  C   ASN B   5     -30.884   7.692  45.289  1.00  0.00           C  
ATOM   4858  O   ASN B   5     -31.753   8.346  45.861  1.00  0.00           O  
ATOM   4859  CB  ASN B   5     -32.149   6.744  43.357  1.00  0.00           C  
ATOM   4860  CG  ASN B   5     -32.381   6.777  41.858  1.00  0.00           C  
ATOM   4861  OD1 ASN B   5     -32.402   7.845  41.244  1.00  0.00           O  
ATOM   4862  ND2 ASN B   5     -32.559   5.604  41.261  1.00  0.00           N  
ATOM   4863  H   ASN B   5     -29.657   5.912  43.181  1.00  0.00           H  
ATOM   4864  HA  ASN B   5     -30.974   8.451  43.371  1.00  0.00           H  
ATOM   4865  HB2 ASN B   5     -32.948   7.134  43.814  1.00  0.00           H  
ATOM   4866  HB3 ASN B   5     -32.033   5.793  43.643  1.00  0.00           H  
ATOM   4867 HD21 ASN B   5     -32.534   4.761  41.798  1.00  0.00           H  
ATOM   4868 HD22 ASN B   5     -32.718   5.564  40.275  1.00  0.00           H  
ATOM   4869  N   THR B   6     -29.894   7.085  45.938  1.00  0.00           N  
ATOM   4870  CA  THR B   6     -29.761   7.183  47.387  1.00  0.00           C  
ATOM   4871  C   THR B   6     -28.552   8.056  47.734  1.00  0.00           C  
ATOM   4872  O   THR B   6     -28.312   8.385  48.893  1.00  0.00           O  
ATOM   4873  CB  THR B   6     -29.597   5.787  48.029  1.00  0.00           C  
ATOM   4874  OG1 THR B   6     -30.778   5.011  47.784  1.00  0.00           O  
ATOM   4875  CG2 THR B   6     -29.402   5.905  49.535  1.00  0.00           C  
ATOM   4876  H   THR B   6     -29.226   6.550  45.421  1.00  0.00           H  
ATOM   4877  HA  THR B   6     -30.585   7.612  47.757  1.00  0.00           H  
ATOM   4878  HB  THR B   6     -28.806   5.326  47.626  1.00  0.00           H  
ATOM   4879  HG1 THR B   6     -30.675   4.107  48.198  1.00  0.00           H  
ATOM   4880 HG21 THR B   6     -29.298   4.992  49.930  1.00  0.00           H  
ATOM   4881 HG22 THR B   6     -28.582   6.445  49.724  1.00  0.00           H  
ATOM   4882 HG23 THR B   6     -30.198   6.355  49.940  1.00  0.00           H  
ATOM   4883  N   PHE B   7     -27.800   8.434  46.709  1.00  0.00           N  
ATOM   4884  CA  PHE B   7     -26.619   9.273  46.875  1.00  0.00           C  
ATOM   4885  C   PHE B   7     -27.038  10.682  47.305  1.00  0.00           C  
ATOM   4886  O   PHE B   7     -28.011  11.236  46.786  1.00  0.00           O  
ATOM   4887  CB  PHE B   7     -25.853   9.308  45.540  1.00  0.00           C  
ATOM   4888  CG  PHE B   7     -24.516   9.992  45.610  1.00  0.00           C  
ATOM   4889  CD1 PHE B   7     -24.410  11.369  45.435  1.00  0.00           C  
ATOM   4890  CD2 PHE B   7     -23.356   9.254  45.823  1.00  0.00           C  
ATOM   4891  CE1 PHE B   7     -23.164  11.999  45.468  1.00  0.00           C  
ATOM   4892  CE2 PHE B   7     -22.106   9.875  45.857  1.00  0.00           C  
ATOM   4893  CZ  PHE B   7     -22.012  11.245  45.678  1.00  0.00           C  
ATOM   4894  H   PHE B   7     -28.052   8.133  45.789  1.00  0.00           H  
ATOM   4895  HA  PHE B   7     -26.031   8.876  47.580  1.00  0.00           H  
ATOM   4896  HB2 PHE B   7     -26.416   9.790  44.869  1.00  0.00           H  
ATOM   4897  HB3 PHE B   7     -25.707   8.366  45.238  1.00  0.00           H  
ATOM   4898  HD1 PHE B   7     -25.235  11.913  45.284  1.00  0.00           H  
ATOM   4899  HD2 PHE B   7     -23.418   8.265  45.954  1.00  0.00           H  
ATOM   4900  HE1 PHE B   7     -23.099  12.989  45.341  1.00  0.00           H  
ATOM   4901  HE2 PHE B   7     -21.281   9.332  46.010  1.00  0.00           H  
ATOM   4902  HZ  PHE B   7     -21.118  11.692  45.700  1.00  0.00           H  
ATOM   4903  N   ASN B   8     -26.315  11.254  48.264  1.00  0.00           N  
ATOM   4904  CA  ASN B   8     -26.617  12.599  48.752  1.00  0.00           C  
ATOM   4905  C   ASN B   8     -25.881  13.655  47.924  1.00  0.00           C  
ATOM   4906  O   ASN B   8     -24.695  13.921  48.134  1.00  0.00           O  
ATOM   4907  CB  ASN B   8     -26.220  12.730  50.223  1.00  0.00           C  
ATOM   4908  CG  ASN B   8     -26.633  14.061  50.824  1.00  0.00           C  
ATOM   4909  OD1 ASN B   8     -27.206  14.911  50.148  1.00  0.00           O  
ATOM   4910  ND2 ASN B   8     -26.341  14.244  52.106  1.00  0.00           N  
ATOM   4911  H   ASN B   8     -25.546  10.752  48.661  1.00  0.00           H  
ATOM   4912  HA  ASN B   8     -27.601  12.756  48.670  1.00  0.00           H  
ATOM   4913  HB2 ASN B   8     -25.227  12.640  50.296  1.00  0.00           H  
ATOM   4914  HB3 ASN B   8     -26.660  11.995  50.740  1.00  0.00           H  
ATOM   4915 HD21 ASN B   8     -25.873  13.525  52.620  1.00  0.00           H  
ATOM   4916 HD22 ASN B   8     -26.589  15.101  52.558  1.00  0.00           H  
ATOM   4917  N   TYR B   9     -26.600  14.259  46.987  1.00  0.00           N  
ATOM   4918  CA  TYR B   9     -26.028  15.278  46.113  1.00  0.00           C  
ATOM   4919  C   TYR B   9     -25.861  16.635  46.789  1.00  0.00           C  
ATOM   4920  O   TYR B   9     -25.187  17.518  46.256  1.00  0.00           O  
ATOM   4921  CB  TYR B   9     -26.910  15.432  44.873  1.00  0.00           C  
ATOM   4922  CG  TYR B   9     -26.966  14.184  44.025  1.00  0.00           C  
ATOM   4923  CD1 TYR B   9     -25.942  13.883  43.129  1.00  0.00           C  
ATOM   4924  CD2 TYR B   9     -28.015  13.275  44.158  1.00  0.00           C  
ATOM   4925  CE1 TYR B   9     -25.956  12.703  42.386  1.00  0.00           C  
ATOM   4926  CE2 TYR B   9     -28.039  12.092  43.422  1.00  0.00           C  
ATOM   4927  CZ  TYR B   9     -27.007  11.811  42.540  1.00  0.00           C  
ATOM   4928  OH  TYR B   9     -27.020  10.639  41.817  1.00  0.00           O  
ATOM   4929  H   TYR B   9     -27.562  14.009  46.876  1.00  0.00           H  
ATOM   4930  HA  TYR B   9     -25.126  14.964  45.817  1.00  0.00           H  
ATOM   4931  HB2 TYR B   9     -26.547  16.179  44.316  1.00  0.00           H  
ATOM   4932  HB3 TYR B   9     -27.838  15.657  45.169  1.00  0.00           H  
ATOM   4933  HD1 TYR B   9     -25.183  14.525  43.017  1.00  0.00           H  
ATOM   4934  HD2 TYR B   9     -28.762  13.475  44.792  1.00  0.00           H  
ATOM   4935  HE1 TYR B   9     -25.214  12.501  41.747  1.00  0.00           H  
ATOM   4936  HE2 TYR B   9     -28.797  11.449  43.530  1.00  0.00           H  
ATOM   4937  HH  TYR B   9     -27.776   9.993  41.925  1.00  0.00           H
[truncated: 1,304,425 more chars]
