# Supplementary material for: FastGrow: on-the-fly growing and its application to DYRK1A
Source: J Comput Aided Mol Des. 2022 Aug 22;36(9):639–51. doi: 10.1007/s10822-022-00469-y (PMC9512872; doi:10.1007/s10822-022-00469-y)
Supplement: Supplementary file 3 — (zip 300339 KB) [file 10822_2022_469_MOESM3_ESM.zip › validation_sets/cross_growing/1cbx_1hee/1hee_ligand.mol2]

@<TRIPOS>MOLECULE
LHY_A_1309
  28   28
SMALL
USER_CHARGES
@<TRIPOS>ATOM
   1 O1          -4.4481    30.9840    -4.7103 O.3          1    LIG   0.0000
   2 O2          -2.6918    28.1930    -5.7689 O.2          1    LIG   0.0000
   3 O3          -0.3949    29.9250    -7.1170 O.3          1    LIG   0.0000
   4 O4          -0.6926    28.3216    -8.6573 O.2          1    LIG   0.0000
   5 N5          -3.8486    29.7202    -4.6569 N.am         1    LIG   0.0000
   6 N6          -3.2078    30.0939    -6.8581 N.am         1    LIG   0.0000
   7 C7          -1.9605    29.4571   -13.2465 C.ar         1    LIG   0.0000
   8 C8          -3.2386    29.3320   -12.6503 C.ar         1    LIG   0.0000
   9 C9          -0.9010    30.0470   -12.5274 C.ar         1    LIG   0.0000
  10 C10         -3.4538    29.7959   -11.3300 C.ar         1    LIG   0.0000
  11 C11         -1.1141    30.5139   -11.2064 C.ar         1    LIG   0.0000
  12 C12         -2.6204    30.8798    -9.1803 C.3          1    LIG   0.0000
  13 C13         -3.2189    29.2815    -5.7690 C.2          1    LIG   0.0000
  14 C14         -1.0918    29.3522    -7.8943 C.2          1    LIG   0.0000
  15 C15         -2.5653    29.7236    -8.1511 C.3          1    LIG   0.0000
  16 C16         -2.3932    30.3921   -10.5940 C.ar         1    LIG   0.0000
  17 H17         -4.8762    31.1873    -3.8297 H            1    LIG   0.0000
  18 H18         -0.7626    30.6856    -6.5819 H            1    LIG   0.0000
  19 H19         -3.8850    29.1632    -3.8272 H            1    LIG   0.0000
  20 H20         -3.6537    30.9863    -6.7886 H            1    LIG   0.0000
  21 H21         -1.8092    29.1269   -14.1782 H            1    LIG   0.0000
  22 H22         -3.9900    28.9157   -13.1622 H            1    LIG   0.0000
  23 H23          0.0011    30.1360   -12.9495 H            1    LIG   0.0000
  24 H24         -4.3577    29.7036   -10.9123 H            1    LIG   0.0000
  25 H25         -0.3598    30.9322   -10.7004 H            1    LIG   0.0000
  26 H26         -1.9131    31.5489    -8.9522 H            1    LIG   0.0000
  27 H27         -3.5195    31.3146    -9.1294 H            1    LIG   0.0000
  28 H28         -3.0379    28.9287    -8.5316 H            1    LIG   0.0000
@<TRIPOS>BOND
   1        1        5 1
   2        2       13 2
   3        3       14 1
   4        4       14 2
   5        5       13 am
   6        6       13 am
   7        6       15 1
   8        7        8 ar
   9        7        9 ar
  10        8       10 ar
  11        9       11 ar
  12       10       16 ar
  13       11       16 ar
  14       12       15 1
  15       12       16 1
  16       14       15 1
  17        1       17 1
  18        3       18 1
  19        5       19 1
  20        6       20 1
  21        7       21 1
  22        8       22 1
  23        9       23 1
  24       10       24 1
  25       11       25 1
  26       12       26 1
  27       12       27 1
  28       15       28 1
